# Supplementary material for: Whole genome duplication drives transcriptome reprogramming in response to drought in alfalfa
Source: Plant Cell Rep. 2025 Sep 9;44(10):209. doi: 10.1007/s00299-025-03593-9 (PMC12417302; doi:10.1007/s00299-025-03593-9)
Supplement: Supplementary file 2 — Supplementary file2 (XLSX 13 KB) [file 299_2025_3593_MOESM2_ESM.xlsx]

## Sheet: Sheet1
Table S2. List of DEGs and their corresponding primer sequences used for the RNA-seq validation by RT-qPCR
Oligo Name	Cluster	Primer type	Sequence	Description
Ms_ Aspartyl	Cluster-13543.35622	FWD	5'-ATGCTAGCCTCCGAGATTCC-3'	PREDICTED: Medicago truncatula aspartyl protease family protein At5g10770 (LOC25489024), mRNA
		REV	5'-GCTATTTCCACCGTGACACC-3'
Ms_EGY3	Cluster-13543.19201	FWD	5'-TACTTGTGCAGGGATGGTGG-3'	zinc metallopeptidase egy3 [Pisum sativum]
		REV	5'-AGTGCTTCGACCAAACATGG-3'
Ms_OPRI	Cluster-13543.3084	FWD	5'-CGTTGTCGCTTCCCTCTAGA-3'	PREDICTED: Medicago truncatula putative 12-oxophytodienoate reductase 11 (LOC25490321), mRNA
		REV	5'-TGCACATCCCAGGTTCAATG-3'
Ms_MCP	Cluster-13543.35139	FWD	5'-AGTCTGTTCCAGCATTCGGA-3'	Medicago sativa tonoplast intrinsic protein homolog MSMCP1 (msmcp1) mRNA
		REV	5'-CACTGCTGGGTTCATGGATG-3'
Ms_ZincFinger	Cluster-13543.36677	FWD	5'-CAGCATTGAGGCCACTTGTT-3'	PREDICTED: Medicago truncatula putative zinc finger protein At1g68190 (LOC25485460), mRNA
		REV	5'-GCAAGATCACAACAGCACGA-3'
Ms_ RADIALIS	Cluster-13543.19136	FWD	5'-GCATCTGGTTCATGGAGTGC-3'	PREDICTED: Medicago truncatula transcription factor RADIALIS (LOC11418436), mRNA
		REV	5'-TTTCCACCACCAACAGCTTG-3'
Ms_SRGAP2	Cluster-13543.15481	FWD	5'-AGTTGAGATCCCTGGTCGTG-3'	PREDICTED: Medicago truncatula rho GTPase-activating protein 2
		REV	5'-CTTCAGCCTTTAATCCGCCC -3'
Ms_MIOX2	Cluster-13543.24895	FWD	5'-GCCACGTTATTACAGGGTCC-3'	Inositol oxygenase 4 [Arabidopsis thaliana]
		REV	5'-ATTTCAGGGGCGAAGAATGC-3'
Ms_NADP-GAPDH	Cluster-13543.53565	FWD	5'-CATGGAATCGGTTGCTGACA-3'	PREDICTED: Medicago truncatula NADP-dependent glyceraldehyde-3-phosphate dehydrogenase (LOC11423304), mRNA
		REV	5'-TGTGATGACCGGTGTGATGT-3'
Ms_bZIP34	Cluster-13543.10458	FWD	5'-ATGATGGAGCATTGTCGTCG-3'	PREDICTED: Medicago truncatula basic leucine zipper 34 (LOC11422912), mRNA
		REV	5'-TGACAATGTAGCTGATGGTGC-3'
Ms_ XTH	Cluster-13543.39976	FWD	5'-CCAAAGCACCCTTCATAGCC-3'	PREDICTED: Medicago truncatula xyloglucan endotransglucosylase/hydrolase protein A (LOC25495878), mRNA
		REV	5'-CGCACCCATCTTAGCCTTTG-3'
MS_P5CS	Cluster-13543.32453	FWD	5'-AAGCCCGAAGATCAAATGCG-3'	PREDICTED: Medicago truncatula delta-1-pyrroline-5-carboxylate synthase (LOC25491556), transcript variant X5, mRNA
		REV	5'-AGCATGACCAAGAACAGGGA-3'
MS_HSP	Cluster-13543.7059	FWD	5'-GGGTACTCTGCAGAAACACG-3'	PREDICTED: Medicago truncatula small heat shock protein, chloroplastic (LOC11419465), mRNA
		REV	5'-GCTCTCACCCTTCCTAGTCC-3'
Ms_ INT2	Cluster-13543.17734	FWD	5'-TTTGGATGCTGCTCAATGGG-3'	probable inositol transporter 2 [Medicago truncatula]
		REV	5'-CGATTAGTGCTAGCCAACCG-3'
18S	Cluster-13543.52134	FWD	5'-GTTGTGGATCGGGACTTAGC-3'	PREDICTED: Medicago truncatula 18S rRNA (guanine-N(7))-methyltransferase RID2 (LOC11420496), mRNA
		REV	5'-CTCAACCTCACGCTCCAATG-3'
