# Supplementary material for: Whole genome duplication drives transcriptome reprogramming in response to drought in alfalfa
Source: Plant Cell Rep. 2025 Sep 9;44(10):209. doi: 10.1007/s00299-025-03593-9 (PMC12417302; doi:10.1007/s00299-025-03593-9)
Supplement: Supplementary file 4 — Supplementary file4 (XLSX 2606 KB) [file 299_2025_3593_MOESM4_ESM.xlsx]

## Sheet: 2x_C vs 4x_C
Table S4. List of DEGs in the 2x_C vs 4x_C comparison.
gene_id	Dip_C_readcount	Tet_C_readcount	log2FoldChange	pvalue	padj	Gene Length	NR GI	NR ID	NR Score	NR Evalue	NR Description	NT GI	NT ID	NT Score	NT Evalue	NT Description	KO ID	KO Name	KO Description	Http Link	Swissprot ID	Swissprot Score	Swissprot Evalue	Swissprot Description	PFAM ID	PFAM description	Gene Ontology Biological Pathway	BP Description	Gene Ontology Molecular Function	MF Description	Gene Ontology Cellular Component	CC Description	KOG ID	KOG Description	Subfamily	Family
Cluster-13543.30570	12.9248	2037.43	-7.3054	9.3841e-119	8.1135e-114	1076	RHN78852.1		276	2.49e-27	hypothetical protein MtrunA17_Chr1g0170461 [Medicago truncatula]	CU682349.14	CU682349	300	6.96017e-154	M.truncatula DNA sequence from clone MTH2-90A5 on chromosome 1, complete sequence	--	--	--	--	--	--	--	--	--	--	--	--	--	--	--	--	--	--	--	--
Cluster-13543.28478	3.04159	1750.01	-9.1314	2.2656e-112	9.794e-108	770	KEH43040.1		287	9.15e-30	hypothetical protein MTR_1g081425 [Medicago truncatula]	OX326967.1	OX326967	325	6.22596e-168	Medicago arabica genome assembly, chromosome: 4	--	--	--	--	--	--	--	--	--	--	--	--	--	--	--	--	--	--	--	--
Cluster-13543.7241	1.89745	2520.28	-10.351	2.5627e-84	7.3856e-80	1535	RHN67632.1		224	1.73e-19	hypothetical protein MtrunA17_Chr3g0104771 [Medicago truncatula]	OX326965.1	OX326965	190	1.41073e-92	Medicago arabica genome assembly, chromosome: 2	--	--	--	--	--	--	--	--	--	--	--	--	--	--	--	--	--	--	--	--
Cluster-13543.30778	1.54028	1373.2	-9.8018	4.5612e-77	9.8589e-73	3026	XP_024626132.2		757	7.09e-85	pentatricopeptide repeat-containing protein At4g21880, mitochondrial [Medicago truncatula]	AC147365.4	AC147365	414	0	Medicago truncatula clone mth2-10f9, complete sequence	--	--	--	--	O49711	250	2.37e-20	Pentatricopeptide repeat-containing protein At4g21880, mitochondrial OS=Arabidopsis thaliana OX=3702 GN=At4g21880 PE=3 SV=2	PF00025//PF02943	ADP-ribosylation factor family//Ferredoxin thioredoxin reductase catalytic beta chain	--	--	GO:0005525//GO:0016730//GO:0003924	GTP binding//oxidoreductase activity, acting on iron-sulfur proteins as donors//GTPase activity	--	--	--	--	--	--
Cluster-13543.15742	1.28798	535.257	-8.7509	5.0672e-72	8.7623e-68	1539	XP_039682981.1		701	1.2e-81	uncharacterized protein LOC112422824 [Medicago truncatula]	OX326967.1	OX326967	667	0	Medicago arabica genome assembly, chromosome: 4	--	--	--	--	--	--	--	--	--	--	--	--	--	--	--	--	--	--	--	--
Cluster-13543.6895	0	1132.44	-12.692	5.0362e-62	7.2571e-58	697	KEH21713.1		244	1.66e-23	RALF [Medicago truncatula]||RHN44459.1 hypothetical protein MtrunA17_Chr7g0219661 [Medicago truncatula]	OX326970.1	OX326970	34	3.27228e-06	Medicago arabica genome assembly, chromosome: 7	--	--	--	--	--	--	--	--	--	--	--	--	--	--	--	--	--	--	--	--
Cluster-13543.6591	0.646258	1373.87	-11.11	8.8031e-60	1.0873e-55	4015	--	--	--	--	--	OX326965.1	OX326965	59	2.48636e-19	Medicago arabica genome assembly, chromosome: 2	--	--	--	--	--	--	--	--	PF07989//PF03176//PF05297	Centrosomin N-terminal motif 1//MMPL family//Herpesvirus latent membrane protein 1 (LMP1)	GO:0019087	transformation of host cell by virus	--	--	GO:0016020//GO:0005815	membrane//microtubule organizing center	--	--	--	--
Cluster-13543.54226	0.202934	1309.89	-12.261	1.089e-59	1.1769e-55	2279	--	--	--	--	--	XR_003007276.2	XR_003007276	175	4.60076e-84	PREDICTED: Medicago truncatula uncharacterized LOC112416788 (LOC112416788), ncRNA	--	--	--	--	--	--	--	--	PF08752	Coatomer gamma subunit appendage platform subdomain	GO:0016192//GO:0006886	vesicle-mediated transport//intracellular protein transport	GO:0005198	structural molecule activity	GO:0030126	COPI vesicle coat	--	--	--	--
Cluster-13543.6432	0	518.745	-11.566	2.4771e-57	2.3797e-53	2388	AES96384.1		594	2.13e-69	transmembrane protein, putative [Medicago truncatula]	OX326968.1	OX326968	460	0	Medicago arabica genome assembly, chromosome: 5	--	--	--	--	--	--	--	--	PF00171	Aldehyde dehydrogenase family	--	--	GO:0016491	oxidoreductase activity	--	--	--	--	--	--
Cluster-13543.6430	0	453.946	-11.373	3.2604e-55	2.819e-51	4110	KEH16233.1		573	8.96e-60	Ulp1 protease family, carboxy-terminal domain protein [Medicago truncatula]	OX326967.1	OX326967	140	2.38868e-64	Medicago arabica genome assembly, chromosome: 4	--	--	--	--	--	--	--	--	PF02902//PF17366	Ulp1 protease family, C-terminal catalytic domain//A-agglutinin-binding subunit Aga2	GO:0000752//GO:0006508	agglutination involved in conjugation with cellular fusion//proteolysis	GO:0050839//GO:0008234	cell adhesion molecule binding//cysteine-type peptidase activity	GO:0009277	fungal-type cell wall	--	--	--	--
Cluster-13543.6398	0	383.7	-11.13	7.3161e-53	5.7504e-49	2775	KAG5027933.1		937	7.91e-112	hypothetical protein JHK87_011447 [Glycine soja]	AC126785.11	AC126785	41	1.73679e-09	Medicago truncatula clone mth2-9i24, complete sequence	K11406	HDAC4_5	histone deacetylase 4/5	http://www.genome.jp/dbget-bin/www_bget?ko:K11406	Q8LRK8	883	3.17e-105	Histone deacetylase 18 OS=Arabidopsis thaliana OX=3702 GN=HDA18 PE=1 SV=1	PF04057	Replication factor-A protein 1, N-terminal domain	GO:0006260	DNA replication	GO:0003677	DNA binding	GO:0005634	nucleus	KOG1343	Histone deacetylase complex, catalytic component HDA1	--	--
Cluster-13543.17596	0.87446	407.582	-8.9385	5.987e-52	4.3136e-48	1810	--	--	--	--	--	OX326968.1	OX326968	181	1.68122e-87	Medicago arabica genome assembly, chromosome: 5	--	--	--	--	--	--	--	--	--	--	--	--	--	--	--	--	--	--	--	--
Cluster-13543.40529	4.7812	1290.58	-8.0719	8.7385e-51	5.8118e-47	703	KEH40826.1		162	4.42e-10	cytochrome P450 family protein [Medicago truncatula]	OX326969.1	OX326969	260	7.69229e-132	Medicago arabica genome assembly, chromosome: 6	--	--	--	--	--	--	--	--	--	--	--	--	--	--	--	--	--	--	--	--
Cluster-13543.21925	4.39774	203.347	-5.5092	4.3945e-50	2.7139e-46	714	RHN44465.1		990	3.9e-130	putative non-specific serine/threonine protein kinase [Medicago truncatula]	XM_024770174.2	XM_024770174	417	0	PREDICTED: Medicago truncatula receptor-like protein kinase FERONIA (LOC25497568), mRNA	--	--	--	--	Q9FID9	345	8.96e-36	Probable receptor-like protein kinase At5g38990 OS=Arabidopsis thaliana OX=3702 GN=At5g38990 PE=2 SV=1	--	--	--	--	--	--	--	--	--	--	--	--
Cluster-13543.36647	129.204	765.51	-2.5672	9.352e-50	5.3905e-46	4984	--	--	--	--	--	OX326970.1	OX326970	591	0	Medicago arabica genome assembly, chromosome: 7	--	--	--	--	--	--	--	--	PF05767	Poxvirus virion envelope protein A14	--	--	--	--	GO:0019031	viral envelope	--	--	--	--
Cluster-13543.12830	63.1645	304.064	-2.2663	1.7021e-49	9.1977e-46	2008	KEH32553.1		1139	9.94e-151	replication protein A 32 kDa subunit-like protein [Medicago truncatula]	AC135801.24	AC135801	922	0	Medicago truncatula chromosome 8 clone mth2-23o16, complete sequence	K10739	RFA2, RPA2	replication factor A2	http://www.genome.jp/dbget-bin/www_bget?ko:K10739	Q8LFJ8	468	3.18e-52	Replication protein A 32 kDa subunit B OS=Arabidopsis thaliana OX=3702 GN=RPA2B PE=2 SV=1	PF01336//PF04539//PF01432	OB-fold nucleic acid binding domain//Sigma-70 region 3//Peptidase family M3	GO:0006508//GO:0006352//GO:0006355	proteolysis//DNA-templated transcription initiation//regulation of DNA-templated transcription	GO:0004222//GO:0003700//GO:0003676	metalloendopeptidase activity//DNA-binding transcription factor activity//nucleic acid binding	GO:0005667	transcription regulator complex	KOG3108	Single-stranded DNA-binding replication protein A (RPA), medium (30 kD) subunit	--	--
Cluster-13543.5821	0	255.987	-10.547	1.9525e-49	9.93e-46	4687	RHN38558.1		2432	0	putative RNA-directed DNA polymerase [Medicago truncatula]	OX326971.1	OX326971	4046	0	Medicago arabica genome assembly, chromosome: 8	--	--	--	--	Q94HW2	1142	4.31e-130	Retrovirus-related Pol polyprotein from transposon RE1 OS=Arabidopsis thaliana OX=3702 GN=RE1 PE=2 SV=1	PF14611//PF00665//PF08024	Mitochondrial inner-membrane-bound regulator//Integrase core domain//Ant antimicrobial peptide	GO:0015074//GO:0098542	DNA integration//defense response to other organism	--	--	GO:0005576//GO:0005743	extracellular region//mitochondrial inner membrane	--	--	--	--
Cluster-13543.13726	47.0728	268.543	-2.5098	2.3984e-49	1.152e-45	1606	XP_003608114.1		660	2.63e-81	uncharacterized protein LOC11443980 [Medicago truncatula]||AES90311.1 hypothetical protein MTR_4g087750 [Medicago truncatula]||RHN62303.1 putative protein CHP02058 [Medicago truncatula]	XM_003608066.4	XM_003608066	363	0	PREDICTED: Medicago truncatula uncharacterized LOC11443980 (LOC11443980), mRNA	--	--	--	--	--	--	--	--	--	--	--	--	--	--	--	--	--	--	--	--
Cluster-13543.7229	0.437368	1193.77	-11.484	1.2514e-47	5.6947e-44	1005	--	--	--	--	--	--	--	--	--	--	--	--	--	--	--	--	--	--	--	--	--	--	--	--	--	--	--	--	--	--
Cluster-13543.44650	5.25221	119.778	-4.5309	6.3931e-46	2.7637e-42	2305	--	--	--	--	--	OX326965.1	OX326965	837	0	Medicago arabica genome assembly, chromosome: 2	--	--	--	--	--	--	--	--	PF02217	Origin of replication binding protein	GO:0006260	DNA replication	GO:0003688	DNA replication origin binding	GO:0046809	replication compartment	--	--	--	--
Cluster-13543.12589	0.918937	409.353	-8.6851	2.815e-45	1.0582e-41	2330	AES77434.1		173	2.18e-11	hypothetical protein MTR_7g010570 [Medicago truncatula]	OX326971.1	OX326971	558	0	Medicago arabica genome assembly, chromosome: 8	--	--	--	--	--	--	--	--	--	--	--	--	--	--	--	--	--	--	--	--
Cluster-13543.17071	98.9834	635.85	-2.6822	2.7951e-45	1.0582e-41	4560	KAF7815248.1		2146	8.97e-284	zinc finger BED domain-containing protein RICESLEEPER 2-like [Senna tora]	CU459040.2	CU459040	1171	0	Medicago truncatula chromosome 5 clone mte1-1e23, COMPLETE SEQUENCE	--	--	--	--	P08770	994	1.32e-115	Putative AC transposase OS=Zea mays OX=4577 PE=2 SV=2	PF14372//PF02892//PF05699	Domain of unknown function (DUF4413)//BED zinc finger//hAT family C-terminal dimerisation region	--	--	GO:0046983//GO:0003677	protein dimerization activity//DNA binding	--	--	--	--	--	--
Cluster-13543.37308	2.07583	334.553	-7.3018	2.6446e-45	1.0582e-41	1878	RHN52750.1		141	1.72e-07	hypothetical protein MtrunA17_Chr6g0483871 [Medicago truncatula]	OX326970.1	OX326970	144	6.45858e-67	Medicago arabica genome assembly, chromosome: 7	--	--	--	--	--	--	--	--	--	--	--	--	--	--	--	--	--	--	--	--
Cluster-13543.54970	1.14445	284.234	-8.0745	8.6254e-45	3.1073e-41	1614	RHN54983.1		234	8.65e-21	hypothetical protein MtrunA17_Chr5g0412811 [Medicago truncatula]	OX326970.1	OX326970	453	0	Medicago arabica genome assembly, chromosome: 7	--	--	--	--	--	--	--	--	PF02943	Ferredoxin thioredoxin reductase catalytic beta chain	--	--	GO:0016730	oxidoreductase activity, acting on iron-sulfur proteins as donors	--	--	--	--	--	--
Cluster-13543.10007	3.91596	188.664	-5.592	1.6028e-44	5.5433e-41	2893	KEH30224.1		1740	1.39e-235	papain family cysteine protease [Medicago truncatula]	XM_013600739.3	XM_013600739	1034	0	PREDICTED: Medicago truncatula ervatamin-B (LOC25492576), mRNA	--	--	--	--	P22895	767	6.91e-92	P34 probable thiol protease OS=Glycine max OX=3847 PE=1 SV=1	PF05699//PF03051//PF00112	hAT family C-terminal dimerisation region//Peptidase C1-like family//Papain family cysteine protease	GO:0006508	proteolysis	GO:0008234//GO:0046983	cysteine-type peptidase activity//protein dimerization activity	--	--	--	--	--	--
Cluster-13543.54793	0	214.591	-10.293	6.3181e-44	2.101e-40	5766	XP_039687887.1		4019	0	uncharacterized protein LOC112420112 [Medicago truncatula]	OX326971.1	OX326971	2140	0	Medicago arabica genome assembly, chromosome: 8	--	--	--	--	P0C2F6	514	2.71e-53	Putative ribonuclease H protein At1g65750 OS=Arabidopsis thaliana OX=3702 GN=At1g65750 PE=3 SV=1	PF09085//PF03372//PF00075//PF13456//PF01184	Adhesion molecule, immunoglobulin-like//Endonuclease/Exonuclease/phosphatase family//RNase H//Reverse transcriptase-like//GPR1/FUN34/yaaH family	GO:0051252//GO:0007155	regulation of RNA metabolic process//cell adhesion	GO:0004523//GO:0003824//GO:0003676	RNA-DNA hybrid ribonuclease activity//catalytic activity//nucleic acid binding	GO:0016020	membrane	--	--	--	--
Cluster-13543.54648	0	258.389	-10.56	7.016e-43	2.2467e-39	1801	--	--	--	--	--	OX326966.1	OX326966	64	1.83382e-22	Medicago arabica genome assembly, chromosome: 3	--	--	--	--	--	--	--	--	--	--	--	--	--	--	--	--	--	--	--	--
Cluster-13543.6835	0	208.145	-10.249	1.8001e-41	5.5584e-38	5768	XP_045809424.1		8272	0	uncharacterized protein LOC123903826 isoform X1 [Trifolium pratense]	XM_045953470.1	XM_045953470	2918	0	PREDICTED: Trifolium pratense uncharacterized LOC123903826 (LOC123903826), transcript variant X4, mRNA	--	--	--	--	P10394	902	8.8e-99	Retrovirus-related Pol polyprotein from transposon 412 OS=Drosophila melanogaster OX=7227 GN=POL PE=4 SV=1	PF03118//PF13683//PF02406//PF00665//PF00336	Bacterial RNA polymerase, alpha chain C terminal domain//Integrase core domain//MmoB/DmpM family//Integrase core domain//DNA polymerase (viral) C-terminal domain	GO:0051252//GO:0006144//GO:0006206//GO:0006725//GO:0015074//GO:0006351	regulation of RNA metabolic process//purine nucleobase metabolic process//pyrimidine nucleobase metabolic process//cellular aromatic compound metabolic process//DNA integration//DNA-templated transcription	GO:0003899//GO:0003677//GO:0004523//GO:0004497	DNA-directed 5'-3' RNA polymerase activity//DNA binding//RNA-DNA hybrid ribonuclease activity//monooxygenase activity	GO:0005730	nucleolus	--	--	--	--
Cluster-13543.54912	0.109342	199.976	-9.8698	2.7567e-41	8.2189e-38	1435	XP_039685634.1		753	1.28e-91	replication protein A 70 kDa DNA-binding subunit-like isoform X2 [Medicago truncatula]	OX326970.1	OX326970	82	1.43334e-32	Medicago arabica genome assembly, chromosome: 7	--	--	--	--	--	--	--	--	--	--	--	--	--	--	--	--	--	--	--	--
Cluster-13543.25187	79.5713	1216.67	-3.935	3.2016e-41	9.2269e-38	821	KEH21207.1		434	4.17e-51	hypothetical protein MTR_8g099365 [Medicago truncatula]	XM_024771890.2	XM_024771890	426	0	PREDICTED: Medicago truncatula uncharacterized LOC25502171 (LOC25502171), mRNA	--	--	--	--	--	--	--	--	PF00257//PF01006	Dehydrin//Hepatitis C virus non-structural protein NS4a	GO:0009415//GO:0016032	response to water//viral process	--	--	GO:0044423	virion component	--	--	--	--
Cluster-13543.6348	1.43163	101.57	-6.1416	2.1539e-40	6.0073e-37	756	--	--	--	--	--	--	--	--	--	--	--	--	--	--	--	--	--	--	--	--	--	--	--	--	--	--	--	--	--	--
Cluster-13543.51694	0.109342	283.519	-10.373	1.1825e-39	3.1949e-36	2624	AET04027.1		739	2.81e-86	NB-ARC domain disease resistance protein [Medicago truncatula]	AC174145.10	AC174145	877	0	Medicago truncatula clone mth2-44m11, complete sequence	--	--	--	--	Q9FKZ1	148	2.51e-08	Probable disease resistance protein At5g66900 OS=Arabidopsis thaliana OX=3702 GN=At5g66900 PE=1 SV=1	PF00025//PF00931//PF01078//PF00448	ADP-ribosylation factor family//NB-ARC domain//Magnesium chelatase, subunit ChlI//SRP54-type protein, GTPase domain	GO:0006614	SRP-dependent cotranslational protein targeting to membrane	GO:0003924//GO:0043531//GO:0005524//GO:0005525	GTPase activity//ADP binding//ATP binding//GTP binding	--	--	--	--	--	--
Cluster-13543.42968	4.7093	137.6	-4.8671	2.9629e-39	7.7627e-36	3683	XP_003609164.2		1342	4.4e-173	protein STRICTOSIDINE SYNTHASE-LIKE 12 [Medicago truncatula]||AES91361.2 strictosidine synthase-like protein, putative [Medicago truncatula]||RHN63778.1 putative strictosidine synthase transcription factor WD40-like family [Medicago truncatula]	XM_039828674.1	XM_039828674	637	0	PREDICTED: Medicago truncatula protein STRICTOSIDINE SYNTHASE-LIKE 12-like (LOC120577384), mRNA	--	--	--	--	P94111	573	2.49e-64	Protein STRICTOSIDINE SYNTHASE-LIKE 12 OS=Arabidopsis thaliana OX=3702 GN=SSL12 PE=2 SV=2	PF01343//PF01436//PF00378//PF03088//PF05180	Peptidase family S49//NHL repeat//Enoyl-CoA hydratase/isomerase//Strictosidine synthase//DNL zinc finger	GO:0009058//GO:0042432//GO:0006508//GO:0016114	biosynthetic process//indole biosynthetic process//proteolysis//terpenoid biosynthetic process	GO:0016844//GO:0008233//GO:0003824//GO:0005515//GO:0008270	strictosidine synthase activity//peptidase activity//catalytic activity//protein binding//zinc ion binding	--	--	--	--	--	--
Cluster-13543.54351	0.229963	221.529	-9.6965	1.3235e-37	3.3656e-34	1797	--	--	--	--	--	OX326970.1	OX326970	1160	0	Medicago arabica genome assembly, chromosome: 7	--	--	--	--	--	--	--	--	--	--	--	--	--	--	--	--	--	--	--	--
Cluster-13543.11878	4.8232	217.246	-5.4917	2.2256e-37	5.498e-34	1288	XP_003623659.1		451	9.58e-49	uncharacterized protein LOC11430067 [Medicago truncatula]||AES79877.1 hypothetical protein MTR_7g074150 [Medicago truncatula]||RHN46728.1 hypothetical protein MtrunA17_Chr7g0245331 [Medicago truncatula]	XM_003623611.4	XM_003623611	337	2.26393e-174	PREDICTED: Medicago truncatula uncharacterized LOC11430067 (LOC11430067), mRNA	--	--	--	--	--	--	--	--	--	--	--	--	--	--	--	--	--	--	--	--
Cluster-13543.50328	26.7001	277.001	-3.3812	2.7474e-37	6.5984e-34	5323	PNX94698.1		4277	0	copia-type polyprotein [Trifolium pratense]	XM_024780106.2	XM_024780106	153	1.83944e-71	PREDICTED: Medicago truncatula uncharacterized protein slr1919 (LOC11431485), mRNA	--	--	--	--	P10978	1497	2.44e-179	Retrovirus-related Pol polyprotein from transposon TNT 1-94 OS=Nicotiana tabacum OX=4097 PE=2 SV=1	PF13683//PF00098//PF09026//PF00665//PF12235	Integrase core domain//Zinc knuckle//Centromere protein B dimerisation domain//Integrase core domain//Fragile X-related 1 protein core C terminal	GO:0015074	DNA integration	GO:0003723//GO:0003682//GO:0003677//GO:0008270//GO:0003676	RNA binding//chromatin binding//DNA binding//zinc ion binding//nucleic acid binding	GO:0000775//GO:0000785	chromosome, centromeric region//chromatin	--	--	--	--
Cluster-13543.6181	0	95.0372	-9.1172	2.9514e-37	6.8966e-34	2848	XP_003629746.2		270	3.1e-24	uncharacterized protein LOC11406148 isoform X2 [Medicago truncatula]||AET04222.2 carrier protein [Medicago truncatula]	--	--	--	--	--	--	--	--	--	Q9C5M0	139	1.14e-07	Mitochondrial dicarboxylate/tricarboxylate transporter DTC OS=Arabidopsis thaliana OX=3702 GN=DTC PE=1 SV=1	PF08552//PF08114	Inositolphosphorylceramide synthase subunit Kei1//ATPase proteolipid family	GO:0050790//GO:0006673	regulation of catalytic activity//inositol phosphoceramide metabolic process	GO:0070917//GO:0030234	inositol phosphoceramide synthase regulator activity//enzyme regulator activity	--	--	--	--	--	--
Cluster-13543.53337	14.7721	226.741	-3.9362	1.078e-36	2.4428e-33	5359	XP_013443636.1		3074	0	structural maintenance of chromosomes protein 1 [Medicago truncatula]||KEH17661.1 structural maintenance of chromosomes protein [Medicago truncatula]||RHN60003.1 putative structural maintenance of chromosomes protein [Medicago truncatula]	XM_013588182.1	XM_013588182	1661	0	PREDICTED: Medicago truncatula structural maintenance of chromosomes protein 1 (LOC25479419), mRNA	K06636	SMC1	structural maintenance of chromosome 1	http://www.genome.jp/dbget-bin/www_bget?ko:K06636	Q6Q1P4	2142	2.16e-274	Structural maintenance of chromosomes protein 1 OS=Arabidopsis thaliana OX=3702 GN=SMC1 PE=2 SV=2	PF13304//PF13476//PF06470	AAA domain, putative AbiEii toxin, Type IV TA system//AAA domain//SMC proteins Flexible Hinge Domain	GO:0051276	chromosome organization	GO:0016887//GO:0005524//GO:0005515	ATP hydrolysis activity//ATP binding//protein binding	GO:0005694	chromosome	KOG0018	Structural maintenance of chromosome protein 1 (sister chromatid cohesion complex Cohesin, subunit SMC1)	--	--
Cluster-13543.54249	0.204813	352.174	-10.366	1.1019e-36	2.4428e-33	1760	RHN44343.1		393	7.71e-39	hypothetical protein MtrunA17_Chr7g0218371 [Medicago truncatula]	OX326969.1	OX326969	465	0	Medicago arabica genome assembly, chromosome: 6	--	--	--	--	--	--	--	--	PF10541	Nuclear envelope localisation domain	--	--	--	--	--	--	--	--	--	--
Cluster-13543.5048	0.310037	151.828	-8.8319	5.8773e-36	1.2394e-32	827	--	--	--	--	--	--	--	--	--	--	--	--	--	--	--	--	--	--	--	--	--	--	--	--	--	--	--	--	--	--
Cluster-13543.54438	0	202.827	-10.212	5.7545e-36	1.2394e-32	1262	--	--	--	--	--	OX326969.1	OX326969	686	0	Medicago arabica genome assembly, chromosome: 6	--	--	--	--	--	--	--	--	--	--	--	--	--	--	--	--	--	--	--	--
Cluster-13543.6751	0.769927	169.397	-7.8649	7.1997e-36	1.4821e-32	1080	AES97143.1		375	7.94e-42	hypothetical protein MTR_5g045980 [Medicago truncatula]||RHN55617.1 hypothetical protein MtrunA17_Chr5g0419781 [Medicago truncatula]	OX326967.1	OX326967	309	6.93763e-159	Medicago arabica genome assembly, chromosome: 4	--	--	--	--	--	--	--	--	--	--	--	--	--	--	--	--	--	--	--	--
Cluster-13543.17068	0	87.8274	-9.0038	2.2241e-34	4.472e-31	5045	XP_024635346.1		783	2.63e-91	ATP-dependent DNA helicase PIF1-like [Medicago truncatula]||RHN70234.1 putative DNA helicase [Medicago truncatula]	OX326968.1	OX326968	720	0	Medicago arabica genome assembly, chromosome: 5	K15255	PIF1	ATP-dependent DNA helicase PIF1	http://www.genome.jp/dbget-bin/www_bget?ko:K15255	--	--	--	--	PF02362//PF05970//PF03908	B3 DNA binding domain//PIF1-like helicase//Sec20	GO:0006810//GO:0006281//GO:0006890//GO:0000723	transport//DNA repair//retrograde vesicle-mediated transport, Golgi to endoplasmic reticulum//telomere maintenance	GO:0003678//GO:0005484//GO:0003677	DNA helicase activity//SNAP receptor activity//DNA binding	GO:0005622//GO:0005657	intracellular anatomical structure//replication fork	--	--	--	--
Cluster-13543.53520	0.206692	143.461	-9.0698	2.0216e-33	3.9725e-30	2049	XP_024636520.1		135	4.16e-07	replication factor C subunit 4 [Medicago truncatula]	OX326967.1	OX326967	145	1.96234e-67	Medicago arabica genome assembly, chromosome: 4	--	--	--	--	--	--	--	--	PF06397	Desulfoferrodoxin, N-terminal domain	--	--	GO:0005506	iron ion binding	--	--	--	--	--	--
Cluster-13543.4218	0	95.1665	-9.1192	2.4087e-33	4.628e-30	648	RHN44463.1		321	2.14e-35	hypothetical protein MtrunA17_Chr7g0219701 [Medicago truncatula]	OX326969.1	OX326969	291	4.13041e-149	Medicago arabica genome assembly, chromosome: 6	--	--	--	--	--	--	--	--	PF00523	Fusion glycoprotein F0	GO:0019064	fusion of virus membrane with host plasma membrane	--	--	--	--	--	--	--	--
Cluster-13543.6766	0	75.3698	-8.7823	2.791e-33	5.246e-30	1510	--	--	--	--	--	OX326967.1	OX326967	39	1.20943e-08	Medicago arabica genome assembly, chromosome: 4	--	--	--	--	--	--	--	--	--	--	--	--	--	--	--	--	--	--	--	--
Cluster-13543.4809	0	80.4984	-8.8779	4.0921e-33	7.5277e-30	2171	--	--	--	--	--	OX326967.1	OX326967	237	1.49899e-118	Medicago arabica genome assembly, chromosome: 4	--	--	--	--	--	--	--	--	--	--	--	--	--	--	--	--	--	--	--	--
Cluster-13543.53702	4.98752	277.845	-5.769	1.3098e-32	2.3593e-29	2602	RHN43780.1		2186	3.59e-303	putative RNA-directed DNA polymerase [Medicago truncatula]	AC150979.15	AC150979	1347	0	Medicago truncatula clone mth2-115a17, complete sequence	--	--	--	--	P10978	301	2.09e-26	Retrovirus-related Pol polyprotein from transposon TNT 1-94 OS=Nicotiana tabacum OX=4097 PE=2 SV=1	PF13093//PF00098	Kinetochore complex Fta4 of Sim4 subunit, or CENP-50//Zinc knuckle	--	--	GO:0003676//GO:0008270	nucleic acid binding//zinc ion binding	GO:0031511	Mis6-Sim4 complex	--	--	--	--
Cluster-13543.47310	2.41611	212.389	-6.4403	2.9137e-32	5.1412e-29	1719	XP_003594033.1		296	3.78e-25	probable 1-deoxy-D-xylulose-5-phosphate synthase, chloroplastic [Medicago truncatula]||AES64284.1 1-deoxy-D-xylulose-5-phosphate synthase [Medicago truncatula]||RHN72344.1 putative 1-deoxy-D-xylulose-5-phosphate synthase [Medicago truncatula]	OX326971.1	OX326971	818	0	Medicago arabica genome assembly, chromosome: 8	K01662	dxs	1-deoxy-D-xylulose-5-phosphate synthase	http://www.genome.jp/dbget-bin/www_bget?ko:K01662	O78328	232	8.44e-19	Probable 1-deoxy-D-xylulose-5-phosphate synthase, chloroplastic OS=Capsicum annuum OX=4072 GN=TKT2 PE=2 SV=1	--	--	--	--	--	--	--	--	--	--	--	--
Cluster-13543.7017	0	184.479	-10.074	5.471e-32	9.4605e-29	3083	KAI5400553.1		336	6.84e-31	hypothetical protein KIW84_065442 [Pisum sativum]	OX326966.1	OX326966	278	3.45492e-141	Medicago arabica genome assembly, chromosome: 3	--	--	--	--	--	--	--	--	--	--	--	--	--	--	--	--	--	--	--	--
Cluster-13543.46334	0.252861	133.793	-8.6502	5.8516e-32	9.9202e-29	3026	XP_050871557.1		256	9.38e-20	two-component response regulator-like APRR2 isoform X2 [Pisum sativum]	AC150372.15	AC150372	188	3.63884e-91	Medicago truncatula clone mth2-151k24, complete sequence	--	--	--	--	Q6LA43	186	6.36e-13	Two-component response regulator-like APRR2 OS=Arabidopsis thaliana OX=3702 GN=APRR2 PE=2 SV=2	PF00072	Response regulator receiver domain	GO:0000160	phosphorelay signal transduction system	--	--	--	--	--	--	--	--
Cluster-13543.3541	0	75.3222	-8.7803	6.0932e-32	1.0131e-28	1703	RZB71168.1		166	2.7e-11	FACT complex subunit SSRP1 [Glycine soja]	AC131026.11	AC131026	315	5.11013e-162	Medicago truncatula clone mth2-6e18, complete sequence	K09272	SSRP1, POB3	FACT complex subunit SSRP1/POB3	http://www.genome.jp/dbget-bin/www_bget?ko:K09272	O04235	172	1.46e-11	FACT complex subunit SSRP1 OS=Vicia faba OX=3906 GN=SSRP1 PE=2 SV=1	--	--	--	--	--	--	--	--	--	--	HMG	HMG
Cluster-13543.7049	0.101467	119.01	-9.1212	7.1188e-32	1.1613e-28	381	KYP47976.1		291	1.1e-28	putative disease resistance protein At5g66900 family [Cajanus cajan]	OX326968.1	OX326968	329	1.75947e-170	Medicago arabica genome assembly, chromosome: 5	--	--	--	--	Q9FKZ2	137	1.75e-09	Probable disease resistance protein At5g66890 OS=Arabidopsis thaliana OX=3702 GN=At5g66890 PE=3 SV=1	PF13855//PF00560	Leucine rich repeat//Leucine Rich Repeat	--	--	GO:0005515	protein binding	--	--	--	--	--	--
Cluster-13543.5783	0	85.7805	-8.9704	1.4259e-31	2.2415e-28	2907	--	--	--	--	--	OX326967.1	OX326967	358	0	Medicago arabica genome assembly, chromosome: 4	--	--	--	--	--	--	--	--	--	--	--	--	--	--	--	--	--	--	--	--
Cluster-13543.5824	0.114982	95.7671	-8.8071	1.4081e-31	2.2415e-28	4039	KEH36736.1		1578	8.16e-198	F-box protein interaction domain protein [Medicago truncatula]	XM_024777552.2	XM_024777552	977	0	PREDICTED: Medicago truncatula F-box/kelch-repeat protein At3g23880-like (LOC112419524), mRNA	--	--	--	--	Q9LIR8	415	7.1e-43	F-box/kelch-repeat protein At3g23880 OS=Arabidopsis thaliana OX=3702 GN=At3g23880 PE=2 SV=1	PF00646//PF12937//PF00830	F-box domain//F-box-like//Ribosomal L28 family	GO:0042254	ribosome biogenesis	GO:0005515//GO:0003735	protein binding//structural constituent of ribosome	GO:0005840	ribosome	--	--	--	--
Cluster-13543.54417	0	62.3605	-8.5114	1.5417e-31	2.3803e-28	1788	RHN65016.1		206	1.17e-16	putative leucine-rich repeat domain, L domain-containing protein [Medicago truncatula]	OX326970.1	OX326970	1262	0	Medicago arabica genome assembly, chromosome: 7	K10268	FBXL2_20	F-box and leucine-rich repeat protein 2/20	http://www.genome.jp/dbget-bin/www_bget?ko:K10268	--	--	--	--	--	--	--	--	--	--	--	--	--	--	--	--
Cluster-13543.54311	0	65.1045	-8.5718	1.6136e-31	2.4476e-28	483	--	--	--	--	--	--	--	--	--	--	--	--	--	--	--	--	--	--	--	--	--	--	--	--	--	--	--	--	--	--
Cluster-13543.54442	14.8201	157.51	-3.4175	4.8899e-31	7.2894e-28	2016	KEH34050.1		2090	3.16e-283	disease resistance protein (TIR-NBS-LRR class), putative [Medicago truncatula]	XM_039831239.1	XM_039831239	820	0	PREDICTED: Medicago truncatula disease resistance protein RPV1 (LOC25489138), transcript variant X4, mRNA	--	--	--	--	Q9C7X0	414	7.25e-41	Disease resistance protein ADR2 OS=Arabidopsis thaliana OX=3702 GN=ADR2 PE=2 SV=1	PF13855//PF17433	Leucine rich repeat//Glycosyl hydrolase family 49 N-terminal Ig-like domain	GO:0005975	carbohydrate metabolic process	GO:0005515//GO:0004553	protein binding//hydrolase activity, hydrolyzing O-glycosyl compounds	--	--	--	--	--	--
Cluster-13543.56844	0	73.3569	-8.7443	5.3663e-31	7.8638e-28	864	RHN80973.1		127	2.92e-06	hypothetical protein MtrunA17_Chr1g0194021 [Medicago truncatula]	AC122163.20	AC122163	75	6.61669e-29	Medicago truncatula clone mth2-16l2, complete sequence	--	--	--	--	--	--	--	--	--	--	--	--	--	--	--	--	--	--	--	--
Cluster-13543.54047	0	68.0477	-8.6342	5.8746e-31	8.4653e-28	551	--	--	--	--	--	OX326968.1	OX326968	408	0	Medicago arabica genome assembly, chromosome: 5	--	--	--	--	--	--	--	--	PF02577//PF03303	Bifunctional nuclease domain//WTF protein	GO:0110134	meiotic drive	GO:0004518	nuclease activity	--	--	--	--	--	--
Cluster-13543.50535	48.3022	797.436	-4.048	6.1277e-31	8.6853e-28	4212	XP_003612312.1		4102	0	putative DNA (cytosine-5)-methyltransferase CMT1 [Medicago truncatula]||AES95270.1 DNA (cytosine-5)-methyltransferase CMT3-like protein [Medicago truncatula]||RHN54421.1 putative DNA (cytosine-5-)-methyltransferase [Medicago truncatula]	XM_013597579.3	XM_013597579	2378	0	PREDICTED: Medicago truncatula putative DNA (cytosine-5)-methyltransferase CMT1 (LOC25496870), mRNA	K00558	DNMT1, dcm	DNA (cytosine-5)-methyltransferase 1	http://www.genome.jp/dbget-bin/www_bget?ko:K00558	C0SQ89	2166	6.34e-287	DNA (cytosine-5)-methyltransferase CMT3 OS=Oryza sativa subsp. japonica OX=39947 GN=CMT3 PE=2 SV=1	PF00145//PF08496//PF01426	C-5 cytosine-specific DNA methylase//Peptidase family S49 N-terminal//BAH domain	--	--	GO:0004252//GO:0008168//GO:0003682	serine-type endopeptidase activity//methyltransferase activity//chromatin binding	GO:0000785//GO:0005886	chromatin//plasma membrane	--	--	--	--
Cluster-13543.53414	0.327749	160.744	-8.9144	1.7871e-30	2.4921e-27	3060	RHN44094.1		788	1.86e-92	putative pentatricopeptide [Medicago truncatula]	AC171167.3	AC171167	411	0	Medicago truncatula chromosome 7 BAC clone mth2-73k21, complete sequence	--	--	--	--	O49711	198	3.71e-14	Pentatricopeptide repeat-containing protein At4g21880, mitochondrial OS=Arabidopsis thaliana OX=3702 GN=At4g21880 PE=3 SV=2	PF12601	Rubivirus non-structural protein	GO:0006508	proteolysis	GO:0004197	cysteine-type endopeptidase activity	--	--	--	--	--	--
Cluster-13543.14355	2.02721	90.9424	-5.5241	1.9647e-30	2.6963e-27	3672	--	--	--	--	--	AC170799.20	AC170799	197	4.39173e-96	Medicago truncatula clone mth2-194j10, complete sequence	--	--	--	--	--	--	--	--	--	--	--	--	--	--	--	--	--	--	--	--
Cluster-13543.15046	0	58.5078	-8.418	2.5823e-30	3.4885e-27	1847	XP_045791830.1		140	1.77e-07	60S ribosomal protein L5-like [Trifolium pratense]	CT963131.5	CT963131	179	2.22012e-86	M.truncatula DNA sequence from clone MTH2-167N2 on chromosome 3, complete sequence	--	--	--	--	--	--	--	--	--	--	--	--	--	--	--	--	--	--	--	--
Cluster-13543.5861	0	140.48	-9.6803	3.4455e-30	4.5831e-27	4258	XP_050890910.1		1493	1.51e-189	uncharacterized protein LOC127096374 [Pisum sativum]	XR_005644001.1	XR_005644001	138	3.20221e-63	PREDICTED: Medicago truncatula uncharacterized LOC120578055 (LOC120578055), ncRNA	--	--	--	--	--	--	--	--	PF00872//PF04434//PF00098//PF05434	Transposase, Mutator family//SWIM zinc finger//Zinc knuckle//TMEM9	GO:0006313	transposition, DNA-mediated	GO:0004803//GO:0003676//GO:0008270//GO:0003677	transposase activity//nucleic acid binding//zinc ion binding//DNA binding	GO:0005765	lysosomal membrane	--	--	--	--
Cluster-13543.37740	0	72.8356	-8.7329	5.6302e-30	7.3756e-27	1707	--	--	--	--	--	OX326969.1	OX326969	102	1.30473e-43	Medicago arabica genome assembly, chromosome: 6	--	--	--	--	--	--	--	--	--	--	--	--	--	--	--	--	--	--	--	--
Cluster-13543.55148	0.907869	79.1525	-6.4225	5.8794e-30	7.5871e-27	975	RHN54983.1		251	4.36e-24	hypothetical protein MtrunA17_Chr5g0412811 [Medicago truncatula]	OX326970.1	OX326970	477	0	Medicago arabica genome assembly, chromosome: 7	--	--	--	--	--	--	--	--	PF04148	Transmembrane adaptor Erv26	GO:0006888	endoplasmic reticulum to Golgi vesicle-mediated transport	GO:0097020	COPII receptor activity	--	--	--	--	--	--
Cluster-13543.31775	69.4763	320.684	-2.208	1.0439e-29	1.3273e-26	2589	GAU27808.1		444	2.45e-47	hypothetical protein TSUD_113870 [Trifolium subterraneum]	OX326971.1	OX326971	435	0	Medicago arabica genome assembly, chromosome: 8	--	--	--	--	Q9LSC2	237	6.86e-20	PTI1-like tyrosine-protein kinase At3g15890 OS=Arabidopsis thaliana OX=3702 GN=At3g15890 PE=2 SV=1	PF10746//PF00069//PF07714//PF00481	Phage holin T7 family, holin superfamily II//Protein kinase domain//Protein tyrosine and serine/threonine kinase//Protein phosphatase 2C	GO:0019076//GO:0006470//GO:0019835//GO:0006468	viral release from host cell//protein dephosphorylation//cytolysis//protein phosphorylation	GO:0004722//GO:0005524//GO:0004672	protein serine/threonine phosphatase activity//ATP binding//protein kinase activity	GO:0008287	protein serine/threonine phosphatase complex	--	--	--	--
Cluster-13543.54462	0	54.5523	-8.317	1.7178e-29	2.1525e-26	913	PNX68268.1		210	3.59e-17	ribonuclease H, partial [Trifolium pratense]	OX326970.1	OX326970	564	0	Medicago arabica genome assembly, chromosome: 7	--	--	--	--	P0C2F6	134	1.42e-07	Putative ribonuclease H protein At1g65750 OS=Arabidopsis thaliana OX=3702 GN=At1g65750 PE=3 SV=1	PF01380//PF07531	SIS domain//NHR1 homology to TAF	GO:1901135//GO:0006351	carbohydrate derivative metabolic process//DNA-templated transcription	GO:0097367	carbohydrate derivative binding	--	--	--	--	--	--
Cluster-13543.51614	0.188531	669.488	-8.5331	2.1333e-29	2.6349e-26	2292	AET04024.2		240	1.71e-21	hypothetical protein MTR_8g079330 [Medicago truncatula]	XR_005643527.1	XR_005643527	979	0	PREDICTED: Medicago truncatula uncharacterized LOC11415835 (LOC11415835), transcript variant X2, ncRNA	--	--	--	--	--	--	--	--	--	--	--	--	--	--	--	--	--	--	--	--
Cluster-13543.4050	0	64.6139	-8.5622	2.4264e-29	2.9548e-26	1263	RHN68832.1		201	6.13e-17	hypothetical protein MtrunA17_Chr3g0118221 [Medicago truncatula]	CU459032.2	CU459032	310	2.26639e-159	Medicago truncatula chromosome 5 clone mth4-20f20, COMPLETE SEQUENCE	--	--	--	--	--	--	--	--	--	--	--	--	--	--	--	--	--	--	--	--
Cluster-13543.28430	27.4383	326.931	-3.5806	5.505e-29	6.6105e-26	2458	XP_013457766.1		277	1.55e-23	transcription factor MYB86 [Medicago truncatula]||KEH31797.1 myb transcription factor [Medicago truncatula]||RHN63473.1 putative transcription factor MYB-HB-like family [Medicago truncatula]	XR_003009133.2	XR_003009133	218	6.20286e-108	PREDICTED: Medicago truncatula uncharacterized LOC112419083 (LOC112419083), transcript variant X2, ncRNA	K09422	MYBP	transcription factor MYB, plant	http://www.genome.jp/dbget-bin/www_bget?ko:K09422	--	--	--	--	--	--	--	--	--	--	--	--	--	--	--	--
Cluster-13543.4345	2.63652	75.3978	-4.8952	1.8363e-28	2.1749e-25	4645	GKV51190.1		2884	0	hypothetical protein SLEP1_g57860 [Shorea leprosula]	AC151728.19	AC151728	369	0	Medicago truncatula clone mth2-48h10, complete sequence	--	--	--	--	O00370	474	2.09e-46	LINE-1 retrotransposable element ORF2 protein OS=Homo sapiens OX=9606 PE=1 SV=1	PF14523//PF03372	Syntaxin-like protein//Endonuclease/Exonuclease/phosphatase family	--	--	GO:0003824	catalytic activity	GO:0016020	membrane	--	--	--	--
Cluster-13543.47419	3.84673	75.3069	-4.322	1.9364e-28	2.2624e-25	3053	XP_003613757.4		3855	0	uncharacterized protein LOC11413243 [Medicago truncatula]	AC147006.18	AC147006	2795	0	Medicago truncatula chromosome 8 clone mth2-62m1, complete sequence	--	--	--	--	P10978	1606	4.8e-203	Retrovirus-related Pol polyprotein from transposon TNT 1-94 OS=Nicotiana tabacum OX=4097 PE=2 SV=1	PF13683//PF00665	Integrase core domain//Integrase core domain	GO:0015074	DNA integration	--	--	--	--	--	--	--	--
Cluster-13543.5532	31.494	694.323	-4.4632	2.6514e-28	3.0566e-25	3302	KAI5406513.1		332	7.86e-32	hypothetical protein KIW84_053015 [Pisum sativum]	AC144618.10	AC144618	155	8.78415e-73	Medicago truncatula clone mth2-21d12, complete sequence	--	--	--	--	--	--	--	--	PF01959//PF15499//PF05887//PF00858	3-dehydroquinate synthase II//Ubiquitin-specific peptidase-like, SUMO isopeptidase//Procyclic acidic repetitive protein (PARP)//Amiloride-sensitive sodium channel	GO:0006508//GO:0009094//GO:0006814//GO:0009073//GO:0006571//GO:0000162	proteolysis//L-phenylalanine biosynthetic process//sodium ion transport//aromatic amino acid family biosynthetic process//tyrosine biosynthetic process//tryptophan biosynthetic process	GO:0003856//GO:0005272//GO:0032183//GO:0016491//GO:0016929	3-dehydroquinate synthase activity//sodium channel activity//SUMO binding//oxidoreductase activity//deSUMOylase activity	GO:0016020	membrane	--	--	--	--
Cluster-13543.10960	221.101	1926.49	-3.1229	2.502e-27	2.8463e-24	4012	XP_003630443.2		1273	1.25e-157	glutamyl-tRNA(Gln) amidotransferase subunit A isoform X2 [Medicago truncatula]||AET04919.2 glutamyl-tRNA(Gln) amidotransferase subunit A-like protein [Medicago truncatula]||RHN43223.1 putative asparaginyl-tRNA synthase (glutamine-hydrolyzing) [Medicago truncatula]	XM_003630395.4	XM_003630395	643	0	PREDICTED: Medicago truncatula glutamyl-tRNA(Gln) amidotransferase subunit A (LOC11429154), transcript variant X2, mRNA	--	--	--	--	A5UXF9	305	1.34e-27	Glutamyl-tRNA(Gln) amidotransferase subunit A OS=Roseiflexus sp. (strain RS-1) OX=357808 GN=gatA PE=3 SV=1	PF05923//PF16320	APC repeat//Ribosomal protein L7/L12 dimerisation domain	GO:0006412//GO:0042254//GO:0016055	translation//ribosome biogenesis//Wnt signaling pathway	GO:0003735	structural constituent of ribosome	GO:0005840	ribosome	KOG1211	Amidases	--	--
Cluster-13543.6740	0	52.4728	-8.2601	3.5348e-27	3.9691e-24	1127	--	--	--	--	--	--	--	--	--	--	--	--	--	--	--	--	--	--	--	--	--	--	--	--	--	--	--	--	--	--
Cluster-13543.4428	0	41.9152	-7.934	5.1317e-27	5.6883e-24	2185	XP_045802787.1		1705	2.05e-233	uncharacterized protein LOC123896449 [Trifolium pratense]	XM_045946831.1	XM_045946831	760	0	PREDICTED: Trifolium pratense uncharacterized LOC123896449 (LOC123896449), mRNA	--	--	--	--	Q9ZT94	409	7.76e-40	Retrovirus-related Pol polyprotein from transposon RE2 OS=Arabidopsis thaliana OX=3702 GN=RE2 PE=4 SV=1	PF00665	Integrase core domain	GO:0015074	DNA integration	--	--	--	--	--	--	--	--
Cluster-13543.54666	3.9525	88.1261	-4.4692	5.2307e-27	5.7246e-24	4957	GAU31820.1		4413	0	hypothetical protein TSUD_58210 [Trifolium subterraneum]	OX326964.1	OX326964	1696	0	Medicago arabica genome assembly, chromosome: 1	--	--	--	--	Q9ZT94	1655	1.05e-201	Retrovirus-related Pol polyprotein from transposon RE2 OS=Arabidopsis thaliana OX=3702 GN=RE2 PE=4 SV=1	PF00665	Integrase core domain	GO:0015074	DNA integration	--	--	--	--	--	--	--	--
Cluster-13543.7010	0.123218	43.6616	-7.6719	2.0093e-26	2.1715e-23	1625	AFK41403.1		173	5.22e-13	unknown [Medicago truncatula]||RHN47719.1 hypothetical protein MtrunA17_Chr7g0256031 [Medicago truncatula]	OX326965.1	OX326965	1030	0	Medicago arabica genome assembly, chromosome: 2	--	--	--	--	--	--	--	--	PF13456	Reverse transcriptase-like	GO:0051252	regulation of RNA metabolic process	GO:0003676//GO:0004523	nucleic acid binding//RNA-DNA hybrid ribonuclease activity	--	--	--	--	--	--
Cluster-13543.6224	0.302418	93.6415	-8.1328	2.2677e-26	2.4205e-23	2079	--	--	--	--	--	CU062624.10	CU062624	119	5.65609e-53	M.truncatula DNA sequence from clone MTH2-77J21 on chromosome 3, complete sequence	--	--	--	--	--	--	--	--	--	--	--	--	--	--	--	--	--	--	--	--
Cluster-13543.21926	9.25471	163.754	-4.1326	3.0148e-26	3.1788e-23	538	XP_013447639.2		628	2.43e-74	receptor-like protein kinase FERONIA [Medicago truncatula]||RHN44464.1 putative protein kinase RLK-Pelle-CrRLK1L-1 family [Medicago truncatula]	XM_013592183.3	XM_013592183	337	9.11841e-175	PREDICTED: Medicago truncatula receptor-like protein kinase FERONIA (LOC25497569), mRNA	--	--	--	--	Q9SCZ4	161	5.56e-12	Receptor-like protein kinase FERONIA OS=Arabidopsis thaliana OX=3702 GN=FER PE=1 SV=1	--	--	--	--	--	--	--	--	--	--	--	--
Cluster-13543.20925	0.168574	60.1883	-7.8179	6.4482e-26	6.7171e-23	2280	XP_045809922.1		684	2.02e-78	protein FAR-RED IMPAIRED RESPONSE 1-like [Trifolium pratense]	OX326966.1	OX326966	921	0	Medicago arabica genome assembly, chromosome: 3	--	--	--	--	Q9SSQ4	210	7.28e-16	Protein FAR1-RELATED SEQUENCE 6 OS=Arabidopsis thaliana OX=3702 GN=FRS6 PE=2 SV=1	PF02170//PF15838//PF04882	PAZ domain//LLLL and CFNLAS motif-containing protein 1//Peroxin-3	GO:0007342//GO:0007031	fusion of sperm to egg plasma membrane involved in single fertilization//peroxisome organization	GO:0005515	protein binding	GO:0005779	obsolete integral component of peroxisomal membrane	--	--	FAR1	FAR1
Cluster-13543.4660	0	37.1313	-7.7605	8.252e-26	8.4936e-23	1539	PNX95634.1		350	3.39e-34	ornithine aminotransferase, partial [Trifolium pratense]	OX326964.1	OX326964	380	0	Medicago arabica genome assembly, chromosome: 1	K00819	rocD, OAT	ornithine--oxo-acid transaminase	http://www.genome.jp/dbget-bin/www_bget?ko:K00819	Q9FNK4	318	2.09e-30	Ornithine aminotransferase, mitochondrial OS=Arabidopsis thaliana OX=3702 GN=DELTA-OAT PE=1 SV=1	PF00202	Aminotransferase class-III	--	--	GO:0008483//GO:0030170	transaminase activity//pyridoxal phosphate binding	--	--	KOG1402	Ornithine aminotransferase	--	--
Cluster-13543.4676	0.114982	62.0959	-8.185	8.5528e-26	8.6997e-23	2721	RHN53420.1		283	4.26e-27	putative small GTPase superfamily, ARF/SAR type, P-loop containing nucleoside triphosphate hydrolase [Medicago truncatula]	OX326970.1	OX326970	366	0	Medicago arabica genome assembly, chromosome: 7	K07937	ARF1_2	ADP-ribosylation factor 1/2	http://www.genome.jp/dbget-bin/www_bget?ko:K07937	Q61LA8	171	1.38e-12	ADP-ribosylation factor 1-like 2 OS=Caenorhabditis briggsae OX=6238 GN=arf-1.2 PE=3 SV=3	PF00025//PF04272	ADP-ribosylation factor family//Phospholamban	GO:1901894	regulation of ATPase-coupled calcium transmembrane transporter activity	GO:0003924//GO:0005525//GO:0042030	GTPase activity//GTP binding//ATPase inhibitor activity	GO:0016020	membrane	KOG0070	GTP-binding ADP-ribosylation factor Arf1	--	--
Cluster-13543.54356	0.202934	65.7813	-7.947	1.2987e-25	1.3056e-22	1161	--	--	--	--	--	AC146758.11	AC146758	67	2.51572e-24	Medicago truncatula clone mth2-64b11, complete sequence	--	--	--	--	--	--	--	--	--	--	--	--	--	--	--	--	--	--	--	--
Cluster-13543.6826	0.252861	129.345	-8.5995	2.3429e-25	2.3284e-22	1715	AES67100.2		561	5.31e-67	transmembrane protein, putative [Medicago truncatula]||RHN75477.1 hypothetical protein MtrunA17_Chr2g0321681 [Medicago truncatula]	AC146332.47	AC146332	551	0	Medicago truncatula clone mth2-7l17, complete sequence	--	--	--	--	--	--	--	--	--	--	--	--	--	--	--	--	--	--	--	--
Cluster-13543.54224	0	70.0395	-8.6769	2.9943e-25	2.932e-22	368	KEH20509.1		362	9.31e-41	NBS-LRR resistance protein [Medicago truncatula]	XM_003629503.3	XM_003629503	350	0	PREDICTED: Medicago truncatula probable disease resistance protein At5g66890 (LOC11417961), mRNA	--	--	--	--	Q9SZA7	160	1.34e-12	Probable disease resistance protein At4g33300 OS=Arabidopsis thaliana OX=3702 GN=At4g33300 PE=2 SV=3	PF13855	Leucine rich repeat	--	--	GO:0005515	protein binding	--	--	--	--	--	--
Cluster-13543.7200	0	40.1064	-7.8724	3.0182e-25	2.932e-22	3385	RHN76470.1		312	1.35e-28	putative endonuclease/exonuclease/phosphatase [Medicago truncatula]	OX326965.1	OX326965	156	2.50439e-73	Medicago arabica genome assembly, chromosome: 2	--	--	--	--	--	--	--	--	PF01496	V-type ATPase 116kDa subunit family	GO:1902600//GO:0006119	proton transmembrane transport//oxidative phosphorylation	GO:0046961	proton-transporting ATPase activity, rotational mechanism	GO:0033179	proton-transporting V-type ATPase, V0 domain	--	--	--	--
Cluster-13543.6832	0	296.836	-9.6831	4.0769e-25	3.9166e-22	1578	--	--	--	--	--	AC148347.13	AC148347	270	4.89738e-137	Medicago truncatula chromosome 8 clone mth2-26g24, complete sequence	--	--	--	--	--	--	--	--	--	--	--	--	--	--	--	--	--	--	--	--
Cluster-13543.37630	3.95534	59.0432	-3.8938	4.7751e-25	4.5369e-22	944	--	--	--	--	--	CR931807.1	CR931807	447	0	Medicago truncatula chromosome 5 clone mte1-84j2, COMPLETE SEQUENCE	--	--	--	--	--	--	--	--	--	--	--	--	--	--	--	--	--	--	--	--
Cluster-13543.720	0	45.8518	-8.0638	4.9757e-25	4.6761e-22	2273	ABN09132.1		445	5.72e-48	hypothetical protein MtrDRAFT_AC174467g25v1 [Medicago truncatula]	OX326970.1	OX326970	76	4.9598e-29	Medicago arabica genome assembly, chromosome: 7	--	--	--	--	--	--	--	--	PF00336//PF13456	DNA polymerase (viral) C-terminal domain//Reverse transcriptase-like	GO:0051252	regulation of RNA metabolic process	GO:0004523//GO:0003676	RNA-DNA hybrid ribonuclease activity//nucleic acid binding	--	--	--	--	--	--
Cluster-13543.54498	0	44.3344	-8.0167	9.3624e-25	8.704e-22	2162	--	--	--	--	--	AC154867.1	AC154867	576	0	Medicago truncatula chromosome 2 clone mte1-6j20, complete sequence	--	--	--	--	--	--	--	--	--	--	--	--	--	--	--	--	--	--	--	--
Cluster-13543.9140	7.50667	90.1932	-3.5863	1.0922e-24	1.0046e-21	2715	XP_013458168.1		569	7.92e-64	TVP38/TMEM64 family membrane protein slr0305 isoform X2 [Medicago truncatula]||KEH32199.1 TVP38/TMEM64 family membrane slr0305-like protein [Medicago truncatula]||RHN64121.1 putative SNARE associated golgi family protein [Medicago truncatula]	OX326968.1	OX326968	864	0	Medicago arabica genome assembly, chromosome: 5	--	--	--	--	Q55909	217	1.96e-18	TVP38/TMEM64 family membrane protein slr0305 OS=Synechocystis sp. (strain PCC 6803 / Kazusa) OX=1111708 GN=slr0305 PE=3 SV=1	--	--	--	--	--	--	--	--	--	--	--	--
Cluster-13543.4960	0	62.7621	-8.5206	1.1555e-24	1.0516e-21	946	--	--	--	--	--	OX326967.1	OX326967	456	0	Medicago arabica genome assembly, chromosome: 4	--	--	--	--	--	--	--	--	--	--	--	--	--	--	--	--	--	--	--	--
Cluster-13543.54276	0.206692	49.0411	-7.5195	6.7367e-24	6.0047e-21	910	KAJ1409020.1		155	1.03e-10	structural maintenance-like chromosomes-protein [Sesbania bispinosa]	OX326967.1	OX326967	479	0	Medicago arabica genome assembly, chromosome: 4	K22803	SMC5	structural maintenance of chromosomes protein 5	http://www.genome.jp/dbget-bin/www_bget?ko:K22803	--	--	--	--	PF07228	Stage II sporulation protein E (SpoIIE)	GO:0006470	protein dephosphorylation	GO:0004722	protein serine/threonine phosphatase activity	GO:0008287	protein serine/threonine phosphatase complex	--	--	--	--
Cluster-13543.56821	2.3873	53.0858	-4.443	6.6719e-24	6.0047e-21	1027	RHN53995.1		129	2.84e-07	hypothetical protein MtrunA17_Chr5g0401901 [Medicago truncatula]	OX326970.1	OX326970	337	1.79273e-174	Medicago arabica genome assembly, chromosome: 7	--	--	--	--	--	--	--	--	PF06762//PF01424	Lipase maturation factor//R3H domain	GO:0051604	protein maturation	GO:0003676	nucleic acid binding	--	--	--	--	--	--
Cluster-13543.6531	0.123218	50.1323	-7.8725	7.0875e-24	6.2529e-21	2504	AES99848.1		1745	2.08e-237	DUF4283 domain protein [Medicago truncatula]	AC137995.31	AC137995	1878	0	Medicago truncatula clone mth2-11j1, complete sequence	--	--	--	--	--	--	--	--	--	--	--	--	--	--	--	--	--	--	--	--
Cluster-13543.42739	11.8149	115.494	-3.2792	8.3427e-24	7.286e-21	880	KEH21718.1		1083	2.45e-139	feronia receptor-like kinase [Medicago truncatula]	OX326969.1	OX326969	475	0	Medicago arabica genome assembly, chromosome: 6	--	--	--	--	Q9SCZ4	569	1.19e-65	Receptor-like protein kinase FERONIA OS=Arabidopsis thaliana OX=3702 GN=FER PE=1 SV=1	PF00069//PF07714//PF05454	Protein kinase domain//Protein tyrosine and serine/threonine kinase//Dystroglycan (Dystrophin-associated glycoprotein 1)	GO:0006468	protein phosphorylation	GO:0004672//GO:0005524	protein kinase activity//ATP binding	GO:0016010	dystrophin-associated glycoprotein complex	--	--	--	--
Cluster-13543.11699	0	29.0251	-7.4038	1.0848e-23	9.3788e-21	1147	--	--	--	--	--	OX326969.1	OX326969	137	3.03702e-63	Medicago arabica genome assembly, chromosome: 6	K01193	INV, sacA	beta-fructofuranosidase	http://www.genome.jp/dbget-bin/www_bget?ko:K01193	--	--	--	--	--	--	--	--	--	--	--	--	--	--	--	--
Cluster-13543.6066	0.312949	80.0757	-7.9103	1.2925e-23	1.1064e-20	2611	XP_008455692.1		139	6.31e-07	mitochondrial fission 1 protein A [Cucumis melo]	--	--	--	--	--	K17969	FIS1, TTC11, MDV2	mitochondrial fission 1 protein	http://www.genome.jp/dbget-bin/www_bget?ko:K17969	--	--	--	--	PF00515//PF13174//PF13181	Tetratricopeptide repeat//Tetratricopeptide repeat//Tetratricopeptide repeat	--	--	GO:0005515	protein binding	--	--	--	--	--	--
Cluster-13543.16272	0	46.002	-8.0707	2.1065e-23	1.7855e-20	1669	--	--	--	--	--	OX326967.1	OX326967	157	3.39785e-74	Medicago arabica genome assembly, chromosome: 4	--	--	--	--	--	--	--	--	--	--	--	--	--	--	--	--	--	--	--	--
Cluster-13543.4940	0.218684	39.4451	-7.2079	3.4295e-23	2.8788e-20	3701	KAJ1411030.1		3077	0	Zinc finger, SWIM-type [Sesbania bispinosa]	OX326967.1	OX326967	1143	0	Medicago arabica genome assembly, chromosome: 4	--	--	--	--	--	--	--	--	PF04434//PF05049	SWIM zinc finger//Interferon-inducible GTPase (IIGP)	--	--	GO:0005525//GO:0008270	GTP binding//zinc ion binding	GO:0016020	membrane	--	--	--	--
Cluster-13543.54639	0	27.3163	-7.318	3.9768e-23	3.3061e-20	949	--	--	--	--	--	--	--	--	--	--	--	--	--	--	--	--	--	--	--	--	--	--	--	--	--	--	--	--	--	--
Cluster-13543.29312	21.457	195.115	-3.1899	4.8842e-23	4.0218e-20	1445	--	--	--	--	--	XR_003007276.2	XR_003007276	101	3.9573e-43	PREDICTED: Medicago truncatula uncharacterized LOC112416788 (LOC112416788), ncRNA	--	--	--	--	--	--	--	--	--	--	--	--	--	--	--	--	--	--	--	--
Cluster-13543.54340	1.46147	53.4123	-5.2056	1.2177e-22	9.9323e-20	2747	PNX58580.1		187	5.8e-14	acylamino-acid-releasing enzyme [Trifolium pratense]	OX326965.1	OX326965	414	0	Medicago arabica genome assembly, chromosome: 2	K00876	udk, UCK	uridine kinase	http://www.genome.jp/dbget-bin/www_bget?ko:K00876	--	--	--	--	--	--	--	--	--	--	--	--	--	--	--	--
Cluster-13543.5822	0	31.9223	-7.5445	1.2507e-22	1.0106e-19	610	--	--	--	--	--	OX326967.1	OX326967	56	1.67505e-18	Medicago arabica genome assembly, chromosome: 4	--	--	--	--	--	--	--	--	--	--	--	--	--	--	--	--	--	--	--	--
Cluster-13543.56800	0	25.541	-7.2192	2.2379e-22	1.7916e-19	842	--	--	--	--	--	OX326969.1	OX326969	166	1.6686e-79	Medicago arabica genome assembly, chromosome: 6	--	--	--	--	--	--	--	--	--	--	--	--	--	--	--	--	--	--	--	--
Cluster-13543.4840	2.24077	73.326	-5.0598	2.6019e-22	2.0639e-19	2987	AES87871.2		921	4.93e-110	replication factor-A carboxy-terminal domain protein [Medicago truncatula]	CR954186.2	CR954186	119	8.16868e-53	Medicago truncatula chromosome 5 clone mth2-117e18, COMPLETE SEQUENCE	--	--	--	--	--	--	--	--	PF01336	OB-fold nucleic acid binding domain	--	--	GO:0003676	nucleic acid binding	--	--	--	--	--	--
Cluster-13543.29557	9.66493	74.2402	-2.9474	2.7186e-22	2.1368e-19	2956	PNX89457.1		499	1.18e-55	membrane-bound O-acyltransferase family MBOAT protein, partial [Trifolium pratense]	AC147538.24	AC147538	332	3.17336e-171	Medicago truncatula clone mth2-135c7, complete sequence	K25162	GUP1_2	membrane-bound O-acyltransferase GUP1_2	http://www.genome.jp/dbget-bin/www_bget?ko:K25162	--	--	--	--	--	--	--	--	--	--	--	--	--	--	--	--
Cluster-13543.48605	0.795669	57.3662	-6.1366	3.8528e-22	3.001e-19	5676	XP_024634937.2		2648	0	uncharacterized protein LOC112420326 [Medicago truncatula]	AC174339.10	AC174339	1314	0	Medicago truncatula clone mth2-161b15, complete sequence	--	--	--	--	--	--	--	--	PF04434//PF00872	SWIM zinc finger//Transposase, Mutator family	GO:0006313	transposition, DNA-mediated	GO:0008270//GO:0003677//GO:0004803	zinc ion binding//DNA binding//transposase activity	--	--	--	--	--	--
Cluster-13543.44013	4.25406	166.214	-5.2894	4.1803e-22	3.227e-19	932	RHN54612.1		687	6.37e-80	putative protein kinase RLK-Pelle-LRR-XII-1 family [Medicago truncatula]	OX326970.1	OX326970	597	0	Medicago arabica genome assembly, chromosome: 7	--	--	--	--	Q9SD62	265	2.66e-24	Putative receptor-like protein kinase At3g47110 OS=Arabidopsis thaliana OX=3702 GN=At3g47110 PE=3 SV=1	PF00069//PF07714	Protein kinase domain//Protein tyrosine and serine/threonine kinase	GO:0006468	protein phosphorylation	GO:0005524//GO:0004672	ATP binding//protein kinase activity	--	--	--	--	--	--
Cluster-13543.23473	6.46901	51.2037	-2.9838	4.9057e-22	3.7535e-19	1244	--	--	--	--	--	OX326970.1	OX326970	203	6.75368e-100	Medicago arabica genome assembly, chromosome: 7	--	--	--	--	--	--	--	--	--	--	--	--	--	--	--	--	--	--	--	--
Cluster-13543.6619	0.383713	55.1459	-7.0519	8.0658e-22	6.1173e-19	2297	PNX55124.1		157	2.99e-09	hypothetical protein L195_g048750 [Trifolium pratense]	AC137603.16	AC137603	251	2.61898e-126	Medicago truncatula clone mth2-14b10, complete sequence	--	--	--	--	--	--	--	--	--	--	--	--	--	--	--	--	--	--	--	--
Cluster-13543.10682	0	24.3938	-7.1598	8.857e-22	6.6589e-19	1857	KEH28177.1		351	2.18e-34	serine/threonine phosphatase family, 2C domain protein [Medicago truncatula]	XM_003615678.4	XM_003615678	280	1.59653e-142	PREDICTED: Medicago truncatula probable protein phosphatase 2C 2 (LOC11426315), mRNA	K17506	PPM1L, PP2CE	protein phosphatase 1L	http://www.genome.jp/dbget-bin/www_bget?ko:K17506	O80871	226	1.53e-18	Probable protein phosphatase 2C 25 OS=Arabidopsis thaliana OX=3702 GN=At2g30020 PE=1 SV=1	PF00681	Plectin repeat	--	--	--	--	GO:0005856	cytoskeleton	--	--	--	--
Cluster-13543.6762	2.02608	100.036	-5.5814	1.2141e-21	9.0491e-19	2412	RHN51716.1		174	1.22e-12	hypothetical protein MtrunA17_Chr6g0471931 [Medicago truncatula]	XR_003007218.2	XR_003007218	321	3.36421e-165	PREDICTED: Medicago truncatula uncharacterized LOC25498099 (LOC25498099), transcript variant X1, ncRNA	--	--	--	--	--	--	--	--	PF14991	Protein melan-A	--	--	--	--	GO:0042470	melanosome	--	--	--	--
Cluster-13543.54838	0	29.4729	-7.4282	2.1134e-21	1.5617e-18	1757	RHN41435.1		497	3.39e-56	putative RNA-binding, CRM domain-containing protein [Medicago truncatula]	OX326965.1	OX326965	882	0	Medicago arabica genome assembly, chromosome: 2	--	--	--	--	A7XN92	220	2.97e-17	CRM-domain containing factor CFM3, chloroplastic/mitochondrial OS=Zea mays OX=4577 GN=CFM3 PE=1 SV=1	--	--	--	--	--	--	--	--	--	--	--	--
Cluster-13543.54506	0	38.3434	-7.8065	2.6249e-21	1.9233e-18	3488	PNY05589.1		2344	0	ribonuclease H [Trifolium pratense]	OX326965.1	OX326965	1744	0	Medicago arabica genome assembly, chromosome: 2	--	--	--	--	P14381	279	1.55e-23	Transposon TX1 uncharacterized 149 kDa protein OS=Xenopus laevis OX=8355 PE=4 SV=1	PF02200//PF00098//PF03372//PF14529	STE like transcription factor//Zinc knuckle//Endonuclease/Exonuclease/phosphatase family//Endonuclease-reverse transcriptase	GO:0006355	regulation of DNA-templated transcription	GO:0008270//GO:0003676//GO:0003824//GO:0003700	zinc ion binding//nucleic acid binding//catalytic activity//DNA-binding transcription factor activity	GO:0005667//GO:0005634	transcription regulator complex//nucleus	--	--	--	--
Cluster-13543.6289	0	37.7879	-7.7855	3.1885e-21	2.3166e-18	3397	XP_027192659.1		3546	0	uncharacterized protein LOC101502180 [Cicer arietinum]	AC126790.38	AC126790	2659	0	Medicago truncatula chromosome 6 clone mth2-10d14, complete sequence	--	--	--	--	P04323	884	3.19e-100	Retrovirus-related Pol polyprotein from transposon 17.6 OS=Drosophila melanogaster OX=7227 GN=pol PE=4 SV=1	PF00098//PF00741//PF09668	Zinc knuckle//Gas vesicle protein//Aspartyl protease	GO:0006508	proteolysis	GO:0004190//GO:0003676//GO:0005198//GO:0008270	aspartic-type endopeptidase activity//nucleic acid binding//structural molecule activity//zinc ion binding	GO:0012506	vesicle membrane	--	--	--	--
Cluster-13543.4319	0.753385	157.915	-7.7522	3.4016e-21	2.4508e-18	3656	RHN39190.1		1280	7.94e-157	putative RNA-directed DNA polymerase [Medicago truncatula]	CU302334.1	CU302334	883	0	Medicago truncatula chromosome 5 clone mth2-5j11, COMPLETE SEQUENCE	--	--	--	--	Q3ZC12	166	7.43e-11	Eukaryotic translation initiation factor 3 subunit G OS=Bos taurus OX=9913 GN=EIF3G PE=2 SV=1	PF00076	RNA recognition motif. (a.k.a. RRM, RBD, or RNP domain)	--	--	GO:0003723	RNA binding	--	--	--	--	--	--
Cluster-13543.54338	0	34.9173	-7.6711	4.1472e-21	2.9634e-18	866	--	--	--	--	--	OX326966.1	OX326966	113	4.98428e-50	Medicago arabica genome assembly, chromosome: 3	--	--	--	--	--	--	--	--	--	--	--	--	--	--	--	--	--	--	--	--
Cluster-13543.6958	0	31.3095	-7.5172	6.4428e-21	4.566e-18	1177	--	--	--	--	--	CT009490.7	CT009490	143	1.44085e-66	M.truncatula DNA sequence from clone MTH2-174P8 on chromosome 3, complete sequence	--	--	--	--	--	--	--	--	--	--	--	--	--	--	--	--	--	--	--	--
Cluster-13543.26373	17.1109	87.3145	-2.362	6.5188e-21	4.5822e-18	352	--	--	--	--	--	OX326965.1	OX326965	176	1.81897e-85	Medicago arabica genome assembly, chromosome: 2	--	--	--	--	--	--	--	--	--	--	--	--	--	--	--	--	--	--	--	--
Cluster-13543.24220	9.26289	531.831	-5.8471	7.9946e-21	5.5743e-18	1881	KEH15407.1		439	4.87e-46	hypothetical protein MTR_1142s0010, partial [Medicago truncatula]	OX326967.1	OX326967	626	0	Medicago arabica genome assembly, chromosome: 4	--	--	--	--	--	--	--	--	--	--	--	--	--	--	--	--	--	--	--	--
Cluster-13543.48758	0	26.4173	-7.2705	1.8484e-20	1.2785e-17	1039	--	--	--	--	--	AC225529.14	AC225529	169	4.46084e-81	Medicago truncatula clone mth2-129b5, complete sequence	--	--	--	--	--	--	--	--	--	--	--	--	--	--	--	--	--	--	--	--
Cluster-13543.54710	0	27.0989	-7.3065	2.2321e-20	1.5298e-17	2075	RHN64756.1		970	9.34e-125	putative F-box domain-containing protein [Medicago truncatula]	OX326968.1	OX326968	1080	0	Medicago arabica genome assembly, chromosome: 5	--	--	--	--	Q9LIR8	209	1.93e-16	F-box/kelch-repeat protein At3g23880 OS=Arabidopsis thaliana OX=3702 GN=At3g23880 PE=2 SV=1	PF00646//PF12937	F-box domain//F-box-like	--	--	GO:0005515	protein binding	--	--	--	--	--	--
Cluster-13543.6915	0	25.3673	-7.2082	2.2471e-20	1.5298e-17	815	XP_007134846.1		127	1.26e-06	hypothetical protein PHAVU_010G081200g [Phaseolus vulgaris]||ESW06840.1 hypothetical protein PHAVU_010G081200g [Phaseolus vulgaris]	OX326969.1	OX326969	293	4.06145e-150	Medicago arabica genome assembly, chromosome: 6	--	--	--	--	--	--	--	--	--	--	--	--	--	--	--	--	--	--	--	--
Cluster-13543.7595	113.321	19.0448	2.5681	5.2759e-20	3.5637e-17	3285	XP_024628221.1		3305	0	probable methyltransferase PMT18 [Medicago truncatula]||KEH21299.1 methyltransferase PMT16, putative [Medicago truncatula]||RHN43527.1 putative S-adenosyl-L-methionine-dependent methyltransferase [Medicago truncatula]	XM_024772453.2	XM_024772453	1306	0	PREDICTED: Medicago truncatula probable methyltransferase PMT18 (LOC25502248), mRNA	--	--	--	--	Q9C884	2452	0	Probable methyltransferase PMT18 OS=Arabidopsis thaliana OX=3702 GN=At1g33170 PE=2 SV=1	PF03141//PF08241	Putative S-adenosyl-L-methionine-dependent methyltransferase//Methyltransferase domain	--	--	GO:0008168	methyltransferase activity	--	--	--	--	--	--
Cluster-13543.54297	0	24.1784	-7.1474	6.8789e-20	4.6105e-17	604	RHN63988.1		202	2.48e-16	putative small nuclear RNA activating complex (SNAPc), subunit SNAP43 [Medicago truncatula]	OX326968.1	OX326968	150	9.22927e-71	Medicago arabica genome assembly, chromosome: 5	K15208	SNAPC1	snRNA-activating protein complex subunit 1	http://www.genome.jp/dbget-bin/www_bget?ko:K15208	--	--	--	--	--	--	--	--	--	--	--	--	--	--	--	--
Cluster-13543.21862	0.246436	37.9915	-7.1519	7.8965e-20	5.2518e-17	1762	RHN61927.1		138	4.3e-08	hypothetical protein MtrunA17_Chr4g0041911 [Medicago truncatula]	OX326964.1	OX326964	730	0	Medicago arabica genome assembly, chromosome: 1	--	--	--	--	--	--	--	--	--	--	--	--	--	--	--	--	--	--	--	--
Cluster-13543.55323	0	47.8452	-8.1295	1.1125e-19	7.3427e-17	1924	--	--	--	--	--	AC141864.7	AC141864	100	1.90682e-42	Medicago truncatula clone mth2-21o24, complete sequence	--	--	--	--	--	--	--	--	PF03626	Prokaryotic Cytochrome C oxidase subunit IV	--	--	--	--	--	--	--	--	--	--
Cluster-13543.20269	1.73428	42.9201	-4.6206	1.5259e-19	9.9944e-17	1039	NP_001236367.1		310	5.14e-32	Probable histone H2A.3-like [Glycine max]||XP_003517328.1 probable histone H2A.3 [Glycine max]||XP_028186975.1 probable histone H2A.3 [Glycine soja]||XP_028228391.1 probable histone H2A.3 [Glycine soja]||ACU14818.1 unknown [Glycine max]||KAG4960883.1 hypothetical protein JHK87_037516 [Glycine soja]||KAG4971892.1 hypothetical protein JHK85_038313 [Glycine max]||KAG4978288.1 hypothetical protein JH…	OX326971.1	OX326971	265	1.92004e-134	Medicago arabica genome assembly, chromosome: 8	K11251	H2A	histone H2A	http://www.genome.jp/dbget-bin/www_bget?ko:K11251	A2YVE5	284	9.1e-30	Probable histone H2A.3 OS=Oryza sativa subsp. indica OX=39946 GN=OsI_028288 PE=3 SV=1	PF09270	Beta-trefoil DNA-binding domain	GO:0006357	regulation of transcription by RNA polymerase II	GO:0000978	RNA polymerase II cis-regulatory region sequence-specific DNA binding	--	--	KOG1756	Histone 2A	--	--
Cluster-13543.6170	15.6201	104.039	-2.727	1.567e-19	1.0186e-16	772	XP_013447653.1		1248	4.34e-164	putative disease resistance protein At1g50180 [Medicago truncatula]||XP_024626311.1 putative disease resistance protein At1g50180 [Medicago truncatula]||KEH21734.1 disease resistance protein (CC-NBS-LRR class) family protein [Medicago truncatula]||RHN44476.1 putative P-loop containing nucleoside triphosphate hydrolase, leucine-rich repeat domain, L [Medicago truncatula]	OX326969.1	OX326969	547	0	Medicago arabica genome assembly, chromosome: 6	--	--	--	--	P0DI17	317	9.07e-32	Probable disease resistance protein RF9 OS=Arabidopsis thaliana OX=3702 GN=RF9 PE=2 SV=1	PF13855	Leucine rich repeat	--	--	GO:0005515	protein binding	--	--	--	--	--	--
Cluster-13543.8858	1.20765	86.3516	-6.1407	1.7298e-19	1.1161e-16	1465	KEH21732.1		293	2.1e-26	tyrosine kinase family protein [Medicago truncatula]	XM_024770546.2	XM_024770546	115	6.62154e-51	PREDICTED: Medicago truncatula receptor-like protein kinase ANXUR2 (LOC25497583), transcript variant X2, mRNA	--	--	--	--	Q3EDL4	152	2.25e-09	Probable serine/threonine-protein kinase At1g01540 OS=Arabidopsis thaliana OX=3702 GN=At1g01540 PE=1 SV=2	PF07714//PF00069	Protein tyrosine and serine/threonine kinase//Protein kinase domain	GO:0006468	protein phosphorylation	GO:0005524//GO:0004672	ATP binding//protein kinase activity	--	--	--	--	--	--
Cluster-13543.52535	3.46778	50.4667	-3.9004	2.8104e-19	1.7999e-16	1705	--	--	--	--	--	AC137830.6	AC137830	222	2.55486e-110	Medicago truncatula clone mth2-33g10, complete sequence	--	--	--	--	--	--	--	--	PF07765//PF07859//PF11289	KIP1-like protein//alpha/beta hydrolase fold//Betacoronavirus viroporin	GO:0039707//GO:0006811	pore formation by virus in membrane of host cell//monoatomic ion transport	GO:0016787//GO:0003779//GO:0005216	hydrolase activity//actin binding//monoatomic ion channel activity	--	--	--	--	--	--
Cluster-13543.53901	0	25.2458	-7.205	2.863e-19	1.8201e-16	2125	XP_050894128.1		159	1.87e-09	50S ribosomal protein L9, chloroplastic [Pisum sativum]||KAI5388970.1 60S ribosomal protein L9 [Pisum sativum]	CU019606.6	CU019606	137	5.70213e-63	M.truncatula DNA sequence from clone MTH2-77H1 on chromosome 3, complete sequence	K02939	RP-L9, MRPL9, rplI	large subunit ribosomal protein L9	http://www.genome.jp/dbget-bin/www_bget?ko:K02939	P11894	159	5.24e-11	50S ribosomal protein L9, chloroplastic OS=Pisum sativum OX=3888 GN=RPL9 PE=2 SV=2	PF07645	Calcium-binding EGF domain	--	--	GO:0005509	calcium ion binding	--	--	--	--	--	--
Cluster-13543.9487	11.5726	77.4611	-2.7307	3.6117e-19	2.2794e-16	3514	GAU15283.1		670	6.62e-77	hypothetical protein TSUD_03500 [Trifolium subterraneum]	XM_039832175.1	XM_039832175	1959	0	PREDICTED: Medicago truncatula proteasome subunit alpha type-1-B (LOC11428880), mRNA	K02725	PSMA1	20S proteasome subunit alpha 6	http://www.genome.jp/dbget-bin/www_bget?ko:K02725	O23712	560	2.14e-63	Proteasome subunit alpha type-1-B OS=Arabidopsis thaliana OX=3702 GN=PAF2 PE=1 SV=2	PF10584//PF00227	Proteasome subunit A N-terminal signature//Proteasome subunit	GO:0006511//GO:0051603	ubiquitin-dependent protein catabolic process//proteolysis involved in protein catabolic process	--	--	GO:0019773//GO:0005839	proteasome core complex, alpha-subunit complex//proteasome core complex	KOG0863	20S proteasome, regulatory subunit alpha type PSMA1/PRE5	--	--
Cluster-13543.55187	0	23.0436	-7.0757	4.4822e-19	2.8082e-16	961	XP_024633871.1		149	3.81e-09	uncharacterized protein LOC112419910 [Medicago truncatula]	CT009553.4	CT009553	156	6.93411e-74	M.truncatula DNA sequence from clone MTH2-115C19 on chromosome 3, complete sequence	--	--	--	--	--	--	--	--	--	--	--	--	--	--	--	--	--	--	--	--
Cluster-13543.32116	34.0605	118.316	-1.7988	4.6652e-19	2.9018e-16	571	KEH36257.1		506	4.03e-61	hypothetical protein MTR_3g114110 [Medicago truncatula]	XM_024779756.2	XM_024779756	245	1.34874e-123	PREDICTED: Medicago truncatula ankyrin repeat domain-containing protein 2B (LOC11432139), transcript variant X3, mRNA	--	--	--	--	Q9SAR5	281	6.06e-29	Ankyrin repeat domain-containing protein 2A OS=Arabidopsis thaliana OX=3702 GN=AKR2A PE=1 SV=2	--	--	--	--	--	--	--	--	--	--	--	--
Cluster-13543.7142	0.302971	35.6236	-6.7382	5.194e-19	3.2076e-16	2480	ABD33208.1		1344	3.9e-173	IMP dehydrogenase/GMP reductase, putative [Medicago truncatula]||AES82354.2 DUF4283 domain protein [Medicago truncatula]	OX326964.1	OX326964	378	0	Medicago arabica genome assembly, chromosome: 1	--	--	--	--	--	--	--	--	--	--	--	--	--	--	--	--	--	--	--	--
Cluster-13543.16594	43.8891	173.091	-1.9802	5.8764e-19	3.578e-16	1224	--	--	--	--	--	XM_013609170.3	XM_013609170	602	0	PREDICTED: Medicago truncatula junctophilin-1 (LOC25487281), mRNA	--	--	--	--	--	--	--	--	--	--	--	--	--	--	--	--	--	--	--	--
Cluster-13543.26129	2.5743	71.4269	-4.8216	5.8613e-19	3.578e-16	1591	--	--	--	--	--	XR_005646610.1	XR_005646610	75	1.24025e-28	PREDICTED: Medicago truncatula uncharacterized LOC112422471 (LOC112422471), ncRNA	--	--	--	--	--	--	--	--	PF00313	'Cold-shock' DNA-binding domain	--	--	GO:0003676	nucleic acid binding	--	--	--	--	--	--
Cluster-13543.41341	11.6781	149.888	-3.6901	8.5788e-19	5.1869e-16	1760	ABN08853.1		222	4.73e-19	hypothetical protein MtrDRAFT_AC161399g3v2 [Medicago truncatula]	OX326966.1	OX326966	469	0	Medicago arabica genome assembly, chromosome: 3	--	--	--	--	--	--	--	--	PF06984	Mitochondrial 39-S ribosomal protein L47 (MRP-L47)	GO:0006412//GO:0042254	translation//ribosome biogenesis	GO:0003735	structural constituent of ribosome	GO:0005761//GO:0005840	mitochondrial ribosome//ribosome	--	--	--	--
Cluster-13543.6804	0	21.9473	-7.0044	1.1629e-18	6.9825e-16	615	GAU35216.1		410	2.96e-47	hypothetical protein TSUD_204920 [Trifolium subterraneum]	OX326969.1	OX326969	153	2.02198e-72	Medicago arabica genome assembly, chromosome: 6	--	--	--	--	--	--	--	--	PF02127	Aminopeptidase I zinc metalloprotease (M18)	GO:0006508	proteolysis	GO:0004177//GO:0008270	aminopeptidase activity//zinc ion binding	--	--	--	--	--	--
Cluster-13543.21620	0.123218	69.3521	-8.3415	1.4786e-18	8.8163e-16	2530	--	--	--	--	--	--	--	--	--	--	--	--	--	--	--	--	--	--	PF01694	Rhomboid family	--	--	GO:0004252	serine-type endopeptidase activity	--	--	--	--	--	--
Cluster-13543.42216	0.304402	99.2363	-8.2183	1.4924e-18	8.8377e-16	3252	KOM55736.1		173	1.19e-10	hypothetical protein LR48_Vigan10g162800 [Vigna angularis]	OX326969.1	OX326969	251	3.723e-126	Medicago arabica genome assembly, chromosome: 6	--	--	--	--	--	--	--	--	--	--	--	--	--	--	--	--	--	--	--	--
Cluster-13543.1083	0	34.0661	-7.6404	3.9585e-18	2.3282e-15	892	--	--	--	--	--	XR_003012371.2	XR_003012371	243	2.78205e-122	PREDICTED: Medicago truncatula uncharacterized LOC112421969 (LOC112421969), ncRNA	--	--	--	--	--	--	--	--	--	--	--	--	--	--	--	--	--	--	--	--
Cluster-13543.50069	13.4082	159.162	-3.5656	4.0442e-18	2.3626e-15	3106	KEH32531.1		444	1.55e-48	hypothetical protein MTR_4g126400 [Medicago truncatula]||RHN64647.1 hypothetical protein MtrunA17_Chr4g0071321 [Medicago truncatula]	OX326968.1	OX326968	943	0	Medicago arabica genome assembly, chromosome: 5	--	--	--	--	--	--	--	--	PF08043	Xin repeat	GO:0030036	actin cytoskeleton organization	GO:0003779	actin binding	GO:0030054	cell junction	--	--	--	--
Cluster-13543.5971	0.328026	46.6668	-7.1288	4.6237e-18	2.683e-15	1920	GAU42745.1		237	9.64e-20	hypothetical protein TSUD_77820 [Trifolium subterraneum]	OX326966.1	OX326966	159	3.03019e-75	Medicago arabica genome assembly, chromosome: 3	--	--	--	--	--	--	--	--	--	--	--	--	--	--	--	--	--	--	--	--
Cluster-13543.36699	1.29461	45.1747	-5.1686	5.1499e-18	2.9684e-15	2488	XP_024636357.1		1680	3.22e-228	uncharacterized protein LOC112420847 [Medicago truncatula]	OX326964.1	OX326964	1084	0	Medicago arabica genome assembly, chromosome: 1	--	--	--	--	P0C2F6	205	2.94e-15	Putative ribonuclease H protein At1g65750 OS=Arabidopsis thaliana OX=3702 GN=At1g65750 PE=3 SV=1	PF07714//PF00069//PF04272	Protein tyrosine and serine/threonine kinase//Protein kinase domain//Phospholamban	GO:1901894//GO:0006468	regulation of ATPase-coupled calcium transmembrane transporter activity//protein phosphorylation	GO:0004672//GO:0042030//GO:0005524	protein kinase activity//ATPase inhibitor activity//ATP binding	GO:0016020	membrane	--	--	--	--
Cluster-13543.50530	20.6931	137.663	-2.7334	5.2304e-18	2.9949e-15	3449	XP_003611681.1		2474	0	soyasapogenol B glucuronide galactosyltransferase isoform X1 [Medicago truncatula]||AES94639.1 UDP-glucosyltransferase family protein [Medicago truncatula]||RHN53990.1 putative soyasapogenol B glucuronide galactosyltransferase [Medicago truncatula]	OX326970.1	OX326970	1554	0	Medicago arabica genome assembly, chromosome: 7	K18822	UGT73P2	soyasapogenol B glucuronide galactosyltransferase	http://www.genome.jp/dbget-bin/www_bget?ko:K18822	D4Q9Z4	2029	4.37e-276	Soyasapogenol B glucuronide galactosyltransferase OS=Glycine max OX=3847 GN=GmSGT2 PE=1 SV=1	PF00201//PF00320	UDP-glucoronosyl and UDP-glucosyl transferase//GATA zinc finger	GO:0006355	regulation of DNA-templated transcription	GO:0008194//GO:0043565	UDP-glycosyltransferase activity//sequence-specific DNA binding	--	--	--	--	--	--
Cluster-13543.6345	0	34.7458	-7.6628	5.3639e-18	3.0511e-15	2181	XP_003617921.1		279	5.85e-26	SKP1-like protein 14 [Medicago truncatula]||AET00880.1 SCF ubiquitin ligase, SKP1 component [Medicago truncatula]||RHN58083.1 putative S-phase kinase-associated protein [Medicago truncatula]	CU424492.3	CU424492	245	5.37838e-123	Medicago truncatula chromosome 5 clone mte1-5m21, COMPLETE SEQUENCE	K03094	SKP1, CBF3D	S-phase kinase-associated protein 1	http://www.genome.jp/dbget-bin/www_bget?ko:K03094	Q9SY65	135	4.09e-08	SKP1-like protein 18 OS=Arabidopsis thaliana OX=3702 GN=ASK18 PE=1 SV=2	PF03931//PF01466	Skp1 family, tetramerisation domain//Skp1 family, dimerisation domain	GO:0006511	ubiquitin-dependent protein catabolic process	--	--	--	--	--	--	--	--
Cluster-13543.48969	0	325.768	-25.607	5.7316e-18	3.2389e-15	1578	ABN06035.1		149	1.23e-09	hypothetical protein MtrDRAFT_AC149576g25v2 [Medicago truncatula]	AC144928.17	AC144928	826	0	Medicago truncatula clone mth2-8a18, complete sequence	--	--	--	--	--	--	--	--	--	--	--	--	--	--	--	--	--	--	--	--
Cluster-13543.20225	5.67384	149.179	-4.6962	8.5019e-18	4.7732e-15	1003	RHN40176.1		265	3.17e-26	hypothetical protein MtrunA17_Chr8g0351911 [Medicago truncatula]	XR_005645805.1	XR_005645805	183	7.09606e-89	PREDICTED: Medicago truncatula uncharacterized LOC11445930 (LOC11445930), transcript variant X20, misc_RNA	--	--	--	--	--	--	--	--	--	--	--	--	--	--	--	--	--	--	--	--
Cluster-13543.13933	8.57943	82.7923	-3.2674	9.5369e-18	5.3198e-15	3054	--	--	--	--	--	OX326964.1	OX326964	820	0	Medicago arabica genome assembly, chromosome: 1	--	--	--	--	--	--	--	--	--	--	--	--	--	--	--	--	--	--	--	--
Cluster-13543.22910	2.66407	163.191	-5.969	9.6666e-18	5.3575e-15	2248	--	--	--	--	--	AC186295.3	AC186295	722	0	Medicago truncatula chromosome 2 BAC clone mth2-26g6, complete sequence	--	--	--	--	--	--	--	--	--	--	--	--	--	--	--	--	--	--	--	--
Cluster-13543.7024	0	19.1752	-6.8079	1.0972e-17	6.0421e-15	558	--	--	--	--	--	CT571261.1	CT571261	234	1.71463e-117	Medicago truncatula chromosome 5 clone mth2-67l4, COMPLETE SEQUENCE	--	--	--	--	--	--	--	--	--	--	--	--	--	--	--	--	--	--	--	--
Cluster-13543.15828	20.4742	127.159	-2.637	1.1676e-17	6.349e-15	2474	XP_003625346.1		2664	0	BRCA1-associated RING domain protein 1 [Medicago truncatula]||AES81564.1 breast cancer susceptibility protein, putative [Medicago truncatula]||RHN48251.1 putative aminoacyltransferase, E1 ubiquitin-activating enzyme [Medicago truncatula]	XM_003625298.4	XM_003625298	1743	0	PREDICTED: Medicago truncatula BRCA1-associated RING domain protein 1 (LOC11444771), mRNA	K10683	BARD1	BRCA1-associated RING domain protein 1	http://www.genome.jp/dbget-bin/www_bget?ko:K10683	F4I443	1084	2.14e-135	BRCA1-associated RING domain protein 1 OS=Arabidopsis thaliana OX=3702 GN=BARD1 PE=1 SV=1	--	--	--	--	--	--	--	--	--	--	--	--
Cluster-13543.40879	0.202934	32.4905	-6.9241	1.1632e-17	6.349e-15	1149	KEH30786.1		213	2.6e-18	hypothetical protein MTR_4g082280 [Medicago truncatula]	XR_003011664.2	XR_003011664	120	8.57977e-54	PREDICTED: Medicago truncatula uncharacterized LOC112421376 (LOC112421376), transcript variant X2, ncRNA	--	--	--	--	--	--	--	--	--	--	--	--	--	--	--	--	--	--	--	--
Cluster-13543.20385	7.73252	115.322	-3.9177	1.4548e-17	7.8611e-15	1250	KAH7670797.1		157	1.3e-08	Rab GDI protein [Dioscorea alata]	XM_003629899.4	XM_003629899	109	1.21899e-47	PREDICTED: Medicago truncatula guanosine nucleotide diphosphate dissociation inhibitor 1 (LOC11422618), mRNA	--	--	--	--	O24653	124	4.22e-06	Guanosine nucleotide diphosphate dissociation inhibitor 2 OS=Arabidopsis thaliana OX=3702 GN=GDI2 PE=2 SV=1	PF00996	GDP dissociation inhibitor	GO:0007264	small GTPase mediated signal transduction	GO:0005092	GDP-dissociation inhibitor activity	--	--	--	--	--	--
Cluster-13543.7114	0.202934	147.053	-9.1055	1.663e-17	8.9306e-15	1618	--	--	--	--	--	OX326971.1	OX326971	271	1.39695e-137	Medicago arabica genome assembly, chromosome: 8	--	--	--	--	--	--	--	--	--	--	--	--	--	--	--	--	--	--	--	--
Cluster-13543.54984	0	16.4256	-6.5806	2.9143e-17	1.5554e-14	1264	XP_024635960.1		148	3.7e-08	F-box/kelch-repeat protein At3g23880-like [Medicago truncatula]	OX326965.1	OX326965	413	0	Medicago arabica genome assembly, chromosome: 2	--	--	--	--	--	--	--	--	--	--	--	--	--	--	--	--	--	--	--	--
Cluster-13543.27278	40.2065	218.866	-2.4451	3.165e-17	1.6686e-14	1336	XP_013459994.1		781	3.36e-96	cytochrome P450 71D11 [Medicago truncatula]||KEH34025.1 cytochrome P450 family 71 protein [Medicago truncatula]||RHN67352.1 putative cytochrome P450 [Medicago truncatula]	OX326967.1	OX326967	481	0	Medicago arabica genome assembly, chromosome: 4	--	--	--	--	O81971	571	9.68e-67	Cytochrome P450 71D9 OS=Glycine max OX=3847 GN=CYP71D9 PE=2 SV=1	PF00067	Cytochrome P450	--	--	GO:0005506//GO:0016705//GO:0020037//GO:0004497	iron ion binding//oxidoreductase activity, acting on paired donors, with incorporation or reduction of molecular oxygen//heme binding//monooxygenase activity	--	--	--	--	--	--
Cluster-13543.6620	0.202934	27.7481	-6.6997	3.1469e-17	1.6686e-14	1774	--	--	--	--	--	OX326968.1	OX326968	165	1.29144e-78	Medicago arabica genome assembly, chromosome: 5	--	--	--	--	--	--	--	--	--	--	--	--	--	--	--	--	--	--	--	--
Cluster-13543.54258	0	27.2119	-7.3161	3.2397e-17	1.6976e-14	1152	--	--	--	--	--	OX326968.1	OX326968	341	1.2062e-176	Medicago arabica genome assembly, chromosome: 5	--	--	--	--	--	--	--	--	--	--	--	--	--	--	--	--	--	--	--	--
Cluster-13543.29841	13.2244	104.425	-2.9762	3.6579e-17	1.9052e-14	524	RHN44465.1		821	9.06e-106	putative non-specific serine/threonine protein kinase [Medicago truncatula]	XM_024770174.2	XM_024770174	346	8.80312e-180	PREDICTED: Medicago truncatula receptor-like protein kinase FERONIA (LOC25497568), mRNA	--	--	--	--	Q9SCZ4	300	1.19e-30	Receptor-like protein kinase FERONIA OS=Arabidopsis thaliana OX=3702 GN=FER PE=1 SV=1	--	--	--	--	--	--	--	--	--	--	--	--
Cluster-13543.46925	15.9684	76.7742	-2.2508	3.8734e-17	2.0054e-14	329	--	--	--	--	--	OX326965.1	OX326965	185	1.67592e-90	Medicago arabica genome assembly, chromosome: 2	--	--	--	--	--	--	--	--	--	--	--	--	--	--	--	--	--	--	--	--
Cluster-13543.6056	7.13091	752.516	-6.7111	4.5426e-17	2.3378e-14	4358	XP_024634575.2		233	1.47e-16	uncharacterized protein LOC112420148 [Medicago truncatula]	OX326964.1	OX326964	330	6.07301e-170	Medicago arabica genome assembly, chromosome: 1	--	--	--	--	--	--	--	--	PF00517	Retroviral envelope protein	--	--	GO:0005198	structural molecule activity	--	--	--	--	--	--
Cluster-13543.22350	2.31623	121.037	-5.6968	5.6843e-17	2.9081e-14	1655	XP_004499470.1		342	1.29e-33	ubiquitin-like domain-containing CTD phosphatase 1 [Cicer arietinum]	OX326969.1	OX326969	353	0	Medicago arabica genome assembly, chromosome: 6	--	--	--	--	--	--	--	--	PF14862	Big defensin	GO:0050830//GO:0050829	defense response to Gram-positive bacterium//defense response to Gram-negative bacterium	--	--	--	--	--	--	--	--
Cluster-13543.11184	0.381722	45.2039	-6.7595	6.7601e-17	3.4381e-14	1068	--	--	--	--	--	CU302345.1	CU302345	414	0	Medicago truncatula chromosome 5 clone mth2-106f5, COMPLETE SEQUENCE	--	--	--	--	--	--	--	--	--	--	--	--	--	--	--	--	--	--	--	--
Cluster-13543.16593	110.337	256.003	-1.2122	7.1203e-17	3.6001e-14	3564	AES94110.2		206	1.91e-14	transmembrane protein, putative [Medicago truncatula]	XM_039830707.1	XM_039830707	619	0	PREDICTED: Medicago truncatula radial spoke head 10 homolog B-like (LOC120578238), mRNA	--	--	--	--	--	--	--	--	--	--	--	--	--	--	--	--	--	--	--	--
Cluster-13543.53411	0	284.294	-24.654	9.0741e-17	4.5613e-14	1199	--	--	--	--	--	OX326971.1	OX326971	183	8.53139e-89	Medicago arabica genome assembly, chromosome: 8	--	--	--	--	--	--	--	--	PF07294	Fibroin P25	--	--	GO:0005198	structural molecule activity	GO:0005576	extracellular region	--	--	--	--
Cluster-13543.6239	2.68276	48.8195	-4.192	1.0272e-16	5.1336e-14	1605	XP_024635996.2		917	9.27e-118	F-box/LRR-repeat protein At3g26922 [Medicago truncatula]||RHN65326.1 putative F-box domain, leucine-rich repeat domain, L domain-containing protein [Medicago truncatula]	XM_039828913.1	XM_039828913	349	0	PREDICTED: Medicago truncatula putative F-box/LRR-repeat protein At3g18150 (LOC112417177), transcript variant X8, mRNA	--	--	--	--	Q9FL99	125	4.78e-06	F-box/FBD/LRR-repeat protein At5g44980 OS=Arabidopsis thaliana OX=3702 GN=At5g44980 PE=2 SV=1	PF00646	F-box domain	--	--	GO:0005515	protein binding	--	--	--	--	--	--
Cluster-13543.54261	0	22.54	-7.0392	1.585e-16	7.8759e-14	1162	--	--	--	--	--	--	--	--	--	--	--	--	--	--	--	--	--	--	--	--	--	--	--	--	--	--	--	--	--	--
Cluster-13543.42610	27.2033	135.576	-2.3177	1.7893e-16	8.8401e-14	987	RHN51044.1		478	8.71e-51	putative protein kinase RLK-Pelle-LRR-XII-1 family [Medicago truncatula]	OX326970.1	OX326970	630	0	Medicago arabica genome assembly, chromosome: 7	--	--	--	--	Q1MX30	203	4.12e-16	Receptor kinase-like protein Xa21 OS=Oryza sativa subsp. indica OX=39946 GN=XA21 PE=1 SV=1	PF13855//PF00560//PF13516	Leucine rich repeat//Leucine Rich Repeat//Leucine Rich repeat	--	--	GO:0005515	protein binding	--	--	--	--	--	--
Cluster-13543.26421	1044.99	4252.69	-2.0248	1.9626e-16	9.6412e-14	2836	QAB43870.1		833	1.82e-100	thiazole biosynthetic enzyme [Medicago sativa]	OX326964.1	OX326964	837	0	Medicago arabica genome assembly, chromosome: 1	K03146	THI4, THI1	cysteine-dependent adenosine diphosphate thiazole synthase	http://www.genome.jp/dbget-bin/www_bget?ko:K03146	F6H7K5	791	7.87e-96	Thiamine thiazole synthase 2, chloroplastic OS=Vitis vinifera OX=29760 GN=THI1-2 PE=3 SV=1	PF00732//PF01494//PF01266//PF15168//PF03435//PF04820//PF07992	GMC oxidoreductase//FAD binding domain//FAD dependent oxidoreductase//Triple QxxK/R motif-containing protein family//Saccharopine dehydrogenase NADP binding domain//Tryptophan halogenase//Pyridine nucleotide-disulphide oxidoreductase	--	--	GO:0050660//GO:0071949//GO:0016614//GO:0004497//GO:0016491	flavin adenine dinucleotide binding//FAD binding//oxidoreductase activity, acting on CH-OH group of donors//monooxygenase activity//oxidoreductase activity	GO:0005789	endoplasmic reticulum membrane	KOG2960	Protein involved in thiamine biosynthesis and DNA damage tolerance	--	--
Cluster-13543.54550	0	19.4641	-6.8308	2.2884e-16	1.1178e-13	1634	XP_019427166.1		153	2.04e-08	PREDICTED: uncharacterized protein LOC109335487 [Lupinus angustifolius]	OX326964.1	OX326964	125	2.0441e-56	Medicago arabica genome assembly, chromosome: 1	--	--	--	--	--	--	--	--	--	--	--	--	--	--	--	--	--	--	--	--
Cluster-13543.54897	3.28996	58.4088	-4.1688	3.3566e-16	1.6304e-13	525	KEH27609.1		931	2.4e-119	DNA (cytosine-5)-methyltransferase CMT3-like protein [Medicago truncatula]	XM_003612264.4	XM_003612264	508	0	PREDICTED: Medicago truncatula putative DNA (cytosine-5)-methyltransferase CMT1 (LOC11416506), mRNA	K00558	DNMT1, dcm	DNA (cytosine-5)-methyltransferase 1	http://www.genome.jp/dbget-bin/www_bget?ko:K00558	Q8LPU5	648	1.05e-78	DNA (cytosine-5)-methyltransferase 3 OS=Zea mays OX=4577 GN=DMT105 PE=2 SV=1	PF00145//PF01353	C-5 cytosine-specific DNA methylase//Green fluorescent protein	GO:0008218	bioluminescence	GO:0008168	methyltransferase activity	--	--	--	--	--	--
Cluster-13543.5778	0.394324	41.7686	-6.6502	3.9261e-16	1.8964e-13	2459	--	--	--	--	--	AC161400.3	AC161400	494	0	Medicago truncatula chromosome 2 BAC clone mte1-50e22, complete sequence	--	--	--	--	--	--	--	--	PF01080	Presenilin	GO:0016485	protein processing	GO:0004190	aspartic-type endopeptidase activity	--	--	--	--	--	--
Cluster-13543.5223	0	20.4694	-6.901	5.6837e-16	2.7301e-13	1537	--	--	--	--	--	CR962131.2	CR962131	45	5.68956e-12	Medicago truncatula chromosome 5 clone mth2-69b10, COMPLETE SEQUENCE	--	--	--	--	--	--	--	--	--	--	--	--	--	--	--	--	--	--	--	--
Cluster-13543.5275	0	21.2321	-6.9604	5.8774e-16	2.8075e-13	656	--	--	--	--	--	--	--	--	--	--	--	--	--	--	--	--	--	--	PF10230	Lipid-droplet associated hydrolase	GO:0019915//GO:0016042	lipid storage//lipid catabolic process	GO:0016298	lipase activity	GO:0005811	lipid droplet	--	--	--	--
Cluster-13543.5490	0.819971	278.977	-8.3488	6.0083e-16	2.8543e-13	1217	XP_003601572.2		402	5.2e-44	uncharacterized protein LOC11438947 [Medicago truncatula]||XP_024635239.1 uncharacterized protein LOC11438947 [Medicago truncatula]||AES71823.2 hypothetical protein MTR_3g083150 [Medicago truncatula]	CU468246.5	CU468246	136	1.16101e-62	M.truncatula DNA sequence from clone MTH2-47N22 on chromosome 3, complete sequence	--	--	--	--	--	--	--	--	PF05887//PF00031//PF07947//PF05996	Procyclic acidic repetitive protein (PARP)//Cystatin domain//YhhN family//Ferredoxin-dependent bilin reductase	GO:0010024	phytochromobilin biosynthetic process	GO:0004869//GO:0016636//GO:0050897	cysteine-type endopeptidase inhibitor activity//oxidoreductase activity, acting on the CH-CH group of donors, iron-sulfur protein as acceptor//cobalt ion binding	GO:0016020	membrane	--	--	--	--
Cluster-13543.18791	90.5445	300.792	-1.7355	6.2941e-16	2.9576e-13	2105	PNX94702.1		293	5.73e-29	rubredoxin-like protein, partial [Trifolium pratense]	OX326967.1	OX326967	333	6.25261e-172	Medicago arabica genome assembly, chromosome: 4	--	--	--	--	--	--	--	--	--	--	--	--	--	--	--	--	--	--	--	--
Cluster-13543.42596	1.49344	36.3088	-4.6383	6.2866e-16	2.9576e-13	523	XP_039690106.1		590	6.53e-75	probable LRR receptor-like serine/threonine-protein kinase At3g47570 isoform X2 [Medicago truncatula]	OX326970.1	OX326970	451	0	Medicago arabica genome assembly, chromosome: 7	--	--	--	--	C0LGP4	384	5.97e-42	Probable LRR receptor-like serine/threonine-protein kinase At3g47570 OS=Arabidopsis thaliana OX=3702 GN=At3g47570 PE=2 SV=1	PF01776//PF07714//PF00069	Ribosomal L22e protein family//Protein tyrosine and serine/threonine kinase//Protein kinase domain	GO:0042254//GO:0006468//GO:0006412	ribosome biogenesis//protein phosphorylation//translation	GO:0003735//GO:0005524//GO:0004672	structural constituent of ribosome//ATP binding//protein kinase activity	GO:0005840	ribosome	--	--	--	--
Cluster-13543.4608	0	25.5687	-7.2215	9.5685e-16	4.4719e-13	1348	KEH40447.1		160	5.22e-10	transmembrane protein, putative [Medicago truncatula]	XM_003592884.4	XM_003592884	60	2.28356e-20	PREDICTED: Medicago truncatula metallothiol transferase FosB (LOC11420626), mRNA	--	--	--	--	--	--	--	--	PF19097	Snu56-like U1 small nuclear ribonucleoprotein component	GO:0000398	mRNA splicing, via spliceosome	GO:0003729	mRNA binding	--	--	--	--	--	--
Cluster-13543.6464	3.03204	754.059	-7.9547	1.0122e-15	4.7052e-13	5723	PNX95041.1		4165	0	ribonuclease H, partial [Trifolium pratense]	CU570765.2	CU570765	2233	0	M.truncatula DNA sequence from clone MTH2-75C4 on chromosome 3, complete sequence	--	--	--	--	P0C2F6	443	3.54e-44	Putative ribonuclease H protein At1g65750 OS=Arabidopsis thaliana OX=3702 GN=At1g65750 PE=3 SV=1	PF13456//PF04995//PF03372//PF00098//PF17333	Reverse transcriptase-like//Heme exporter protein D (CcmD)//Endonuclease/Exonuclease/phosphatase family//Zinc knuckle//Beta defensin 136	GO:0042742//GO:0051252//GO:0015886//GO:0017004	defense response to bacterium//regulation of RNA metabolic process//heme transport//cytochrome complex assembly	GO:0008270//GO:0003676//GO:0004523//GO:0003824	zinc ion binding//nucleic acid binding//RNA-DNA hybrid ribonuclease activity//catalytic activity	--	--	--	--	--	--
Cluster-13543.51112	0	84.1758	-23.718	1.2475e-15	5.7676e-13	1546	--	--	--	--	--	AC159144.4	AC159144	75	1.20438e-28	Medicago truncatula chromosome 7 clone mth2-41a4, complete sequence	--	--	--	--	--	--	--	--	--	--	--	--	--	--	--	--	--	--	--	--
Cluster-13543.21726	0	83.9975	-23.715	1.2581e-15	5.7858e-13	910	KAI5441458.1		413	2.89e-47	Proline-rich receptor-like protein kinase perk1, variant 3, partial [Pisum sativum]	OX326966.1	OX326966	179	1.07346e-86	Medicago arabica genome assembly, chromosome: 3	--	--	--	--	Q9LV48	331	2.89e-33	Proline-rich receptor-like protein kinase PERK1 OS=Arabidopsis thaliana OX=3702 GN=PERK1 PE=1 SV=1	PF06743//PF07714//PF00069	FAST kinase-like protein, subdomain 1//Protein tyrosine and serine/threonine kinase//Protein kinase domain	GO:0044528//GO:0006468	regulation of mitochondrial mRNA stability//protein phosphorylation	GO:0005524//GO:0004672	ATP binding//protein kinase activity	--	--	--	--	--	--
Cluster-13543.31437	107.624	366.225	-1.765	1.5272e-15	6.9865e-13	2169	RHN54844.1		403	6.44e-38	putative RNA-directed DNA polymerase [Medicago truncatula]	OX326970.1	OX326970	662	0	Medicago arabica genome assembly, chromosome: 7	K10268	FBXL2_20	F-box and leucine-rich repeat protein 2/20	http://www.genome.jp/dbget-bin/www_bget?ko:K10268	--	--	--	--	PF13516//PF00560//PF11857	Leucine Rich repeat//Leucine Rich Repeat//Domain of unknown function (DUF3377)	--	--	GO:0005515//GO:0004222	protein binding//metalloendopeptidase activity	--	--	--	--	--	--
Cluster-13543.21872	0	79.2252	-23.634	1.5727e-15	7.1568e-13	1986	--	--	--	--	--	AC122170.28	AC122170	182	5.1379e-88	Medicago truncatula clone mth2-13k6, complete sequence	--	--	--	--	--	--	--	--	PF03172	HSR domain	--	--	--	--	GO:0005634	nucleus	--	--	--	--
Cluster-13543.54275	0	16.9499	-6.6312	1.6849e-15	7.6272e-13	448	--	--	--	--	--	CT571261.1	CT571261	99	1.50712e-42	Medicago truncatula chromosome 5 clone mth2-67l4, COMPLETE SEQUENCE	--	--	--	--	--	--	--	--	--	--	--	--	--	--	--	--	--	--	--	--
Cluster-13543.56241	0	16.6878	-6.6067	1.9401e-15	8.7364e-13	1567	RHN39190.1		709	2.66e-81	putative RNA-directed DNA polymerase [Medicago truncatula]	OX326968.1	OX326968	311	7.85384e-160	Medicago arabica genome assembly, chromosome: 5	--	--	--	--	--	--	--	--	--	--	--	--	--	--	--	--	--	--	--	--
Cluster-13543.5404	0	72.556	-23.512	2.1926e-15	9.8223e-13	1642	KEH15781.1		132	3.13e-07	hypothetical protein MTR_0557s0010 [Medicago truncatula]	OX326966.1	OX326966	491	0	Medicago arabica genome assembly, chromosome: 3	--	--	--	--	--	--	--	--	--	--	--	--	--	--	--	--	--	--	--	--
Cluster-13543.59223	0.369654	24.9393	-6.2278	2.3787e-15	1.0601e-12	2051	XP_013463822.1		1240	6.74e-161	uncharacterized protein LOC25488301 [Medicago truncatula]||KEH37857.1 replication factor-A carboxy-terminal domain protein [Medicago truncatula]	--	--	--	--	--	--	--	--	--	--	--	--	--	PF03846	Cell division inhibitor SulA	GO:0009432//GO:0051782	SOS response//negative regulation of cell division	--	--	--	--	--	--	--	--
Cluster-13543.7118	19.7829	93.7268	-2.2492	2.5332e-15	1.1232e-12	1627	XP_003598681.2		1012	2.13e-131	F-box/LRR-repeat protein At4g14096 [Medicago truncatula]||AES68932.2 cytochrome C biogenesis protein ccsA [Medicago truncatula]||RHN65831.1 putative F-box domain, leucine-rich repeat domain, L domain-containing protein [Medicago truncatula]	OX326968.1	OX326968	763	0	Medicago arabica genome assembly, chromosome: 5	--	--	--	--	Q94B46	192	3.33e-14	F-box/LRR-repeat protein At4g14096 OS=Arabidopsis thaliana OX=3702 GN=At4g14096 PE=2 SV=1	PF00646//PF12937	F-box domain//F-box-like	--	--	GO:0005515	protein binding	--	--	--	--	--	--
Cluster-13543.54505	0	21.4024	-6.9653	3.0246e-15	1.3342e-12	2497	RHN52452.1		3176	0	putative RNA-directed DNA polymerase [Medicago truncatula]	CU137661.2	CU137661	1150	0	Medicago truncatula chromosome 5 clone mth4-96g16, COMPLETE SEQUENCE	--	--	--	--	P0C2F6	577	4.81e-63	Putative ribonuclease H protein At1g65750 OS=Arabidopsis thaliana OX=3702 GN=At1g65750 PE=3 SV=1	PF01940//PF00075//PF00803//PF13456//PF01220//PF06305	Integral membrane protein DUF92//RNase H//3A/RNA2 movement protein family//Reverse transcriptase-like//Dehydroquinase class II//Lipopolysaccharide assembly protein A domain	GO:0051252//GO:0009094//GO:0006571//GO:0046740//GO:0000162	regulation of RNA metabolic process//L-phenylalanine biosynthetic process//tyrosine biosynthetic process//transport of virus in host, cell to cell//tryptophan biosynthetic process	GO:0003676//GO:0004523//GO:0003855	nucleic acid binding//RNA-DNA hybrid ribonuclease activity//3-dehydroquinate dehydratase activity	--	--	--	--	--	--
Cluster-13543.5943	0	15.8061	-6.5288	3.1985e-15	1.4038e-12	913	KEH33772.1		223	2.92e-19	hypothetical protein MTR_3g452580 [Medicago truncatula]	XM_013593132.3	XM_013593132	174	6.48269e-84	PREDICTED: Medicago truncatula pentatricopeptide repeat-containing protein At1g06143 (LOC25498248), transcript variant X2, mRNA	--	--	--	--	--	--	--	--	PF09222	Fimbrial adhesin F17-AG, lectin domain	GO:0044406	adhesion of symbiont to host	--	--	GO:0009289	pilus	--	--	--	--
Cluster-13543.58759	0	14.5877	-6.4158	3.3307e-15	1.4544e-12	1272	PNX57102.1		234	1.41e-20	digestive organ expansion factor-like protein [Trifolium pratense]	CU633202.4	CU633202	134	1.57168e-61	M.truncatula DNA sequence from clone MTH2-156J7 on chromosome 3, complete sequence	--	--	--	--	--	--	--	--	PF16845//PF00031	Aspartic acid proteinase inhibitor//Cystatin domain	--	--	GO:0004869	cysteine-type endopeptidase inhibitor activity	--	--	--	--	--	--
Cluster-13543.16244	8.02665	102.624	-3.6793	3.4091e-15	1.4812e-12	1914	XP_013449675.1		594	2.52e-66	RNA demethylase ALKBH10B [Medicago truncatula]||KEH23703.1 2OG-Fe(II) oxygenase family oxidoreductase [Medicago truncatula]||RHN48026.1 putative alpha-ketoglutarate-dependent dioxygenase AlkB [Medicago truncatula]	CU896652.3	CU896652	544	0	M.truncatula DNA sequence from clone MTE1-86D9 on chromosome 3, complete sequence	K10767	ALKBH5	mRNA N6-methyladenine demethylase	http://www.genome.jp/dbget-bin/www_bget?ko:K10767	Q9ZT92	314	4.83e-29	RNA demethylase ALKBH10B OS=Arabidopsis thaliana OX=3702 GN=ALKBH10B PE=1 SV=1	--	--	--	--	--	--	--	--	--	--	--	--
Cluster-13543.45850	0	21.4901	-6.9745	3.4579e-15	1.4949e-12	462	--	--	--	--	--	AC147013.4	AC147013	388	0	Medicago truncatula clone mth2-159f24, complete sequence	--	--	--	--	--	--	--	--	--	--	--	--	--	--	--	--	--	--	--	--
Cluster-13543.43707	2.21909	37.5087	-4.0994	3.5321e-15	1.5193e-12	1295	KEH36673.1		216	1.55e-17	hypothetical protein MTR_2g017975 [Medicago truncatula]	OX326965.1	OX326965	441	0	Medicago arabica genome assembly, chromosome: 2	--	--	--	--	--	--	--	--	--	--	--	--	--	--	--	--	--	--	--	--
Cluster-13543.13751	0.801079	36.4261	-5.4763	3.5993e-15	1.5406e-12	1798	--	--	--	--	--	AC141112.7	AC141112	1179	0	Medicago truncatula clone mth2-15m12, complete sequence	--	--	--	--	--	--	--	--	--	--	--	--	--	--	--	--	--	--	--	--
Cluster-13543.46670	0	16.7053	-6.6139	3.9457e-15	1.6805e-12	700	--	--	--	--	--	OX326964.1	OX326964	151	2.99826e-71	Medicago arabica genome assembly, chromosome: 1	--	--	--	--	--	--	--	--	--	--	--	--	--	--	--	--	--	--	--	--
Cluster-13543.5362	0	61.5641	-23.283	4.0814e-15	1.7298e-12	2786	RHN52596.1		1112	1.63e-143	hypothetical protein MtrunA17_Chr6g0482261 [Medicago truncatula]	OX326966.1	OX326966	864	0	Medicago arabica genome assembly, chromosome: 3	--	--	--	--	--	--	--	--	--	--	--	--	--	--	--	--	--	--	--	--
Cluster-13543.59375	0	14.8107	-6.432	4.9805e-15	2.1005e-12	858	--	--	--	--	--	OX326970.1	OX326970	126	2.92918e-57	Medicago arabica genome assembly, chromosome: 7	--	--	--	--	--	--	--	--	--	--	--	--	--	--	--	--	--	--	--	--
Cluster-13543.48368	195.38	613.366	-1.6503	5.2557e-15	2.2058e-12	2994	XP_003608320.1		719	1.3e-82	DUF21 domain-containing protein At2g14520 [Medicago truncatula]||AES90517.1 CBS domain protein [Medicago truncatula]||RHN62606.1 putative gliding motility-associated protein GldE [Medicago truncatula]	AC159872.12	AC159872	1702	0	Medicago truncatula clone mth2-29k12, complete sequence	K16302	CNNM	metal transporter CNNM	http://www.genome.jp/dbget-bin/www_bget?ko:K16302	Q9ZQR4	470	9.13e-50	DUF21 domain-containing protein At2g14520 OS=Arabidopsis thaliana OX=3702 GN=CBSDUF3 PE=2 SV=2	PF01777//PF01708	Ribosomal L27e protein family//Geminivirus putative movement protein	GO:0006412//GO:0042254//GO:0046740	translation//ribosome biogenesis//transport of virus in host, cell to cell	GO:0003735	structural constituent of ribosome	GO:0005840	ribosome	--	--	--	--
Cluster-13543.16264	0	18.9737	-6.7943	6.3136e-15	2.6371e-12	615	--	--	--	--	--	--	--	--	--	--	--	--	--	--	--	--	--	--	PF13656	RNA polymerase Rpb3/Rpb11 dimerisation domain	GO:0006351	DNA-templated transcription	GO:0046983	protein dimerization activity	--	--	--	--	--	--
Cluster-13543.19993	94.5573	33.9831	1.4787	6.8954e-15	2.8662e-12	1500	XP_003608676.1		1631	6.76e-227	2-oxoglutarate-Fe(II) type oxidoreductase hxnY isoform X1 [Medicago truncatula]||AES90873.1 2OG-Fe(II) oxygenase family oxidoreductase [Medicago truncatula]||RHN63213.1 putative aminocyclopropanecarboxylate oxidase [Medicago truncatula]	XM_003608628.4	XM_003608628	1177	0	PREDICTED: Medicago truncatula 2-oxoglutarate-Fe(II) type oxidoreductase hxnY (LOC11407301), transcript variant X1, mRNA	--	--	--	--	C8VK14	392	1.04e-41	2-oxoglutarate-Fe(II) type oxidoreductase hxnY OS=Emericella nidulans (strain FGSC A4 / ATCC 38163 / CBS 112.46 / NRRL 194 / M139) OX=227321 GN=hxnY PE=2 SV=1	--	--	--	--	--	--	--	--	--	--	--	--
Cluster-13543.6643	2.46813	41.5835	-4.0498	7.0901e-15	2.9331e-12	1422	RHN53267.1		1334	7.1e-181	putative TIR domain, P-loop containing nucleoside triphosphate hydrolase [Medicago truncatula]	AC123975.16	AC123975	631	0	Medicago truncatula clone mth2-12m13, complete sequence	--	--	--	--	A0A290U7C4	587	6.2e-65	Disease resistance protein Roq1 OS=Nicotiana benthamiana OX=4100 GN=ROQ1 PE=1 SV=1	PF13676//PF01582//PF00931	TIR domain//TIR domain//NB-ARC domain	GO:0007165	signal transduction	GO:0043531	ADP binding	--	--	--	--	--	--
Cluster-13543.55822	0	17.2036	-6.6538	8.3371e-15	3.417e-12	1492	AHG28992.1		716	4.14e-83	NBS-LRR protein [Cicer arietinum]	AP022634.1	AP022634	69	2.51386e-25	Lotus japonicus B-129 DNA, chromosome 6, complete sequence	K13457	RPM1, RPS3	disease resistance protein RPM1	http://www.genome.jp/dbget-bin/www_bget?ko:K13457	Q39214	202	3.03e-15	Disease resistance protein RPM1 OS=Arabidopsis thaliana OX=3702 GN=RPM1 PE=1 SV=1	PF06009//PF13855	Laminin Domain II//Leucine rich repeat	GO:0007155	cell adhesion	GO:0005515	protein binding	--	--	--	--	--	--
Cluster-13543.6241	0.101467	22.5398	-6.7258	8.3389e-15	3.417e-12	750	XP_024627908.1		235	2.56e-21	uncharacterized protein LOC11410702 [Medicago truncatula]	CT009615.13	CT009615	290	1.73235e-148	M.truncatula DNA sequence from clone MTH2-39A22 on chromosome 3, complete sequence	--	--	--	--	--	--	--	--	PF01704	UTP--glucose-1-phosphate uridylyltransferase	--	--	GO:0070569	uridylyltransferase activity	--	--	--	--	--	--
Cluster-13543.6582	0	12.657	-6.2075	9.8963e-15	4.036e-12	330	--	--	--	--	--	XM_013601738.3	XM_013601738	270	9.42928e-138	PREDICTED: Medicago truncatula copper-transporting ATPase PAA1, chloroplastic (LOC25493272), mRNA	--	--	--	--	--	--	--	--	--	--	--	--	--	--	--	--	--	--	--	--
Cluster-13543.56207	0	48.1231	-22.941	1.0214e-14	4.1459e-12	2074	--	--	--	--	--	OX326966.1	OX326966	97	9.57602e-41	Medicago arabica genome assembly, chromosome: 3	--	--	--	--	--	--	--	--	--	--	--	--	--	--	--	--	--	--	--	--
Cluster-13543.43014	0.810317	36.0325	-5.4604	1.1585e-14	4.6806e-12	411	XP_004508999.1		270	8.99e-26	two-component response regulator-like APRR2 [Cicer arietinum]||XP_004509000.1 two-component response regulator-like APRR2 [Cicer arietinum]||XP_012573646.1 two-component response regulator-like APRR2 [Cicer arietinum]||XP_012573647.1 two-component response regulator-like APRR2 [Cicer arietinum]	XR_003011569.2	XR_003011569	146	1.02432e-68	PREDICTED: Medicago truncatula two-component response regulator-like APRR2 (LOC25493550), transcript variant X3, misc_RNA	--	--	--	--	Q6LA43	187	4.68e-16	Two-component response regulator-like APRR2 OS=Arabidopsis thaliana OX=3702 GN=APRR2 PE=2 SV=2	PF00525	Alpha crystallin A chain, N terminal	GO:0007423	sensory organ development	GO:0005212	structural constituent of eye lens	--	--	--	--	GARP-G2-like	GARP->GARP-G2-like
Cluster-13543.42580	0	51.7576	-22.886	1.1813e-14	4.7506e-12	844	RHN51195.1		599	3.7e-76	putative MRN complex-interacting protein [Medicago truncatula]	XM_039835059.1	XM_039835059	290	1.95978e-148	PREDICTED: Medicago truncatula MRN complex-interacting protein (LOC25496269), mRNA	--	--	--	--	K0P2S0	235	3.8e-22	Eukaryotic translation initiation factor 4E-1 OS=Arachis hypogaea OX=3818 GN=eIF4E PE=1 SV=1	PF03533	SPO11 homologue	GO:0007131	reciprocal meiotic recombination	GO:0003677	DNA binding	--	--	--	--	--	--
Cluster-13543.8112	0.310037	29.7079	-6.4812	1.3394e-14	5.3614e-12	1434	--	--	--	--	--	CT571263.1	CT571263	163	1.34396e-77	Medicago truncatula chromosome 5 clone mte1-7c20, COMPLETE SEQUENCE	--	--	--	--	--	--	--	--	--	--	--	--	--	--	--	--	--	--	--	--
Cluster-13543.15442	27.6849	0	22.801	1.4932e-14	5.9492e-12	2259	RHN79520.1		728	9.82e-83	putative transcription factor interactor and regulator CCHC(Zn) family [Medicago truncatula]	AC151425.22	AC151425	901	0	Medicago truncatula chromosome 8 clone mth2-4l6, complete sequence	--	--	--	--	--	--	--	--	--	--	--	--	--	--	--	--	--	--	--	--
Cluster-13543.5553	29.3842	99.1144	-1.7639	1.6328e-14	6.4463e-12	4744	XP_013457864.1		5800	0	zinc finger protein BRUTUS-like At1g18910 [Medicago truncatula]||KEH31895.1 zinc ion-binding protein [Medicago truncatula]||RHN63585.1 putative aminoacyltransferase, E1 ubiquitin-activating enzyme [Medicago truncatula]	XM_013602410.3	XM_013602410	3390	0	PREDICTED: Medicago truncatula zinc finger protein BRUTUS-like At1g18910 (LOC25493798), mRNA	K16276	K16276, BTS	zinc finger protein-like protein	http://www.genome.jp/dbget-bin/www_bget?ko:K16276	F4IDY5	2707	0	Zinc finger protein BRUTUS-like At1g18910 OS=Arabidopsis thaliana OX=3702 GN=At1g18910 PE=2 SV=1	PF05495//PF08361//PF00307	CHY zinc finger//MAATS-type transcriptional repressor, C-terminal region//Calponin homology (CH) domain	--	--	GO:0008270//GO:0005515//GO:0003677	zinc ion binding//protein binding//DNA binding	--	--	KOG1940	Zn-finger protein	--	--
Cluster-13543.5900	0	25.2019	-7.2015	1.6302e-14	6.4463e-12	871	--	--	--	--	--	CR954194.2	CR954194	174	6.17293e-84	Medicago truncatula chromosome 5 clone mte1-1f10, COMPLETE SEQUENCE	--	--	--	--	--	--	--	--	PF08468	Methyltransferase small domain N-terminal	GO:0006364//GO:0000154//GO:0006396	rRNA processing//rRNA modification//RNA processing	GO:0008990	rRNA (guanine-N2-)-methyltransferase activity	--	--	--	--	--	--
Cluster-13543.38153	5.33622	84.597	-3.979	1.7538e-14	6.8924e-12	631	--	--	--	--	--	OX326971.1	OX326971	297	1.85531e-152	Medicago arabica genome assembly, chromosome: 8	--	--	--	--	--	--	--	--	--	--	--	--	--	--	--	--	--	--	--	--
Cluster-13543.52071	1.21621	292.507	-7.9446	1.9201e-14	7.5119e-12	1474	RHN56392.1		389	4.86e-40	putative EamA domain-containing protein [Medicago truncatula]	OX326965.1	OX326965	649	0	Medicago arabica genome assembly, chromosome: 2	--	--	--	--	Q9C9F5	249	2.82e-22	Zinc finger CCCH domain-containing protein 15 OS=Arabidopsis thaliana OX=3702 GN=C3H15 PE=1 SV=1	PF06072//PF00642	Alphaherpesvirus tegument protein US9//Zinc finger C-x8-C-x5-C-x3-H type (and similar)	GO:0075733	intracellular transport of virus	GO:0046872	metal ion binding	--	--	KOG1677	CCCH-type Zn-finger protein	C3H	C3H
Cluster-13543.14464	0	40.3786	-22.694	1.9631e-14	7.6454e-12	1554	GFS45690.1		163	5.45e-09	cactus-binding carboxy-terminal, cactin [Actinidia rufa]	OX326965.1	OX326965	317	3.59749e-163	Medicago arabica genome assembly, chromosome: 2	--	--	--	--	F4I2J8	141	7.16e-08	Splicing factor Cactin OS=Arabidopsis thaliana OX=3702 GN=CTN PE=1 SV=1	--	--	--	--	--	--	--	--	--	--	--	--
Cluster-13543.6957	0.287457	215.731	-9.3379	1.9952e-14	7.7358e-12	2023	AES96092.1		229	2.19e-19	transmembrane protein, putative [Medicago truncatula]	OX326968.1	OX326968	1341	0	Medicago arabica genome assembly, chromosome: 5	--	--	--	--	--	--	--	--	PF05843	Suppressor of forked protein (Suf)	GO:0006396	RNA processing	--	--	GO:0005634	nucleus	--	--	--	--
Cluster-13543.5485	0	37.6147	-22.59	2.5839e-14	9.9734e-12	484	--	--	--	--	--	OX326967.1	OX326967	276	6.61481e-141	Medicago arabica genome assembly, chromosome: 4	--	--	--	--	--	--	--	--	--	--	--	--	--	--	--	--	--	--	--	--
Cluster-13543.3850	0	37.2935	-22.579	2.6609e-14	1.0225e-11	1424	ACJ83410.1		220	2.13e-18	unknown [Medicago truncatula]||AFK49490.1 unknown [Medicago truncatula]	AC144931.30	AC144931	179	1.70185e-86	Medicago truncatula clone mth2-22b18, complete sequence	K10839	RAD23, HR23	UV excision repair protein RAD23	http://www.genome.jp/dbget-bin/www_bget?ko:K10839	Q84L33	179	6.48e-13	Ubiquitin receptor RAD23b OS=Arabidopsis thaliana OX=3702 GN=RAD23B PE=1 SV=3	PF02961	Barrier to autointegration factor	--	--	GO:0003677	DNA binding	--	--	--	--	--	--
Cluster-13543.4485	0	19.0688	-6.805	2.829e-14	1.0823e-11	462	RHN79227.1		212	1.53e-20	hypothetical protein MtrunA17_Chr1g0174891 [Medicago truncatula]	XR_005642112.1	XR_005642112	259	1.77438e-131	PREDICTED: Medicago truncatula uncharacterized LOC112419307 (LOC112419307), transcript variant X1, ncRNA	--	--	--	--	--	--	--	--	--	--	--	--	--	--	--	--	--	--	--	--
Cluster-13543.59301	0	14.1132	-6.3666	3.4634e-14	1.3191e-11	2297	PNX74277.1		3420	0	retrovirus-related Pol polyprotein from transposon TNT 1-94 [Trifolium pratense]	AC239790.2	AC239790	1514	0	Medicago truncatula strain A17 clone WTSI_1018-96m22, complete sequence	--	--	--	--	Q94HW2	1199	1.04e-145	Retrovirus-related Pol polyprotein from transposon RE1 OS=Arabidopsis thaliana OX=3702 GN=RE1 PE=2 SV=1	--	--	--	--	--	--	--	--	--	--	--	--
Cluster-13543.6995	0	33.5466	-22.432	3.906e-14	1.4812e-11	1764	RHN73099.1		358	1.25e-37	hypothetical protein MtrunA17_Chr2g0294851 [Medicago truncatula]	AC191599.4	AC191599	578	0	Medicago truncatula chromosome 2 BAC clone mth2-181i5, complete sequence	--	--	--	--	--	--	--	--	PF01119	DNA mismatch repair protein, C-terminal domain	GO:0006298	mismatch repair	GO:0030983//GO:0005524	mismatched DNA binding//ATP binding	--	--	--	--	--	--
Cluster-13543.8846	0	20.6719	-6.9148	4.303e-14	1.6246e-11	1166	AES81062.1		197	1.2e-13	phytochrome kinase substrate protein, putative [Medicago truncatula]	XM_003624796.3	XM_003624796	133	5.16877e-61	PREDICTED: Medicago truncatula protein PHYTOCHROME KINASE SUBSTRATE 4 (LOC11436539), mRNA	--	--	--	--	--	--	--	--	PF00287	Sodium / potassium ATPase beta chain	GO:0006813//GO:0006814	potassium ion transport//sodium ion transport	--	--	GO:0005890	sodium:potassium-exchanging ATPase complex	--	--	--	--
Cluster-13543.49506	0	14.3365	-6.3906	4.9914e-14	1.8763e-11	550	--	--	--	--	--	OX326968.1	OX326968	144	1.81229e-67	Medicago arabica genome assembly, chromosome: 5	--	--	--	--	--	--	--	--	--	--	--	--	--	--	--	--	--	--	--	--
Cluster-13543.44826	0.427249	21.0957	-5.6649	5.6158e-14	2.1019e-11	1018	--	--	--	--	--	OX326968.1	OX326968	62	1.32196e-21	Medicago arabica genome assembly, chromosome: 5	--	--	--	--	--	--	--	--	--	--	--	--	--	--	--	--	--	--	--	--
Cluster-13543.41918	398.524	23.5324	4.0801	5.7199e-14	2.1317e-11	6170	KYP74314.1		1694	2.38e-204	Retrovirus-related Pol polyprotein from transposon TNT 1-94 [Cajanus cajan]	OX326964.1	OX326964	1281	0	Medicago arabica genome assembly, chromosome: 1	K17583	NOM1	nucleolar MIF4G domain-containing protein 1	http://www.genome.jp/dbget-bin/www_bget?ko:K17583	P10978	485	1.92e-47	Retrovirus-related Pol polyprotein from transposon TNT 1-94 OS=Nicotiana tabacum OX=4097 PE=2 SV=1	PF00665//PF08657//PF04116	Integrase core domain//DASH complex subunit Spc34//Fatty acid hydroxylase	GO:0008610//GO:0015074//GO:0008608	lipid biosynthetic process//DNA integration//attachment of spindle microtubules to kinetochore	GO:0005506//GO:0016491	iron ion binding//oxidoreductase activity	GO:0042729//GO:0005876	DASH complex//spindle microtubule	--	--	--	--
Cluster-13543.47501	0	18.5097	-6.7555	5.8677e-14	2.1774e-11	981	RHN60930.1		166	3.36e-12	hypothetical protein MtrunA17_Chr4g0031151 [Medicago truncatula]	CT010481.8	CT010481	94	2.06953e-39	M.truncatula DNA sequence from clone MTH2-62G7 on chromosome 3, complete sequence	--	--	--	--	--	--	--	--	--	--	--	--	--	--	--	--	--	--	--	--
Cluster-13543.39699	8.84771	52.057	-2.543	6.4669e-14	2.3894e-11	1679	XP_013461884.1		1173	2.88e-157	SPX domain-containing protein 2 [Medicago truncatula]||KEH35919.1 IDS4-like protein [Medicago truncatula]||RHN70649.1 putative SPX domain-containing protein [Medicago truncatula]	XM_013606430.3	XM_013606430	1026	0	PREDICTED: Medicago truncatula SPX domain-containing protein 2 (LOC25490028), mRNA	--	--	--	--	O48781	554	1.87e-65	SPX domain-containing protein 2 OS=Arabidopsis thaliana OX=3702 GN=SPX2 PE=2 SV=1	--	--	--	--	--	--	--	--	KOG1161	Protein involved in vacuolar polyphosphate accumulation, contains SPX domain	--	--
Cluster-13543.17099	155.323	318.188	-1.0359	6.7069e-14	2.4676e-11	2339	AFK43751.1		684	4.65e-80	unknown [Medicago truncatula]	OX326964.1	OX326964	601	0	Medicago arabica genome assembly, chromosome: 1	--	--	--	--	O49500	154	3.71e-09	E3 ubiquitin-protein ligase MBR2 OS=Arabidopsis thaliana OX=3702 GN=MBR2 PE=1 SV=1	PF01418	Helix-turn-helix domain, rpiR family	GO:0006355	regulation of DNA-templated transcription	GO:0003700	DNA-binding transcription factor activity	GO:0005667	transcription regulator complex	--	--	--	--
Cluster-13543.37371	0	28.7223	-22.211	6.9428e-14	2.5435e-11	453	--	--	--	--	--	OX326967.1	OX326967	161	5.22081e-77	Medicago arabica genome assembly, chromosome: 4	--	--	--	--	--	--	--	--	--	--	--	--	--	--	--	--	--	--	--	--
Cluster-13543.46389	0	28.6173	-22.2	7.1405e-14	2.6049e-11	2245	KEH17851.1		138	5.23e-08	hypothetical protein MTR_8g006925 [Medicago truncatula]||RHN38640.1 hypothetical protein MtrunA17_Chr8g0335391 [Medicago truncatula]	XR_003007672.2	XR_003007672	450	0	PREDICTED: Medicago truncatula uncharacterized LOC25500055 (LOC25500055), ncRNA	--	--	--	--	--	--	--	--	--	--	--	--	--	--	--	--	--	--	--	--
Cluster-13543.10219	0	28.1987	-22.195	7.2336e-14	2.6278e-11	2072	--	--	--	--	--	OX326969.1	OX326969	244	1.83615e-122	Medicago arabica genome assembly, chromosome: 6	--	--	--	--	--	--	--	--	--	--	--	--	--	--	--	--	--	--	--	--
Cluster-13543.42366	1.81924	34.1171	-4.2126	8.3453e-14	3.019e-11	1211	KEH21096.1		480	2.43e-54	ARID/bright DNA-binding domain protein [Medicago truncatula]	OX326964.1	OX326964	250	4.90202e-126	Medicago arabica genome assembly, chromosome: 1	--	--	--	--	--	--	--	--	--	--	--	--	--	--	--	--	--	--	--	--
Cluster-13543.55149	0	16.7495	-6.6098	9.1975e-14	3.3134e-11	1007	AES62045.2		194	1.44e-15	transmembrane protein, putative [Medicago truncatula]	AC151598.2	AC151598	114	1.62067e-50	Medicago truncatula chromosome 2 clone mte1-49g8, complete sequence	--	--	--	--	--	--	--	--	--	--	--	--	--	--	--	--	--	--	--	--
Cluster-13543.21888	0	12.9564	-6.2481	9.8425e-14	3.531e-11	1071	KAG4907349.1		127	1.13e-06	hypothetical protein JHK86_055833 [Glycine max]||KAG5077317.1 hypothetical protein JHK82_056012 [Glycine max]	OX326969.1	OX326969	714	0	Medicago arabica genome assembly, chromosome: 6	--	--	--	--	--	--	--	--	--	--	--	--	--	--	--	--	--	--	--	--
Cluster-13543.51958	5.06225	41.9412	-3.0638	1.0804e-13	3.8599e-11	1566	XP_050871413.1		541	3.92e-63	uncharacterized protein LOC127074161 [Pisum sativum]||KAI5417470.1 hypothetical protein KIW84_042179 [Pisum sativum]	AC138087.17	AC138087	552	0	Medicago truncatula chromosome 8 clone mth2-22p8, complete sequence	--	--	--	--	--	--	--	--	PF04073	Aminoacyl-tRNA editing domain	--	--	GO:0002161	aminoacyl-tRNA editing activity	--	--	--	--	--	--
Cluster-13543.7050	0	19.5208	-6.8338	1.4236e-13	5.0651e-11	448	XP_003621390.2		474	5.28e-53	chaperone protein ClpB3, chloroplastic isoform X1 [Medicago truncatula]||AES77608.2 casein lytic proteinase B3 [Medicago truncatula]||RHN44346.1 putative ClpA/B family, P-loop containing nucleoside triphosphate hydrolase [Medicago truncatula]	XM_003621342.4	XM_003621342	301	7.70842e-155	PREDICTED: Medicago truncatula chaperone protein ClpB3, chloroplastic (LOC11429184), transcript variant X1, mRNA	K03695	clpB	ATP-dependent Clp protease ATP-binding subunit ClpB	http://www.genome.jp/dbget-bin/www_bget?ko:K03695	Q9LF37	182	3.53e-15	Chaperone protein ClpB3, chloroplastic OS=Arabidopsis thaliana OX=3702 GN=CLPB3 PE=1 SV=1	--	--	--	--	--	--	--	--	--	--	--	--
Cluster-13543.15612	0.600764	26.7583	-5.4555	1.4595e-13	5.1715e-11	1797	KEH23547.1		245	9.26e-22	transmembrane protein, putative [Medicago truncatula]	OX326968.1	OX326968	489	0	Medicago arabica genome assembly, chromosome: 5	--	--	--	--	--	--	--	--	--	--	--	--	--	--	--	--	--	--	--	--
Cluster-13543.54315	0	13.9132	-6.3441	1.5531e-13	5.4807e-11	820	XP_039688382.1		821	4.56e-105	putative nucleobase-ascorbate transporter 9 [Medicago truncatula]	XM_039832448.1	XM_039832448	589	0	PREDICTED: Medicago truncatula putative nucleobase-ascorbate transporter 9 (LOC25489974), mRNA	--	--	--	--	O04472	564	1.31e-67	Putative nucleobase-ascorbate transporter 10 OS=Arabidopsis thaliana OX=3702 GN=NAT10 PE=3 SV=2	PF04136//PF00860	Sec34-like family//Permease family	GO:0006886//GO:0055085	intracellular protein transport//transmembrane transport	GO:0022857	transmembrane transporter activity	GO:0016020//GO:0005801	membrane//cis-Golgi network	--	--	--	--
Cluster-13543.6833	0	12.3174	-6.1737	1.672e-13	5.8763e-11	945	GAU47653.1		136	3.55e-06	hypothetical protein TSUD_27780 [Trifolium subterraneum]	AC135229.31	AC135229	285	1.32655e-145	Medicago truncatula chromosome 8 clone mth2-7m14, complete sequence	--	--	--	--	--	--	--	--	--	--	--	--	--	--	--	--	--	--	--	--
Cluster-13543.45621	11.6519	61.9235	-2.4141	1.8789e-13	6.5769e-11	1237	CAO02933.1		1215	2.05e-162	LysM-domain containing receptor-like kinase, partial [Medicago truncatula var. truncatula]||CAO02952.1 LysM-domain containing receptor-like kinase, partial [Medicago truncatula var. longiaculeata]||CAO02934.1 LysM-domain containing receptor-like kinase, partial [Medicago truncatula var. truncatula]||CAO02935.1 LysM-domain containing receptor-like kinase, partial [Medicago truncatula var. truncatu…	HQ737639.1	HQ737639	852	0	Medicago truncatula isolate L0144B nfp gene, partial sequence >gb|HQ737660.1| Medicago truncatula isolate L0401C nfp gene, partial sequence	--	--	--	--	Q0GXS4	1209	1.63e-161	Serine/threonine receptor-like kinase NFP OS=Medicago truncatula OX=3880 GN=NFP PE=1 SV=1	PF00069//PF07714	Protein kinase domain//Protein tyrosine and serine/threonine kinase	GO:0006468	protein phosphorylation	GO:0004672//GO:0005524	protein kinase activity//ATP binding	--	--	--	--	--	--
Cluster-13543.51774	1.9538	271.638	-7.1178	1.9145e-13	6.6745e-11	811	XP_024637650.1		979	2.04e-124	protein SUPPRESSOR OF npr1-1, CONSTITUTIVE 1-like [Medicago truncatula]	XM_024781882.2	XM_024781882	439	0	PREDICTED: Medicago truncatula protein SUPPRESSOR OF npr1-1, CONSTITUTIVE 1-like (LOC11417201), mRNA	--	--	--	--	Q9CAK1	169	3.68e-12	Disease resistance protein RML1B OS=Arabidopsis thaliana OX=3702 GN=RLM1B PE=2 SV=1	PF00560	Leucine Rich Repeat	--	--	GO:0005515	protein binding	--	--	--	--	--	--
Cluster-13543.7208	0	12.8202	-6.2301	1.9632e-13	6.8168e-11	534	XP_050894239.1		466	5.13e-54	uncharacterized protein At2g02148 isoform X2 [Pisum sativum]||KAI5385501.1 hypothetical protein KIW84_072196 [Pisum sativum]	XR_005646157.1	XR_005646157	308	1.1953e-158	PREDICTED: Medicago truncatula uncharacterized protein At2g02148-like (LOC120580465), transcript variant X17, misc_RNA	--	--	--	--	Q56XX3	376	2.59e-42	Uncharacterized protein At2g02148 OS=Arabidopsis thaliana OX=3702 GN=At2g02148 PE=2 SV=1	--	--	--	--	--	--	--	--	--	--	--	--
Cluster-13543.43134	1.75009	42.4902	-4.6424	2.0641e-13	7.1385e-11	1682	--	--	--	--	--	AC202376.13	AC202376	191	4.30675e-93	Medicago truncatula clone mth2-97e21, complete sequence	--	--	--	--	--	--	--	--	PF05743	UEV domain	GO:0015031	protein transport	--	--	--	--	--	--	--	--
Cluster-13543.54604	0.907745	19.2559	-4.3833	2.0927e-13	7.2084e-11	904	XP_045793234.1		198	2.03e-14	receptor-like protein kinase ANXUR2 isoform X1 [Trifolium pratense]||XP_045793235.1 receptor-like protein kinase ANXUR2 isoform X1 [Trifolium pratense]	OX326969.1	OX326969	182	2.29145e-88	Medicago arabica genome assembly, chromosome: 6	--	--	--	--	--	--	--	--	--	--	--	--	--	--	--	--	--	--	--	--
Cluster-13543.54444	5.05882	44.4917	-3.1429	2.3227e-13	7.9692e-11	1447	XP_039687169.1		1290	5.95e-172	TMV resistance protein N-like [Medicago truncatula]	XM_024777993.2	XM_024777993	702	0	PREDICTED: Medicago truncatula disease resistance protein RPV1 (LOC25489139), transcript variant X2, mRNA	--	--	--	--	V9M398	536	4.39e-58	Disease resistance protein RUN1 OS=Vitis rotundifolia OX=103349 GN=RUN1 PE=1 SV=1	PF00004//PF00005//PF00931//PF01637	ATPase family associated with various cellular activities (AAA)//ABC transporter//NB-ARC domain//ATPase domain predominantly from Archaea	--	--	GO:0016887//GO:0005524//GO:0043531	ATP hydrolysis activity//ATP binding//ADP binding	--	--	--	--	--	--
Cluster-13543.7088	2.14879	42.6998	-4.3132	2.7603e-13	9.4331e-11	813	XP_039686641.1		217	3.35e-17	radial spoke head 10 homolog B-like [Medicago truncatula]	XM_039830707.1	XM_039830707	251	9.02068e-127	PREDICTED: Medicago truncatula radial spoke head 10 homolog B-like (LOC120578238), mRNA	--	--	--	--	--	--	--	--	--	--	--	--	--	--	--	--	--	--	--	--
Cluster-13543.55106	0	33.996	-7.6339	3.3174e-13	1.1292e-10	360	--	--	--	--	--	OX326970.1	OX326970	69	5.64358e-26	Medicago arabica genome assembly, chromosome: 7	--	--	--	--	--	--	--	--	--	--	--	--	--	--	--	--	--	--	--	--
Cluster-13543.54262	0	13.3791	-6.2888	3.488e-13	1.1826e-10	773	XP_024630693.1		620	1.38e-78	uncharacterized protein LOC112418537 [Medicago truncatula]	OX326965.1	OX326965	314	8.14403e-162	Medicago arabica genome assembly, chromosome: 2	--	--	--	--	--	--	--	--	--	--	--	--	--	--	--	--	--	--	--	--
Cluster-13543.6004	1.17651	81.3807	-6.1329	3.5934e-13	1.2136e-10	4837	XP_039685595.1		3959	0	disease resistance protein RUN1-like [Medicago truncatula]||RHN39328.1 putative TIR domain, winged helix-turn-helix DNA-binding domain-containing protein [Medicago truncatula]	XM_039829661.1	XM_039829661	1519	0	PREDICTED: Medicago truncatula disease resistance protein RUN1-like (LOC11419903), mRNA	--	--	--	--	V9M2S5	1134	3.58e-129	Disease resistance protein RPV1 OS=Vitis rotundifolia OX=103349 GN=RPV1 PE=1 SV=1	PF00931//PF01582//PF06452//PF13855//PF13516//PF13676	NB-ARC domain//TIR domain//Carbohydrate family 9 binding domain-like//Leucine rich repeat//Leucine Rich repeat//TIR domain	GO:0007165//GO:0016052//GO:0005975	signal transduction//carbohydrate catabolic process//carbohydrate metabolic process	GO:0030246//GO:0004553//GO:0043531//GO:0005515	carbohydrate binding//hydrolase activity, hydrolyzing O-glycosyl compounds//ADP binding//protein binding	--	--	--	--	--	--
Cluster-13543.55472	0	13.9267	-6.3458	3.811e-13	1.2821e-10	955	--	--	--	--	--	OX326971.1	OX326971	60	1.60058e-20	Medicago arabica genome assembly, chromosome: 8	--	--	--	--	--	--	--	--	--	--	--	--	--	--	--	--	--	--	--	--
Cluster-13543.49019	103.138	232.227	-1.1696	5.0885e-13	1.6986e-10	1378	PNX77387.1		855	4.23e-111	hypothetical protein L195_g033352, partial [Trifolium pratense]	XM_045937293.1	XM_045937293	565	0	PREDICTED: Trifolium pratense uncharacterized LOC123888295 (LOC123888295), mRNA	K15326	TSEN54	tRNA-splicing endonuclease subunit Sen54	http://www.genome.jp/dbget-bin/www_bget?ko:K15326	--	--	--	--	PF02778	tRNA intron endonuclease, N-terminal domain	GO:0006388//GO:0051252	tRNA splicing, via endonucleolytic cleavage and ligation//regulation of RNA metabolic process	GO:0000213	tRNA-intron endonuclease activity	GO:0000214	tRNA-intron endonuclease complex	--	--	--	--
Cluster-13543.25976	2.92839	21.3825	-2.8828	5.1804e-13	1.7227e-10	688	--	--	--	--	--	--	--	--	--	--	--	--	--	--	--	--	--	--	--	--	--	--	--	--	--	--	--	--	--	--
Cluster-13543.55667	84.5743	206.233	-1.2838	5.3297e-13	1.7655e-10	3814	XP_003612368.2		5216	0	DNA mismatch repair protein MLH3 isoform X1 [Medicago truncatula]||AES95326.2 DNA mismatch repair protein, carboxy-terminal domain protein [Medicago truncatula]||RHN54458.1 putative DNA mismatch repair protein, MutL [Medicago truncatula]	XM_003612320.4	XM_003612320	2833	0	PREDICTED: Medicago truncatula DNA mismatch repair protein MLH3 (LOC11424785), transcript variant X1, mRNA	K08739	MLH3	DNA mismatch repair protein MLH3	http://www.genome.jp/dbget-bin/www_bget?ko:K08739	F4JN26	1210	2.86e-144	DNA mismatch repair protein MLH3 OS=Arabidopsis thaliana OX=3702 GN=MLH3 PE=2 SV=2	PF01119//PF08676	DNA mismatch repair protein, C-terminal domain//MutL C terminal dimerisation domain	GO:0006298	mismatch repair	GO:0030983//GO:0005524	mismatched DNA binding//ATP binding	--	--	KOG1978	DNA mismatch repair protein - MLH2/PMS1/Pms2 family	--	--
Cluster-13543.57158	0	11.9873	-6.1341	5.4105e-13	1.7855e-10	980	RHN56605.1		126	4.52e-06	putative alcohol-forming fatty acyl-CoA reductase [Medicago truncatula]	CU469555.2	CU469555	600	0	Medicago truncatula chromosome 5 clone mth4-28c15, COMPLETE SEQUENCE	--	--	--	--	--	--	--	--	--	--	--	--	--	--	--	--	--	--	--	--
Cluster-13543.4756	13.4625	57.7469	-2.0907	5.4878e-13	1.8041e-10	1452	XP_003607467.1		1764	1.08e-246	integrator complex subunit 7 homolog isoform X1 [Medicago truncatula]||XP_024638108.1 integrator complex subunit 7 homolog isoform X1 [Medicago truncatula]||XP_024638109.1 integrator complex subunit 7 homolog isoform X1 [Medicago truncatula]||AES89664.1 integrator complex subunit 7 [Medicago truncatula]||RHN61765.1 putative integrator complex subunit 7 [Medicago truncatula]	XM_024782341.2	XM_024782341	1081	0	PREDICTED: Medicago truncatula integrator complex subunit 7 homolog (LOC11438173), transcript variant X3, mRNA	--	--	--	--	Q8JGR7	196	1.53e-14	Integrator complex subunit 7 OS=Danio rerio OX=7955 GN=ints7 PE=2 SV=1	PF06379	L-rhamnose-proton symport protein (RhaT)	GO:0015762//GO:0008645	rhamnose transmembrane transport//hexose transmembrane transport	GO:0015153	rhamnose transmembrane transporter activity	--	--	KOG1988	Uncharacterized conserved protein	--	--
Cluster-13543.26522	2.52366	36.8788	-3.8837	5.5327e-13	1.812e-10	1947	XP_045826025.1		953	5.72e-118	probably inactive leucine-rich repeat receptor-like protein kinase At5g48380 [Trifolium pratense]	OX326964.1	OX326964	882	0	Medicago arabica genome assembly, chromosome: 1	--	--	--	--	Q9ASS4	331	5.09e-31	Probably inactive leucine-rich repeat receptor-like protein kinase At5g48380 OS=Arabidopsis thaliana OX=3702 GN=At5g48380 PE=1 SV=1	PF07714//PF00069	Protein tyrosine and serine/threonine kinase//Protein kinase domain	GO:0006468	protein phosphorylation	GO:0005524//GO:0004672	ATP binding//protein kinase activity	--	--	--	--	--	--
Cluster-13543.30087	131.715	32.8847	1.9993	5.639e-13	1.8398e-10	576	XP_013461030.1		224	5.38e-20	uncharacterized protein At5g50100, chloroplastic [Medicago truncatula]||KEH35064.1 thiol-disulfide oxidoreductase DCC [Medicago truncatula]||RHN68810.1 putative thioredoxin-like protein [Medicago truncatula]	XM_013605576.3	XM_013605576	114	9.04574e-51	PREDICTED: Medicago truncatula uncharacterized protein At5g50100, chloroplastic (LOC25489553), mRNA	--	--	--	--	Q8W485	194	2.96e-17	Uncharacterized protein At5g50100, chloroplastic OS=Arabidopsis thaliana OX=3702 GN=At5g50100 PE=1 SV=1	PF03811	InsA N-terminal domain	GO:0006313	transposition, DNA-mediated	--	--	--	--	--	--	--	--
Cluster-13543.43433	0.759747	20.6166	-4.8242	6.2521e-13	2.0322e-10	713	--	--	--	--	--	OX326965.1	OX326965	258	1.00993e-130	Medicago arabica genome assembly, chromosome: 2	--	--	--	--	--	--	--	--	--	--	--	--	--	--	--	--	--	--	--	--
Cluster-13543.24057	1.39369	22.2943	-3.9651	6.472e-13	2.0958e-10	462	AES90181.1		177	5.58e-15	hypothetical protein MTR_4g086230 [Medicago truncatula]	AC225538.2	AC225538	138	3.25518e-64	Medicago truncatula clone mth2-68m14, complete sequence	--	--	--	--	--	--	--	--	--	--	--	--	--	--	--	--	--	--	--	--
Cluster-13543.55343	0	41.6696	-21.263	7.4744e-13	2.4113e-10	1947	AES70172.2		283	3.53e-25	transmembrane protein, putative [Medicago truncatula]	OX326967.1	OX326967	682	0	Medicago arabica genome assembly, chromosome: 4	--	--	--	--	--	--	--	--	--	--	--	--	--	--	--	--	--	--	--	--
Cluster-13543.11524	1.36258	38.6693	-4.9042	7.8276e-13	2.5159e-10	954	--	--	--	--	--	AC146341.10	AC146341	185	5.2082e-90	Medicago truncatula chromosome 8 clone mth2-10g1, complete sequence	--	--	--	--	--	--	--	--	--	--	--	--	--	--	--	--	--	--	--	--
Cluster-13543.4663	0.791762	22.7663	-4.9509	9.7619e-13	3.126e-10	1670	--	--	--	--	--	OX326964.1	OX326964	87	2.78135e-35	Medicago arabica genome assembly, chromosome: 1	--	--	--	--	--	--	--	--	--	--	--	--	--	--	--	--	--	--	--	--
Cluster-13543.6973	0	17.3724	-6.6675	1.1845e-12	3.7791e-10	691	--	--	--	--	--	CT963130.10	CT963130	55	6.87174e-18	M.truncatula DNA sequence from clone MTH2-154K9 on chromosome 3, complete sequence	--	--	--	--	--	--	--	--	--	--	--	--	--	--	--	--	--	--	--	--
Cluster-13543.6321	2.16652	28.919	-3.744	1.1907e-12	3.7848e-10	2323	XP_050895507.1		2236	2.35e-308	zinc finger BED domain-containing protein RICESLEEPER 2-like [Pisum sativum]	CR931740.2	CR931740	1361	0	Medicago truncatula chromosome 5 clone mth2-67g10, COMPLETE SEQUENCE	--	--	--	--	Q6AVI0	658	6.5e-74	Zinc finger BED domain-containing protein RICESLEEPER 2 OS=Oryza sativa subsp. japonica OX=39947 GN=Os03g0733400 PE=2 SV=1	PF14372//PF02892	Domain of unknown function (DUF4413)//BED zinc finger	--	--	GO:0003677	DNA binding	--	--	--	--	--	--
Cluster-13543.51226	0.101467	17.5054	-6.3558	1.2307e-12	3.8977e-10	2472	--	--	--	--	--	OX326970.1	OX326970	223	1.0366e-110	Medicago arabica genome assembly, chromosome: 7	--	--	--	--	--	--	--	--	PF07716	Basic region leucine zipper	GO:0006355	regulation of DNA-templated transcription	GO:0003700	DNA-binding transcription factor activity	GO:0005667	transcription regulator complex	--	--	--	--
Cluster-3048.0	0	10.0478	-5.8734	1.3608e-12	4.294e-10	667	XP_039689751.1		606	2.01e-78	uncharacterized protein LOC120580252 [Medicago truncatula]||AES89735.1 hypothetical protein MTR_4g079340 [Medicago truncatula]||RHN61821.1 hypothetical protein MtrunA17_Chr4g0040771 [Medicago truncatula]	XM_039833817.1	XM_039833817	509	0	PREDICTED: Medicago truncatula uncharacterized LOC120580252 (LOC120580252), mRNA	--	--	--	--	--	--	--	--	PF05270	Alpha-L-arabinofuranosidase B (ABFB) domain	GO:0005975//GO:0009117//GO:0046373	carbohydrate metabolic process//nucleotide metabolic process//L-arabinose metabolic process	GO:0046556	alpha-L-arabinofuranosidase activity	--	--	--	--	--	--
Cluster-2886.0	0	12.7208	-6.2114	1.3712e-12	4.3112e-10	1012	KEH19022.1		203	3e-15	hypothetical protein MTR_8g033430 [Medicago truncatula]	OX326968.1	OX326968	105	1.64057e-45	Medicago arabica genome assembly, chromosome: 5	--	--	--	--	--	--	--	--	--	--	--	--	--	--	--	--	--	--	--	--
Cluster-13543.4618	4.76994	49.9194	-3.404	1.3831e-12	4.3329e-10	1546	XP_039687501.1		847	2.27e-109	uncharacterized protein LOC120579427 [Medicago truncatula]||AES71816.1 hypothetical protein MTR_3g083080 [Medicago truncatula]||RHN69090.1 hypothetical protein MtrunA17_Chr3g0120981 [Medicago truncatula]	XM_039831567.1	XM_039831567	486	0	PREDICTED: Medicago truncatula uncharacterized LOC120579427 (LOC120579427), mRNA	--	--	--	--	--	--	--	--	PF00031//PF05887	Cystatin domain//Procyclic acidic repetitive protein (PARP)	--	--	GO:0004869	cysteine-type endopeptidase inhibitor activity	GO:0016020	membrane	--	--	--	--
Cluster-13543.6621	0	11.4969	-6.0713	1.4196e-12	4.4224e-10	584	--	--	--	--	--	OX326965.1	OX326965	158	3.18662e-75	Medicago arabica genome assembly, chromosome: 2	--	--	--	--	--	--	--	--	--	--	--	--	--	--	--	--	--	--	--	--
Cluster-13543.6986	0	15.6903	-6.52	1.4219e-12	4.4224e-10	981	RHN41780.1		131	4.46e-07	hypothetical protein MtrunA17_Chr8g0369701 [Medicago truncatula]	AC183442.7	AC183442	329	4.7873e-170	Medicago truncatula chromosome 8 clone mth2-70a4, complete sequence	--	--	--	--	--	--	--	--	--	--	--	--	--	--	--	--	--	--	--	--
Cluster-13543.55652	0.210809	23.4652	-6.4593	1.4611e-12	4.5278e-10	336	--	--	--	--	--	OX326965.1	OX326965	73	3.12508e-28	Medicago arabica genome assembly, chromosome: 2	--	--	--	--	--	--	--	--	--	--	--	--	--	--	--	--	--	--	--	--
Cluster-13543.54886	0.109342	13.4559	-5.9739	1.4739e-12	4.5511e-10	1095	KEH26293.1		462	8.72e-52	FAR1 DNA-binding domain protein [Medicago truncatula]	AC149304.11	AC149304	549	0	Medicago truncatula clone mth2-76g4, complete sequence	--	--	--	--	--	--	--	--	--	--	--	--	--	--	--	--	--	--	FAR1	FAR1
Cluster-22548.0	0.188531	24.0821	-6.4939	1.6204e-12	4.9856e-10	1159	--	--	--	--	--	OX326967.1	OX326967	303	1.61515e-155	Medicago arabica genome assembly, chromosome: 4	--	--	--	--	--	--	--	--	--	--	--	--	--	--	--	--	--	--	--	--
Cluster-13543.5460	26.1346	317.082	-3.6007	1.6262e-12	4.9858e-10	1652	XP_003617266.1		1443	4.86e-197	60S ribosomal export protein NMD3 [Medicago truncatula]||AET00225.1 nonsense-mediated mRNA decay protein [Medicago truncatula]	XM_003617218.4	XM_003617218	888	0	PREDICTED: Medicago truncatula 60S ribosomal export protein NMD3 (LOC11431862), mRNA	K07562	NMD3	60S ribosomal export protein NMD3	http://www.genome.jp/dbget-bin/www_bget?ko:K07562	P38861	323	1.07e-30	60S ribosomal export protein NMD3 OS=Saccharomyces cerevisiae (strain ATCC 204508 / S288c) OX=559292 GN=NMD3 PE=1 SV=3	PF02166//PF01743//PF01435	Androgen receptor//Poly A polymerase head domain//Peptidase family M48	GO:0007165//GO:0006508//GO:0030521//GO:0006396//GO:0006355	signal transduction//proteolysis//androgen receptor signaling pathway//RNA processing//regulation of DNA-templated transcription	GO:0004222//GO:0003677//GO:0005496//GO:0004879//GO:0003723//GO:0016779	metalloendopeptidase activity//DNA binding//steroid binding//nuclear receptor activity//RNA binding//nucleotidyltransferase activity	GO:0005634	nucleus	KOG2613	NMD protein affecting ribosome stability and mRNA decay	--	--
Cluster-13543.29078	9.54945	123.235	-3.6804	1.6533e-12	5.051e-10	2430	XP_045802689.1		176	9.53e-12	uncharacterized protein LOC123896330 [Trifolium pratense]	OX326969.1	OX326969	293	1.2453e-149	Medicago arabica genome assembly, chromosome: 6	--	--	--	--	--	--	--	--	--	--	--	--	--	--	--	--	--	--	--	--
Cluster-2560.0	0	12.5481	-6.2022	1.682e-12	5.1206e-10	1530	--	--	--	--	--	AC124970.21	AC124970	247	2.89647e-124	Medicago truncatula clone mth2-7j19, complete sequence	--	--	--	--	--	--	--	--	--	--	--	--	--	--	--	--	--	--	--	--
Cluster-13543.52678	0.0842869	17.0286	-6.3125	1.8971e-12	5.7553e-10	1685	--	--	--	--	--	AC126783.33	AC126783	181	1.56282e-87	Medicago truncatula clone mth2-15k17, complete sequence	--	--	--	--	--	--	--	--	--	--	--	--	--	--	--	--	--	--	--	--
Cluster-13543.1086	0	20.0807	-6.8797	1.9472e-12	5.8865e-10	739	XP_039686094.1		360	8.13e-39	uncharacterized protein LOC120578087 [Medicago truncatula]||RHN75024.1 hypothetical protein MtrunA17_Chr2g0316671 [Medicago truncatula]	XM_039830160.1	XM_039830160	224	8.33889e-112	PREDICTED: Medicago truncatula uncharacterized LOC120578087 (LOC120578087), mRNA	--	--	--	--	--	--	--	--	--	--	--	--	--	--	--	--	--	--	--	--
Cluster-13543.11592	0.246436	16.7924	-5.9727	2.131e-12	6.4199e-10	1616	RHN42398.1		291	3.26e-26	putative (S)-2-hydroxy-acid oxidase [Medicago truncatula]	OX326964.1	OX326964	644	0	Medicago arabica genome assembly, chromosome: 1	K11517	HAO	(S)-2-hydroxy-acid oxidase	http://www.genome.jp/dbget-bin/www_bget?ko:K11517	Q9LRR9	215	2.19e-17	Glycolate oxidase 1 OS=Arabidopsis thaliana OX=3702 GN=GLO1 PE=1 SV=1	PF01070	FMN-dependent dehydrogenase	--	--	GO:0016491	oxidoreductase activity	--	--	--	--	--	--
Cluster-13543.46949	0.392621	22.1644	-5.7383	2.1634e-12	6.4948e-10	618	XP_039682692.1		335	2.26e-37	uncharacterized protein LOC120575895 [Medicago truncatula]	XR_003009267.2	XR_003009267	318	3.84609e-164	PREDICTED: Medicago truncatula uncharacterized LOC25486442 (LOC25486442), transcript variant X3, ncRNA	--	--	--	--	--	--	--	--	--	--	--	--	--	--	--	--	--	--	--	--
Cluster-13543.31378	68.049	232.169	-1.7689	2.3898e-12	7.1319e-10	1431	--	--	--	--	--	OX326971.1	OX326971	90	5.10425e-37	Medicago arabica genome assembly, chromosome: 8	--	--	--	--	--	--	--	--	--	--	--	--	--	--	--	--	--	--	--	--
Cluster-13543.51189	0.191638	16.7364	-5.9747	2.3921e-12	7.1319e-10	1704	--	--	--	--	--	OX326964.1	OX326964	105	2.7993e-45	Medicago arabica genome assembly, chromosome: 1	--	--	--	--	--	--	--	--	--	--	--	--	--	--	--	--	--	--	--	--
Cluster-13543.47066	0	11.5729	-6.0857	2.4256e-12	7.2067e-10	1033	--	--	--	--	--	AC157376.2	AC157376	139	2.10729e-64	Medicago truncatula chromosome 7 BAC clone mth2-70d8, complete sequence	--	--	--	--	--	--	--	--	PF05821	NADH-ubiquinone oxidoreductase ASHI subunit (CI-ASHI or NDUFB8)	--	--	--	--	GO:0005739	mitochondrion	--	--	--	--
Cluster-13543.25301	2.31727	50.8834	-4.383	3.0369e-12	8.9921e-10	1418	--	--	--	--	--	CT963129.16	CT963129	153	4.8124e-72	M.truncatula DNA sequence from clone MTH2-116M2 on chromosome 3, complete sequence	--	--	--	--	--	--	--	--	--	--	--	--	--	--	--	--	--	--	--	--
Cluster-13543.12735	219.584	17.0986	3.6796	3.0867e-12	9.1084e-10	800	CAC12987.1		439	1e-51	ubiquitin activating enzyme E1, partial [Cicer arietinum]	CU179877.1	CU179877	560	0	Medicago truncatula chromosome 5 clone mte1-74b17, COMPLETE SEQUENCE	K03178	UBE1, UBA1	ubiquitin-activating enzyme E1	http://www.genome.jp/dbget-bin/www_bget?ko:K03178	P93028	408	8.75e-44	Ubiquitin-activating enzyme E1 1 OS=Arabidopsis thaliana OX=3702 GN=UBA1 PE=1 SV=1	PF17068	Required for respiratory growth protein 8 mitochondrial	GO:0000002	mitochondrial genome maintenance	--	--	--	--	--	--	--	--
Cluster-13543.55151	0.123218	39.6784	-7.5356	3.1137e-12	9.157e-10	1071	TKR85211.1		198	1.72e-16	ASF1-like anti-silencing family protein, partial [Populus alba]	OX326966.1	OX326966	147	7.812e-69	Medicago arabica genome assembly, chromosome: 3	K10753	ASF1	histone chaperone ASF1	http://www.genome.jp/dbget-bin/www_bget?ko:K10753	Q9C9M6	189	1.72e-15	Probable histone chaperone ASF1A OS=Arabidopsis thaliana OX=3702 GN=ASF1A PE=1 SV=1	--	--	--	--	--	--	--	--	KOG3265	Histone chaperone involved in gene silencing	--	--
Cluster-13543.55685	0	12.5478	-6.1965	3.7995e-12	1.1136e-09	1812	--	--	--	--	--	OX326970.1	OX326970	843	0	Medicago arabica genome assembly, chromosome: 7	--	--	--	--	--	--	--	--	PF02306	Major spike protein (G protein)	GO:0019048	modulation by virus of host process	--	--	--	--	--	--	--	--
Cluster-13543.258	0.429493	21.4558	-5.6904	4.1448e-12	1.2107e-09	1097	XP_003612197.1		1363	2.71e-187	F-box/kelch-repeat protein At3g23880 [Medicago truncatula]||AES95155.1 F-box protein interaction domain protein [Medicago truncatula]||RHN54343.1 putative F-box domain-containing protein [Medicago truncatula]	OX326970.1	OX326970	740	0	Medicago arabica genome assembly, chromosome: 7	--	--	--	--	Q9LIR8	320	2.01e-32	F-box/kelch-repeat protein At3g23880 OS=Arabidopsis thaliana OX=3702 GN=At3g23880 PE=2 SV=1	--	--	--	--	--	--	--	--	--	--	--	--
Cluster-13543.51387	0	10.4401	-5.928	4.3444e-12	1.2647e-09	1516	--	--	--	--	--	OX326968.1	OX326968	559	0	Medicago arabica genome assembly, chromosome: 5	--	--	--	--	--	--	--	--	--	--	--	--	--	--	--	--	--	--	--	--
Cluster-13543.5993	0.168574	15.0225	-5.8163	4.6297e-12	1.3432e-09	2001	XP_003600222.2		434	2.18e-44	replication protein A 70 kDa DNA-binding subunit C [Medicago truncatula]	CT573353.14	CT573353	488	0	M.truncatula DNA sequence from clone MTH2-124L21 on chromosome 3, complete sequence	--	--	--	--	--	--	--	--	--	--	--	--	--	--	--	--	--	--	--	--
Cluster-13543.47309	3.66271	75.2239	-4.3436	4.7897e-12	1.385e-09	427	--	--	--	--	--	AC171266.26	AC171266	240	5.94465e-121	Medicago truncatula clone mth2-14o4, complete sequence	--	--	--	--	--	--	--	--	--	--	--	--	--	--	--	--	--	--	--	--
Cluster-13543.1719	0.0958189	10.3084	-5.5952	4.9984e-12	1.4405e-09	683	AES79351.1		268	9.17e-27	transmembrane protein, putative [Medicago truncatula]	AC165277.3	AC165277	257	3.47188e-130	Medicago truncatula chromosome 7 BAC clone mth2-64e20, complete sequence	--	--	--	--	--	--	--	--	PF13903	PMP-22/EMP/MP20/Claudin tight junction	--	--	--	--	--	--	--	--	--	--
Cluster-13543.43825	4.76541	90.6873	-4.2377	5.2652e-12	1.5124e-09	2772	AES97217.1		160	2e-09	hypothetical protein MTR_5g047210 [Medicago truncatula]	CU326394.2	CU326394	939	0	Medicago truncatula chromosome 5 clone mth2-12h14, COMPLETE SEQUENCE	--	--	--	--	--	--	--	--	PF01491//PF03419	Frataxin-like domain//Sporulation factor SpoIIGA	GO:0030436//GO:0016226//GO:0006508	asexual sporulation//iron-sulfur cluster assembly//proteolysis	GO:0004190//GO:0008199	aspartic-type endopeptidase activity//ferric iron binding	--	--	--	--	--	--
Cluster-13543.58980	0	9.51952	-5.7943	5.4824e-12	1.5696e-09	510	--	--	--	--	--	--	--	--	--	--	--	--	--	--	--	--	--	--	--	--	--	--	--	--	--	--	--	--	--	--
Cluster-13543.52594	48.0982	450.449	-3.228	5.5187e-12	1.5747e-09	1962	XP_003617706.1		2467	0	cytochrome P450 71D10 isoform X1 [Medicago truncatula]||AET00665.1 cytochrome P450 family 71 protein [Medicago truncatula]||RHN57909.1 putative premnaspirodiene oxygenase [Medicago truncatula]	XM_003617658.4	XM_003617658	1360	0	PREDICTED: Medicago truncatula cytochrome P450 71D10 (LOC11427377), transcript variant X1, mRNA	--	--	--	--	O48923	1666	3.59e-228	Cytochrome P450 71D10 OS=Glycine max OX=3847 GN=CYP71D10 PE=2 SV=1	PF00067	Cytochrome P450	--	--	GO:0005506//GO:0016705//GO:0020037//GO:0004497	iron ion binding//oxidoreductase activity, acting on paired donors, with incorporation or reduction of molecular oxygen//heme binding//monooxygenase activity	--	--	--	--	--	--
Cluster-13543.13750	0.295096	118.209	-8.4704	5.6216e-12	1.5921e-09	2348	--	--	--	--	--	OX326970.1	OX326970	393	0	Medicago arabica genome assembly, chromosome: 7	--	--	--	--	--	--	--	--	--	--	--	--	--	--	--	--	--	--	--	--
Cluster-13543.14230	2.39073	73.5144	-4.9479	5.6349e-12	1.5921e-09	1809	AES68420.1		1448	6.01e-196	F-box/RNI/FBD-like domain protein [Medicago truncatula]||RHN65346.1 putative F-box domain, leucine-rich repeat domain, L domain-containing protein [Medicago truncatula]	XM_024780255.1	XM_024780255	660	0	PREDICTED: Medicago truncatula F-box/LRR-repeat protein At3g26922 (LOC11409120), mRNA	--	--	--	--	Q9LYZ4	160	3.33e-10	F-box/LRR-repeat protein At5g02910 OS=Arabidopsis thaliana OX=3702 GN=At5g02910 PE=2 SV=1	PF13855//PF16981//PF00646	Leucine rich repeat//chi-Conotoxin or t superfamily//F-box domain	--	--	GO:0090729//GO:0005515	toxin activity//protein binding	--	--	--	--	--	--
Cluster-13543.40395	5.00377	92.1055	-4.1755	5.6286e-12	1.5921e-09	2326	GAU50086.1		629	4.57e-73	hypothetical protein TSUD_192130 [Trifolium subterraneum]	AC121233.16	AC121233	515	0	Medicago truncatula chromosome 8 clone mth2-14g13, complete sequence	--	--	--	--	--	--	--	--	PF13516//PF00560//PF13855	Leucine Rich repeat//Leucine Rich Repeat//Leucine rich repeat	--	--	GO:0005515	protein binding	--	--	--	--	--	--
Cluster-13543.42403	1.26622	20.1087	-4.0161	7.1861e-12	2.0238e-09	1438	XP_003610894.1		373	1.32e-38	uncharacterized protein LOC11439958 [Medicago truncatula]||AES93852.1 transmembrane protein, putative [Medicago truncatula]||RHN53448.1 hypothetical protein MtrunA17_Chr5g0395961 [Medicago truncatula]	CU024869.10	CU024869	306	4.32878e-157	M.truncatula DNA sequence from clone MTH2-94B15 on chromosome 3, complete sequence	--	--	--	--	--	--	--	--	PF08634	Mitochondrial protein Pet127	GO:0000959	mitochondrial RNA metabolic process	--	--	GO:0005739	mitochondrion	--	--	--	--
Cluster-13543.32810	9.79049	77.7287	-3.0032	7.9789e-12	2.2398e-09	1275	YP_009109774.1		197	1.21e-15	ribosomal protein S8 [Trifolium boissieri]||AIJ27814.1 ribosomal protein S8 [Trifolium boissieri]	AC174296.26	AC174296	257	6.63884e-130	Medicago truncatula clone mth2-72l21, complete sequence	K02994	RP-S8, rpsH	small subunit ribosomal protein S8	http://www.genome.jp/dbget-bin/www_bget?ko:K02994	Q2PMQ0	188	9.01e-16	30S ribosomal protein S8, chloroplastic OS=Glycine max OX=3847 GN=rps8 PE=3 SV=1	PF00410	Ribosomal protein S8	GO:0006412//GO:0042254	translation//ribosome biogenesis	GO:0003735	structural constituent of ribosome	GO:0005840	ribosome	--	--	--	--
Cluster-13543.6923	0	18.0461	-6.7202	8.0887e-12	2.2633e-09	855	XP_003592924.1		368	1.15e-36	leucine-rich repeat receptor-like serine/threonine-protein kinase BAM3 [Medicago truncatula]||AES63175.1 LRR receptor-like kinase family protein [Medicago truncatula]||RHN71458.1 putative protein kinase RLK-Pelle-LRR-XI-1 family [Medicago truncatula]	OX326971.1	OX326971	220	1.62499e-109	Medicago arabica genome assembly, chromosome: 8	--	--	--	--	O49545	261	4.83e-24	Leucine-rich repeat receptor-like serine/threonine-protein kinase BAM1 OS=Arabidopsis thaliana OX=3702 GN=BAM1 PE=1 SV=1	--	--	--	--	--	--	--	--	--	--	--	--
Cluster-13543.1011	0.589148	21.7217	-5.1555	9.0774e-12	2.5317e-09	844	PNY12257.1		566	3.64e-67	F-box/FBD/LRR-repeat protein [Trifolium pratense]	XR_005646497.1	XR_005646497	600	0	PREDICTED: Medicago truncatula uncharacterized LOC112421716 (LOC112421716), ncRNA	--	--	--	--	Q9LQM1	148	1.51e-09	Probable FBD-associated F-box protein At1g32375 OS=Arabidopsis thaliana OX=3702 GN=At1g32375 PE=4 SV=2	--	--	--	--	--	--	--	--	--	--	--	--
Cluster-13543.58000	0.987504	25.3368	-4.739	9.5102e-12	2.6439e-09	1758	XP_003610146.1		623	4.82e-76	uncharacterized protein LOC11441777 [Medicago truncatula]||AES92343.1 DUF761 domain protein [Medicago truncatula]||RHN64757.1 hypothetical protein MtrunA17_Chr4g0072541 [Medicago truncatula]	XM_003610098.4	XM_003610098	758	0	PREDICTED: Medicago truncatula uncharacterized LOC11441777 (LOC11441777), mRNA	--	--	--	--	--	--	--	--	PF01649	Ribosomal protein S20	GO:0006412//GO:0042254	translation//ribosome biogenesis	GO:0003735//GO:0003723	structural constituent of ribosome//RNA binding	GO:0005840	ribosome	--	--	--	--
Cluster-13543.8978	129.839	326.92	-1.332	1.048e-11	2.9042e-09	2177	PNX83669.1		262	1.17e-23	replication protein A 70 kDa DNA-binding subunit, partial [Trifolium pratense]	CU633451.9	CU633451	446	0	M.truncatula DNA sequence from clone MTE1-13M3 on chromosome 3, complete sequence	--	--	--	--	--	--	--	--	--	--	--	--	--	--	--	--	--	--	--	--
Cluster-13543.13127	242.575	116.061	1.0635	1.1063e-11	3.056e-09	1957	AET05323.2		586	2.45e-66	DUF4283 domain protein [Medicago truncatula]	OX326971.1	OX326971	921	0	Medicago arabica genome assembly, chromosome: 8	--	--	--	--	--	--	--	--	--	--	--	--	--	--	--	--	--	--	--	--
Cluster-13543.6349	0	10.084	-5.8829	1.2682e-11	3.4921e-09	954	--	--	--	--	--	AC124951.19	AC124951	111	7.12953e-49	Medicago truncatula chromosome 6 clone mth2-7p23, complete sequence	--	--	--	--	--	--	--	--	--	--	--	--	--	--	--	--	--	--	--	--
Cluster-13543.29311	16.6265	128.843	-2.9597	1.3673e-11	3.7529e-09	2814	XP_004517181.2		403	2.36e-41	synaptotagmin-3-like [Cicer arietinum]	OX326964.1	OX326964	316	2.36716e-162	Medicago arabica genome assembly, chromosome: 1	--	--	--	--	Q7XA06	304	1.8e-27	Synaptotagmin-3 OS=Arabidopsis thaliana OX=3702 GN=SYT3 PE=2 SV=1	PF11507	Ebola virus-specific transcription factor VP30	--	--	GO:0008270//GO:0003723	zinc ion binding//RNA binding	--	--	--	--	--	--
Cluster-13543.5515	0.517253	32.7273	-5.8178	1.5504e-11	4.2421e-09	2426	XP_003615744.2		2087	1.95e-280	putative disease resistance protein RGA3 [Medicago truncatula]||AES98702.2 disease resistance protein RGA4 [Medicago truncatula]||RHN56546.1 putative P-loop containing nucleoside triphosphate hydrolase, leucine-rich repeat domain, L [Medicago truncatula]	OX326970.1	OX326970	1226	0	Medicago arabica genome assembly, chromosome: 7	--	--	--	--	Q7XA39	461	3.48e-46	Putative disease resistance protein RGA4 OS=Solanum bulbocastanum OX=147425 GN=RGA4 PE=2 SV=1	PF08926//PF13855	Domain of unknown function (DUF1908)//Leucine rich repeat	GO:0016310//GO:0006468//GO:0009069	phosphorylation//protein phosphorylation//serine family amino acid metabolic process	GO:0005524//GO:0005515//GO:0004674//GO:0000287	ATP binding//protein binding//protein serine/threonine kinase activity//magnesium ion binding	--	--	--	--	--	--
Cluster-13543.44672	3.26248	155.909	-5.5673	1.6121e-11	4.3969e-09	2966	XP_003608439.2		1994	2.43e-269	ABC transporter G family member 1 [Medicago truncatula]||AES90636.2 white-brown-complex ABC transporter family protein [Medicago truncatula]||RHN62697.1 putative xenobiotic-transporting ATPase [Medicago truncatula]	AC174344.9	AC174344	1316	0	Medicago truncatula clone mth2-167b8, complete sequence	K05681	ABCG2, CD338	ATP-binding cassette, subfamily G (WHITE), member 2	http://www.genome.jp/dbget-bin/www_bget?ko:K05681	H9BZ66	1193	1.07e-150	ABC transporter G family member 1 OS=Petunia hybrida OX=4102 GN=ABCG1 PE=2 SV=1	PF01061//PF07728//PF19055//PF00004//PF06422//PF02224//PF00910//PF03193//PF13304//PF01926//PF13476//PF00005//PF01637	ABC-2 type transporter//AAA domain (dynein-related subfamily)//ABC-2 type transporter//ATPase family associated with various cellular activities (AAA)//CDR ABC transporter//Cytidylate kinase//RNA helicase//RsgA GTPase//AAA domain, putative AbiEii toxin, Type IV TA system//50S ribosome-binding GTPase//AAA domain//ABC transporter//ATPase domain predominantly from Archaea	GO:0006810//GO:0055085//GO:0006206//GO:0006139	transport//transmembrane transport//pyrimidine nucleobase metabolic process//nucleobase-containing compound metabolic process	GO:0004127//GO:0003723//GO:0005525//GO:0003924//GO:0016887//GO:0003724//GO:0005524//GO:0042626//GO:0140359	cytidylate kinase activity//RNA binding//GTP binding//GTPase activity//ATP hydrolysis activity//RNA helicase activity//ATP binding//ATPase-coupled transmembrane transporter activity//ABC-type transporter activity	GO:0016020	membrane	KOG0061	Transporter, ABC superfamily (Breast cancer resistance protein)	--	--
Cluster-13543.44957	28.7476	103.374	-1.8451	1.6336e-11	4.4416e-09	2114	AES89886.1		1685	4.29e-221	disease resistance protein (TIR-NBS-LRR class) [Medicago truncatula]	OX326964.1	OX326964	1859	0	Medicago arabica genome assembly, chromosome: 1	--	--	--	--	A0A290U7C4	683	3.07e-75	Disease resistance protein Roq1 OS=Nicotiana benthamiana OX=4100 GN=ROQ1 PE=1 SV=1	PF01582//PF00931//PF13855//PF00560	TIR domain//NB-ARC domain//Leucine rich repeat//Leucine Rich Repeat	GO:0007165	signal transduction	GO:0043531//GO:0005515	ADP binding//protein binding	--	--	--	--	--	--
Cluster-13543.48432	67.1965	185.301	-1.4678	1.6458e-11	4.4608e-09	3105	XP_045787505.1		309	3.24e-30	30S ribosomal protein S16-2, chloroplastic/mitochondrial [Trifolium pratense]||XP_045787506.1 30S ribosomal protein S16-2, chloroplastic/mitochondrial [Trifolium pratense]||AHC70252.1 ribosomal protein S16 [Trifolium pratense]	OX326970.1	OX326970	1207	0	Medicago arabica genome assembly, chromosome: 7	K02959	RP-S16, MRPS16, rpsP	small subunit ribosomal protein S16	http://www.genome.jp/dbget-bin/www_bget?ko:K02959	Q9LTS6	285	2.38e-28	30S ribosomal protein S16-2, chloroplastic/mitochondrial OS=Arabidopsis thaliana OX=3702 GN=RPS16-2 PE=1 SV=1	PF00886//PF08272	Ribosomal protein S16//Topoisomerase I zinc-ribbon-like	GO:0006412//GO:0042254//GO:0006265	translation//ribosome biogenesis//DNA topological change	GO:0003677//GO:0003735//GO:0003917	DNA binding//structural constituent of ribosome//DNA topoisomerase type I (single strand cut, ATP-independent) activity	GO:0005840	ribosome	KOG3419	Mitochondrial/chloroplast ribosomal protein S16	--	--
Cluster-13543.53042	1.63593	74.5997	-5.5375	1.6639e-11	4.4955e-09	1335	RHN64641.1		178	1.48e-13	hypothetical protein MtrunA17_Chr4g0071261 [Medicago truncatula]	XR_005645976.1	XR_005645976	280	1.14017e-142	PREDICTED: Medicago truncatula uncharacterized LOC120580275 (LOC120580275), ncRNA	--	--	--	--	--	--	--	--	PF07989	Centrosomin N-terminal motif 1	--	--	--	--	GO:0005815	microtubule organizing center	--	--	--	--
Cluster-13543.37709	36.4637	127.731	-1.8013	1.7933e-11	4.8302e-09	674	RHN62556.1		561	1.89e-68	putative protein kinase RLK-Pelle-DLSV family [Medicago truncatula]	KF159804.1	KF159804	313	2.53672e-161	Medicago truncatula cultivar Jemalong A17 MADS-box transcription factor AGAMOUSa (AGa) mRNA, complete cds	--	--	--	--	Q39086	434	4.83e-48	Receptor-like serine/threonine-protein kinase SD1-7 OS=Arabidopsis thaliana OX=3702 GN=SD17 PE=1 SV=1	PF00319//PF07714//PF00069	SRF-type transcription factor (DNA-binding and dimerisation domain)//Protein tyrosine and serine/threonine kinase//Protein kinase domain	GO:0006468	protein phosphorylation	GO:0046983//GO:0005524//GO:0003677//GO:0004672	protein dimerization activity//ATP binding//DNA binding//protein kinase activity	--	--	--	--	MADS-M-type	MADS->MADS-M-type
Cluster-13543.6944	16.2749	54.819	-1.7618	1.8079e-11	4.8545e-09	2618	KEH28704.1		934	5.27e-117	transmembrane protein, putative [Medicago truncatula]	XM_024781586.2	XM_024781586	692	0	PREDICTED: Medicago truncatula uncharacterized LOC25491327 (LOC25491327), mRNA	--	--	--	--	P0C2F6	249	1.53e-20	Putative ribonuclease H protein At1g65750 OS=Arabidopsis thaliana OX=3702 GN=At1g65750 PE=3 SV=1	PF13456//PF11421	Reverse transcriptase-like//ATP synthase F1 beta subunit	GO:0006754//GO:0051252	ATP biosynthetic process//regulation of RNA metabolic process	GO:0003676//GO:0016887//GO:0004523//GO:0005524	nucleic acid binding//ATP hydrolysis activity//RNA-DNA hybrid ribonuclease activity//ATP binding	GO:0000275	mitochondrial proton-transporting ATP synthase complex, catalytic sector F(1)	--	--	--	--
Cluster-13543.48431	14.5984	60.3997	-2.0507	1.8295e-11	4.8972e-09	2053	XP_003595212.1		343	5.42e-35	30S ribosomal protein S16-2, chloroplastic/mitochondrial [Medicago truncatula]||ACJ84095.1 unknown [Medicago truncatula]||AES65463.1 30S ribosomal S16-like protein [Medicago truncatula]||AFK38334.1 unknown [Medicago truncatula]||RHN73535.1 putative ribosomal protein S16 [Medicago truncatula]||BAG49072.1 30S ribosomal protein S16 [Medicago truncatula]	AC144516.5	AC144516	535	0	Medicago truncatula clone mth2-28p22, complete sequence	K02959	RP-S16, MRPS16, rpsP	small subunit ribosomal protein S16	http://www.genome.jp/dbget-bin/www_bget?ko:K02959	Q9LTS6	213	7.54e-19	30S ribosomal protein S16-2, chloroplastic/mitochondrial OS=Arabidopsis thaliana OX=3702 GN=RPS16-2 PE=1 SV=1	--	--	--	--	--	--	--	--	--	--	--	--
Cluster-13543.52146	0.333666	16.9215	-5.6676	2.0232e-11	5.3991e-09	767	--	--	--	--	--	--	--	--	--	--	--	--	--	--	--	--	--	--	PF03137//PF03605//PF03612//PF12090//PF01080	Organic Anion Transporter Polypeptide (OATP) family//Anaerobic c4-dicarboxylate membrane transporter//Sorbitol phosphotransferase enzyme II N-terminus//Spt20 family//Presenilin	GO:0016485//GO:0009401//GO:0008643//GO:0015740//GO:0055085	protein processing//phosphoenolpyruvate-dependent sugar phosphotransferase system//carbohydrate transport//C4-dicarboxylate transport//transmembrane transport	GO:0008982//GO:0004190//GO:0015556//GO:0003712	protein-N(PI)-phosphohistidine-sugar phosphotransferase activity//aspartic-type endopeptidase activity//C4-dicarboxylate transmembrane transporter activity//transcription coregulator activity	GO:0000124//GO:0005667//GO:0016020//GO:0009357	SAGA complex//transcription regulator complex//membrane//protein-N(PI)-phosphohistidine-sugar phosphotransferase complex	--	--	--	--
Cluster-13543.7080	0.191638	183.322	-9.4236	2.3375e-11	6.2183e-09	2187	XP_050883918.1		326	2.66e-28	receptor-like protein kinase HERK 1 [Pisum sativum]||KAI5413318.1 Receptor-like protein kinase HERK 1 [Pisum sativum]	XM_003597260.4	XM_003597260	385	0	PREDICTED: Medicago truncatula receptor-like protein kinase HERK 1 (LOC11417590), mRNA	--	--	--	--	Q9FN92	249	1.6e-20	Probable receptor-like protein kinase At5g59700 OS=Arabidopsis thaliana OX=3702 GN=At5g59700 PE=1 SV=1	PF00069//PF07714	Protein kinase domain//Protein tyrosine and serine/threonine kinase	GO:0006468	protein phosphorylation	GO:0004672//GO:0005524	protein kinase activity//ATP binding	--	--	--	--	--	--
Cluster-13543.26641	16.3785	487.448	-4.8893	2.4324e-11	6.4511e-09	1129	--	--	--	--	--	OX326971.1	OX326971	109	1.09769e-47	Medicago arabica genome assembly, chromosome: 8	--	--	--	--	--	--	--	--	--	--	--	--	--	--	--	--	--	--	--	--
Cluster-13543.5203	0.434068	29.0078	-6.129	2.4454e-11	6.4656e-09	1948	XP_013442893.1		2252	3.76e-316	UPF0481 protein At3g47200 [Medicago truncatula]||KEH16918.1 DUF247 domain protein [Medicago truncatula]||RHN66504.1 hypothetical protein MtrunA17_Chr3g0091831 [Medicago truncatula]	XM_013587439.2	XM_013587439	1495	0	PREDICTED: Medicago truncatula UPF0481 protein At3g47200 (LOC25480118), mRNA	--	--	--	--	Q9SD53	194	2.77e-14	UPF0481 protein At3g47200 OS=Arabidopsis thaliana OX=3702 GN=At3g47200 PE=2 SV=1	--	--	--	--	--	--	--	--	--	--	--	--
Cluster-3836.0	0.287457	16.3199	-5.6095	2.5694e-11	6.7729e-09	1078	ADD09574.1		544	1.12e-63	F-box family protein [Trifolium repens]	--	--	--	--	--	--	--	--	--	Q9FZK1	403	1.46e-43	F-box only protein 6 OS=Arabidopsis thaliana OX=3702 GN=FBX6 PE=2 SV=1	--	--	--	--	--	--	--	--	--	--	--	--
Cluster-13543.21861	0.264393	15.4215	-5.5325	2.5993e-11	6.8308e-09	1537	RHN61927.1		170	1.69e-12	hypothetical protein MtrunA17_Chr4g0041911 [Medicago truncatula]	OX326964.1	OX326964	859	0	Medicago arabica genome assembly, chromosome: 1	--	--	--	--	--	--	--	--	--	--	--	--	--	--	--	--	--	--	--	--
Cluster-13543.51801	10.1726	126.296	-3.6454	2.6344e-11	6.9022e-09	3355	--	--	--	--	--	CT010572.8	CT010572	290	8.02794e-148	M.truncatula DNA sequence from clone MTH2-161L21 on chromosome 3, complete sequence	--	--	--	--	--	--	--	--	PF09520	Type II restriction endonuclease, TdeIII	GO:0006308//GO:0009307	DNA catabolic process//DNA restriction-modification system	GO:0009036//GO:0003677	type II site-specific deoxyribonuclease activity//DNA binding	GO:0009359	type II site-specific deoxyribonuclease complex	--	--	--	--
Cluster-13543.59574	0.109342	14.5151	-6.0834	2.8742e-11	7.5076e-09	957	--	--	--	--	--	CR936947.2	CR936947	139	1.94698e-64	Medicago truncatula chromosome 5 clone mte1-85h10, COMPLETE SEQUENCE	--	--	--	--	--	--	--	--	--	--	--	--	--	--	--	--	--	--	--	--
Cluster-13543.36288	0.310037	21.4682	-6.0057	3.0268e-11	7.8824e-09	600	--	--	--	--	--	AC150443.2	AC150443	231	8.59918e-116	Medicago truncatula chromosome 7 clone mth2-71o19, complete sequence	--	--	--	--	--	--	--	--	--	--	--	--	--	--	--	--	--	--	--	--
Cluster-13543.32076	251.58	96.3769	1.3816	3.3054e-11	8.5822e-09	6428	AET04740.2		9084	0	glucan synthase-like protein [Medicago truncatula]	XM_024773863.2	XM_024773863	2107	0	PREDICTED: Medicago truncatula callose synthase 5 (LOC11443064), mRNA	K11000	CALS	callose synthase	http://www.genome.jp/dbget-bin/www_bget?ko:K11000	Q3B724	7373	0	Callose synthase 5 OS=Arabidopsis thaliana OX=3702 GN=CALS5 PE=1 SV=1	PF02364//PF00042//PF12011	1,3-beta-glucan synthase component//Globin//RNA helicase NPH-II	GO:0005985//GO:0005982//GO:0006075	sucrose metabolic process//starch metabolic process//(1->3)-beta-D-glucan biosynthetic process	GO:0017111//GO:0020037//GO:0003843	ribonucleoside triphosphate phosphatase activity//heme binding//1,3-beta-D-glucan synthase activity	GO:0000148//GO:0016020	1,3-beta-D-glucan synthase complex//membrane	--	--	--	--
Cluster-13543.7041	2.39384	26.6519	-3.4279	3.7944e-11	9.8221e-09	3867	PNX95738.1		2114	1.07e-272	ribonuclease H, partial [Trifolium pratense]	OX326969.1	OX326969	1107	0	Medicago arabica genome assembly, chromosome: 6	--	--	--	--	P0C2F6	340	1.96e-31	Putative ribonuclease H protein At1g65750 OS=Arabidopsis thaliana OX=3702 GN=At1g65750 PE=3 SV=1	--	--	--	--	--	--	--	--	--	--	--	--
Cluster-13543.54359	0	11.5817	-6.0789	3.8657e-11	9.9768e-09	912	--	--	--	--	--	OX326969.1	OX326969	141	1.43172e-65	Medicago arabica genome assembly, chromosome: 6	--	--	--	--	--	--	--	--	--	--	--	--	--	--	--	--	--	--	--	--
Cluster-13543.6303	6.12467	84.0739	-3.7774	3.9473e-11	1.0157e-08	1544	PNX86324.1		1901	1.55e-264	heat shock protein [Trifolium pratense]	OX326971.1	OX326971	882	0	Medicago arabica genome assembly, chromosome: 8	K03283	HSPA1_6_8	heat shock 70kDa protein 1/6/8	http://www.genome.jp/dbget-bin/www_bget?ko:K03283	P09189	1413	6.25e-190	Heat shock cognate 70 kDa protein OS=Petunia hybrida OX=4102 GN=HSP70 PE=2 SV=1	PF02782//PF08702//PF00012	FGGY family of carbohydrate kinases, C-terminal domain//Fibrinogen alpha/beta chain family//Hsp70 protein	GO:0007165//GO:0005975//GO:0051258//GO:0030168	signal transduction//carbohydrate metabolic process//protein polymerization//platelet activation	GO:0005102//GO:0005524//GO:0016773	signaling receptor binding//ATP binding//phosphotransferase activity, alcohol group as acceptor	GO:0005577	fibrinogen complex	KOG0101	Molecular chaperones HSP70/HSC70, HSP70 superfamily	--	--
Cluster-13543.22918	23.6992	116.721	-2.3019	4.006e-11	1.0278e-08	740	--	--	--	--	--	OX326970.1	OX326970	561	0	Medicago arabica genome assembly, chromosome: 7	--	--	--	--	--	--	--	--	--	--	--	--	--	--	--	--	--	--	--	--
Cluster-13543.36745	136.288	27.897	2.2903	4.1163e-11	1.0529e-08	769	--	--	--	--	--	OX326968.1	OX326968	115	3.40387e-51	Medicago arabica genome assembly, chromosome: 5	--	--	--	--	--	--	--	--	--	--	--	--	--	--	--	--	--	--	--	--
Cluster-2705.0	0	16.5542	-6.5927	4.5748e-11	1.1668e-08	1898	XP_003607885.1		1875	1.52e-260	probable polygalacturonase At3g15720 [Medicago truncatula]||ABC75354.1 Glycoside hydrolase, family 28 [Medicago truncatula]||AES90082.1 polygalacturonase [Medicago truncatula]||RHN62093.1 putative polygalacturonase [Medicago truncatula]	XM_003607837.1	XM_003607837	965	0	PREDICTED: Medicago truncatula probable polygalacturonase At3g15720 (LOC11445713), mRNA	K01184	E3.2.1.15	polygalacturonase	http://www.genome.jp/dbget-bin/www_bget?ko:K01184	Q9LW07	874	7.47e-110	Probable polygalacturonase At3g15720 OS=Arabidopsis thaliana OX=3702 GN=At3g15720 PE=3 SV=1	PF00295	Glycosyl hydrolases family 28	GO:0005975//GO:0005985//GO:0005982	carbohydrate metabolic process//sucrose metabolic process//starch metabolic process	GO:0004650	polygalacturonase activity	--	--	--	--	--	--
Cluster-13543.55862	0	13.224	-6.2723	4.8819e-11	1.2414e-08	2688	AES98175.2		1243	2.18e-157	RNA recognition motif [Medicago truncatula]	CU302346.1	CU302346	147	1.99829e-68	Medicago truncatula chromosome 5 clone mte1-58a14, COMPLETE SEQUENCE	--	--	--	--	--	--	--	--	PF00076	RNA recognition motif. (a.k.a. RRM, RBD, or RNP domain)	--	--	GO:0003723	RNA binding	--	--	--	--	--	--
Cluster-13543.23232	23.6092	139.398	-2.5628	5.3683e-11	1.3611e-08	1320	XP_013447653.1		554	6.69e-60	putative disease resistance protein At1g50180 [Medicago truncatula]||XP_024626311.1 putative disease resistance protein At1g50180 [Medicago truncatula]||KEH21734.1 disease resistance protein (CC-NBS-LRR class) family protein [Medicago truncatula]||RHN44476.1 putative P-loop containing nucleoside triphosphate hydrolase, leucine-rich repeat domain, L [Medicago truncatula]	OX326969.1	OX326969	372	0	Medicago arabica genome assembly, chromosome: 6	--	--	--	--	Q9FJK8	282	1.71e-25	Probable disease resistance RPP8-like protein 4 OS=Arabidopsis thaliana OX=3702 GN=RPP8L4 PE=2 SV=1	PF08285	Dolichol-phosphate mannosyltransferase subunit 3 (DPM3)	GO:0006486	protein glycosylation	--	--	--	--	--	--	--	--
Cluster-13543.48939	0.188531	18.7239	-6.1323	5.4446e-11	1.3764e-08	585	XP_024626314.1		299	3.69e-30	receptor-like protein kinase ANXUR2 isoform X2 [Medicago truncatula]	XM_024770546.2	XM_024770546	207	1.84149e-102	PREDICTED: Medicago truncatula receptor-like protein kinase ANXUR2 (LOC25497583), transcript variant X2, mRNA	--	--	--	--	Q9SCZ4	124	6.02e-07	Receptor-like protein kinase FERONIA OS=Arabidopsis thaliana OX=3702 GN=FER PE=1 SV=1	PF07714	Protein tyrosine and serine/threonine kinase	GO:0006468	protein phosphorylation	GO:0004672	protein kinase activity	--	--	--	--	--	--
Cluster-18525.0	1.01566	20.7	-4.3304	5.5941e-11	1.4101e-08	593	--	--	--	--	--	OX326967.1	OX326967	92	1.58331e-38	Medicago arabica genome assembly, chromosome: 4	--	--	--	--	--	--	--	--	--	--	--	--	--	--	--	--	--	--	--	--
Cluster-13543.39621	1.6563	29.1745	-4.1386	5.7519e-11	1.4457e-08	1360	KEH22769.1		191	9.09e-15	hypothetical protein MTR_7g056770 [Medicago truncatula]	OX326970.1	OX326970	203	7.3945e-100	Medicago arabica genome assembly, chromosome: 7	--	--	--	--	--	--	--	--	--	--	--	--	--	--	--	--	--	--	--	--
Cluster-13543.19158	9.58305	93.4066	-3.2891	6.3315e-11	1.5867e-08	1783	XP_003597966.1		658	1.49e-78	transcription factor bHLH18 [Medicago truncatula]||AES68217.1 helix loop helix DNA-binding domain protein [Medicago truncatula]||RHN76577.1 putative transcription factor bHLH family [Medicago truncatula]	XM_003597918.4	XM_003597918	395	0	PREDICTED: Medicago truncatula transcription factor bHLH18 (LOC11433585), mRNA	--	--	--	--	Q9T072	207	1.81e-16	Transcription factor bHLH25 OS=Arabidopsis thaliana OX=3702 GN=BHLH25 PE=2 SV=2	PF10744	Mediator of RNA polymerase II transcription subunit 1	GO:0006357	regulation of transcription by RNA polymerase II	GO:0003712	transcription coregulator activity	GO:0016592//GO:0005667	mediator complex//transcription regulator complex	--	--	--	--
Cluster-13543.42893	17.6259	78.1057	-2.1319	7.4e-11	1.8491e-08	1294	KAH1261256.1		1841	1.16e-256	Craniofacial development protein 2 [Glycine max]	AC233569.4	AC233569	969	0	Medicago truncatula clone mth2-73i21, complete sequence	--	--	--	--	Q588U8	267	7.78e-24	Craniofacial development protein 2 OS=Tragulus javanicus OX=9849 GN=CFDP2 PE=2 SV=1	--	--	--	--	--	--	--	--	--	--	--	--
Cluster-13543.20684	2.4556	33.6852	-3.7537	8.6321e-11	2.1508e-08	911	KEH27672.1		221	4.08e-17	neutral alpha-glucosidase [Medicago truncatula]	CU914135.3	CU914135	761	0	Medicago truncatula chromosome 5 clone mth4-3n15, COMPLETE SEQUENCE	--	--	--	--	--	--	--	--	--	--	--	--	--	--	--	--	--	--	--	--
Cluster-13543.5292	9.02301	89.3026	-3.3175	9.1742e-11	2.2793e-08	1822	XP_003612521.2		904	1.03e-106	probable LRR receptor-like serine/threonine-protein kinase At3g47570 [Medicago truncatula]||AES95479.2 LRR receptor-like kinase [Medicago truncatula]||RHN54591.1 putative protein kinase RLK-Pelle-LRR-XII-1 family [Medicago truncatula]	XM_003612473.4	XM_003612473	1631	0	PREDICTED: Medicago truncatula probable LRR receptor-like serine/threonine-protein kinase At3g47570 (LOC11413493), mRNA	--	--	--	--	C0LGT6	176	7.13e-12	LRR receptor-like serine/threonine-protein kinase EFR OS=Arabidopsis thaliana OX=3702 GN=EFR PE=1 SV=1	PF13516//PF13855//PF00560	Leucine Rich repeat//Leucine rich repeat//Leucine Rich Repeat	--	--	GO:0005515	protein binding	--	--	--	--	--	--
Cluster-3038.0	0.103346	11.0649	-5.7001	9.3781e-11	2.3233e-08	391	KEH24921.1		649	3.66e-79	disease resistance protein (TIR-NBS-LRR class) [Medicago truncatula]	XM_024785374.2	XM_024785374	373	0	PREDICTED: Medicago truncatula TMV resistance protein N (LOC11433967), mRNA	--	--	--	--	V9M398	231	4.96e-22	Disease resistance protein RUN1 OS=Vitis rotundifolia OX=103349 GN=RUN1 PE=1 SV=1	--	--	--	--	--	--	--	--	--	--	--	--
Cluster-13543.30214	49.5369	202.023	-2.0268	1.1628e-10	2.8724e-08	785	KEH15853.1		764	3.35e-98	receptor-like kinase [Medicago truncatula]	XM_039829699.1	XM_039829699	623	0	PREDICTED: Medicago truncatula probable leucine-rich repeat receptor-like protein kinase At1g35710 (LOC25501177), transcript variant X2, mRNA	--	--	--	--	Q8VZG8	225	1.54e-19	MDIS1-interacting receptor like kinase 2 OS=Arabidopsis thaliana OX=3702 GN=MIK2 PE=1 SV=3	PF00560//PF04277//PF02790//PF13516//PF07714//PF00069//PF00895//PF13855	Leucine Rich Repeat//Oxaloacetate decarboxylase, gamma chain//Cytochrome C oxidase subunit II, transmembrane domain//Leucine Rich repeat//Protein tyrosine and serine/threonine kinase//Protein kinase domain//ATP synthase protein 8//Leucine rich repeat	GO:0036376//GO:0006468//GO:0022900//GO:0006814//GO:0015986	sodium ion export across plasma membrane//protein phosphorylation//electron transport chain//sodium ion transport//proton motive force-driven ATP synthesis	GO:0015078//GO:0004672//GO:0005524//GO:0015081//GO:0005515	proton transmembrane transporter activity//protein kinase activity//ATP binding//sodium ion transmembrane transporter activity//protein binding	GO:0000276//GO:0016020	mitochondrial proton-transporting ATP synthase complex, coupling factor F(o)//membrane	--	--	--	--
Cluster-13543.26864	43.0088	104.79	-1.2891	1.217e-10	2.9978e-08	2040	KEH20569.1		1820	2.35e-246	mannosyl-oligosaccharide glucosidase [Medicago truncatula]	XM_013591087.3	XM_013591087	933	0	PREDICTED: Medicago truncatula mannosyl-oligosaccharide glucosidase GCS1 (LOC25501732), transcript variant X2, mRNA	K01228	MOGS	mannosyl-oligosaccharide glucosidase	http://www.genome.jp/dbget-bin/www_bget?ko:K01228	F4HTM3	1230	2.68e-157	Mannosyl-oligosaccharide glucosidase GCS1 OS=Arabidopsis thaliana OX=3702 GN=GCS1 PE=1 SV=1	--	--	--	--	--	--	--	--	KOG2161	Glucosidase I	--	--
Cluster-13543.56504	0	7.84684	-5.5166	1.2335e-10	3.0299e-08	441	--	--	--	--	--	--	--	--	--	--	--	--	--	--	--	--	--	--	PF15677	Cell cycle exit and neuronal differentiation protein 1	GO:0030182//GO:0021549	neuron differentiation//cerebellum development	--	--	--	--	--	--	--	--
Cluster-13543.4693	0	8.26831	-5.5905	1.335e-10	3.2699e-08	766	XP_006574160.1		177	1.22e-12	uncharacterized protein LOC102669103 [Glycine max]	OX326965.1	OX326965	160	3.27216e-76	Medicago arabica genome assembly, chromosome: 2	--	--	--	--	--	--	--	--	--	--	--	--	--	--	--	--	--	--	--	--
Cluster-13543.32829	36.7378	158.617	-2.105	1.3488e-10	3.2943e-08	3375	XP_003588895.2		202	2.86e-13	U-box domain-containing protein 7 [Medicago truncatula]||AES59146.2 armadillo/beta-catenin-like repeat protein [Medicago truncatula]	OX326970.1	OX326970	672	0	Medicago arabica genome assembly, chromosome: 7	--	--	--	--	--	--	--	--	PF10541//PF06003	Nuclear envelope localisation domain//Survival motor neuron protein (SMN)	GO:0006397	mRNA processing	GO:0003723	RNA binding	GO:0005737//GO:0005634	cytoplasm//nucleus	--	--	--	--
Cluster-13543.19968	0.252861	463.586	-10.442	1.7129e-10	4.1253e-08	2376	AES59963.1		618	4.78e-68	transcription factor jumonji family protein [Medicago truncatula]	XM_003589667.1	XM_003589667	228	1.65451e-113	PREDICTED: Medicago truncatula lysine-specific demethylase JMJ706 (LOC11421627), mRNA	--	--	--	--	Q336N8	345	4.95e-32	Lysine-specific demethylase JMJ706 OS=Oryza sativa subsp. japonica OX=39947 GN=JMJ706 PE=1 SV=1	PF00254	FKBP-type peptidyl-prolyl cis-trans isomerase	--	--	GO:0003755	peptidyl-prolyl cis-trans isomerase activity	--	--	--	--	--	--
Cluster-13543.54586	1.18707	28.519	-4.5629	1.7103e-10	4.1253e-08	1096	--	--	--	--	--	AC126008.36	AC126008	950	0	Medicago truncatula chromosome 6 clone mth2-13e5, complete sequence	--	--	--	--	--	--	--	--	--	--	--	--	--	--	--	--	--	--	--	--
Cluster-13543.59479	0	9.60457	-5.8119	1.7094e-10	4.1253e-08	426	AES75587.1		139	1.28e-09	hypothetical protein MTR_6g051620 [Medicago truncatula]	AC149304.11	AC149304	355	0	Medicago truncatula clone mth2-76g4, complete sequence	--	--	--	--	--	--	--	--	--	--	--	--	--	--	--	--	--	--	--	--
Cluster-13543.7022	0	10.9175	-5.9951	1.7041e-10	4.1253e-08	495	--	--	--	--	--	OX326966.1	OX326966	344	1.0715e-178	Medicago arabica genome assembly, chromosome: 3	--	--	--	--	--	--	--	--	--	--	--	--	--	--	--	--	--	--	--	--
Cluster-13543.59543	0.523086	20.2416	-5.2868	1.7527e-10	4.2094e-08	1931	RDX71320.1		1231	3.72e-155	G-type lectin S-receptor-like serine/threonine-protein kinase, partial [Mucuna pruriens]	OX326964.1	OX326964	374	0	Medicago arabica genome assembly, chromosome: 1	--	--	--	--	Q9SXB8	578	4.77e-63	G-type lectin S-receptor-like serine/threonine-protein kinase At1g11330 OS=Arabidopsis thaliana OX=3702 GN=At1g11330 PE=1 SV=3	PF00069//PF07714//PF00954	Protein kinase domain//Protein tyrosine and serine/threonine kinase//S-locus glycoprotein domain	GO:0006468//GO:0048544	protein phosphorylation//recognition of pollen	GO:0004672//GO:0005524	protein kinase activity//ATP binding	--	--	--	--	--	--
Cluster-13543.25704	3.07759	42.6504	-3.8084	1.7864e-10	4.2785e-08	735	--	--	--	--	--	OX326971.1	OX326971	122	4.16989e-55	Medicago arabica genome assembly, chromosome: 8	--	--	--	--	--	--	--	--	--	--	--	--	--	--	--	--	--	--	--	--
Cluster-13543.18912	0	209.149	-10.255	1.8066e-10	4.315e-08	1753	KYP38774.1		1695	7.97e-229	Retrovirus-related Pol polyprotein from transposon TNT 1-94 [Cajanus cajan]	OX326967.1	OX326967	1347	0	Medicago arabica genome assembly, chromosome: 4	--	--	--	--	Q94HW2	1074	2.82e-130	Retrovirus-related Pol polyprotein from transposon RE1 OS=Arabidopsis thaliana OX=3702 GN=RE1 PE=2 SV=1	--	--	--	--	--	--	--	--	--	--	--	--
Cluster-13543.26451	219.824	477.065	-1.1176	1.8847e-10	4.4889e-08	3536	KEH35230.1		2484	0	plant organelle RNA recognition domain protein [Medicago truncatula]	XM_024779916.2	XM_024779916	2953	0	PREDICTED: Medicago truncatula protein WHAT'S THIS FACTOR 1, chloroplastic (LOC25489668), mRNA	--	--	--	--	Q65XL5	563	4.72e-61	Protein WHAT'S THIS FACTOR 1 homolog, chloroplastic OS=Oryza sativa subsp. japonica OX=39947 GN=Os05g0571100 PE=2 SV=1	PF11955//PF15802//PF13456	Plant organelle RNA recognition domain//DDB1- and CUL4-associated factor 17//Reverse transcriptase-like	GO:0051252//GO:0016567	regulation of RNA metabolic process//protein ubiquitination	GO:0003676//GO:0003723//GO:0004523	nucleic acid binding//RNA binding//RNA-DNA hybrid ribonuclease activity	--	--	--	--	--	--
Cluster-13543.30434	1466.69	645.024	1.1854	1.9764e-10	4.6945e-08	1711	XP_003608775.1		993	4.75e-129	copper chaperone for superoxide dismutase, chloroplastic/cytosolic [Medicago truncatula]||AES90972.1 Cu/Zn-superoxide dismutase copper chaperone [Medicago truncatula]||AFK42274.1 unknown [Medicago truncatula]||RHN63284.1 putative superoxide dismutase, copper/zinc binding domain, heavy metal-associated domain, HMA [Medicago truncatula]	OX326968.1	OX326968	924	0	Medicago arabica genome assembly, chromosome: 5	K04569	CCS	copper chaperone for superoxide dismutase	http://www.genome.jp/dbget-bin/www_bget?ko:K04569	Q9LD47	625	2.21e-75	Copper chaperone for superoxide dismutase, chloroplastic/cytosolic OS=Arabidopsis thaliana OX=3702 GN=CCS PE=1 SV=1	PF00080//PF09726//PF00403	Copper/zinc superoxide dismutase (SODC)//Macoilin family//Heavy-metal-associated domain	GO:0023041//GO:0006801	neuronal signal transduction//superoxide metabolic process	GO:0046872	metal ion binding	GO:0030867	rough endoplasmic reticulum membrane	KOG4656	Copper chaperone for superoxide dismutase	--	--
Cluster-13543.47425	16.7085	106.448	-2.6693	2.0126e-10	4.7673e-08	2171	AES69020.1		295	2.83e-28	hypothetical protein MTR_3g020700 [Medicago truncatula]	CU570679.5	CU570679	341	2.30418e-176	M.truncatula DNA sequence from clone MTH2-17J20 on chromosome 3, complete sequence	--	--	--	--	--	--	--	--	--	--	--	--	--	--	--	--	--	--	--	--
Cluster-13543.3759	5.94016	29.3227	-2.3151	2.0459e-10	4.8329e-08	1201	XP_003611824.2		1466	2.88e-203	uncharacterized protein LOC11407378 [Medicago truncatula]||AES94782.2 Myb/SANT-like DNA-binding domain protein [Medicago truncatula]||RHN54082.1 putative Myb/SANT-like domain-containing protein [Medicago truncatula]	XM_003611776.4	XM_003611776	1010	0	PREDICTED: Medicago truncatula uncharacterized LOC11407378 (LOC11407378), mRNA	--	--	--	--	Q9FFJ8	146	7.73e-09	L10-interacting MYB domain-containing protein OS=Arabidopsis thaliana OX=3702 GN=LIMYB PE=1 SV=1	PF12125	D domain of beta-TrCP	--	--	GO:0046983	protein dimerization activity	--	--	--	--	--	--
Cluster-13543.7223	5.57948	475.312	-6.4193	2.0982e-10	4.9431e-08	2547	--	--	--	--	--	CR932961.2	CR932961	109	2.51782e-47	Medicago truncatula chromosome 5 clone mth2-62c4, COMPLETE SEQUENCE	--	--	--	--	--	--	--	--	PF01336	OB-fold nucleic acid binding domain	--	--	GO:0003676	nucleic acid binding	--	--	--	--	--	--
Cluster-13543.1087	0	12.1261	-6.1476	2.1148e-10	4.9687e-08	484	XP_039686094.1		200	1.79e-16	uncharacterized protein LOC120578087 [Medicago truncatula]||RHN75024.1 hypothetical protein MtrunA17_Chr2g0316671 [Medicago truncatula]	XM_039830160.1	XM_039830160	364	0	PREDICTED: Medicago truncatula uncharacterized LOC120578087 (LOC120578087), mRNA	--	--	--	--	--	--	--	--	--	--	--	--	--	--	--	--	--	--	--	--
Cluster-13543.47312	220.195	15.3691	3.8379	2.1836e-10	5.1165e-08	2013	CAH9069280.1		2499	0	unnamed protein product [Cuscuta europaea]	OX326964.1	OX326964	1660	0	Medicago arabica genome assembly, chromosome: 1	K17583	NOM1	nucleolar MIF4G domain-containing protein 1	http://www.genome.jp/dbget-bin/www_bget?ko:K17583	Q94HW2	1198	7.71e-147	Retrovirus-related Pol polyprotein from transposon RE1 OS=Arabidopsis thaliana OX=3702 GN=RE1 PE=2 SV=1	--	--	--	--	--	--	--	--	--	--	--	--
Cluster-13543.58724	3.69343	30.6795	-3.0198	2.219e-10	5.1853e-08	1749	GAU48797.1		586	1.64e-66	hypothetical protein TSUD_81460 [Trifolium subterraneum]	AC119410.20	AC119410	856	0	Medicago truncatula chromosome 8 clone mth2-13n10, complete sequence	--	--	--	--	--	--	--	--	PF06689//PF05191	ClpX C4-type zinc finger//Adenylate kinase, active site lid	GO:0046034//GO:0006144	ATP metabolic process//purine nucleobase metabolic process	GO:0046983//GO:0008270//GO:0004017	protein dimerization activity//zinc ion binding//adenylate kinase activity	--	--	--	--	--	--
Cluster-13543.40864	6.76781	96.2294	-3.8328	2.4163e-10	5.6311e-08	1742	RHN44515.1		238	5.67e-20	hypothetical protein MtrunA17_Chr7g0220241 [Medicago truncatula]	XR_003008312.2	XR_003008312	175	3.49978e-84	PREDICTED: Medicago truncatula uncharacterized LOC112417952 (LOC112417952), ncRNA	--	--	--	--	--	--	--	--	--	--	--	--	--	--	--	--	--	--	--	--
Cluster-13543.20977	0	66.4769	-8.6014	2.4794e-10	5.7626e-08	1376	--	--	--	--	--	OX326969.1	OX326969	197	1.61996e-96	Medicago arabica genome assembly, chromosome: 6	--	--	--	--	--	--	--	--	--	--	--	--	--	--	--	--	--	--	--	--
Cluster-13543.28371	497.263	176.228	1.4956	2.5864e-10	5.9952e-08	2038	XP_004504379.1		1569	3.99e-212	crocetin glucosyltransferase, chloroplastic [Cicer arietinum]||AGU14114.1 UDP-glycosyltransferase [Cicer arietinum]	OX326964.1	OX326964	978	0	Medicago arabica genome assembly, chromosome: 1	--	--	--	--	A7MAS5	1100	9.84e-143	Phloretin 4'-O-glucosyltransferase OS=Malus domestica OX=3750 GN=UGT75L17 PE=1 SV=1	PF04101//PF03033//PF00514//PF05777//PF00201	Glycosyltransferase family 28 C-terminal domain//Glycosyltransferase family 28 N-terminal domain//Armadillo/beta-catenin-like repeat//Drosophila accessory gland-specific peptide 26Ab (Acp26Ab)//UDP-glucoronosyl and UDP-glucosyl transferase	GO:0030259//GO:0007617//GO:0005975	lipid glycosylation//mating behavior//carbohydrate metabolic process	GO:0016758//GO:0008194//GO:0005515	hexosyltransferase activity//UDP-glycosyltransferase activity//protein binding	GO:0005576	extracellular region	--	--	--	--
Cluster-13543.56675	0	24.2889	-7.1478	2.6824e-10	6.2011e-08	2229	RHN52452.1		2433	0	putative RNA-directed DNA polymerase [Medicago truncatula]	OX326969.1	OX326969	973	0	Medicago arabica genome assembly, chromosome: 6	--	--	--	--	P0C2F6	618	2.15e-69	Putative ribonuclease H protein At1g65750 OS=Arabidopsis thaliana OX=3702 GN=At1g65750 PE=3 SV=1	PF00075//PF13456	RNase H//Reverse transcriptase-like	GO:0051252	regulation of RNA metabolic process	GO:0003676//GO:0004523	nucleic acid binding//RNA-DNA hybrid ribonuclease activity	--	--	--	--	--	--
Cluster-13543.5909	0	19.1157	-6.8051	2.701e-10	6.2273e-08	1590	AEX20345.1		1208	7.93e-160	unknown [Medicago sativa]	JN979556.1	JN979556	965	0	Medicago sativa unknown mRNA	--	--	--	--	O64517	130	1.12e-06	Metacaspase-4 OS=Arabidopsis thaliana OX=3702 GN=AMC4 PE=1 SV=1	PF02486	Replication initiation factor	GO:0006265//GO:0006270	DNA topological change//DNA replication initiation	GO:0003677//GO:0003916	DNA binding//DNA topoisomerase activity	--	--	--	--	--	--
Cluster-3074.0	0	11.557	-6.0849	2.7787e-10	6.3894e-08	1323	PNY08302.1		192	5.84e-14	pterin-4-alpha-carbinolamine dehydratase-like protein [Trifolium pratense]	AC147178.6	AC147178	918	0	Medicago truncatula clone mth2-142i4, complete sequence	K01724	PCBD, phhB	4a-hydroxytetrahydrobiopterin dehydratase	http://www.genome.jp/dbget-bin/www_bget?ko:K01724	Q6QJ72	117	8.69e-06	Pterin-4-alpha-carbinolamine dehydratase 2, mitochondrial OS=Arabidopsis thaliana OX=3702 GN=PDL2 PE=1 SV=1	--	--	--	--	--	--	--	--	--	--	--	--
Cluster-3088.0	0	9.98344	-5.8677	2.8014e-10	6.4247e-08	631	XP_003617301.2		136	7.33e-07	DEAD-box ATP-dependent RNA helicase 53, mitochondrial [Medicago truncatula]||AET00260.2 DEAD-box ATP-dependent RNA helicase-like protein [Medicago truncatula]||RHN57598.1 putative RNA helicase [Medicago truncatula]	OX326970.1	OX326970	95	3.62742e-40	Medicago arabica genome assembly, chromosome: 7	--	--	--	--	--	--	--	--	--	--	--	--	--	--	--	--	--	--	--	--
Cluster-13543.33529	69.1681	257.036	-1.8908	2.8189e-10	6.4477e-08	1739	XP_013446242.1		457	1.94e-45	leucine-rich repeat receptor protein kinase HPCA1 [Medicago truncatula]||KEH20269.1 LRR receptor-like kinase [Medicago truncatula]||RHN41735.1 putative protein kinase RLK-Pelle-LRR-VIII-1 family [Medicago truncatula]	OX326968.1	OX326968	778	0	Medicago arabica genome assembly, chromosome: 5	--	--	--	--	Q8GZ99	135	5.05e-07	Leucine-rich repeat receptor protein kinase HPCA1 OS=Arabidopsis thaliana OX=3702 GN=HPCA1 PE=1 SV=1	PF00560//PF13855//PF13516	Leucine Rich Repeat//Leucine rich repeat//Leucine Rich repeat	--	--	GO:0005515	protein binding	--	--	--	--	--	--
Cluster-13543.42926	4.77613	247.049	-5.6911	3.0631e-10	6.9879e-08	1754	KEH37687.1		144	7e-08	transmembrane protein, putative [Medicago truncatula]	OX326964.1	OX326964	372	0	Medicago arabica genome assembly, chromosome: 1	--	--	--	--	--	--	--	--	--	--	--	--	--	--	--	--	--	--	--	--
Cluster-5081.0	0.328379	33.4986	-6.6518	3.1419e-10	7.1487e-08	1508	--	--	--	--	--	AC130806.58	AC130806	73	1.51879e-27	Medicago truncatula clone mth2-19g23, complete sequence	--	--	--	--	--	--	--	--	--	--	--	--	--	--	--	--	--	--	--	--
Cluster-13543.19672	0.815676	30.0464	-5.1067	3.1911e-10	7.2415e-08	801	RHN40603.1		333	4.37e-36	hypothetical protein MtrunA17_Chr8g0356481 [Medicago truncatula]	OX326970.1	OX326970	140	4.49839e-65	Medicago arabica genome assembly, chromosome: 7	--	--	--	--	--	--	--	--	--	--	--	--	--	--	--	--	--	--	--	--
Cluster-13543.702	0.436815	16.5325	-5.3073	3.2119e-10	7.2697e-08	2366	XP_003616287.1		1857	2.19e-253	replication factor A protein 1 [Medicago truncatula]||AES99245.1 replication factor-A carboxy-terminal domain protein [Medicago truncatula]	AC149131.3	AC149131	113	1.39624e-49	Medicago truncatula chromosome 7 clone mth2-19e15, complete sequence	--	--	--	--	--	--	--	--	PF01336	OB-fold nucleic acid binding domain	--	--	GO:0003676	nucleic acid binding	--	--	--	--	--	--
Cluster-13543.7236	1.51709	208.56	-7.1193	3.2302e-10	7.292e-08	2147	XP_003609510.1		716	1.21e-83	uncharacterized protein LOC11440300 [Medicago truncatula]||AES91707.1 hypothetical protein MTR_4g116470 [Medicago truncatula]||RHN64072.1 hypothetical protein MtrunA17_Chr4g0065181 [Medicago truncatula]	XM_003609462.3	XM_003609462	892	0	PREDICTED: Medicago truncatula uncharacterized LOC11440300 (LOC11440300), mRNA	--	--	--	--	--	--	--	--	--	--	--	--	--	--	--	--	--	--	--	--
Cluster-13543.6812	0.0942654	1135.4	-12.375	3.4941e-10	7.8671e-08	1780	XP_050911924.1		251	4.4e-21	uncharacterized protein LOC127126925 [Pisum sativum]||KAI5428332.1 hypothetical protein KIW84_033359 [Pisum sativum]	OX326970.1	OX326970	567	0	Medicago arabica genome assembly, chromosome: 7	--	--	--	--	--	--	--	--	PF03983//PF04906	SLA1 homology domain 1, SHD1//Tweety	--	--	GO:0043130//GO:0008092//GO:0042802//GO:0030674	ubiquitin binding//cytoskeletal protein binding//identical protein binding//protein-macromolecule adaptor activity	--	--	--	--	--	--
Cluster-13543.5194	6.94834	47.2382	-2.7729	3.6905e-10	8.2878e-08	1266	--	--	--	--	--	OX326970.1	OX326970	68	7.64631e-25	Medicago arabica genome assembly, chromosome: 7	--	--	--	--	--	--	--	--	PF00424//PF05835	REV protein (anti-repression trans-activator protein)//Synaphin protein	GO:0006836//GO:0006355	neurotransmitter transport//regulation of DNA-templated transcription	GO:0003700//GO:0019905	DNA-binding transcription factor activity//syntaxin binding	GO:0042025//GO:0005667	host cell nucleus//transcription regulator complex	--	--	--	--
Cluster-13543.48419	2.11036	60.0585	-4.8188	3.7765e-10	8.437e-08	2041	--	--	--	--	--	OX326969.1	OX326969	137	5.47295e-63	Medicago arabica genome assembly, chromosome: 6	--	--	--	--	--	--	--	--	--	--	--	--	--	--	--	--	--	--	--	--
Cluster-13543.4229	0.202934	15.2772	-5.8345	4.4798e-10	9.9825e-08	2118	--	--	--	--	--	OX326964.1	OX326964	561	0	Medicago arabica genome assembly, chromosome: 1	--	--	--	--	--	--	--	--	PF05366	Sarcolipin	--	--	GO:0030234	enzyme regulator activity	GO:0016020	membrane	--	--	--	--
Cluster-13543.6458	0	9.31454	-5.7653	4.8238e-10	1.0722e-07	556	--	--	--	--	--	--	--	--	--	--	--	--	--	--	--	--	--	--	PF03526	Colicin E1 (microcin) immunity protein	GO:0006955//GO:0030153	immune response//bacteriocin immunity	GO:0015643	toxic substance binding	GO:0019814	immunoglobulin complex	--	--	--	--
Cluster-13543.49848	0.101467	590.571	-11.432	4.8789e-10	1.0816e-07	1714	--	--	--	--	--	OX326966.1	OX326966	381	0	Medicago arabica genome assembly, chromosome: 3	--	--	--	--	--	--	--	--	--	--	--	--	--	--	--	--	--	--	--	--
Cluster-13543.8533	4.56514	55.6103	-3.6005	5.4269e-10	1.2e-07	1049	XP_003603313.1		1014	7.62e-137	zinc finger protein 1 [Medicago truncatula]||AES73564.1 zinc finger-like protein [Medicago truncatula]||RHN70585.1 putative transcription factor C2H2 family [Medicago truncatula]	XM_003603265.4	XM_003603265	610	0	PREDICTED: Medicago truncatula zinc finger protein 1 (LOC11429951), mRNA	--	--	--	--	Q39262	237	7.21e-22	Zinc finger protein 3 OS=Arabidopsis thaliana OX=3702 GN=ZFP3 PE=1 SV=1	--	--	--	--	--	--	--	--	--	--	C2H2	C2H2
Cluster-13543.6854	0	9.29111	-5.7628	5.5608e-10	1.2265e-07	344	--	--	--	--	--	AC186135.3	AC186135	195	4.86131e-96	Medicago truncatula chromosome 7 BAC clone mth2-58i19, complete sequence	--	--	--	--	--	--	--	--	--	--	--	--	--	--	--	--	--	--	--	--
Cluster-13543.56707	0	17.2779	-6.6614	5.7801e-10	1.2716e-07	1675	XP_003611886.1		2457	0	cytochrome P450 71D8 [Medicago truncatula]||AES94844.1 cytochrome P450 family 71 protein [Medicago truncatula]||RHN54130.1 putative premnaspirodiene oxygenase [Medicago truncatula]	XM_003611838.4	XM_003611838	1377	0	PREDICTED: Medicago truncatula cytochrome P450 71D8 (LOC11416574), mRNA	--	--	--	--	O81974	1709	2.55e-236	Cytochrome P450 71D8 OS=Glycine max OX=3847 GN=CYP71D8 PE=2 SV=1	PF03730//PF08066//PF00067	Ku70/Ku80 C-terminal arm//PMC2NT (NUC016) domain//Cytochrome P450	GO:0006303//GO:0006396	double-strand break repair via nonhomologous end joining//RNA processing	GO:0020037//GO:0005506//GO:0003677//GO:0003678//GO:0004497//GO:0016705	heme binding//iron ion binding//DNA binding//DNA helicase activity//monooxygenase activity//oxidoreductase activity, acting on paired donors, with incorporation or reduction of molecular oxygen	GO:0000176//GO:0005657	nuclear exosome (RNase complex)//replication fork	--	--	--	--
Cluster-13543.19	7.67992	33.4891	-2.139	5.8489e-10	1.2835e-07	2974	RHN45356.1		1083	2.28e-136	putative transcription factor interactor and regulator CCHC(Zn) family [Medicago truncatula]	AC174337.14	AC174337	854	0	Medicago truncatula chromosome 8 clone mth2-159k4, complete sequence	--	--	--	--	--	--	--	--	PF12356	Baculoviral IAP repeat-containing protein 6	GO:0016567//GO:0032465//GO:0006915	protein ubiquitination//regulation of cytokinesis//apoptotic process	GO:0004842	ubiquitin-protein transferase activity	--	--	--	--	--	--
Cluster-13543.6576	0	1497.97	-13.095	6.0046e-10	1.3143e-07	723	GAU41899.1		260	7.16e-26	hypothetical protein TSUD_170100 [Trifolium subterraneum]	--	--	--	--	--	--	--	--	--	--	--	--	--	--	--	--	--	--	--	--	--	--	--	--	--
Cluster-13543.6959	0	10.7793	-5.9806	6.312e-10	1.3781e-07	597	--	--	--	--	--	CT009490.7	CT009490	95	3.42084e-40	M.truncatula DNA sequence from clone MTH2-174P8 on chromosome 3, complete sequence	--	--	--	--	--	--	--	--	PF09446	VMA21-like domain	GO:0070072	vacuolar proton-transporting V-type ATPase complex assembly	--	--	--	--	--	--	--	--
Cluster-13543.18030	2.19863	41.6499	-4.2518	6.4673e-10	1.4085e-07	857	AET01357.2		932	3.31e-125	peptidyl-prolyl cis-trans isomerase FKBP65 [Medicago truncatula]	XM_013588600.3	XM_013588600	501	0	PREDICTED: Medicago truncatula peptidyl-prolyl cis-trans isomerase FKBP62 (LOC25500246), transcript variant X2, mRNA	K09571	FKBP4_5	FK506-binding protein 4/5	http://www.genome.jp/dbget-bin/www_bget?ko:K09571	Q9FJL3	490	2.97e-56	Peptidyl-prolyl cis-trans isomerase FKBP65 OS=Arabidopsis thaliana OX=3702 GN=FKBP65 PE=1 SV=1	PF00254	FKBP-type peptidyl-prolyl cis-trans isomerase	--	--	GO:0003755	peptidyl-prolyl cis-trans isomerase activity	--	--	--	--	--	--
Cluster-13543.23594	0.103346	19.5096	-6.5128	6.4868e-10	1.4092e-07	498	KEH15499.1		781	1e-104	hypothetical protein MTR_0922s0020 [Medicago truncatula]	XM_039832283.1	XM_039832283	444	0	PREDICTED: Medicago truncatula probable disease resistance protein At4g27220 (LOC25480120), transcript variant X4, mRNA	--	--	--	--	--	--	--	--	--	--	--	--	--	--	--	--	--	--	--	--
Cluster-13543.44659	6.24213	60.2146	-3.2523	7.2735e-10	1.5761e-07	787	--	--	--	--	--	OX326969.1	OX326969	189	2.54746e-92	Medicago arabica genome assembly, chromosome: 6	--	--	--	--	--	--	--	--	--	--	--	--	--	--	--	--	--	--	--	--
Cluster-13543.7410	9.99574	43.5271	-2.1309	7.4454e-10	1.6093e-07	1486	KAH1196515.1		649	3.29e-79	Alanine--glyoxylate aminotransferase 2 1, mitochondrial [Glycine max]||KAH1196520.1 Alanine--glyoxylate aminotransferase 2 1, mitochondrial [Glycine max]	OX326964.1	OX326964	573	0	Medicago arabica genome assembly, chromosome: 1	K00827	AGXT2	alanine-glyoxylate transaminase / (R)-3-amino-2-methylpropionate-pyruvate transaminase	http://www.genome.jp/dbget-bin/www_bget?ko:K00827	Q940M2	590	3.73e-69	Alanine--glyoxylate aminotransferase 2 homolog 1, mitochondrial OS=Arabidopsis thaliana OX=3702 GN=AGT2 PE=1 SV=1	PF00202	Aminotransferase class-III	--	--	GO:0030170//GO:0008483	pyridoxal phosphate binding//transaminase activity	--	--	KOG1404	Alanine-glyoxylate aminotransferase AGT2	--	--
Cluster-13543.8779	0	21.9696	-7.0053	7.513e-10	1.6199e-07	985	--	--	--	--	--	OX326966.1	OX326966	168	1.5182e-80	Medicago arabica genome assembly, chromosome: 3	--	--	--	--	--	--	--	--	--	--	--	--	--	--	--	--	--	--	--	--
Cluster-13543.39987	0.101467	10.5433	-5.6254	8.1644e-10	1.7516e-07	525	--	--	--	--	--	XR_005642109.1	XR_005642109	390	0	PREDICTED: Medicago truncatula protein RST1 (LOC11418724), transcript variant X2, misc_RNA	--	--	--	--	--	--	--	--	--	--	--	--	--	--	--	--	--	--	--	--
Cluster-13543.8420	0.188531	11.253	-5.3983	8.6011e-10	1.8407e-07	620	--	--	--	--	--	OX326969.1	OX326969	403	0	Medicago arabica genome assembly, chromosome: 6	--	--	--	--	--	--	--	--	--	--	--	--	--	--	--	--	--	--	--	--
Cluster-13543.6225	0	12.6943	-6.2105	9.0032e-10	1.9126e-07	960	ACJ86279.1		157	1.12e-09	unknown [Medicago truncatula]	OX326967.1	OX326967	94	2.02363e-39	Medicago arabica genome assembly, chromosome: 4	K21888	DHAR	glutathione dehydrogenase/transferase	http://www.genome.jp/dbget-bin/www_bget?ko:K21888	Q8LE52	125	9.89e-07	Glutathione S-transferase DHAR3, chloroplastic OS=Arabidopsis thaliana OX=3702 GN=DHAR3 PE=1 SV=1	--	--	--	--	--	--	--	--	--	--	--	--
Cluster-13543.11099	1.74722	66.3104	-5.2001	9.1735e-10	1.944e-07	1258	--	--	--	--	--	OX326970.1	OX326970	280	1.07268e-142	Medicago arabica genome assembly, chromosome: 7	--	--	--	--	--	--	--	--	--	--	--	--	--	--	--	--	--	--	--	--
Cluster-3946.4	6.55494	47.6426	-2.8369	9.7307e-10	2.052e-07	4212	XP_024626049.2		5733	0	uncharacterized protein LOC112416454 [Medicago truncatula]	AC169979.24	AC169979	2298	0	Medicago truncatula clone mth2-174m19, complete sequence	--	--	--	--	P10394	649	1.16e-67	Retrovirus-related Pol polyprotein from transposon 412 OS=Drosophila melanogaster OX=7227 GN=POL PE=4 SV=1	PF00075//PF13456//PF13683//PF05296//PF00665	RNase H//Reverse transcriptase-like//Integrase core domain//Taste receptor protein (TAS2R)//Integrase core domain	GO:0015074//GO:0007186//GO:0051252//GO:0050909	DNA integration//G protein-coupled receptor signaling pathway//regulation of RNA metabolic process//sensory perception of taste	GO:0004523//GO:0004930//GO:0003676	RNA-DNA hybrid ribonuclease activity//G protein-coupled receptor activity//nucleic acid binding	--	--	--	--	--	--
Cluster-13543.10481	0	9.75778	-5.8299	1.0006e-09	2.1049e-07	870	--	--	--	--	--	OX326967.1	OX326967	114	1.39248e-50	Medicago arabica genome assembly, chromosome: 4	--	--	--	--	--	--	--	--	--	--	--	--	--	--	--	--	--	--	--	--
Cluster-13543.27426	49.5337	112.986	-1.1889	1.0439e-09	2.1906e-07	2247	--	--	--	--	--	OX326970.1	OX326970	436	0	Medicago arabica genome assembly, chromosome: 7	--	--	--	--	--	--	--	--	PF07928	Vps54-like protein	GO:0042147	retrograde transport, endosome to Golgi	--	--	--	--	--	--	--	--
Cluster-13543.52709	11.8298	350.095	-4.8854	1.0631e-09	2.2256e-07	3393	RHN38440.1		623	1.24e-70	putative non-specific serine/threonine protein kinase [Medicago truncatula]	OX326971.1	OX326971	937	0	Medicago arabica genome assembly, chromosome: 8	K13420	FLS2	LRR receptor-like serine/threonine-protein kinase FLS2	http://www.genome.jp/dbget-bin/www_bget?ko:K13420	C0LGP4	175	2.5e-11	Probable LRR receptor-like serine/threonine-protein kinase At3g47570 OS=Arabidopsis thaliana OX=3702 GN=At3g47570 PE=2 SV=1	PF13516//PF00560//PF13855	Leucine Rich repeat//Leucine Rich Repeat//Leucine rich repeat	--	--	GO:0005515	protein binding	--	--	--	--	--	--
Cluster-13543.54547	0	9.88445	-5.8463	1.0732e-09	2.2413e-07	406	--	--	--	--	--	XM_024769924.2	XM_024769924	114	6.21374e-51	PREDICTED: Medicago truncatula protein argonaute 10 (LOC25485122), transcript variant X2, mRNA	--	--	--	--	--	--	--	--	PF02171	Piwi domain	--	--	GO:0003676	nucleic acid binding	--	--	--	--	--	--
Cluster-13543.54543	0	14.1505	-6.3663	1.0965e-09	2.2844e-07	327	XP_024626314.1		230	2.28e-21	receptor-like protein kinase ANXUR2 isoform X2 [Medicago truncatula]	XM_024770546.2	XM_024770546	135	1.0379e-62	PREDICTED: Medicago truncatula receptor-like protein kinase ANXUR2 (LOC25497583), transcript variant X2, mRNA	--	--	--	--	--	--	--	--	PF07714	Protein tyrosine and serine/threonine kinase	GO:0006468	protein phosphorylation	GO:0004672	protein kinase activity	--	--	--	--	--	--
Cluster-13543.45134	0.396522	300.513	-9.4845	1.1549e-09	2.4003e-07	3303	XP_024632927.1		142	4.42e-06	protein FAR1-RELATED SEQUENCE 5 [Medicago truncatula]	OX326970.1	OX326970	327	2.13579e-168	Medicago arabica genome assembly, chromosome: 7	--	--	--	--	--	--	--	--	PF05434//PF00895	TMEM9//ATP synthase protein 8	GO:0015986	proton motive force-driven ATP synthesis	GO:0015078	proton transmembrane transporter activity	GO:0000276//GO:0005765	mitochondrial proton-transporting ATP synthase complex, coupling factor F(o)//lysosomal membrane	--	--	--	--
Cluster-13543.51100	0	7.69805	-5.4911	1.1684e-09	2.4225e-07	516	--	--	--	--	--	OX326964.1	OX326964	283	9.09933e-145	Medicago arabica genome assembly, chromosome: 1	--	--	--	--	--	--	--	--	--	--	--	--	--	--	--	--	--	--	--	--
Cluster-13543.22179	0	43.662	-7.9947	1.1841e-09	2.4492e-07	2137	--	--	--	--	--	OX326971.1	OX326971	160	9.39493e-76	Medicago arabica genome assembly, chromosome: 8	--	--	--	--	--	--	--	--	--	--	--	--	--	--	--	--	--	--	--	--
Cluster-13543.17825	4.06075	51.5027	-3.659	1.2305e-09	2.5391e-07	1840	XP_039686400.1		1382	9.98e-182	uncharacterized protein LOC25488254 isoform X2 [Medicago truncatula]||KEH37402.1 ankyrin repeat plant-like protein [Medicago truncatula]	XM_013607934.3	XM_013607934	482	0	PREDICTED: Medicago truncatula uncharacterized LOC25488257 (LOC25488257), mRNA	--	--	--	--	--	--	--	--	PF13606//PF13637//PF00023//PF13857//PF12796	Ankyrin repeat//Ankyrin repeats (many copies)//Ankyrin repeat//Ankyrin repeats (many copies)//Ankyrin repeats (3 copies)	--	--	GO:0005515	protein binding	--	--	--	--	--	--
Cluster-13543.27141	164.109	440.236	-1.4235	1.3748e-09	2.8302e-07	1684	XP_013457459.1		1857	8.71e-259	putative oxidoreductase TDA3 [Medicago truncatula]||KEH31490.1 FAD-dependent oxidoreductase [Medicago truncatula]||RHN62987.1 putative D-amino-acid oxidase [Medicago truncatula]	XM_013602005.3	XM_013602005	1061	0	PREDICTED: Medicago truncatula putative oxidoreductase TDA3 (LOC25493497), mRNA	--	--	--	--	Q10058	410	1.63e-43	Putative oxidoreductase C1F5.03c OS=Schizosaccharomyces pombe (strain 972 / ATCC 24843) OX=284812 GN=SPAC1F5.03c PE=3 SV=1	PF01266//PF02254//PF02737//PF04820//PF07992//PF01494//PF03721	FAD dependent oxidoreductase//TrkA-N domain//3-hydroxyacyl-CoA dehydrogenase, NAD binding domain//Tryptophan halogenase//Pyridine nucleotide-disulphide oxidoreductase//FAD binding domain//UDP-glucose/GDP-mannose dehydrogenase family, NAD binding domain	GO:0006813//GO:0006631	potassium ion transport//fatty acid metabolic process	GO:0016491//GO:0004497//GO:0051287//GO:0071949//GO:0016616//GO:0070403	oxidoreductase activity//monooxygenase activity//NAD binding//FAD binding//oxidoreductase activity, acting on the CH-OH group of donors, NAD or NADP as acceptor//NAD+ binding	--	--	KOG2852	Possible oxidoreductase	--	--
Cluster-13543.12964	0	16.7998	-6.6164	1.4415e-09	2.9534e-07	1051	XP_003604372.2		1101	1.37e-144	probable zinc metallopeptidase EGY3, chloroplastic [Medicago truncatula]||RHN58511.1 hypothetical protein MtrunA17_Chr4g0003211 [Medicago truncatula]	XM_003604324.4	XM_003604324	697	0	PREDICTED: Medicago truncatula probable zinc metallopeptidase EGY3, chloroplastic (LOC11429341), mRNA	K25380	EGY	zinc metalloprotease EGY, chloroplastic	http://www.genome.jp/dbget-bin/www_bget?ko:K25380	Q9LMU1	650	7.24e-79	Probable zinc metallopeptidase EGY3, chloroplastic OS=Arabidopsis thaliana OX=3702 GN=EGY3 PE=1 SV=1	PF05778//PF04814	Apolipoprotein CIII (Apo-CIII)//Hepatocyte nuclear factor 1 (HNF-1), N terminus	GO:0045893//GO:0042157//GO:0006869	positive regulation of DNA-templated transcription//lipoprotein metabolic process//lipid transport	GO:0008289	lipid binding	GO:0005576//GO:0005634	extracellular region//nucleus	--	--	--	--
Cluster-13543.6546	0	8.28166	-5.5908	1.4395e-09	2.9534e-07	960	XP_045825623.1		285	3.31e-26	protein MET1, chloroplastic [Trifolium pratense]	OX326964.1	OX326964	158	5.35461e-75	Medicago arabica genome assembly, chromosome: 1	--	--	--	--	Q94BS2	132	1.9e-07	Protein MET1, chloroplastic OS=Arabidopsis thaliana OX=3702 GN=MET1 PE=1 SV=1	PF15748	Centriole, cilia and spindle-associated	--	--	--	--	GO:0005856	cytoskeleton	--	--	--	--
Cluster-13543.6630	0.206692	176.806	-9.3715	1.5921e-09	3.2543e-07	1175	AES96247.1		152	6.11e-10	transmembrane protein, putative [Medicago truncatula]	CR962138.3	CR962138	554	0	Medicago truncatula chromosome 5 clone mth2-18j8, COMPLETE SEQUENCE	--	--	--	--	--	--	--	--	--	--	--	--	--	--	--	--	--	--	--	--
Cluster-13543.45584	18.2156	62.4223	-1.7787	1.5972e-09	3.257e-07	2101	RHN67251.1		684	4.29e-77	putative P-loop containing nucleoside triphosphate hydrolase, leucine-rich repeat domain, L [Medicago truncatula]	CU639435.7	CU639435	388	0	M.truncatula DNA sequence from clone MTH2-1C1 on chromosome 3, complete sequence	K13457	RPM1, RPS3	disease resistance protein RPM1	http://www.genome.jp/dbget-bin/www_bget?ko:K13457	Q9FJB5	195	4.72e-14	Disease resistance RPP8-like protein 3 OS=Arabidopsis thaliana OX=3702 GN=RPP8L3 PE=2 SV=1	PF13855	Leucine rich repeat	--	--	GO:0005515	protein binding	--	--	--	--	--	--
Cluster-13543.56243	0.0958189	57.7468	-8.0781	1.663e-09	3.3832e-07	2051	RHN49118.1		1075	2.69e-127	putative RNA-directed DNA polymerase [Medicago truncatula]	AC145328.23	AC145328	1301	0	Medicago truncatula clone mth2-21m18, complete sequence	--	--	--	--	Q94HW2	194	7.18e-14	Retrovirus-related Pol polyprotein from transposon RE1 OS=Arabidopsis thaliana OX=3702 GN=RE1 PE=2 SV=1	--	--	--	--	--	--	--	--	--	--	--	--
Cluster-13543.22697	99.7333	23.654	2.0816	1.7776e-09	3.6079e-07	2057	XP_039686493.1		1340	3.87e-177	uncharacterized protein LOC25480695 isoform X1 [Medicago truncatula]	AC151744.23	AC151744	561	0	Medicago truncatula chromosome 8 clone mth2-32k10, complete sequence	--	--	--	--	--	--	--	--	--	--	--	--	--	--	--	--	--	--	--	--
Cluster-13543.3500	0	8.17919	-5.5778	1.8091e-09	3.6631e-07	1317	--	--	--	--	--	OX326970.1	OX326970	769	0	Medicago arabica genome assembly, chromosome: 7	--	--	--	--	--	--	--	--	--	--	--	--	--	--	--	--	--	--	--	--
Cluster-13543.15994	10.5507	274.886	-4.7087	1.8518e-09	3.7408e-07	2963	XP_045831513.1		1159	7.18e-145	uncharacterized protein LOC123922896 [Trifolium pratense]	AC144538.23	AC144538	950	0	Medicago truncatula clone mth2-31l21, complete sequence	--	--	--	--	--	--	--	--	PF03668//PF05188//PF00098	P-loop ATPase protein family//MutS domain II//Zinc knuckle	GO:0006298	mismatch repair	GO:0005524//GO:0030983//GO:0008270//GO:0003676	ATP binding//mismatched DNA binding//zinc ion binding//nucleic acid binding	--	--	--	--	--	--
Cluster-13543.48809	86.8298	287.679	-1.7268	1.9022e-09	3.8336e-07	1363	XP_003630527.2		697	6.45e-87	glutathione S-transferase T1 [Medicago truncatula]||AET05003.2 glutathione S-transferase, amino-terminal domain protein [Medicago truncatula]||AUW37524.1 putative theta class glutathione transferase GSTT2 [Medicago truncatula]||RHN43337.1 putative glutathione transferase [Medicago truncatula]	OX326964.1	OX326964	617	0	Medicago arabica genome assembly, chromosome: 1	K00799	GST, gst	glutathione S-transferase	http://www.genome.jp/dbget-bin/www_bget?ko:K00799	Q9ZRT5	383	6.38e-42	Glutathione S-transferase T1 OS=Arabidopsis thaliana OX=3702 GN=GSTT1 PE=2 SV=1	PF02798//PF13417//PF13409	Glutathione S-transferase, N-terminal domain//Glutathione S-transferase, N-terminal domain//Glutathione S-transferase, N-terminal domain	GO:0006749	glutathione metabolic process	GO:0005515	protein binding	--	--	KOG0867	Glutathione S-transferase	--	--
Cluster-13543.54358	0.218684	15.8869	-5.8975	1.9338e-09	3.8882e-07	484	XP_003612521.2		731	1.54e-88	probable LRR receptor-like serine/threonine-protein kinase At3g47570 [Medicago truncatula]||AES95479.2 LRR receptor-like kinase [Medicago truncatula]||RHN54591.1 putative protein kinase RLK-Pelle-LRR-XII-1 family [Medicago truncatula]	XM_003612473.4	XM_003612473	445	0	PREDICTED: Medicago truncatula probable LRR receptor-like serine/threonine-protein kinase At3g47570 (LOC11413493), mRNA	--	--	--	--	Q9SD62	300	7.66e-31	Putative receptor-like protein kinase At3g47110 OS=Arabidopsis thaliana OX=3702 GN=At3g47110 PE=3 SV=1	PF11857//PF00069//PF07714	Domain of unknown function (DUF3377)//Protein kinase domain//Protein tyrosine and serine/threonine kinase	GO:0006468	protein phosphorylation	GO:0004672//GO:0005524//GO:0004222	protein kinase activity//ATP binding//metalloendopeptidase activity	--	--	--	--	--	--
Cluster-13543.5224	0	10.6236	-5.9548	1.9697e-09	3.9513e-07	810	--	--	--	--	--	--	--	--	--	--	--	--	--	--	--	--	--	--	--	--	--	--	--	--	--	--	--	--	--	--
Cluster-13543.7631	27.1156	97.2217	-1.8404	1.986e-09	3.9748e-07	796	KAI5418680.1		432	2.54e-50	hypothetical protein KIW84_043055 [Pisum sativum]	BT148597.1	BT148597	504	0	Medicago truncatula clone JCVI-FLMt-19I12 unknown mRNA	--	--	--	--	Q60343	119	4.26e-06	tRNA (cytosine(48)-C(5))-methyltransferase OS=Methanocaldococcus jannaschii (strain ATCC 43067 / DSM 2661 / JAL-1 / JCM 10045 / NBRC 100440) OX=243232 GN=trm4 PE=1 SV=1	PF01189	16S rRNA methyltransferase RsmB/F	--	--	GO:0008168	methyltransferase activity	--	--	--	--	--	--
Cluster-13543.54813	0.763165	21.8529	-4.8912	2.0109e-09	4.0152e-07	1453	--	--	--	--	--	AC130803.61	AC130803	83	4.03647e-33	Medicago truncatula clone mth2-10g3, complete sequence	--	--	--	--	--	--	--	--	PF04750	FAR-17a/AIG1-like protein	--	--	--	--	--	--	--	--	--	--
Cluster-13543.4927	0.516729	704.556	-10.404	2.1105e-09	4.2044e-07	3320	XP_024628341.2		2345	1.98e-314	uncharacterized protein LOC112417247 [Medicago truncatula]||RHN42107.1 putative transcription factor interactor and regulator CCHC(Zn) family [Medicago truncatula]	OX326971.1	OX326971	1298	0	Medicago arabica genome assembly, chromosome: 8	--	--	--	--	--	--	--	--	PF04434//PF00872	SWIM zinc finger//Transposase, Mutator family	GO:0006313	transposition, DNA-mediated	GO:0008270//GO:0003677//GO:0004803	zinc ion binding//DNA binding//transposase activity	--	--	--	--	--	--
Cluster-13543.4377	17.8712	69.4688	-1.9572	2.123e-09	4.2196e-07	1176	--	--	--	--	--	AC151621.20	AC151621	103	2.47808e-44	Medicago truncatula clone mth2-14p3, complete sequence	--	--	--	--	--	--	--	--	--	--	--	--	--	--	--	--	--	--	--	--
Cluster-13543.8882	50.7613	232.071	-2.1922	2.1376e-09	4.2389e-07	5857	AHB64357.1		2283	5.21e-297	NBS-LRR protein [Cicer arietinum]	OX326967.1	OX326967	1694	0	Medicago arabica genome assembly, chromosome: 4	K13457	RPM1, RPS3	disease resistance protein RPM1	http://www.genome.jp/dbget-bin/www_bget?ko:K13457	Q39214	766	1.96e-83	Disease resistance protein RPM1 OS=Arabidopsis thaliana OX=3702 GN=RPM1 PE=1 SV=1	PF13855//PF00931//PF13456	Leucine rich repeat//NB-ARC domain//Reverse transcriptase-like	GO:0051252	regulation of RNA metabolic process	GO:0003676//GO:0004523//GO:0043531//GO:0005515	nucleic acid binding//RNA-DNA hybrid ribonuclease activity//ADP binding//protein binding	--	--	--	--	--	--
Cluster-13543.16075	35.0291	191.881	-2.4529	2.2794e-09	4.5097e-07	3415	XP_039686326.1		2328	3.71e-313	probable leucine-rich repeat receptor-like protein kinase At5g63930 isoform X2 [Medicago truncatula]||RHN72808.1 putative protein kinase RLK-Pelle-LRR-XI-1 family [Medicago truncatula]	XM_039830392.1	XM_039830392	3013	0	PREDICTED: Medicago truncatula probable leucine-rich repeat receptor-like protein kinase At5g63930 (LOC11413853), transcript variant X2, mRNA	--	--	--	--	O49545	387	1.59e-36	Leucine-rich repeat receptor-like serine/threonine-protein kinase BAM1 OS=Arabidopsis thaliana OX=3702 GN=BAM1 PE=1 SV=1	PF00069//PF00560//PF13855//PF13516//PF07714	Protein kinase domain//Leucine Rich Repeat//Leucine rich repeat//Leucine Rich repeat//Protein tyrosine and serine/threonine kinase	GO:0006468	protein phosphorylation	GO:0004672//GO:0005524//GO:0005515	protein kinase activity//ATP binding//protein binding	--	--	--	--	--	--
Cluster-13543.6526	5.33704	31.1685	-2.5437	2.2868e-09	4.5142e-07	1466	XP_003611236.1		745	9.22e-94	uncharacterized protein At4g22758 [Medicago truncatula]||AES94194.1 hypothetical protein MTR_5g011770 [Medicago truncatula]||RHN53699.1 hypothetical protein MtrunA17_Chr5g0398661 [Medicago truncatula]	XM_003611188.4	XM_003611188	547	0	PREDICTED: Medicago truncatula uncharacterized protein At4g22758 (LOC11441042), mRNA	--	--	--	--	Q56XJ7	211	1.29e-17	Uncharacterized protein At4g22758 OS=Arabidopsis thaliana OX=3702 GN=At4g22758 PE=2 SV=1	PF12682	Flavodoxin	--	--	GO:0010181	FMN binding	--	--	--	--	--	--
Cluster-23180.0	0.178552	26.1938	-6.6154	2.3665e-09	4.6608e-07	2066	XP_003593394.2		2263	1.40e-316	(3S,6E)-nerolidol synthase 1 [Medicago truncatula]||AES63645.2 (3S)-linalool/(E)-nerolidol/(E,E)-geranyl linalool synthase [Medicago truncatula]||RHN71786.1 putative S-linalool synthase [Medicago truncatula]	XM_003593346.3	XM_003593346	777	0	PREDICTED: Medicago truncatula (3S,6E)-nerolidol synthase 1 (LOC11419805), mRNA	K24668	NES	neryl diphosphate diphosphatase	http://www.genome.jp/dbget-bin/www_bget?ko:K24668	I1M2G5	1726	2.38e-236	Neryl diphosphate diphosphatase, chloroplastic OS=Glycine max OX=3847 GN=NES PE=1 SV=1	PF01397//PF03936//PF07542	Terpene synthase, N-terminal domain//Terpene synthase family, metal binding domain//ATP12 chaperone protein	GO:0043461	proton-transporting ATP synthase complex assembly	GO:0016829//GO:0000287//GO:0010333	lyase activity//magnesium ion binding//terpene synthase activity	--	--	--	--	--	--
Cluster-13543.28876	127.415	279.336	-1.1314	2.3755e-09	4.6679e-07	770	PKI39154.1		613	4.09e-77	hypothetical protein CRG98_040455 [Punica granatum]	XM_051014887.1	XM_051014887	249	1.10249e-125	PREDICTED: Pisum sativum importin subunit alpha-2 (LOC127073697), mRNA	K15042	KPNA5_6	importin subunit alpha-6/7	http://www.genome.jp/dbget-bin/www_bget?ko:K15042	Q96321	590	8.62e-72	Importin subunit alpha-1 OS=Arabidopsis thaliana OX=3702 GN=IMPA1 PE=1 SV=2	PF02985//PF00514	HEAT repeat//Armadillo/beta-catenin-like repeat	--	--	GO:0005515	protein binding	--	--	KOG0166	Karyopherin (importin) alpha	--	--
Cluster-13543.26443	0.385244	37.2735	-6.4895	2.4312e-09	4.7665e-07	799	--	--	--	--	--	OX326965.1	OX326965	286	3.09721e-146	Medicago arabica genome assembly, chromosome: 2	--	--	--	--	--	--	--	--	--	--	--	--	--	--	--	--	--	--	--	--
Cluster-13543.54853	0	9.68916	-5.8205	2.6835e-09	5.245e-07	1524	AES97666.1		143	7.96e-09	hypothetical protein MTR_5g058060 [Medicago truncatula]	OX326965.1	OX326965	754	0	Medicago arabica genome assembly, chromosome: 2	--	--	--	--	--	--	--	--	--	--	--	--	--	--	--	--	--	--	--	--
Cluster-13543.54892	0.101467	24.7131	-6.853	2.6874e-09	5.245e-07	1181	RHN60425.1		465	1.02e-51	putative leucine-rich repeat domain, L domain-containing protein [Medicago truncatula]	AC148154.15	AC148154	231	1.74263e-115	Medicago truncatula chromosome 6 clone mth2-17a6, complete sequence	--	--	--	--	--	--	--	--	--	--	--	--	--	--	--	--	--	--	--	--
Cluster-13543.35524	1622.96	667.05	1.2829	2.7287e-09	5.3137e-07	898	PNX80418.1		349	2.48e-38	hypothetical protein L195_g036417 [Trifolium pratense]	OX326971.1	OX326971	80	1.14444e-31	Medicago arabica genome assembly, chromosome: 8	--	--	--	--	--	--	--	--	--	--	--	--	--	--	--	--	--	--	--	--
Cluster-13543.42572	124.508	56.2184	1.1485	2.9728e-09	5.763e-07	2441	XP_045786882.1		267	4.39e-23	alanine--tRNA ligase [Trifolium pratense]	AC174367.9	AC174367	562	0	Medicago truncatula clone mth2-47m8, complete sequence	--	--	--	--	--	--	--	--	PF07973	Threonyl and Alanyl tRNA synthetase second additional domain	GO:0006418//GO:0043039	tRNA aminoacylation for protein translation//tRNA aminoacylation	GO:0004812//GO:0005524	aminoacyl-tRNA ligase activity//ATP binding	--	--	--	--	--	--
Cluster-3271.0	0	7.43235	-5.4344	3.0097e-09	5.8215e-07	949	--	--	--	--	--	AC174278.12	AC174278	236	2.30981e-118	Medicago truncatula chromosome 8 clone mth2-9d14, complete sequence	--	--	--	--	--	--	--	--	--	--	--	--	--	--	--	--	--	--	--	--
Cluster-13543.47617	0	20.7476	-6.9226	3.0239e-09	5.8359e-07	511	RHN67026.1		314	4.66e-35	hypothetical protein MtrunA17_Chr3g0098201 [Medicago truncatula]	XR_003010112.2	XR_003010112	208	4.43364e-103	PREDICTED: Medicago truncatula uncharacterized LOC11430859 (LOC11430859), transcript variant X3, ncRNA	--	--	--	--	--	--	--	--	--	--	--	--	--	--	--	--	--	--	--	--
Cluster-13543.10414	1.61897	22.6282	-3.8412	3.0692e-09	5.9101e-07	775	AES70488.1		891	2.1e-111	LRR and NB-ARC domain disease resistance protein [Medicago truncatula]	CT573353.14	CT573353	520	0	M.truncatula DNA sequence from clone MTH2-124L21 on chromosome 3, complete sequence	K13457	RPM1, RPS3	disease resistance protein RPM1	http://www.genome.jp/dbget-bin/www_bget?ko:K13457	Q9XIF0	171	1.59e-12	Putative disease resistance protein At1g59780 OS=Arabidopsis thaliana OX=3702 GN=At1g59780 PE=3 SV=1	--	--	--	--	--	--	--	--	--	--	--	--
Cluster-13543.9531	13.454	143.24	-3.4132	3.0795e-09	5.9167e-07	1246	XP_003601436.2		604	3.31e-74	uncharacterized protein LOC11429049 [Medicago truncatula]||AES71687.2 hypothetical protein MTR_3g080680 [Medicago truncatula]||AFK45332.1 unknown [Medicago truncatula]||RHN68968.1 hypothetical protein MtrunA17_Chr3g0119711 [Medicago truncatula]	XM_003601388.4	XM_003601388	282	8.21107e-144	PREDICTED: Medicago truncatula uncharacterized LOC11429049 (LOC11429049), mRNA	--	--	--	--	--	--	--	--	PF00031	Cystatin domain	--	--	GO:0004869	cysteine-type endopeptidase inhibitor activity	--	--	--	--	--	--
Cluster-13543.45936	36.7357	103.886	-1.5057	3.5885e-09	6.8795e-07	1573	XP_013469134.1		1768	3.94e-246	transcription factor MYB61 isoform X1 [Medicago truncatula]||KEH43172.1 myb transcription factor MYB64 [Medicago truncatula]||RHN80952.1 putative transcription factor MYB-HB-like family [Medicago truncatula]	XM_013613680.3	XM_013613680	1248	0	PREDICTED: Medicago truncatula transcription factor MYB61 (LOC25484733), transcript variant X1, mRNA	K09422	MYBP	transcription factor MYB, plant	http://www.genome.jp/dbget-bin/www_bget?ko:K09422	Q8VZQ2	488	3.7e-55	Transcription factor MYB61 OS=Arabidopsis thaliana OX=3702 GN=MYB61 PE=2 SV=1	PF13499//PF02872	EF-hand domain pair//5'-nucleotidase, C-terminal domain	GO:0009166	nucleotide catabolic process	GO:0005509//GO:0016787	calcium ion binding//hydrolase activity	--	--	--	--	MYB-related	MYB->MYB-related
Cluster-13543.56706	5.23783	32.5777	-2.6406	3.7742e-09	7.2195e-07	1378	XP_003611884.1		1947	1.39e-272	cytochrome P450 71D8 [Medicago truncatula]||AES94842.1 cytochrome P450 family 71 protein [Medicago truncatula]||RHN54128.1 putative premnaspirodiene oxygenase [Medicago truncatula]	XM_003611836.4	XM_003611836	1062	0	PREDICTED: Medicago truncatula cytochrome P450 71D8 (LOC11410643), mRNA	--	--	--	--	O81974	1401	3.59e-191	Cytochrome P450 71D8 OS=Glycine max OX=3847 GN=CYP71D8 PE=2 SV=1	PF00067	Cytochrome P450	--	--	GO:0004497//GO:0020037//GO:0016705//GO:0005506	monooxygenase activity//heme binding//oxidoreductase activity, acting on paired donors, with incorporation or reduction of molecular oxygen//iron ion binding	--	--	--	--	--	--
Cluster-13543.48759	0.354328	11.7938	-4.8372	3.9033e-09	7.4498e-07	1215	KAH1264290.1		161	7.66e-11	hypothetical protein GmHk_01G000244 [Glycine max]	OX326967.1	OX326967	270	3.74895e-137	Medicago arabica genome assembly, chromosome: 4	--	--	--	--	--	--	--	--	--	--	--	--	--	--	--	--	--	--	--	--
Cluster-13543.6351	0	7.05117	-5.3729	4.039e-09	7.6919e-07	664	--	--	--	--	--	OX326966.1	OX326966	52	3.06572e-16	Medicago arabica genome assembly, chromosome: 3	--	--	--	--	--	--	--	--	PF07647	SAM domain (Sterile alpha motif)	--	--	GO:0005515	protein binding	--	--	--	--	--	--
Cluster-13543.54223	0.638064	142.402	-7.8146	4.2483e-09	8.0551e-07	1623	--	--	--	--	--	OX326969.1	OX326969	205	6.85093e-101	Medicago arabica genome assembly, chromosome: 6	--	--	--	--	--	--	--	--	--	--	--	--	--	--	--	--	--	--	--	--
Cluster-13543.20357	102.882	14.1979	2.8558	4.6471e-09	8.7727e-07	990	PNX71133.1		1329	6.46e-185	osmotin-like protein OSM34 [Trifolium pratense]	OX326970.1	OX326970	803	0	Medicago arabica genome assembly, chromosome: 7	--	--	--	--	P50700	918	7.29e-124	Osmotin-like protein OSM34 OS=Arabidopsis thaliana OX=3702 GN=OSM34 PE=2 SV=2	PF01338	Bacillus thuringiensis toxin	--	--	--	--	GO:0005576	extracellular region	--	--	--	--
Cluster-13543.37049	101.165	16.2086	2.6445	4.6405e-09	8.7727e-07	1667	XP_003594528.1		355	5.89e-37	uncharacterized protein LOC11412249 [Medicago truncatula]||AES64779.1 transmembrane protein, putative [Medicago truncatula]||RHN72872.1 putative concanavalin A-like lectin/glucanase domain-containing protein [Medicago truncatula]	OX326969.1	OX326969	403	0	Medicago arabica genome assembly, chromosome: 6	--	--	--	--	--	--	--	--	PF05083//PF07127	LST-1 protein//Late nodulin protein	GO:0006955//GO:0000902	immune response//cell morphogenesis	GO:0046872	metal ion binding	GO:0016020	membrane	--	--	--	--
Cluster-13543.40335	106.352	35.7329	1.5734	4.816e-09	9.0718e-07	1666	XP_013453619.1		312	4.99e-29	alkylated DNA repair protein ALKBH8 homolog isoform X2 [Medicago truncatula]||KEH27654.1 RNA-binding (RRM/RBD/RNP motif) family protein [Medicago truncatula]	OX326967.1	OX326967	856	0	Medicago arabica genome assembly, chromosome: 4	K10770	ALKBH8, TRM9	alkylated DNA repair protein alkB homolog 8	http://www.genome.jp/dbget-bin/www_bget?ko:K10770	Q8RWY1	263	1.05e-23	Alkylated DNA repair protein ALKBH8 homolog OS=Arabidopsis thaliana OX=3702 GN=ALKBH8 PE=2 SV=2	--	--	--	--	--	--	--	--	--	--	--	--
Cluster-13543.29651	30.5039	107.97	-1.8191	5.0886e-09	9.5643e-07	1546	XP_004486107.1		1134	9.42e-150	F-box/kelch-repeat protein At3g23880-like [Cicer arietinum]	OX326971.1	OX326971	1206	0	Medicago arabica genome assembly, chromosome: 8	--	--	--	--	Q9LIR8	378	1.81e-39	F-box/kelch-repeat protein At3g23880 OS=Arabidopsis thaliana OX=3702 GN=At3g23880 PE=2 SV=1	--	--	--	--	--	--	--	--	--	--	--	--
Cluster-13543.37468	457.744	98.1869	2.219	5.4012e-09	1.0119e-06	1335	AVR48489.1		351	4.32e-36	VAMP 721/722 [Lens culinaris]	AF439380.1	AF439380	765	0	Medicago sativa retrotransposon polyprotein gene interrupted by LTR retroelement MCIRE, complete sequence	--	--	--	--	Q8VY69	278	2.88e-27	Vesicle-associated membrane protein 723 OS=Arabidopsis thaliana OX=3702 GN=VAMP723 PE=2 SV=1	--	--	--	--	--	--	--	--	--	--	--	--
Cluster-13543.45096	1.486	148.103	-6.6705	5.4072e-09	1.0119e-06	1618	--	--	--	--	--	OX326965.1	OX326965	248	8.5273e-125	Medicago arabica genome assembly, chromosome: 2	--	--	--	--	--	--	--	--	--	--	--	--	--	--	--	--	--	--	--	--
Cluster-13543.26034	0	12.6711	-6.2065	5.541e-09	1.0347e-06	1399	--	--	--	--	--	OX326971.1	OX326971	652	0	Medicago arabica genome assembly, chromosome: 8	--	--	--	--	--	--	--	--	--	--	--	--	--	--	--	--	--	--	--	--
Cluster-13543.15810	48.4088	413.735	-3.0941	5.8154e-09	1.0836e-06	3549	XP_050904112.1		751	1.83e-85	aspartic proteinase CDR1-like [Pisum sativum]||KAI5433746.1 hypothetical protein KIW84_020855 [Pisum sativum]	OX326970.1	OX326970	608	0	Medicago arabica genome assembly, chromosome: 7	--	--	--	--	Q6XBF8	156	2.49e-09	Aspartic proteinase CDR1 OS=Arabidopsis thaliana OX=3702 GN=CDR1 PE=1 SV=1	--	--	--	--	--	--	--	--	--	--	--	--
Cluster-13543.42337	63.4868	1.96485	5.0164	5.8752e-09	1.0924e-06	867	XP_024160391.1		195	3.01e-16	histidine--tRNA ligase, cytoplasmic-like [Rosa chinensis]	OX326965.1	OX326965	243	2.70099e-122	Medicago arabica genome assembly, chromosome: 2	--	--	--	--	F4IYF8	179	2.53e-13	Histidine--tRNA ligase, cytoplasmic OS=Arabidopsis thaliana OX=3702 GN=At3g02760 PE=2 SV=1	--	--	--	--	--	--	--	--	KOG1936	Histidyl-tRNA synthetase	--	--
Cluster-13543.50879	4.38425	28.7439	-2.7086	5.8986e-09	1.0944e-06	2993	RHN42806.1		599	1.62e-61	putative protein kinase RLK-Pelle-LRR-XII-1 family [Medicago truncatula]	OX326964.1	OX326964	1324	0	Medicago arabica genome assembly, chromosome: 1	--	--	--	--	C0LGP4	205	5.92e-15	Probable LRR receptor-like serine/threonine-protein kinase At3g47570 OS=Arabidopsis thaliana OX=3702 GN=At3g47570 PE=2 SV=1	--	--	--	--	--	--	--	--	--	--	--	--
Cluster-13543.25653	15.6593	123.798	-2.9719	5.9817e-09	1.1074e-06	1349	--	--	--	--	--	AC149269.11	AC149269	100	1.32639e-42	Medicago truncatula chromosome 6 clone mth2-102b19, complete sequence	--	--	--	--	--	--	--	--	--	--	--	--	--	--	--	--	--	--	--	--
Cluster-13543.54805	4.12457	135.788	-5.032	6.0848e-09	1.1241e-06	4132	XP_024634522.1		3741	0	uncharacterized protein LOC112420116 [Medicago truncatula]	AC154035.37	AC154035	781	0	Medicago truncatula clone mth2-114l13, complete sequence	--	--	--	--	--	--	--	--	--	--	--	--	--	--	--	--	--	--	--	--
Cluster-13543.48242	3.34898	79.3951	-4.5716	6.3137e-09	1.1639e-06	1475	--	--	--	--	--	OX326966.1	OX326966	646	0	Medicago arabica genome assembly, chromosome: 3	--	--	--	--	--	--	--	--	--	--	--	--	--	--	--	--	--	--	--	--
Cluster-13543.12495	165.274	2.67852	5.9498	6.433e-09	1.1834e-06	3155	AES64922.2		301	8.94e-29	hypothetical protein MTR_2g033190 [Medicago truncatula]	OX326967.1	OX326967	1379	0	Medicago arabica genome assembly, chromosome: 4	--	--	--	--	--	--	--	--	PF04552	Sigma-54, DNA binding domain	--	--	GO:0001216	DNA-binding transcription activator activity	--	--	--	--	--	--
Cluster-13543.1491	0	7.17911	-5.3816	6.4588e-09	1.1856e-06	1814	--	--	--	--	--	OX326969.1	OX326969	166	3.67329e-79	Medicago arabica genome assembly, chromosome: 6	--	--	--	--	--	--	--	--	--	--	--	--	--	--	--	--	--	--	--	--
Cluster-13543.10759	0	18.1439	-6.7289	6.5469e-09	1.1967e-06	433	--	--	--	--	--	--	--	--	--	--	--	--	--	--	--	--	--	--	--	--	--	--	--	--	--	--	--	--	--	--
Cluster-13543.5428	0.814832	154.899	-7.5678	6.5464e-09	1.1967e-06	1564	--	--	--	--	--	OX326971.1	OX326971	523	0	Medicago arabica genome assembly, chromosome: 8	--	--	--	--	--	--	--	--	--	--	--	--	--	--	--	--	--	--	--	--
Cluster-13543.26212	46.982	334.137	-2.8282	6.8171e-09	1.2435e-06	725	KEH15855.1		700	3.98e-84	LRR receptor-like kinase family protein [Medicago truncatula]	OX326969.1	OX326969	545	0	Medicago arabica genome assembly, chromosome: 6	--	--	--	--	Q9LP24	275	2.24e-26	Probable leucine-rich repeat receptor-like protein kinase At1g35710 OS=Arabidopsis thaliana OX=3702 GN=At1g35710 PE=1 SV=1	PF07714//PF00069//PF06305	Protein tyrosine and serine/threonine kinase//Protein kinase domain//Lipopolysaccharide assembly protein A domain	GO:0006468	protein phosphorylation	GO:0004672//GO:0005524	protein kinase activity//ATP binding	--	--	--	--	--	--
Cluster-13543.13653	0.87662	43.4773	-5.6673	6.924e-09	1.2603e-06	1283	XP_003626855.2		386	1.53e-37	putative disease resistance protein RGA1 [Medicago truncatula]||AET01331.2 LRR and NB-ARC domain disease resistance protein [Medicago truncatula]	OX326971.1	OX326971	257	6.68163e-130	Medicago arabica genome assembly, chromosome: 8	--	--	--	--	--	--	--	--	PF13855	Leucine rich repeat	--	--	GO:0005515	protein binding	--	--	--	--	--	--
Cluster-13543.50589	5.83635	198.175	-5.0898	6.9781e-09	1.2675e-06	1854	KEH33284.1		1225	8.44e-148	LRR and NB-ARC domain disease resistance protein [Medicago truncatula]	XM_039832287.1	XM_039832287	446	0	PREDICTED: Medicago truncatula uncharacterized LOC25490384 (LOC25490384), transcript variant X5, mRNA	--	--	--	--	--	--	--	--	--	--	--	--	--	--	--	--	--	--	--	--
Cluster-13543.690	0.197286	8.73763	-5.0315	7.0326e-09	1.272e-06	1168	XP_003604693.2		187	3.51e-12	nuclear exosome regulator NRDE2 isoform X2 [Medicago truncatula]||AES86890.2 hypothetical protein MTR_4g016590 [Medicago truncatula]||RHN58838.1 putative siRNA-mediated silencing protein NRDE-2 [Medicago truncatula]	OX326967.1	OX326967	236	2.86266e-118	Medicago arabica genome assembly, chromosome: 4	K26109	NRDE2	nuclear exosome regulator NRDE2	http://www.genome.jp/dbget-bin/www_bget?ko:K26109	--	--	--	--	--	--	--	--	--	--	--	--	--	--	--	--
Cluster-2723.0	0	10.9391	-5.9972	7.021e-09	1.272e-06	1210	XP_004502510.2		636	4.99e-78	uncharacterized protein LOC101492224 [Cicer arietinum]	OX326967.1	OX326967	446	0	Medicago arabica genome assembly, chromosome: 4	--	--	--	--	--	--	--	--	PF12257	Vacuolar membrane-associated protein Iml1	--	--	GO:0005096	GTPase activator activity	--	--	--	--	--	--
Cluster-13543.49618	0	9.95927	-5.8593	7.1229e-09	1.2857e-06	667	RHN62466.1		240	7.52e-24	hypothetical protein MtrunA17_Chr4g0047721 [Medicago truncatula]	OX326964.1	OX326964	490	0	Medicago arabica genome assembly, chromosome: 1	--	--	--	--	Q94BX4	132	7.53e-08	Phosphatidylinositol N-acetylglucosaminyltransferase subunit A OS=Arabidopsis thaliana OX=3702 GN=PIGA PE=2 SV=1	--	--	--	--	--	--	--	--	--	--	--	--
Cluster-13543.55863	0	8.50028	-5.6342	7.2115e-09	1.299e-06	1669	GAU24549.1		1731	6.6e-228	hypothetical protein TSUD_148900 [Trifolium subterraneum]	OX326969.1	OX326969	722	0	Medicago arabica genome assembly, chromosome: 6	--	--	--	--	P14381	321	1.12e-29	Transposon TX1 uncharacterized 149 kDa protein OS=Xenopus laevis OX=8355 PE=4 SV=1	PF14529//PF03372	Endonuclease-reverse transcriptase//Endonuclease/Exonuclease/phosphatase family	--	--	GO:0003824	catalytic activity	--	--	--	--	--	--
Cluster-13543.2514	0	9.09656	-5.7278	7.2861e-09	1.3097e-06	1578	XP_024636348.1		2629	0	protein FAR1-RELATED SEQUENCE 5-like [Medicago truncatula]	XM_024780580.1	XM_024780580	1485	0	PREDICTED: Medicago truncatula protein FAR1-RELATED SEQUENCE 5-like (LOC112420842), mRNA	--	--	--	--	Q9SZL8	839	3.53e-102	Protein FAR1-RELATED SEQUENCE 5 OS=Arabidopsis thaliana OX=3702 GN=FRS5 PE=1 SV=1	PF02888//PF04434//PF00872	Calmodulin binding domain//SWIM zinc finger//Transposase, Mutator family	GO:0006813//GO:0006313	potassium ion transport//transposition, DNA-mediated	GO:0004803//GO:0015269//GO:0005516//GO:0003677//GO:0008270	transposase activity//calcium-activated potassium channel activity//calmodulin binding//DNA binding//zinc ion binding	--	--	--	--	--	--
Cluster-13543.59713	0.924345	20.408	-4.3783	7.4813e-09	1.342e-06	1204	XP_024633321.1		525	3.19e-62	F-box/kelch-repeat protein At3g23880-like [Medicago truncatula]||RHN72385.1 putative F-box associated interaction domain-containing protein [Medicago truncatula]	OX326971.1	OX326971	206	1.40362e-101	Medicago arabica genome assembly, chromosome: 8	--	--	--	--	--	--	--	--	--	--	--	--	--	--	--	--	--	--	--	--
Cluster-13543.56089	0.204884	13.7653	-5.687	7.8167e-09	1.3992e-06	1550	--	--	--	--	--	OX326971.1	OX326971	432	0	Medicago arabica genome assembly, chromosome: 8	--	--	--	--	--	--	--	--	--	--	--	--	--	--	--	--	--	--	--	--
Cluster-13543.53118	77.6979	1.05779	6.2091	8.0795e-09	1.4433e-06	2863	--	--	--	--	--	OX326969.1	OX326969	1009	0	Medicago arabica genome assembly, chromosome: 6	--	--	--	--	--	--	--	--	--	--	--	--	--	--	--	--	--	--	--	--
Cluster-13543.26102	4.77773	81.4235	-4.0839	8.1107e-09	1.4459e-06	874	XP_003614188.1		619	5.61e-76	probable UDP-arabinopyranose mutase 1 [Medicago truncatula]||AES97146.1 alpha-1,4-glucan-protein synthase [UDP-forming]-like protein [Medicago truncatula]||AFK49282.1 unknown [Medicago truncatula]||RHN55618.1 Alpha-1,4-glucan-protein synthase [UDP-forming] [Medicago truncatula]	OX326970.1	OX326970	726	0	Medicago arabica genome assembly, chromosome: 7	K13379	RGP, UTM	reversibly glycosylated polypeptide / UDP-arabinopyranose mutase	http://www.genome.jp/dbget-bin/www_bget?ko:K13379	O04300	553	1.35e-67	Probable UDP-arabinopyranose mutase 1 OS=Pisum sativum OX=3888 GN=UPTG PE=1 SV=1	--	--	--	--	--	--	--	--	--	--	--	--
Cluster-13543.48496	20.3135	174.774	-3.1075	8.3164e-09	1.4795e-06	1296	XP_024641563.1		1222	1.88e-155	TMV resistance protein N [Medicago truncatula]||XP_024641565.1 TMV resistance protein N [Medicago truncatula]||XP_039691092.1 TMV resistance protein N [Medicago truncatula]||AES76050.2 disease resistance protein (TIR-NBS-LRR class) [Medicago truncatula]||RHN52250.1 putative TIR domain, P-loop containing nucleoside triphosphate hydrolase [Medicago truncatula]	AC138199.22	AC138199	754	0	Medicago truncatula chromosome 6 clone mth2-15g10, complete sequence	--	--	--	--	Q9SZ67	225	3.13e-18	Probable WRKY transcription factor 19 OS=Arabidopsis thaliana OX=3702 GN=WRKY19 PE=1 SV=1	PF00560//PF13855//PF13516	Leucine Rich Repeat//Leucine rich repeat//Leucine Rich repeat	--	--	GO:0005515	protein binding	--	--	--	--	--	--
Cluster-13543.4979	16.573	65.8075	-1.9889	9.1726e-09	1.6285e-06	3582	XP_003622707.3		5290	0	ABC transporter B family member 15 [Medicago truncatula]||AES78925.1 ABC transporter B family protein [Medicago truncatula]||RHN45674.1 putative xenobiotic-transporting ATPase [Medicago truncatula]	XM_003622659.3	XM_003622659	3052	0	PREDICTED: Medicago truncatula ABC transporter B family member 15 (LOC11437546), mRNA	K05658	ABCB1, CD243	ATP-binding cassette, subfamily B (MDR/TAP), member 1	http://www.genome.jp/dbget-bin/www_bget?ko:K05658	Q9LHD1	3815	0	ABC transporter B family member 15 OS=Arabidopsis thaliana OX=3702 GN=ABCB15 PE=3 SV=1	PF00906//PF13476//PF00735//PF00005//PF00503//PF13304//PF06414//PF03193//PF00004//PF00664//PF07728	Hepatitis core antigen//AAA domain//Septin//ABC transporter//G-protein alpha subunit//AAA domain, putative AbiEii toxin, Type IV TA system//Zeta toxin//RsgA GTPase//ATPase family associated with various cellular activities (AAA)//ABC transporter transmembrane region//AAA domain (dynein-related subfamily)	GO:0007186//GO:0055085	G protein-coupled receptor signaling pathway//transmembrane transport	GO:0140359//GO:0005524//GO:0019001//GO:0016887//GO:0003924//GO:0005525//GO:0016301//GO:0031683//GO:0005198	ABC-type transporter activity//ATP binding//guanyl nucleotide binding//ATP hydrolysis activity//GTPase activity//GTP binding//kinase activity//G-protein beta/gamma-subunit complex binding//structural molecule activity	--	--	--	--	--	--
Cluster-13543.55020	2.52436	40.612	-3.9818	9.2981e-09	1.6474e-06	1113	XP_003593117.2		326	1.93e-31	WAT1-related protein At1g68170 [Medicago truncatula]||AES63368.2 auxin-induced 5NG4-like protein [Medicago truncatula]||RHN71596.1 putative EamA domain-containing protein [Medicago truncatula]	AC136472.40	AC136472	654	0	Medicago truncatula clone mth2-24f21, complete sequence	--	--	--	--	Q4PT23	145	6.59e-09	WAT1-related protein At1g25270 OS=Arabidopsis thaliana OX=3702 GN=At1g25270 PE=2 SV=1	PF06452	Carbohydrate family 9 binding domain-like	GO:0016052//GO:0005975	carbohydrate catabolic process//carbohydrate metabolic process	GO:0004553//GO:0030246	hydrolase activity, hydrolyzing O-glycosyl compounds//carbohydrate binding	--	--	--	--	--	--
Cluster-2537.0	0	21.938	-7.0035	1.0769e-08	1.904e-06	623	XP_024630117.1		180	1.03e-12	uncharacterized protein LOC112418118 [Medicago truncatula]	OX326967.1	OX326967	95	3.57882e-40	Medicago arabica genome assembly, chromosome: 4	--	--	--	--	--	--	--	--	--	--	--	--	--	--	--	--	--	--	--	--
Cluster-13543.41580	357.139	149.063	1.2612	1.1783e-08	2.0792e-06	2805	XP_013457221.1		1364	5.13e-179	uncharacterized protein LOC25493297 [Medicago truncatula]||XP_024638842.1 uncharacterized protein LOC25493297 [Medicago truncatula]||KEH31252.1 substrate carrier family protein [Medicago truncatula]||RHN62742.1 putative mitochondrial carrier domain-containing protein [Medicago truncatula]	OX326964.1	OX326964	1168	0	Medicago arabica genome assembly, chromosome: 1	--	--	--	--	--	--	--	--	--	--	--	--	--	--	--	--	--	--	--	--
Cluster-13543.55888	0	12.8926	-6.2344	1.1854e-08	2.0873e-06	1662	XP_024634811.1		453	7.16e-49	uncharacterized protein LOC112420271 [Medicago truncatula]	CT009568.8	CT009568	218	4.16511e-108	M.truncatula DNA sequence from clone MTH2-95K22 on chromosome 3, complete sequence	--	--	--	--	--	--	--	--	PF13456	Reverse transcriptase-like	GO:0051252	regulation of RNA metabolic process	GO:0004523//GO:0003676	RNA-DNA hybrid ribonuclease activity//nucleic acid binding	--	--	--	--	--	--
Cluster-13543.4188	1.58911	41.1923	-4.6779	1.2033e-08	2.1146e-06	1170	--	--	--	--	--	OX326965.1	OX326965	78	1.94648e-30	Medicago arabica genome assembly, chromosome: 2	--	--	--	--	--	--	--	--	--	--	--	--	--	--	--	--	--	--	--	--
Cluster-13543.11248	0.229963	25.8163	-6.5957	1.2241e-08	2.1467e-06	827	--	--	--	--	--	CU062625.10	CU062625	123	1.31154e-55	M.truncatula DNA sequence from clone MTH2-81H15 on chromosome 3, complete sequence	--	--	--	--	--	--	--	--	--	--	--	--	--	--	--	--	--	--	--	--
Cluster-13543.56760	0	7.84714	-5.5224	1.257e-08	2.2e-06	1156	--	--	--	--	--	OX326964.1	OX326964	230	6.13099e-115	Medicago arabica genome assembly, chromosome: 1	--	--	--	--	--	--	--	--	PF04604	Type-A lantibiotic	GO:0042742	defense response to bacterium	--	--	GO:0005576	extracellular region	--	--	--	--
Cluster-13543.45917	4.28265	40.3887	-3.2159	1.2967e-08	2.2645e-06	1837	XP_003600598.1		797	8.36e-95	cold-responsive protein kinase 1 [Medicago truncatula]||AES70849.1 cysteine-rich RLK (receptor-like kinase) protein [Medicago truncatula]||RHN68041.1 putative protein kinase RLK-Pelle-DLSV family [Medicago truncatula]	XM_003600550.4	XM_003600550	423	0	PREDICTED: Medicago truncatula cold-responsive protein kinase 1 (LOC11406098), mRNA	--	--	--	--	Q9CAL2	159	6.24e-10	Cysteine-rich receptor-like protein kinase 3 OS=Arabidopsis thaliana OX=3702 GN=CRK3 PE=2 SV=1	PF00558//PF03494//PF04971	Vpu protein//Beta-amyloid peptide (beta-APP)//Bacteriophage P21 holin S	GO:0019835//GO:0032801//GO:0019076//GO:0006812	cytolysis//receptor catabolic process//viral release from host cell//monoatomic cation transport	GO:0005261	monoatomic cation channel activity	GO:0033644	host cell membrane	--	--	--	--
Cluster-13543.55606	4.77914	61.3031	-3.6559	1.2991e-08	2.2645e-06	1496	XP_012570609.1		168	1.11e-09	small RNA degrading nuclease 5 isoform X1 [Cicer arietinum]||XP_012570610.1 small RNA degrading nuclease 5 isoform X1 [Cicer arietinum]||XP_012570612.1 small RNA degrading nuclease 5 isoform X1 [Cicer arietinum]||XP_027189859.1 small RNA degrading nuclease 5 isoform X1 [Cicer arietinum]||XP_027189860.1 small RNA degrading nuclease 5 isoform X1 [Cicer arietinum]||XP_027189861.1 small RNA degrading…	OX326971.1	OX326971	275	7.70484e-140	Medicago arabica genome assembly, chromosome: 8	K14570	REX1, REXO1, REXO5, RNH70	RNA exonuclease	http://www.genome.jp/dbget-bin/www_bget?ko:K14570	Q8L7M4	124	6.72e-06	Small RNA degrading nuclease 5 OS=Arabidopsis thaliana OX=3702 GN=SDN5 PE=2 SV=2	--	--	--	--	--	--	--	--	--	--	--	--
Cluster-13543.56286	0	84.074	-8.9404	1.3056e-08	2.2713e-06	3020	XP_050907635.1		363	7.67e-33	uncharacterized protein LOC127121066 isoform X2 [Pisum sativum]||KAI5432918.1 hypothetical protein KIW84_020291 [Pisum sativum]	OX326971.1	OX326971	467	0	Medicago arabica genome assembly, chromosome: 8	--	--	--	--	--	--	--	--	--	--	--	--	--	--	--	--	--	--	--	--
Cluster-13543.48602	0.639454	33.6025	-5.7411	1.3713e-08	2.3807e-06	1107	AET01314.2		665	5.67e-81	peptidyl-prolyl cis-trans isomerase FKBP65 [Medicago truncatula]	XM_013588601.3	XM_013588601	498	0	PREDICTED: Medicago truncatula peptidyl-prolyl cis-trans isomerase FKBP62 (LOC25500246), transcript variant X1, mRNA	--	--	--	--	Q38931	466	7.02e-52	Peptidyl-prolyl cis-trans isomerase FKBP62 OS=Arabidopsis thaliana OX=3702 GN=FKBP62 PE=1 SV=2	PF00254	FKBP-type peptidyl-prolyl cis-trans isomerase	--	--	GO:0003755	peptidyl-prolyl cis-trans isomerase activity	--	--	KOG0543	FKBP-type peptidyl-prolyl cis-trans isomerase	--	--
Cluster-13543.7063	0	8.49291	-5.6403	1.3767e-08	2.3854e-06	573	--	--	--	--	--	OX326971.1	OX326971	315	1.65483e-162	Medicago arabica genome assembly, chromosome: 8	--	--	--	--	--	--	--	--	--	--	--	--	--	--	--	--	--	--	--	--
Cluster-13543.6899	0.0958189	14.1109	-6.0447	1.4912e-08	2.5785e-06	996	XP_004502261.1		220	2.4e-17	protein transport protein Sec23A-like [Cicer arietinum]	AC209530.2	AC209530	208	8.92165e-103	Medicago truncatula chromosome 7 BAC clone mte1-84j4, complete sequence	--	--	--	--	Q8H0S3	206	1.65e-16	Protein transport protein SEC23 B OS=Arabidopsis thaliana OX=3702 GN=SEC23B PE=1 SV=1	--	--	--	--	--	--	--	--	KOG1986	Vesicle coat complex COPII, subunit SEC23	--	--
Cluster-13543.5210	0.691917	32.2308	-5.5156	1.5023e-08	2.5926e-06	1297	AES63324.1		630	1.15e-77	hypothetical protein MTR_2g007510 [Medicago truncatula]	AC147406.13	AC147406	345	8.14316e-179	Medicago truncatula clone mth2-154b3, complete sequence	--	--	--	--	--	--	--	--	--	--	--	--	--	--	--	--	--	--	--	--
Cluster-13543.40886	31.4643	2.3989	3.7353	1.5572e-08	2.6819e-06	362	RHN79064.1		591	2.5e-74	hypothetical protein MtrunA17_Chr1g0172841 [Medicago truncatula]	XM_039835157.1	XM_039835157	330	4.6249e-171	PREDICTED: Medicago truncatula disease resistance-like protein DSC1 (LOC112419262), mRNA	--	--	--	--	--	--	--	--	--	--	--	--	--	--	--	--	--	--	--	--
Cluster-13543.25524	6.5129	22.9748	-1.8361	1.6085e-08	2.7648e-06	2060	XP_027189433.1		391	5.07e-38	auxin response factor 5-like [Cicer arietinum]	XM_003612208.4	XM_003612208	310	3.73375e-159	PREDICTED: Medicago truncatula DNA-directed RNA polymerase II subunit RPB1 (LOC11434004), mRNA	K14486	K14486, ARF	auxin response factor	http://www.genome.jp/dbget-bin/www_bget?ko:K14486	P93024	359	5.43e-34	Auxin response factor 5 OS=Arabidopsis thaliana OX=3702 GN=ARF5 PE=1 SV=3	--	--	--	--	--	--	--	--	--	--	B3-ARF	B3->B3-ARF
Cluster-13543.50951	36.2934	161.829	-2.1575	1.6701e-08	2.865e-06	3274	XP_024641259.1		1155	3.65e-137	DNA mismatch repair protein MSH7 isoform X2 [Medicago truncatula]	XR_005642181.1	XR_005642181	690	0	PREDICTED: Medicago truncatula DNA mismatch repair protein MSH7 (LOC11436735), transcript variant X3, misc_RNA	K08737	MSH6	DNA mismatch repair protein MSH6	http://www.genome.jp/dbget-bin/www_bget?ko:K08737	Q9SMV7	800	1.18e-88	DNA mismatch repair protein MSH7 OS=Arabidopsis thaliana OX=3702 GN=MSH7 PE=1 SV=1	PF00488//PF05192//PF12105//PF05188//PF13476	MutS domain V//MutS domain III//SpoU, rRNA methylase, C-terminal//MutS domain II//AAA domain	GO:0006298//GO:0008033//GO:0009451	mismatch repair//tRNA processing//RNA modification	GO:0009020//GO:0005524//GO:0030983	tRNA (guanosine-2'-O-)-methyltransferase activity//ATP binding//mismatched DNA binding	--	--	KOG0217	Mismatch repair ATPase MSH6 (MutS family)	--	--
Cluster-13543.25570	2.59741	16.9599	-2.7144	1.7529e-08	2.9952e-06	917	--	--	--	--	--	XM_024770546.2	XM_024770546	267	1.3041e-135	PREDICTED: Medicago truncatula receptor-like protein kinase ANXUR2 (LOC25497583), transcript variant X2, mRNA	--	--	--	--	--	--	--	--	--	--	--	--	--	--	--	--	--	--	--	--
Cluster-13543.6198	0	7.86027	-5.5128	1.7519e-08	2.9952e-06	693	RHN43049.1		221	7.49e-21	hypothetical protein MtrunA17_Chr8g0383601 [Medicago truncatula]	OX326965.1	OX326965	304	2.63057e-156	Medicago arabica genome assembly, chromosome: 2	--	--	--	--	--	--	--	--	--	--	--	--	--	--	--	--	--	--	--	--
Cluster-13543.54257	0	376.955	-11.105	1.8121e-08	3.0902e-06	2504	--	--	--	--	--	OX326970.1	OX326970	330	3.46979e-170	Medicago arabica genome assembly, chromosome: 7	--	--	--	--	--	--	--	--	--	--	--	--	--	--	--	--	--	--	--	--
Cluster-13543.54683	0	9.19313	-5.7494	1.8451e-08	3.1404e-06	527	--	--	--	--	--	OX326967.1	OX326967	136	4.84885e-63	Medicago arabica genome assembly, chromosome: 4	--	--	--	--	--	--	--	--	--	--	--	--	--	--	--	--	--	--	--	--
Cluster-13543.27308	38.7963	109.009	-1.493	1.8648e-08	3.1676e-06	617	XP_024635523.1		132	1.88e-06	ankyrin repeat domain-containing protein 2B isoform X2 [Medicago truncatula]	OX326967.1	OX326967	173	1.54643e-83	Medicago arabica genome assembly, chromosome: 4	--	--	--	--	--	--	--	--	--	--	--	--	--	--	--	--	--	--	--	--
Cluster-13543.36533	27.0512	229.685	-3.0841	1.9139e-08	3.2447e-06	3139	XP_039683285.1		1653	5.55e-212	MDIS1-interacting receptor like kinase 2-like [Medicago truncatula]||RHN45543.1 putative protein kinase RLK-Pelle-LRR-XI-1 family [Medicago truncatula]	XM_039827404.1	XM_039827404	1001	0	PREDICTED: Medicago truncatula probable leucine-rich repeat receptor-like protein kinase At1g35710 (LOC25498085), mRNA	--	--	--	--	Q8VZG8	861	9.4e-98	MDIS1-interacting receptor like kinase 2 OS=Arabidopsis thaliana OX=3702 GN=MIK2 PE=1 SV=3	PF02202//PF13516//PF07714//PF13855//PF00560//PF00069//PF01506	Tachykinin family//Leucine Rich repeat//Protein tyrosine and serine/threonine kinase//Leucine rich repeat//Leucine Rich Repeat//Protein kinase domain//Hepatitis C virus non-structural 5a protein membrane anchor	GO:0006468//GO:0006508//GO:0006144//GO:0007217	protein phosphorylation//proteolysis//purine nucleobase metabolic process//tachykinin receptor signaling pathway	GO:0004252//GO:0003968//GO:0017111//GO:0004672//GO:0004197//GO:0005524//GO:0005515	serine-type endopeptidase activity//RNA-dependent RNA polymerase activity//ribonucleoside triphosphate phosphatase activity//protein kinase activity//cysteine-type endopeptidase activity//ATP binding//protein binding	GO:0031379	RNA-directed RNA polymerase complex	--	--	--	--
Cluster-19488.0	0.28435	11.5062	-5.1109	1.937e-08	3.2774e-06	909	XP_003603721.1		410	3.86e-46	agamous-like MADS-box protein AP3 [Medicago truncatula]||AES73972.1 MADS-box transcription factor [Medicago truncatula]||AEW43601.1 MADS-box transcription factor NMH7 [Medicago truncatula]||RHN71064.1 putative transcription factor MADS-MIKC family [Medicago truncatula]	AF042068.1	AF042068	529	0	Medicago sativa MADS-box protein NMH 7 (nmh 7) gene, complete cds	K09264	K09264	MADS-box transcription factor, plant	http://www.genome.jp/dbget-bin/www_bget?ko:K09264	P23706	187	3.18e-15	Floral homeotic protein DEFICIENS OS=Antirrhinum majus OX=4151 GN=DEFA PE=1 SV=1	--	--	--	--	--	--	--	--	--	--	--	--
Cluster-13543.28370	31.4401	6.5678	2.244	1.9623e-08	3.3137e-06	835	AES63643.1		176	1.28e-13	terpene synthase family, metal-binding domain protein [Medicago truncatula]	AC161400.3	AC161400	291	5.38836e-149	Medicago truncatula chromosome 2 BAC clone mte1-50e22, complete sequence	--	--	--	--	--	--	--	--	--	--	--	--	--	--	--	--	--	--	--	--
Cluster-13543.9325	28.0895	1.09181	4.7211	1.9892e-08	3.3525e-06	1862	--	--	--	--	--	OX326970.1	OX326970	348	2.53149e-180	Medicago arabica genome assembly, chromosome: 7	--	--	--	--	--	--	--	--	--	--	--	--	--	--	--	--	--	--	--	--
Cluster-13543.20448	9.14828	0.236082	4.9461	1.9941e-08	3.3543e-06	1652	AFJ95989.1		411	1.73e-45	cytochrome P450 H2O2-dependent urate-degrading peroxidase, partial [Glycine max]||AFJ96006.1 cytochrome P450 H2O2-dependent urate-degrading peroxidase, partial [Glycine soja]||AFJ95990.1 cytochrome P450 H2O2-dependent urate-degrading peroxidase, partial [Glycine max]||AFJ95991.1 cytochrome P450 H2O2-dependent urate-degrading peroxidase, partial [Glycine max]||AFJ95992.1 cytochrome P450 H2O2-depen…	OX326964.1	OX326964	471	0	Medicago arabica genome assembly, chromosome: 1	K13257	CYP93C	2-hydroxyisoflavanone synthase	http://www.genome.jp/dbget-bin/www_bget?ko:K13257	Q9SWR5	404	1.29e-41	2-hydroxyisoflavanone synthase OS=Glycine max OX=3847 GN=IFS2 PE=2 SV=1	PF00067	Cytochrome P450	--	--	GO:0005506//GO:0016705//GO:0020037//GO:0004497	iron ion binding//oxidoreductase activity, acting on paired donors, with incorporation or reduction of molecular oxygen//heme binding//monooxygenase activity	--	--	--	--	--	--
Cluster-13543.37215	116.655	271.942	-1.2203	2.0726e-08	3.4796e-06	1127	--	--	--	--	--	OX326969.1	OX326969	72	4.05391e-27	Medicago arabica genome assembly, chromosome: 6	--	--	--	--	--	--	--	--	--	--	--	--	--	--	--	--	--	--	--	--
Cluster-13543.33371	780.028	1811.34	-1.2153	2.1497e-08	3.595e-06	2136	XP_003629898.1		601	3.63e-70	cold-regulated 413 inner membrane protein 1, chloroplastic [Medicago truncatula]||AET04374.1 cold acclimation protein WCOR413 [Medicago truncatula]||RHN42737.1 putative cold-regulated 413 protein [Medicago truncatula]	AC144608.10	AC144608	847	0	Medicago truncatula clone mth2-23d2, complete sequence	--	--	--	--	Q94AL8	246	2.93e-22	Cold-regulated 413 inner membrane protein 1, chloroplastic OS=Arabidopsis thaliana OX=3702 GN=COR413IM1 PE=1 SV=1	PF11808//PF05562	Phosphate regulon sensor protein PhoR//Cold acclimation protein WCOR413	GO:0006470//GO:0016310//GO:0000160	protein dephosphorylation//phosphorylation//phosphorelay signal transduction system	GO:0000155//GO:0004721	phosphorelay sensor kinase activity//phosphoprotein phosphatase activity	GO:0009365	protein histidine kinase complex	--	--	--	--
Cluster-13543.54788	0.805209	247.047	-8.2522	2.1487e-08	3.595e-06	2133	XP_003622001.1		2957	0	heat shock cognate 70 kDa protein [Medicago truncatula]||AES78219.1 heat shock cognate 70 kDa protein [Medicago truncatula]||RHN44839.1 putative Heat shock protein 70 family [Medicago truncatula]	XM_003621953.2	XM_003621953	1561	0	PREDICTED: Medicago truncatula heat shock cognate 70 kDa protein (LOC11440351), mRNA	K03283	HSPA1_6_8	heat shock 70kDa protein 1/6/8	http://www.genome.jp/dbget-bin/www_bget?ko:K03283	P09189	2012	1.49e-277	Heat shock cognate 70 kDa protein OS=Petunia hybrida OX=4102 GN=HSP70 PE=2 SV=1	PF03652//PF00012//PF02782	Holliday junction resolvase//Hsp70 protein//FGGY family of carbohydrate kinases, C-terminal domain	GO:0005975//GO:0006364	carbohydrate metabolic process//rRNA processing	GO:0016773//GO:0005524	phosphotransferase activity, alcohol group as acceptor//ATP binding	--	--	KOG0101	Molecular chaperones HSP70/HSC70, HSP70 superfamily	--	--
Cluster-13543.16616	7.81958	28.1611	-1.858	2.1678e-08	3.6079e-06	1458	PNX64642.1		225	1.87e-19	ribulose-phosphate 3-epimerase cytoplasmic, partial [Trifolium pratense]	OX326969.1	OX326969	725	0	Medicago arabica genome assembly, chromosome: 6	K01783	rpe, RPE	ribulose-phosphate 3-epimerase	http://www.genome.jp/dbget-bin/www_bget?ko:K01783	Q9SE42	162	2.31e-11	Ribulose-phosphate 3-epimerase, cytoplasmic isoform OS=Oryza sativa subsp. japonica OX=39947 GN=Os09g0505700 PE=1 SV=1	PF00834	Ribulose-phosphate 3 epimerase family	GO:0005975	carbohydrate metabolic process	GO:0016857	racemase and epimerase activity, acting on carbohydrates and derivatives	--	--	KOG3111	D-ribulose-5-phosphate 3-epimerase	--	--
Cluster-13543.55457	0	8.64157	-5.6539	2.1679e-08	3.6079e-06	1270	AET04022.1		174	2.89e-11	hypothetical protein MTR_8g079310 [Medicago truncatula]	OX326965.1	OX326965	331	4.8302e-171	Medicago arabica genome assembly, chromosome: 2	--	--	--	--	--	--	--	--	--	--	--	--	--	--	--	--	--	--	--	--
Cluster-13543.7222	0	379.108	-11.113	2.1699e-08	3.6079e-06	1609	XP_039690913.1		616	7.62e-72	protein DETOXIFICATION 16-like isoform X2 [Medicago truncatula]	XM_039834978.1	XM_039834978	366	0	PREDICTED: Medicago truncatula protein DETOXIFICATION 16-like (LOC120580832), transcript variant X1, mRNA	K03327	TC.MATE, SLC47A, norM, mdtK, dinF	multidrug resistance protein, MATE family	http://www.genome.jp/dbget-bin/www_bget?ko:K03327	Q9FHB6	331	5.57e-32	Protein DETOXIFICATION 16 OS=Arabidopsis thaliana OX=3702 GN=DTX16 PE=2 SV=1	PF01554	MatE	GO:0006810//GO:0055085	transport//transmembrane transport	GO:0015297//GO:0042910	antiporter activity//xenobiotic transmembrane transporter activity	GO:0016020	membrane	--	--	--	--
Cluster-13543.21797	4.38079	136.917	-4.9577	2.1875e-08	3.6302e-06	1769	XP_013447772.2		1257	1.3e-161	protein MEI2-like 4 [Medicago truncatula]||XP_024627235.1 protein MEI2-like 4 [Medicago truncatula]||RHN44628.1 putative RNA recognition motif 2, nucleotide-binding alpha-beta plait domain-containing protein [Medicago truncatula]	XM_013592318.3	XM_013592318	725	0	PREDICTED: Medicago truncatula protein MEI2-like 4 (LOC11443824), transcript variant X1, mRNA	--	--	--	--	Q64M78	484	2.12e-50	Protein MEI2-like 4 OS=Oryza sativa subsp. japonica OX=39947 GN=ML4 PE=2 SV=1	PF00076	RNA recognition motif. (a.k.a. RRM, RBD, or RNP domain)	--	--	GO:0003723	RNA binding	--	--	--	--	--	--
Cluster-13543.47607	0	10.7819	-5.983	2.2304e-08	3.6942e-06	588	--	--	--	--	--	--	--	--	--	--	--	--	--	--	--	--	--	--	--	--	--	--	--	--	--	--	--	--	--	--
Cluster-13543.42953	66.0115	5.7071	3.5423	2.3844e-08	3.9417e-06	2015	XP_039684139.1		1007	3.34e-127	uncharacterized protein LOC112417502 [Medicago truncatula]	OX326968.1	OX326968	475	0	Medicago arabica genome assembly, chromosome: 5	--	--	--	--	Q9C7N4	171	1.13e-11	GDSL esterase/lipase At1g29670 OS=Arabidopsis thaliana OX=3702 GN=At1g29670 PE=2 SV=1	PF02902	Ulp1 protease family, C-terminal catalytic domain	GO:0006508	proteolysis	GO:0008234	cysteine-type peptidase activity	--	--	--	--	--	--
Cluster-12381.0	0.347903	9.00886	-4.748	2.6174e-08	4.3187e-06	1177	XP_003593060.1		824	3.62e-105	FBD-associated F-box protein At4g10400 [Medicago truncatula]||AES63311.1 F-box/RNI/FBD-like domain protein [Medicago truncatula]||RHN71551.1 putative F-box domain, FBD domain, leucine-rich repeat domain, L domain-containing protein [Medicago truncatula]	XM_003593012.1	XM_003593012	517	0	PREDICTED: Medicago truncatula FBD-associated F-box protein At4g10400 (LOC11419777), mRNA	--	--	--	--	Q9FF58	199	1.24e-15	FBD-associated F-box protein At5g60610 OS=Arabidopsis thaliana OX=3702 GN=At5g60610 PE=2 SV=1	PF00646//PF12937	F-box domain//F-box-like	--	--	GO:0005515	protein binding	--	--	--	--	--	--
Cluster-13543.14961	4.73816	76.6593	-4.0055	2.6313e-08	4.3252e-06	908	XP_045790034.1		588	2.6e-73	uncharacterized protein LOC123884846 [Trifolium pratense]	OX326968.1	OX326968	628	0	Medicago arabica genome assembly, chromosome: 5	--	--	--	--	--	--	--	--	--	--	--	--	--	--	--	--	--	--	--	--
Cluster-13543.23088	42.6501	12.3819	1.7871	2.6277e-08	4.3252e-06	1476	KEH16808.1		239	4.64e-21	hypothetical protein MTR_0090s0050 [Medicago truncatula]	OX326969.1	OX326969	553	0	Medicago arabica genome assembly, chromosome: 6	--	--	--	--	--	--	--	--	PF01335//PF04517	Death effector domain//Microvirus lysis protein (E), C terminus	GO:0042981//GO:0019054	regulation of apoptotic process//modulation by virus of host cellular process	GO:0004857//GO:0005515	enzyme inhibitor activity//protein binding	--	--	--	--	--	--
Cluster-13543.308	0.218684	8.26555	-4.9604	2.6481e-08	4.3445e-06	902	--	--	--	--	--	AC157376.2	AC157376	42	1.52996e-10	Medicago truncatula chromosome 7 BAC clone mth2-70d8, complete sequence	--	--	--	--	--	--	--	--	PF03908	Sec20	GO:0006810//GO:0006890	transport//retrograde vesicle-mediated transport, Golgi to endoplasmic reticulum	GO:0005484	SNAP receptor activity	GO:0005622	intracellular anatomical structure	--	--	--	--
Cluster-13543.14752	16.3739	63.0854	-1.9501	2.6565e-08	4.3499e-06	1278	XP_003590791.1		421	1.23e-44	protein WVD2-like 3 [Medicago truncatula]||XP_024636680.1 protein WVD2-like 3 [Medicago truncatula]||XP_039684460.1 protein WVD2-like 3 [Medicago truncatula]||AES61042.1 TPX2 (targeting protein for Xklp2) family protein [Medicago truncatula]||RHN80333.1 hypothetical protein MtrunA17_Chr1g0187121 [Medicago truncatula]	OX326965.1	OX326965	435	0	Medicago arabica genome assembly, chromosome: 2	--	--	--	--	Q84WL6	204	2.4e-16	Protein WVD2-like 3 OS=Arabidopsis thaliana OX=3702 GN=WDL3 PE=1 SV=1	--	--	--	--	--	--	--	--	--	--	--	--
Cluster-13543.3572	0	11.8877	-6.1157	2.7593e-08	4.5013e-06	615	RHN42940.1		582	1.68e-73	putative PLAT/LH2 domain-containing protein [Medicago truncatula]	XM_013591372.2	XM_013591372	321	8.22418e-166	PREDICTED: Medicago truncatula PLAT domain-containing protein 3 (LOC25501928), mRNA	--	--	--	--	Q9SIE7	306	5.38e-34	PLAT domain-containing protein 2 OS=Arabidopsis thaliana OX=3702 GN=PLAT2 PE=2 SV=1	PF01477	PLAT/LH2 domain	--	--	GO:0005515	protein binding	--	--	--	--	--	--
Cluster-13543.39343	18.2091	132.882	-2.8662	2.7584e-08	4.5013e-06	612	XP_013447637.2		619	1.2e-72	receptor-like protein kinase FERONIA [Medicago truncatula]||RHN44462.1 putative protein kinase RLK-Pelle-CrRLK1L-1 family [Medicago truncatula]	XM_013592185.3	XM_013592185	251	6.69314e-127	PREDICTED: Medicago truncatula receptor-like protein kinase FERONIA (LOC25497571), mRNA	--	--	--	--	Q9SCZ4	200	6.96e-17	Receptor-like protein kinase FERONIA OS=Arabidopsis thaliana OX=3702 GN=FER PE=1 SV=1	--	--	--	--	--	--	--	--	--	--	--	--
Cluster-13543.9925	0.204884	9.87789	-5.2128	2.7764e-08	4.5206e-06	936	--	--	--	--	--	OX326970.1	OX326970	326	2.12148e-168	Medicago arabica genome assembly, chromosome: 7	--	--	--	--	--	--	--	--	--	--	--	--	--	--	--	--	--	--	--	--
Cluster-13543.28013	68.0332	14.4558	2.2241	2.7885e-08	4.5318e-06	774	--	--	--	--	--	OX326965.1	OX326965	105	1.24133e-45	Medicago arabica genome assembly, chromosome: 2	--	--	--	--	--	--	--	--	--	--	--	--	--	--	--	--	--	--	--	--
Cluster-13543.19812	9.5786	103.27	-3.4165	2.8353e-08	4.5821e-06	2398	XP_024627930.1		1234	1.61e-160	uncharacterized protein LOC112417134 [Medicago truncatula]	XM_024772162.2	XM_024772162	552	0	PREDICTED: Medicago truncatula uncharacterized LOC112417134 (LOC112417134), mRNA	--	--	--	--	--	--	--	--	PF02776//PF00647//PF02535	Thiamine pyrophosphate enzyme, N-terminal TPP binding domain//Elongation factor 1 gamma, conserved domain//ZIP Zinc transporter	GO:0006414//GO:0006448//GO:0030001//GO:0055085	translational elongation//regulation of translational elongation//metal ion transport//transmembrane transport	GO:0030976//GO:0003746//GO:0046873	thiamine pyrophosphate binding//translation elongation factor activity//metal ion transmembrane transporter activity	GO:0005840//GO:0016020	ribosome//membrane	--	--	--	--
Cluster-13543.32597	58.6212	134.378	-1.1976	2.8314e-08	4.5821e-06	1672	XP_027188218.1		375	9.7e-39	putative disease resistance protein RGA1 [Cicer arietinum]	OX326966.1	OX326966	227	4.16116e-113	Medicago arabica genome assembly, chromosome: 3	--	--	--	--	Q9FMP3	145	2.24e-08	Dihydropyrimidinase OS=Arabidopsis thaliana OX=3702 GN=PYD2 PE=1 SV=1	PF00560	Leucine Rich Repeat	--	--	GO:0005515	protein binding	--	--	--	--	--	--
Cluster-13543.54542	0	10.7496	-5.9742	2.8271e-08	4.5821e-06	349	--	--	--	--	--	OX326969.1	OX326969	81	1.16394e-32	Medicago arabica genome assembly, chromosome: 6	--	--	--	--	--	--	--	--	--	--	--	--	--	--	--	--	--	--	--	--
Cluster-13543.51963	0	8.6924	-5.6712	2.847e-08	4.5924e-06	776	--	--	--	--	--	OX326971.1	OX326971	77	4.5727e-30	Medicago arabica genome assembly, chromosome: 8	--	--	--	--	--	--	--	--	--	--	--	--	--	--	--	--	--	--	--	--
Cluster-2731.0	0	8.5738	-5.6482	2.8788e-08	4.6351e-06	1152	RHN40252.1		853	2.97e-110	putative reverse transcriptase zinc-binding domain-containing protein [Medicago truncatula]	--	--	--	--	--	--	--	--	--	P0C2F6	133	3.43e-07	Putative ribonuclease H protein At1g65750 OS=Arabidopsis thaliana OX=3702 GN=At1g65750 PE=3 SV=1	--	--	--	--	--	--	--	--	--	--	--	--
Cluster-13543.16597	29.8003	66.6445	-1.1652	2.9425e-08	4.7201e-06	763	XP_039685445.1		925	4.51e-121	uncharacterized protein At2g02148 isoform X3 [Medicago truncatula]||RHN42285.1 putative Zinc finger C2HC domain-containing protein [Medicago truncatula]	XM_039829511.1	XM_039829511	623	0	PREDICTED: Medicago truncatula uncharacterized protein At2g02148 (LOC120577708), transcript variant X3, mRNA	--	--	--	--	Q56XX3	490	5.52e-58	Uncharacterized protein At2g02148 OS=Arabidopsis thaliana OX=3702 GN=At2g02148 PE=2 SV=1	--	--	--	--	--	--	--	--	--	--	--	--
Cluster-13543.17781	254.737	12.3473	4.3653	3.1309e-08	5.0129e-06	2084	XP_013450268.1		401	1.88e-38	protein downstream neighbor of Son [Medicago truncatula]||KEH24296.1 downstream neighbor of Son-like protein, putative [Medicago truncatula]||RHN48833.1 hypothetical protein MtrunA17_Chr7g0267981 [Medicago truncatula]	XM_013594814.3	XM_013594814	380	0	PREDICTED: Medicago truncatula protein downstream neighbor of Son (LOC25499530), mRNA	K22422	DONSON	protein downstream neighbor of Son	http://www.genome.jp/dbget-bin/www_bget?ko:K22422	--	--	--	--	--	--	--	--	--	--	--	--	--	--	--	--
Cluster-13543.28712	20.3109	86.9248	-2.094	3.223e-08	5.1508e-06	797	--	--	--	--	--	AC233173.5	AC233173	113	4.57092e-50	Medicago truncatula strain A17 clone WTSI_1018-162A8, complete sequence	--	--	--	--	--	--	--	--	--	--	--	--	--	--	--	--	--	--	--	--
Cluster-13543.6939	0.101467	159.26	-9.5413	3.3165e-08	5.2906e-06	4075	KEH42802.1		316	3.5e-30	hypothetical protein MTR_1g076490 [Medicago truncatula]	OX326969.1	OX326969	3525	0	Medicago arabica genome assembly, chromosome: 6	--	--	--	--	--	--	--	--	PF07531	NHR1 homology to TAF	GO:0006351	DNA-templated transcription	--	--	--	--	--	--	--	--
Cluster-13543.19798	18.1964	104.4	-2.5284	3.4276e-08	5.4376e-06	1581	RHN75972.1		148	1.73e-09	hypothetical protein MtrunA17_Chr2g0326961 [Medicago truncatula]	OX326964.1	OX326964	287	1.74004e-146	Medicago arabica genome assembly, chromosome: 1	--	--	--	--	--	--	--	--	--	--	--	--	--	--	--	--	--	--	--	--
Cluster-13543.59197	1.41395	47.7239	-5.0691	3.4232e-08	5.4376e-06	1561	RHN52894.1		451	7.08e-51	putative Caspase-like domain-containing protein [Medicago truncatula]	OX326966.1	OX326966	320	7.76794e-165	Medicago arabica genome assembly, chromosome: 3	--	--	--	--	Q6XPT5	158	3.79e-10	Metacaspase-7 OS=Arabidopsis thaliana OX=3702 GN=AMC7 PE=1 SV=1	PF01650	Peptidase C13 family	GO:0006508	proteolysis	GO:0008233	peptidase activity	--	--	--	--	--	--
Cluster-13543.7027	0	7.12088	-5.3727	3.4265e-08	5.4376e-06	1049	--	--	--	--	--	AC149038.2	AC149038	274	1.92548e-139	Medicago truncatula chromosome 7 clone mth2-29a5, complete sequence	--	--	--	--	--	--	--	--	--	--	--	--	--	--	--	--	--	--	--	--
Cluster-13543.55456	0.281898	16.5603	-5.6311	3.4355e-08	5.4402e-06	1733	AET04022.1		174	4.83e-11	hypothetical protein MTR_8g079310 [Medicago truncatula]	OX326968.1	OX326968	179	2.08045e-86	Medicago arabica genome assembly, chromosome: 5	--	--	--	--	--	--	--	--	--	--	--	--	--	--	--	--	--	--	--	--
Cluster-13543.55605	0.722391	323.48	-8.7693	3.6103e-08	5.7066e-06	2627	KAJ1397557.1		2646	0	Ribosome biogenesis protein BMS1/TSR1, C-terminal [Sesbania bispinosa]	XM_028371589.1	XM_028371589	631	0	PREDICTED: Glycine soja pre-rRNA-processing protein TSR1 homolog (LOC114408514), mRNA	K14799	TSR1	pre-rRNA-processing protein TSR1	http://www.genome.jp/dbget-bin/www_bget?ko:K14799	Q5SWD9	929	4.53e-111	Pre-rRNA-processing protein TSR1 homolog OS=Mus musculus OX=10090 GN=Tsr1 PE=1 SV=1	PF08142	AARP2CN (NUC121) domain	GO:0042254	ribosome biogenesis	--	--	GO:0005634	nucleus	KOG1980	Uncharacterized conserved protein	--	--
Cluster-13543.55088	0.246436	83.3979	-8.2875	3.6321e-08	5.7305e-06	2102	KEH22266.1		1549	9.5e-209	transmembrane protein, putative [Medicago truncatula]	AC233847.5	AC233847	70	9.91575e-26	Medicago truncatula clone mth2-75k15, complete sequence	--	--	--	--	--	--	--	--	--	--	--	--	--	--	--	--	--	--	--	--
Cluster-13543.59548	0.763734	29.6333	-5.3147	3.7526e-08	5.9099e-06	1378	ABN05985.1		1158	6.29e-155	Xanthine/uracil/vitamin C permease, partial [Medicago truncatula]	AC195453.1	AC195453	508	0	Medicago truncatula clone mth2-43p1, complete sequence	--	--	--	--	Q3E7D0	884	1.44e-110	Nucleobase-ascorbate transporter 12 OS=Arabidopsis thaliana OX=3702 GN=NAT12 PE=1 SV=3	PF00860	Permease family	GO:0055085	transmembrane transport	GO:0022857	transmembrane transporter activity	GO:0016020	membrane	KOG1292	Xanthine/uracil transporters	--	--
Cluster-13543.27605	3.79475	238.337	-5.9649	3.7691e-08	5.9251e-06	1407	XP_024637488.2		1239	1.19e-162	TMV resistance protein N isoform X4 [Medicago truncatula]	XM_003604482.4	XM_003604482	613	0	PREDICTED: Medicago truncatula disease resistance protein RPV1 (LOC11415289), transcript variant X1, mRNA	--	--	--	--	A0A290U7C4	620	2.14e-69	Disease resistance protein Roq1 OS=Nicotiana benthamiana OX=4100 GN=ROQ1 PE=1 SV=1	PF00004//PF13676//PF01637//PF00931//PF01582	ATPase family associated with various cellular activities (AAA)//TIR domain//ATPase domain predominantly from Archaea//NB-ARC domain//TIR domain	GO:0007165	signal transduction	GO:0016887//GO:0043531//GO:0005524	ATP hydrolysis activity//ADP binding//ATP binding	--	--	--	--	--	--
Cluster-13543.44132	36.6565	2.60019	3.8297	4.009e-08	6.2907e-06	1053	RHN41596.1		427	1.93e-49	hypothetical protein MtrunA17_Chr8g0367731 [Medicago truncatula]	AC142143.29	AC142143	284	5.33675e-145	Medicago truncatula chromosome 8 clone mth2-25c22, complete sequence	--	--	--	--	Q10ND7	154	6.71e-10	Laccase-10 OS=Oryza sativa subsp. japonica OX=39947 GN=LAC10 PE=2 SV=1	--	--	--	--	--	--	--	--	--	--	--	--
Cluster-13543.12862	393.484	0	11.012	4.07e-08	6.3749e-06	2214	--	--	--	--	--	OX326969.1	OX326969	156	1.62969e-73	Medicago arabica genome assembly, chromosome: 6	--	--	--	--	--	--	--	--	PF05432//PF05236	Bone sialoprotein II (BSP-II)//Transcription initiation factor TFIID component TAF4 family	GO:0006352//GO:0001503//GO:0007155	DNA-templated transcription initiation//ossification//cell adhesion	--	--	GO:0005669//GO:0005576	transcription factor TFIID complex//extracellular region	--	--	--	--
Cluster-13543.47174	2.97023	60.0364	-4.3565	4.1033e-08	6.4155e-06	460	AET05580.1		142	7.29e-09	transmembrane protein, putative [Medicago truncatula]	OX326965.1	OX326965	323	4.67318e-167	Medicago arabica genome assembly, chromosome: 2	--	--	--	--	--	--	--	--	--	--	--	--	--	--	--	--	--	--	--	--
Cluster-13543.10431	49.1652	174.792	-1.8285	4.3326e-08	6.7617e-06	2444	RHN68934.1		2972	0	putative protein kinase RLK-Pelle-LysM family [Medicago truncatula]	CU024864.5	CU024864	1878	0	M.truncatula DNA sequence from clone MTH2-9F11 on chromosome 3, complete sequence	--	--	--	--	O22808	1465	4.09e-193	Protein LYK5 OS=Arabidopsis thaliana OX=3702 GN=LYK5 PE=2 SV=1	PF07714//PF00069	Protein tyrosine and serine/threonine kinase//Protein kinase domain	GO:0006468	protein phosphorylation	GO:0004672//GO:0005524	protein kinase activity//ATP binding	--	--	--	--	--	--
Cluster-13543.5350	0	305.726	-10.803	4.4178e-08	6.8823e-06	2050	PNY08940.1		1296	2.43e-171	hypothetical protein L195_g005480 [Trifolium pratense]	CR932968.2	CR932968	1350	0	Medicago truncatula chromosome 5 clone mth2-8e17, COMPLETE SEQUENCE	--	--	--	--	--	--	--	--	PF00098	Zinc knuckle	--	--	GO:0008270//GO:0003676	zinc ion binding//nucleic acid binding	--	--	--	--	--	--
Cluster-13543.17840	17.0272	1019.97	-5.9011	4.5182e-08	7.026e-06	2273	--	--	--	--	--	--	--	--	--	--	--	--	--	--	--	--	--	--	PF03051	Peptidase C1-like family	GO:0006508	proteolysis	GO:0008234	cysteine-type peptidase activity	--	--	--	--	--	--
Cluster-13543.22205	0.72822	28.7058	-5.308	4.8214e-08	7.4839e-06	1143	ACU18869.1		230	5.64e-19	unknown, partial [Glycine max]	OX326966.1	OX326966	762	0	Medicago arabica genome assembly, chromosome: 3	--	--	--	--	--	--	--	--	--	--	--	--	--	--	--	--	--	--	--	--
Cluster-13543.7009	0	17.0185	-6.6345	4.8476e-08	7.5112e-06	1594	--	--	--	--	--	OX326965.1	OX326965	207	5.19937e-102	Medicago arabica genome assembly, chromosome: 2	--	--	--	--	--	--	--	--	--	--	--	--	--	--	--	--	--	--	--	--
Cluster-13543.30101	2.25716	35.8909	-3.9912	5.0007e-08	7.728e-06	498	XP_039683499.1		432	1.45e-48	receptor-like protein 7 [Medicago truncatula]||AES77345.1 leucine-rich receptor-like kinase family protein, putative [Medicago truncatula]	OX326969.1	OX326969	345	2.99851e-179	Medicago arabica genome assembly, chromosome: 6	--	--	--	--	--	--	--	--	PF13855//PF00560	Leucine rich repeat//Leucine Rich Repeat	--	--	GO:0005515	protein binding	--	--	--	--	--	--
Cluster-13543.39414	660.086	237.742	1.4726	5.0054e-08	7.728e-06	2015	XP_024627534.2		1882	1.31e-254	probable disease resistance protein At5g66900 [Medicago truncatula]||XP_024627535.2 probable disease resistance protein At5g66900 [Medicago truncatula]||RHN42225.1 putative powdery mildew resistance protein, RPW8 [Medicago truncatula]	XM_024771767.2	XM_024771767	886	0	PREDICTED: Medicago truncatula probable disease resistance protein At5g66900 (LOC11415836), transcript variant X2, mRNA	--	--	--	--	Q9FKZ1	512	5.59e-54	Probable disease resistance protein At5g66900 OS=Arabidopsis thaliana OX=3702 GN=At5g66900 PE=1 SV=1	PF00005//PF00931//PF01637	ABC transporter//NB-ARC domain//ATPase domain predominantly from Archaea	--	--	GO:0043531//GO:0005524	ADP binding//ATP binding	--	--	--	--	--	--
Cluster-13543.18676	115.07	574.048	-2.3168	5.1495e-08	7.9363e-06	4180	XP_013456747.1		4003	0	G-type lectin S-receptor-like serine/threonine-protein kinase At4g27290 [Medicago truncatula]||KEH30778.1 S-locus lectin kinase family protein [Medicago truncatula]||RHN61973.1 putative protein kinase RLK-Pelle-DLSV family [Medicago truncatula]	OX326964.1	OX326964	1368	0	Medicago arabica genome assembly, chromosome: 1	--	--	--	--	O81905	1772	4.83e-229	Receptor-like serine/threonine-protein kinase SD1-8 OS=Arabidopsis thaliana OX=3702 GN=SD18 PE=1 SV=1	PF11883//PF07714//PF00069//PF00954	Domain of unknown function (DUF3403)//Protein tyrosine and serine/threonine kinase//Protein kinase domain//S-locus glycoprotein domain	GO:0016310//GO:0009069//GO:0006468//GO:0048544	phosphorylation//serine family amino acid metabolic process//protein phosphorylation//recognition of pollen	GO:0005524//GO:0004672//GO:0004674	ATP binding//protein kinase activity//protein serine/threonine kinase activity	--	--	--	--	--	--
Cluster-13543.49140	0.974668	38.7762	-5.2846	5.1798e-08	7.9688e-06	506	KEH19600.1		147	3.63e-10	hypothetical protein MTR_8g464750 [Medicago truncatula]	AC138171.17	AC138171	210	3.39156e-104	Medicago truncatula clone mth2-7f10, complete sequence	--	--	--	--	--	--	--	--	--	--	--	--	--	--	--	--	--	--	--	--
Cluster-13543.4705	0.0958189	21.4584	-6.6495	5.2259e-08	8.0144e-06	1248	--	--	--	--	--	AC207600.4	AC207600	64	1.2608e-22	Medicago truncatula chromosome 2 BAC clone mth2-31i16, complete sequence	--	--	--	--	--	--	--	--	PF04196//PF01284//PF15202	Bunyavirus RNA dependent RNA polymerase//Membrane-associating domain//Adipogenin	GO:0006144//GO:0019079//GO:0045444//GO:0006351	purine nucleobase metabolic process//viral genome replication//fat cell differentiation//DNA-templated transcription	GO:0003968	RNA-dependent RNA polymerase activity	GO:0016020//GO:0031379	membrane//RNA-directed RNA polymerase complex	--	--	--	--
Cluster-9334.0	0.114982	14.5832	-6.094	5.228e-08	8.0144e-06	1662	RHN75279.1		820	1.88e-102	putative FBD domain, leucine-rich repeat domain, L domain-containing protein [Medicago truncatula]	AC199618.7	AC199618	367	0	Medicago truncatula strain A17 clone mth2-139c1, complete sequence	--	--	--	--	--	--	--	--	PF09061	Stirrup	--	--	GO:0016788	hydrolase activity, acting on ester bonds	--	--	--	--	--	--
Cluster-13543.37453	9.08303	0.37139	4.6095	5.4139e-08	8.2846e-06	488	XP_039686478.1		285	8.13e-29	uncharacterized protein LOC11422858 isoform X2 [Medicago truncatula]	OX326971.1	OX326971	172	4.34144e-83	Medicago arabica genome assembly, chromosome: 8	--	--	--	--	Q9SRH9	131	3.6e-08	Paired amphipathic helix protein Sin3-like 1 OS=Arabidopsis thaliana OX=3702 GN=SNL1 PE=1 SV=2	--	--	--	--	--	--	--	--	--	--	--	--
Cluster-13543.30209	33.4791	118.7	-1.8199	5.4434e-08	8.3151e-06	1060	KEH21504.1		494	3.05e-53	LRR receptor-like kinase family protein [Medicago truncatula]	XM_013592029.3	XM_013592029	638	0	PREDICTED: Medicago truncatula probable leucine-rich repeat receptor-like protein kinase At1g35710 (LOC25497449), mRNA	--	--	--	--	Q8VZG8	174	2.72e-12	MDIS1-interacting receptor like kinase 2 OS=Arabidopsis thaliana OX=3702 GN=MIK2 PE=1 SV=3	PF00560//PF13855//PF13516//PF02790	Leucine Rich Repeat//Leucine rich repeat//Leucine Rich repeat//Cytochrome C oxidase subunit II, transmembrane domain	GO:0022900	electron transport chain	GO:0005515	protein binding	--	--	--	--	--	--
Cluster-13543.56264	0	18.9974	-6.7962	5.5424e-08	8.4514e-06	977	--	--	--	--	--	CU571152.5	CU571152	91	9.5879e-38	M.truncatula DNA sequence from clone MTH2-44F3 on chromosome 3, complete sequence	--	--	--	--	--	--	--	--	--	--	--	--	--	--	--	--	--	--	--	--
Cluster-14560.0	0.710804	33.936	-5.5712	5.8461e-08	8.8988e-06	1134	AES64895.1		451	5.06e-51	hypothetical protein MTR_2g032870 [Medicago truncatula]||RHN72999.1 hypothetical protein MtrunA17_Chr2g0293761 [Medicago truncatula]	OX326971.1	OX326971	583	0	Medicago arabica genome assembly, chromosome: 8	--	--	--	--	--	--	--	--	--	--	--	--	--	--	--	--	--	--	--	--
Cluster-13543.6932	0	19.0018	-6.7948	5.8915e-08	8.9522e-06	2618	XP_039689993.1		634	2.97e-74	uncharacterized protein LOC120580473 [Medicago truncatula]	XM_045963009.1	XM_045963009	268	1.06051e-135	PREDICTED: Trifolium pratense protease 2 (LOC123911562), mRNA	--	--	--	--	--	--	--	--	--	--	--	--	--	--	--	--	--	--	--	--
Cluster-13543.21669	52.6615	139.544	-1.4098	5.9359e-08	9.0039e-06	2919	XP_039688883.1		3450	0	uncharacterized protein LOC120580036 isoform X1 [Medicago truncatula]||AES88264.2 Myb/SANT-like DNA-binding domain protein [Medicago truncatula]	XM_039832949.1	XM_039832949	2414	0	PREDICTED: Medicago truncatula uncharacterized LOC120580036 (LOC120580036), transcript variant X1, mRNA	--	--	--	--	Q9FWZ1	198	1.5e-14	F-box/LRR-repeat protein 13 OS=Arabidopsis thaliana OX=3702 GN=FBL13 PE=2 SV=1	PF11857//PF05151//PF00646//PF12937//PF04504	Domain of unknown function (DUF3377)//Photosystem II reaction centre M protein (PsbM)//F-box domain//F-box-like//Protein of unknown function, DUF573	GO:0015979//GO:0019684//GO:0006355	photosynthesis//photosynthesis, light reaction//regulation of DNA-templated transcription	GO:0005515//GO:0004222	protein binding//metalloendopeptidase activity	GO:0009523	photosystem II	--	--	--	--
Cluster-13543.4279	0.620075	23.776	-5.2611	6.0051e-08	9.0769e-06	806	--	--	--	--	--	--	--	--	--	--	--	--	--	--	--	--	--	--	--	--	--	--	--	--	--	--	--	--	--	--
Cluster-13543.54477	0	17.783	-6.7004	6.0022e-08	9.0769e-06	405	--	--	--	--	--	AC138171.17	AC138171	121	7.95992e-55	Medicago truncatula clone mth2-7f10, complete sequence	--	--	--	--	--	--	--	--	--	--	--	--	--	--	--	--	--	--	--	--
Cluster-2553.0	0	18.7713	-6.7776	6.1748e-08	9.3171e-06	3580	KAG5042376.1		169	6.41e-10	hypothetical protein JHK87_006291 [Glycine soja]	OX326971.1	OX326971	912	0	Medicago arabica genome assembly, chromosome: 8	--	--	--	--	--	--	--	--	--	--	--	--	--	--	--	--	--	--	--	--
Cluster-13543.15437	0.396799	14.5857	-5.1229	6.2421e-08	9.4023e-06	652	--	--	--	--	--	CT573506.2	CT573506	219	4.39939e-109	Medicago truncatula chromosome 5 clone mth4-42d11, COMPLETE SEQUENCE	--	--	--	--	--	--	--	--	--	--	--	--	--	--	--	--	--	--	--	--
Cluster-13543.54533	0.0958189	6.14597	-4.8423	6.2896e-08	9.4573e-06	960	--	--	--	--	--	OX326971.1	OX326971	274	1.75664e-139	Medicago arabica genome assembly, chromosome: 8	--	--	--	--	--	--	--	--	--	--	--	--	--	--	--	--	--	--	--	--
Cluster-13543.11593	0.218131	16.8004	-5.9784	6.3262e-08	9.4959e-06	626	--	--	--	--	--	AC146861.24	AC146861	163	5.68793e-78	Medicago truncatula clone mth2-31p22, complete sequence	--	--	--	--	--	--	--	--	--	--	--	--	--	--	--	--	--	--	--	--
Cluster-13543.7861	0.388924	24.5482	-5.8766	6.4138e-08	9.6106e-06	1247	QHN96895.1		209	2.65e-16	putative plant SNARE [Arachis hypogaea]	AC146862.24	AC146862	325	1.0261e-167	Medicago truncatula chromosome 8 clone mth2-174p12, complete sequence	K08494	NSPN	novel plant SNARE	http://www.genome.jp/dbget-bin/www_bget?ko:K08494	Q9LNH6	155	2.37e-10	Novel plant SNARE 12 OS=Arabidopsis thaliana OX=3702 GN=NPSN12 PE=2 SV=1	--	--	--	--	--	--	--	--	--	--	--	--
Cluster-13543.9716	0.958746	16.1251	-4.103	6.4973e-08	9.719e-06	1791	--	--	--	--	--	--	--	--	--	--	--	--	--	--	--	--	--	--	--	--	--	--	--	--	--	--	--	--	--	--
Cluster-13543.6103	0	44.6492	-8.0276	6.511e-08	9.7226e-06	4846	XP_039690279.1		1246	3.62e-140	uncharacterized protein LOC120580547 [Medicago truncatula]	OX326970.1	OX326970	683	0	Medicago arabica genome assembly, chromosome: 7	--	--	--	--	--	--	--	--	PF01275//PF03859	Myelin proteolipid protein (PLP or lipophilin)//CG-1 domain	--	--	GO:0003677	DNA binding	--	--	--	--	--	--
Cluster-13543.10806	122.385	291.091	-1.9399	6.6444e-08	9.9047e-06	1953	XP_003611733.1		1989	2.29e-276	triacylglycerol lipase OBL1 [Medicago truncatula]||AES94691.1 triacylglycerol lipase-like protein [Medicago truncatula]||RHN54022.1 putative triacylglycerol lipase [Medicago truncatula]	AC144431.11	AC144431	1102	0	Medicago truncatula clone mth2-21i14, complete sequence	--	--	--	--	F4JFU8	747	5.07e-90	Triacylglycerol lipase OBL1 OS=Arabidopsis thaliana OX=3702 GN=OBL1 PE=1 SV=1	PF01764//PF07819//PF12695	Lipase (class 3)//PGAP1-like protein//Alpha/beta hydrolase family	GO:0006629	lipid metabolic process	GO:0016788//GO:0016787	hydrolase activity, acting on ester bonds//hydrolase activity	--	--	--	--	--	--
Cluster-13543.6304	38.0328	168.151	-2.1451	7.1658e-08	1.0664e-05	1877	XP_003594618.1		2414	0	heat shock 70 kDa protein 4 [Medicago truncatula]||AES64869.1 heat shock 70 kDa protein [Medicago truncatula]||RHN72981.1 putative Heat shock protein 70 family [Medicago truncatula]	OX326971.1	OX326971	1390	0	Medicago arabica genome assembly, chromosome: 8	K03283	HSPA1_6_8	heat shock 70kDa protein 1/6/8	http://www.genome.jp/dbget-bin/www_bget?ko:K03283	P09189	1695	7.54e-231	Heat shock cognate 70 kDa protein OS=Petunia hybrida OX=4102 GN=HSP70 PE=2 SV=1	PF02881//PF02782//PF00012	SRP54-type protein, helical bundle domain//FGGY family of carbohydrate kinases, C-terminal domain//Hsp70 protein	GO:0006614//GO:0005975	SRP-dependent cotranslational protein targeting to membrane//carbohydrate metabolic process	GO:0005524//GO:0016773//GO:0005525	ATP binding//phosphotransferase activity, alcohol group as acceptor//GTP binding	--	--	--	--	--	--
Cluster-13543.41750	0	17.5807	-6.6829	7.1958e-08	1.069e-05	1028	--	--	--	--	--	CT954230.2	CT954230	556	0	Medicago truncatula chromosome 5 clone mth4-19o22, COMPLETE SEQUENCE	--	--	--	--	--	--	--	--	--	--	--	--	--	--	--	--	--	--	--	--
Cluster-13543.13880	44.5888	208.378	-2.2234	7.2678e-08	1.0778e-05	2533	XP_013460855.1		1233	4.75e-161	2,3-bisphosphoglycerate-dependent phosphoglycerate mutase 1 [Medicago truncatula]||KEH34889.1 phosphoglycerate/bisphosphoglycerate mutase family protein [Medicago truncatula]||RHN68595.1 putative phosphoglycerate mutase (2,3-diphosphoglycerate-dependent) [Medicago truncatula]	XM_013605401.3	XM_013605401	974	0	PREDICTED: Medicago truncatula 2,3-bisphosphoglycerate-dependent phosphoglycerate mutase 1 (LOC25489422), mRNA	K01834	PGAM, gpmA	2,3-bisphosphoglycerate-dependent phosphoglycerate mutase	http://www.genome.jp/dbget-bin/www_bget?ko:K01834	Q9LM13	1099	1.11e-142	2,3-bisphosphoglycerate-dependent phosphoglycerate mutase 1 OS=Arabidopsis thaliana OX=3702 GN=gpmA1 PE=2 SV=1	--	--	--	--	--	--	--	--	KOG0235	Phosphoglycerate mutase	--	--
Cluster-13543.44512	2.39814	16.9455	-2.7957	7.4633e-08	1.1049e-05	1649	XP_003592914.1		1363	3.66e-185	uncharacterized protein LOC11421587 [Medicago truncatula]||ABE79561.1 Octicosapeptide/Phox/Bem1p [Medicago truncatula]||AES63165.1 PB1 domain protein [Medicago truncatula]||RHN71453.1 putative PB1 domain-containing protein [Medicago truncatula]	XR_005644037.1	XR_005644037	1069	0	PREDICTED: Medicago truncatula uncharacterized LOC11421587 (LOC11421587), transcript variant X2, misc_RNA	--	--	--	--	--	--	--	--	PF00564//PF03194	PB1 domain//LUC7 N_terminus	GO:0006376	mRNA splice site selection	GO:0005515//GO:0003729	protein binding//mRNA binding	GO:0005685	U1 snRNP	--	--	--	--
Cluster-13543.39159	58.5607	387.647	-2.7265	7.5474e-08	1.1155e-05	2002	RHN39178.1		738	1.64e-84	putative transferase, protein kinase RLK-Pelle-LRR-I-1 family [Medicago truncatula]	OX326968.1	OX326968	631	0	Medicago arabica genome assembly, chromosome: 5	--	--	--	--	C0LGD6	197	2.39e-14	Probable LRR receptor-like serine/threonine-protein kinase At1g05700 OS=Arabidopsis thaliana OX=3702 GN=At1g05700 PE=1 SV=1	PF13516//PF13855//PF00560	Leucine Rich repeat//Leucine rich repeat//Leucine Rich Repeat	--	--	GO:0005515	protein binding	--	--	--	--	--	--
Cluster-13543.52147	0.635819	13.6687	-4.4598	7.6447e-08	1.1279e-05	1058	--	--	--	--	--	--	--	--	--	--	--	--	--	--	--	--	--	--	PF02487//PF01080	CLN3 protein//Presenilin	GO:0016485	protein processing	GO:0004190	aspartic-type endopeptidase activity	GO:0016020	membrane	--	--	--	--
Cluster-13543.7112	2.73541	20.9004	-2.9463	7.826e-08	1.1527e-05	1904	AES93592.1		1514	1.71e-204	transmembrane protein, putative [Medicago truncatula]	CU570969.16	CU570969	77	1.15164e-29	M.truncatula DNA sequence from clone MTH2-75D5 on chromosome 3, complete sequence	--	--	--	--	--	--	--	--	PF03387//PF08767	Herpesvirus UL46 protein//CRM1 C terminal	GO:0006355//GO:0007165	regulation of DNA-templated transcription//signal transduction	GO:0005049	nuclear export signal receptor activity	--	--	--	--	--	--
Cluster-13543.6350	0	13.492	-6.3038	7.9644e-08	1.1711e-05	641	--	--	--	--	--	XR_003013149.2	XR_003013149	168	9.69028e-81	PREDICTED: Medicago truncatula uncharacterized LOC25497117 (LOC25497117), transcript variant X9, ncRNA	--	--	--	--	--	--	--	--	--	--	--	--	--	--	--	--	--	--	--	--
Cluster-13543.4826	0	18.1311	-6.7268	8.1327e-08	1.1938e-05	1354	--	--	--	--	--	OX326970.1	OX326970	722	0	Medicago arabica genome assembly, chromosome: 7	--	--	--	--	--	--	--	--	--	--	--	--	--	--	--	--	--	--	--	--
Cluster-3017.0	0	10.5802	-5.9513	8.4189e-08	1.2337e-05	810	KEH24922.1		638	5.72e-75	disease resistance protein (TIR-NBS-LRR class) [Medicago truncatula]	XM_024785374.2	XM_024785374	315	2.37771e-162	PREDICTED: Medicago truncatula TMV resistance protein N (LOC11433967), mRNA	--	--	--	--	Q40392	166	9.18e-12	TMV resistance protein N OS=Nicotiana glutinosa OX=35889 GN=N PE=1 SV=1	PF13855	Leucine rich repeat	--	--	GO:0005515	protein binding	--	--	--	--	--	--
Cluster-13543.45897	5.8044	32.5505	-2.4867	8.6223e-08	1.2614e-05	1785	KEH21555.1		193	3.41e-14	hypothetical protein MTR_7g007420 [Medicago truncatula]	OX326969.1	OX326969	336	1.13616e-173	Medicago arabica genome assembly, chromosome: 6	--	--	--	--	Q9FWX8	188	2.69e-13	ABC transporter B family member 12 OS=Arabidopsis thaliana OX=3702 GN=ABCB12 PE=2 SV=2	PF00664	ABC transporter transmembrane region	GO:0055085	transmembrane transport	GO:0005524//GO:0140359	ATP binding//ABC-type transporter activity	--	--	--	--	--	--
Cluster-13543.8684	222.78	457.326	-1.0383	8.7468e-08	1.2774e-05	2833	XP_024638709.1		539	4.75e-59	extracellular ribonuclease isoform X3 [Medicago truncatula]	OX326968.1	OX326968	711	0	Medicago arabica genome assembly, chromosome: 5	--	--	--	--	Q03091	170	1.2e-11	Extracellular ribonuclease OS=Bacillus amyloliquefaciens OX=1390 GN=bsn PE=1 SV=1	PF04231	Endonuclease I	--	--	GO:0004518	nuclease activity	--	--	--	--	--	--
Cluster-13543.4580	4.92094	35.9448	-2.8667	8.7651e-08	1.278e-05	2354	KEH25577.1		594	2.38e-67	F-box protein interaction domain protein [Medicago truncatula]	CR954193.3	CR954193	301	4.30619e-154	Medicago truncatula chromosome 5 clone mth2-27a1, COMPLETE SEQUENCE	--	--	--	--	Q9LIR8	249	1.78e-21	F-box/kelch-repeat protein At3g23880 OS=Arabidopsis thaliana OX=3702 GN=At3g23880 PE=2 SV=1	PF00646//PF12937//PF04176	F-box domain//F-box-like//TIP41-like family	GO:0043666	regulation of phosphoprotein phosphatase activity	GO:0005515	protein binding	--	--	--	--	--	--
Cluster-13543.56754	0	54.3279	-8.3103	9.0142e-08	1.3121e-05	2498	AES76290.2		323	9.03e-33	hypothetical protein MTR_6g075030 [Medicago truncatula]||RHN52433.1 hypothetical protein MtrunA17_Chr6g0480511 [Medicago truncatula]	AC149496.26	AC149496	731	0	Medicago truncatula chromosome 6 clone mth2-119c5, complete sequence	K26109	NRDE2	nuclear exosome regulator NRDE2	http://www.genome.jp/dbget-bin/www_bget?ko:K26109	--	--	--	--	--	--	--	--	--	--	--	--	--	--	--	--
Cluster-13543.50707	17.9801	135.993	-2.9164	9.1994e-08	1.3368e-05	848	RHN72119.1		1107	1.13e-143	putative protein kinase RLK-Pelle-LRR-XII-1 family [Medicago truncatula]	XM_024776695.2	XM_024776695	644	0	PREDICTED: Medicago truncatula probable LRR receptor-like serine/threonine-protein kinase At3g47570 (LOC25485996), mRNA	K13420	FLS2	LRR receptor-like serine/threonine-protein kinase FLS2	http://www.genome.jp/dbget-bin/www_bget?ko:K13420	C0LGP4	490	1.31e-54	Probable LRR receptor-like serine/threonine-protein kinase At3g47570 OS=Arabidopsis thaliana OX=3702 GN=At3g47570 PE=2 SV=1	PF07714//PF00069	Protein tyrosine and serine/threonine kinase//Protein kinase domain	GO:0006468	protein phosphorylation	GO:0005524//GO:0004672	ATP binding//protein kinase activity	--	--	--	--	--	--
Cluster-13543.23435	91.3513	225.109	-1.3007	9.4761e-08	1.3747e-05	1872	XP_003605057.1		726	6.04e-80	uncharacterized protein LOC11419927 [Medicago truncatula]||AES87254.1 disease resistance protein (TIR-NBS-LRR class) [Medicago truncatula]||RHN59201.1 putative TIR domain, winged helix-turn-helix DNA-binding domain-containing protein [Medicago truncatula]	XM_003605009.4	XM_003605009	350	0	PREDICTED: Medicago truncatula uncharacterized LOC11419927 (LOC11419927), mRNA	--	--	--	--	--	--	--	--	--	--	--	--	--	--	--	--	--	--	--	--
Cluster-13543.56371	0	9.09573	-5.7347	9.5753e-08	1.3844e-05	1598	--	--	--	--	--	AC146664.37	AC146664	43	7.65882e-11	Medicago truncatula chromosome 6 clone mth2-10e20, complete sequence	--	--	--	--	--	--	--	--	--	--	--	--	--	--	--	--	--	--	--	--
Cluster-13543.5766	3.1511	90.5488	-4.8579	9.5656e-08	1.3844e-05	2969	RHN73208.1		1303	1.21e-169	putative heavy metal-associated domain, HMA [Medicago truncatula]	XM_013607801.3	XM_013607801	953	0	PREDICTED: Medicago truncatula heavy metal-associated isoprenylated plant protein 35 (LOC25488135), mRNA	--	--	--	--	Q84J88	268	7.22e-24	Heavy metal-associated isoprenylated plant protein 36 OS=Arabidopsis thaliana OX=3702 GN=HIPP36 PE=1 SV=1	PF00403	Heavy-metal-associated domain	--	--	GO:0046872	metal ion binding	--	--	--	--	--	--
Cluster-13543.4174	1.109	13.0429	-3.5441	9.6172e-08	1.3882e-05	1181	KEH24225.1		384	6.42e-43	hypothetical protein MTR_7g106040 [Medicago truncatula]||RHN48770.1 hypothetical protein MtrunA17_Chr7g0267311 [Medicago truncatula]	OX326970.1	OX326970	181	1.08655e-87	Medicago arabica genome assembly, chromosome: 7	--	--	--	--	--	--	--	--	PF02109	DAD family	--	--	--	--	GO:0008250	oligosaccharyltransferase complex	--	--	--	--
Cluster-13543.55767	0	212.767	-10.28	9.6522e-08	1.3909e-05	1804	--	--	--	--	--	OX326967.1	OX326967	474	0	Medicago arabica genome assembly, chromosome: 4	--	--	--	--	--	--	--	--	--	--	--	--	--	--	--	--	--	--	--	--
Cluster-13543.37669	35.0429	109.352	-1.6432	9.704e-08	1.396e-05	2253	XP_003601531.2		1188	1.95e-153	uncharacterized protein LOC11435663 isoform X1 [Medicago truncatula]||AES71782.2 hypothetical protein MTR_3g082720 [Medicago truncatula]||RHN69070.1 putative SAWADEE domain-containing protein [Medicago truncatula]	OX326967.1	OX326967	1077	0	Medicago arabica genome assembly, chromosome: 4	--	--	--	--	--	--	--	--	PF07022//PF16719	Bacteriophage CI repressor helix-turn-helix domain//SAWADEE domain	GO:0045892	negative regulation of DNA-templated transcription	GO:0003682//GO:0003677	chromatin binding//DNA binding	GO:0000785	chromatin	--	--	--	--
Cluster-13543.6716	0	17.2296	-6.6555	9.8673e-08	1.4172e-05	1341	XP_024633687.2		870	2.93e-114	uncharacterized protein LOC112419870 [Medicago truncatula]	XM_024777919.2	XM_024777919	542	0	PREDICTED: Medicago truncatula uncharacterized LOC112419870 (LOC112419870), mRNA	--	--	--	--	--	--	--	--	PF16845//PF00031	Aspartic acid proteinase inhibitor//Cystatin domain	--	--	GO:0004869	cysteine-type endopeptidase inhibitor activity	--	--	--	--	--	--
Cluster-13543.6827	0	5.90574	-5.1063	9.8838e-08	1.4172e-05	957	--	--	--	--	--	AC146332.47	AC146332	396	0	Medicago truncatula clone mth2-7l17, complete sequence	--	--	--	--	--	--	--	--	--	--	--	--	--	--	--	--	--	--	--	--
Cluster-13543.7051	0.852281	664.086	-9.612	9.9566e-08	1.4252e-05	3118	XP_013463822.1		2129	5.19e-290	uncharacterized protein LOC25488301 [Medicago truncatula]||KEH37857.1 replication factor-A carboxy-terminal domain protein [Medicago truncatula]	XM_013608368.3	XM_013608368	508	0	PREDICTED: Medicago truncatula uncharacterized LOC25488301 (LOC25488301), mRNA	--	--	--	--	--	--	--	--	PF14993//PF03846	Neuropeptide S precursor protein//Cell division inhibitor SulA	GO:0051782//GO:0007218//GO:0009432	negative regulation of cell division//neuropeptide signaling pathway//SOS response	--	--	GO:0005576	extracellular region	--	--	--	--
Cluster-13543.1550	0.0842869	35.4042	-7.3719	1.0024e-07	1.4301e-05	2399	--	--	--	--	--	OX326968.1	OX326968	146	6.40421e-68	Medicago arabica genome assembly, chromosome: 5	--	--	--	--	--	--	--	--	--	--	--	--	--	--	--	--	--	--	--	--
Cluster-13543.54443	10.5902	47.9817	-2.1946	1.0012e-07	1.4301e-05	917	KEH34065.1		1249	9.62e-168	disease resistance protein (TIR-NBS-LRR class) [Medicago truncatula]	XM_039831231.1	XM_039831231	621	0	PREDICTED: Medicago truncatula disease resistance protein RPV1-like (LOC25489135), transcript variant X2, mRNA	--	--	--	--	F4JT78	361	5.35e-37	Disease resistance protein RPP2A OS=Arabidopsis thaliana OX=3702 GN=RPP2A PE=2 SV=1	PF13516	Leucine Rich repeat	--	--	GO:0005515	protein binding	--	--	--	--	--	--
Cluster-13543.7360	6.83983	58.8907	-3.0977	1.0071e-07	1.4344e-05	1937	--	--	--	--	--	OX326967.1	OX326967	37	2.01741e-07	Medicago arabica genome assembly, chromosome: 4	--	--	--	--	--	--	--	--	--	--	--	--	--	--	--	--	--	--	--	--
Cluster-13543.4923	0	8.6085	-5.6522	1.0351e-07	1.4719e-05	1261	AES94399.1		321	9e-34	late nodulin [Medicago truncatula]||RHN53844.1 putative Late nodulin [Medicago truncatula]	AC144516.5	AC144516	972	0	Medicago truncatula clone mth2-28p22, complete sequence	--	--	--	--	--	--	--	--	PF07127	Late nodulin protein	--	--	GO:0046872	metal ion binding	--	--	--	--	--	--
Cluster-13543.32508	173.514	28.9255	2.5878	1.041e-07	1.478e-05	3560	AES71585.1		1233	6.31e-155	serine carboxypeptidase-like protein [Medicago truncatula]	CU633473.4	CU633473	878	0	M.truncatula DNA sequence from clone MTH2-75F6 on chromosome 3, complete sequence	K16297	SCPL-II	serine carboxypeptidase-like clade II	http://www.genome.jp/dbget-bin/www_bget?ko:K16297	A0A0C3VJP4	1024	7.68e-126	Serine carboxypeptidase 1 OS=Medicago truncatula OX=3880 GN=SCP1 PE=1 SV=3	PF00450	Serine carboxypeptidase	GO:0006508	proteolysis	GO:0004185	serine-type carboxypeptidase activity	--	--	--	--	--	--
Cluster-13543.43866	5.79495	47.5537	-3.0438	1.043e-07	1.4783e-05	3162	XP_045831823.1		1134	4.27e-140	uncharacterized protein LOC123923197 [Trifolium pratense]	AC174147.7	AC174147	1225	0	Medicago truncatula chromosome 8 clone mth2-75g18, complete sequence	--	--	--	--	--	--	--	--	--	--	--	--	--	--	--	--	--	--	--	--
Cluster-13543.40887	717.859	213.311	1.7504	1.0763e-07	1.523e-05	3969	RHN79061.1		2135	3.75e-276	putative TIR domain, winged helix-turn-helix DNA-binding domain-containing protein [Medicago truncatula]	XM_039835157.1	XM_039835157	2127	0	PREDICTED: Medicago truncatula disease resistance-like protein DSC1 (LOC112419262), mRNA	--	--	--	--	V9M398	624	1.44e-64	Disease resistance protein RUN1 OS=Vitis rotundifolia OX=103349 GN=RUN1 PE=1 SV=1	PF00004//PF13855//PF00560//PF00931	ATPase family associated with various cellular activities (AAA)//Leucine rich repeat//Leucine Rich Repeat//NB-ARC domain	--	--	GO:0005524//GO:0005515//GO:0043531//GO:0016887	ATP binding//protein binding//ADP binding//ATP hydrolysis activity	--	--	--	--	--	--
Cluster-13543.285	0	16.6471	-6.6047	1.0916e-07	1.5397e-05	1168	GAU38555.1		418	2.37e-42	hypothetical protein TSUD_320270 [Trifolium subterraneum]	OX326970.1	OX326970	277	4.62375e-141	Medicago arabica genome assembly, chromosome: 7	--	--	--	--	P93290	139	2e-09	Uncharacterized mitochondrial protein AtMg00240 OS=Arabidopsis thaliana OX=3702 GN=AtMg00240 PE=4 SV=1	--	--	--	--	--	--	--	--	--	--	--	--
Cluster-13543.55453	0	9.40845	-5.7773	1.091e-07	1.5397e-05	1546	KEH20507.1		177	4.63e-13	hypothetical protein MTR_8g079325 [Medicago truncatula]	AC135229.31	AC135229	503	0	Medicago truncatula chromosome 8 clone mth2-7m14, complete sequence	--	--	--	--	--	--	--	--	PF06316	Enterobacterial Ail/Lom protein	--	--	--	--	GO:0044384	host outer membrane	--	--	--	--
Cluster-13543.4450	0	31.0501	-7.5033	1.1052e-07	1.5563e-05	1628	RHN57948.1		521	1.39e-57	hypothetical protein MtrunA17_Chr5g0445861 [Medicago truncatula]	OX326970.1	OX326970	224	1.88396e-111	Medicago arabica genome assembly, chromosome: 7	--	--	--	--	--	--	--	--	PF01914	MarC family integral membrane protein	--	--	--	--	--	--	--	--	--	--
Cluster-13543.46091	0.0842869	9.01909	-5.4023	1.1482e-07	1.6142e-05	664	--	--	--	--	--	XR_003011109.2	XR_003011109	400	0	PREDICTED: Medicago truncatula uncharacterized LOC112421120 (LOC112421120), ncRNA	--	--	--	--	--	--	--	--	--	--	--	--	--	--	--	--	--	--	--	--
Cluster-13543.5632	0	6.45474	-5.2323	1.1517e-07	1.6165e-05	997	--	--	--	--	--	OX326967.1	OX326967	111	7.46276e-49	Medicago arabica genome assembly, chromosome: 4	--	--	--	--	--	--	--	--	--	--	--	--	--	--	--	--	--	--	--	--
Cluster-13543.10813	0	18.1139	-6.7253	1.1661e-07	1.6341e-05	651	PNX72345.1		252	4.07e-25	UPF0614 protein/C14orf102-like protein [Trifolium pratense]||PNY16748.1 UPF0614 protein/C14orf102-like protein [Trifolium pratense]	OX326966.1	OX326966	177	9.78049e-86	Medicago arabica genome assembly, chromosome: 3	K26109	NRDE2	nuclear exosome regulator NRDE2	http://www.genome.jp/dbget-bin/www_bget?ko:K26109	--	--	--	--	--	--	--	--	--	--	--	--	--	--	--	--
Cluster-13543.5413	0.114982	11.6578	-5.7735	1.177e-07	1.6466e-05	620	XP_003598414.2		943	2.03e-119	disease resistance protein RPM1 [Medicago truncatula]||AES68665.2 NB-ARC domain disease resistance protein [Medicago truncatula]||RHN65515.1 putative P-loop containing nucleoside triphosphate hydrolase, leucine-rich repeat domain, L [Medicago truncatula]	XM_003598366.4	XM_003598366	447	0	PREDICTED: Medicago truncatula disease resistance protein RPM1 (LOC11422437), mRNA	K13457	RPM1, RPS3	disease resistance protein RPM1	http://www.genome.jp/dbget-bin/www_bget?ko:K13457	Q39214	220	1.67e-19	Disease resistance protein RPM1 OS=Arabidopsis thaliana OX=3702 GN=RPM1 PE=1 SV=1	--	--	--	--	--	--	--	--	--	--	--	--
Cluster-13543.8918	0.716367	21.4373	-4.8985	1.1845e-07	1.6545e-05	1102	--	--	--	--	--	OX326970.1	OX326970	115	4.94603e-51	Medicago arabica genome assembly, chromosome: 7	--	--	--	--	--	--	--	--	--	--	--	--	--	--	--	--	--	--	--	--
Cluster-13543.54515	0	181.011	-10.047	1.2168e-07	1.6968e-05	3367	XP_004493378.1		567	9.59e-58	putative SWI/SNF-related matrix-associated actin-dependent regulator of chromatin subfamily A member 3-like 1 [Cicer arietinum]	OX326967.1	OX326967	372	0	Medicago arabica genome assembly, chromosome: 4	K15711	SMARCA3, HLTF	SWI/SNF-related matrix-associated actin-dependent regulator of chromatin subfamily A3	http://www.genome.jp/dbget-bin/www_bget?ko:K15711	Q9FF61	465	3.31e-46	Putative SWI/SNF-related matrix-associated actin-dependent regulator of chromatin subfamily A member 3-like 1 OS=Arabidopsis thaliana OX=3702 GN=At5g05130 PE=2 SV=1	PF01783//PF00097//PF16685//PF12678//PF00176	Ribosomal L32p protein family//Zinc finger, C3HC4 type (RING finger)//zinc RING finger of MSL2//RING-H2 zinc finger domain//SNF2-related domain	GO:0006412//GO:0042254	translation//ribosome biogenesis	GO:0003735//GO:0046872//GO:0061630//GO:0008270//GO:0005524	structural constituent of ribosome//metal ion binding//ubiquitin protein ligase activity//zinc ion binding//ATP binding	GO:0015934//GO:0005840	large ribosomal subunit//ribosome	KOG1002	Nucleotide excision repair protein RAD16	SNF2	SNF2
Cluster-13543.48382	0.939373	30.9397	-5.0487	1.2323e-07	1.7158e-05	682	KEH26840.1		269	9.43e-26	resistance protein, putative [Medicago truncatula]	OX326966.1	OX326966	171	2.22347e-82	Medicago arabica genome assembly, chromosome: 3	--	--	--	--	--	--	--	--	--	--	--	--	--	--	--	--	--	--	--	--
Cluster-2703.0	0	5.03321	-4.8713	1.2433e-07	1.7282e-05	882	--	--	--	--	--	AC152425.24	AC152425	290	2.05172e-148	Medicago truncatula chromosome 8 clone mth2-62c22, complete sequence	--	--	--	--	--	--	--	--	--	--	--	--	--	--	--	--	--	--	--	--
Cluster-13543.44596	5.93365	44.0471	-2.8953	1.2559e-07	1.743e-05	1062	XP_013462591.1		650	1.47e-73	probable LRR receptor-like serine/threonine-protein kinase At3g47570 [Medicago truncatula]||KEH36626.1 LRR receptor-like kinase [Medicago truncatula]||RHN72113.1 putative protein kinase RLK-Pelle-LRR-XII-1 family [Medicago truncatula]	XM_013607137.3	XM_013607137	960	0	PREDICTED: Medicago truncatula probable LRR receptor-like serine/threonine-protein kinase At3g47570 (LOC25485993), mRNA	K13420	FLS2	LRR receptor-like serine/threonine-protein kinase FLS2	http://www.genome.jp/dbget-bin/www_bget?ko:K13420	Q9SD62	195	6.18e-15	Putative receptor-like protein kinase At3g47110 OS=Arabidopsis thaliana OX=3702 GN=At3g47110 PE=3 SV=1	PF00069//PF13855//PF00560//PF13516	Protein kinase domain//Leucine rich repeat//Leucine Rich Repeat//Leucine Rich repeat	GO:0006468	protein phosphorylation	GO:0004672//GO:0005524//GO:0005515	protein kinase activity//ATP binding//protein binding	--	--	--	--	--	--
Cluster-13543.29292	91.2993	330.732	-1.858	1.2642e-07	1.7516e-05	1318	XP_013457705.1		1858	1.01e-261	vignain [Medicago truncatula]||KEH31736.1 KDEL-tailed cysteine endopeptidase CEP1 [Medicago truncatula]||RHN63420.1 putative chymopapain protein [Medicago truncatula]	XM_013602251.3	XM_013602251	1118	0	PREDICTED: Medicago truncatula vignain (LOC25493676), mRNA	K16292	CEP, CYSEP	KDEL-tailed cysteine endopeptidase	http://www.genome.jp/dbget-bin/www_bget?ko:K16292	P12412	1526	1.09e-212	Vignain OS=Vigna mungo OX=3915 PE=1 SV=1	PF00112//PF03051	Papain family cysteine protease//Peptidase C1-like family	GO:0006508	proteolysis	GO:0008234	cysteine-type peptidase activity	--	--	--	--	--	--
Cluster-13543.6859	0	18.3026	-6.7425	1.309e-07	1.8079e-05	661	--	--	--	--	--	CT967317.6	CT967317	150	1.01522e-70	M.truncatula DNA sequence from clone MTH2-34B8 on chromosome 3, complete sequence	--	--	--	--	--	--	--	--	--	--	--	--	--	--	--	--	--	--	--	--
Cluster-13543.29286	117.812	351.998	-1.579	1.314e-07	1.809e-05	1198	XP_003601572.2		419	1.36e-46	uncharacterized protein LOC11438947 [Medicago truncatula]||XP_024635239.1 uncharacterized protein LOC11438947 [Medicago truncatula]||AES71823.2 hypothetical protein MTR_3g083150 [Medicago truncatula]	XR_001143237.2	XR_001143237	68	7.22428e-25	PREDICTED: Cicer arietinum uncharacterized LOC101511122 (LOC101511122), transcript variant X3, misc_RNA	--	--	--	--	--	--	--	--	PF05887//PF00031	Procyclic acidic repetitive protein (PARP)//Cystatin domain	--	--	GO:0004869	cysteine-type endopeptidase inhibitor activity	GO:0016020	membrane	--	--	--	--
Cluster-13543.6972	1.69581	296.919	-7.4469	1.3248e-07	1.821e-05	1733	KAI5435668.1		141	2.02e-06	hypothetical protein KIW84_022186 [Pisum sativum]	FP700163.2	FP700163	235	1.54145e-117	Medicago truncatula chromosome 5 clone mth2-177g10, COMPLETE SEQUENCE	--	--	--	--	--	--	--	--	PF05704	Capsular polysaccharide synthesis protein	--	--	GO:0016757	glycosyltransferase activity	--	--	--	--	--	--
Cluster-13543.56107	10.3827	45.5849	-2.1266	1.3275e-07	1.8218e-05	3277	XP_004506662.1		2149	8.32e-287	disease resistance protein RPM1 [Cicer arietinum]	CU639435.7	CU639435	864	0	M.truncatula DNA sequence from clone MTH2-1C1 on chromosome 3, complete sequence	K13457	RPM1, RPS3	disease resistance protein RPM1	http://www.genome.jp/dbget-bin/www_bget?ko:K13457	Q39214	702	1.62e-76	Disease resistance protein RPM1 OS=Arabidopsis thaliana OX=3702 GN=RPM1 PE=1 SV=1	PF03193//PF02421//PF13476//PF00005//PF01637//PF01479//PF13855//PF00931	RsgA GTPase//Ferrous iron transport protein B//AAA domain//ABC transporter//ATPase domain predominantly from Archaea//S4 domain//Leucine rich repeat//NB-ARC domain	--	--	GO:0043531//GO:0005515//GO:0005524//GO:0005525//GO:0003924//GO:0003723	ADP binding//protein binding//ATP binding//GTP binding//GTPase activity//RNA binding	--	--	--	--	--	--
Cluster-13543.4262	82.2483	28.4014	1.5303	1.3409e-07	1.8373e-05	2403	XP_003610056.2		1449	1.38e-190	putative clathrin assembly protein At5g57200 [Medicago truncatula]||AES92253.2 clathrin assembly plant-like protein [Medicago truncatula]||RHN64694.1 putative ANTH domain-containing protein [Medicago truncatula]	XM_003610008.4	XM_003610008	793	0	PREDICTED: Medicago truncatula putative clathrin assembly protein At5g57200 (LOC11431040), mRNA	K20044	PICALM	phosphatidylinositol-binding clathrin assembly protein	http://www.genome.jp/dbget-bin/www_bget?ko:K20044	Q9LVD8	1084	2.86e-137	Putative clathrin assembly protein At5g57200 OS=Arabidopsis thaliana OX=3702 GN=At5g57200 PE=3 SV=1	PF03153//PF10510//PF07651	Transcription factor IIA, alpha/beta subunit//Phosphatidylinositol-glycan biosynthesis class S protein//ANTH domain	GO:0006367//GO:0016255	transcription initiation at RNA polymerase II promoter//attachment of GPI anchor to protein	GO:0005543	phospholipid binding	GO:0005672//GO:0042765	transcription factor TFIIA complex//GPI-anchor transamidase complex	--	--	--	--
Cluster-13543.47173	19.6804	200.828	-3.3533	1.3487e-07	1.8451e-05	1097	--	--	--	--	--	OX326969.1	OX326969	269	1.21364e-136	Medicago arabica genome assembly, chromosome: 6	--	--	--	--	--	--	--	--	--	--	--	--	--	--	--	--	--	--	--	--
Cluster-13543.50190	0.327196	251.401	-9.5587	1.3879e-07	1.8957e-05	847	--	--	--	--	--	OX326970.1	OX326970	121	1.73938e-54	Medicago arabica genome assembly, chromosome: 7	--	--	--	--	--	--	--	--	PF03094	Mlo family	GO:0006952	defense response	--	--	--	--	--	--	--	--
Cluster-13543.52740	58.3534	18.9256	1.6098	1.3914e-07	1.8975e-05	4462	XP_045804225.1		3426	0	uncharacterized protein LOC123897572 [Trifolium pratense]	XM_045948269.1	XM_045948269	1267	0	PREDICTED: Trifolium pratense uncharacterized LOC123897572 (LOC123897572), mRNA	--	--	--	--	P10394	591	1.63e-60	Retrovirus-related Pol polyprotein from transposon 412 OS=Drosophila melanogaster OX=7227 GN=POL PE=4 SV=1	PF00665	Integrase core domain	GO:0015074	DNA integration	--	--	--	--	--	--	--	--
Cluster-1149.1	0	7.61789	-5.4785	1.3964e-07	1.9013e-05	2076	AES92578.2		2619	0	two-component response regulator ARR12-like protein [Medicago truncatula]||RHN64927.1 putative response regulator and transcription factor RR-B-type family [Medicago truncatula]	XM_024781168.2	XM_024781168	1018	0	PREDICTED: Medicago truncatula two-component response regulator ARR12 (LOC11438630), mRNA	--	--	--	--	A2X1N2	681	8.52e-79	Two-component response regulator ORR24 OS=Oryza sativa subsp. indica OX=39946 GN=RR24 PE=3 SV=1	PF00072//PF03987	Response regulator receiver domain//Autophagocytosis associated protein, active-site domain	GO:0000160	phosphorelay signal transduction system	GO:0019787	ubiquitin-like protein transferase activity	--	--	--	--	GARP-ARR-B	GARP->GARP-ARR-B
Cluster-13543.7183	0	177.784	-10.021	1.4034e-07	1.9079e-05	1675	RHN73797.1		379	1.18e-40	hypothetical protein MtrunA17_Chr2g0302411 [Medicago truncatula]	OX326971.1	OX326971	563	0	Medicago arabica genome assembly, chromosome: 8	--	--	--	--	--	--	--	--	--	--	--	--	--	--	--	--	--	--	--	--
Cluster-13543.31186	105.604	36.101	1.5511	1.4118e-07	1.9163e-05	1193	XP_003596009.2		1676	2.23e-234	cold-responsive protein kinase 1 isoform X1 [Medicago truncatula]||AES66260.2 receptor-like kinase [Medicago truncatula]||RHN74640.1 putative protein kinase RLK-Pelle-DLSV family [Medicago truncatula]	XM_003595961.4	XM_003595961	983	0	PREDICTED: Medicago truncatula cold-responsive protein kinase 1 (LOC11440760), transcript variant X1, mRNA	--	--	--	--	Q93YN1	1195	1.26e-162	Cold-responsive protein kinase 1 OS=Arabidopsis thaliana OX=3702 GN=CRPK1 PE=1 SV=1	PF07714//PF00069	Protein tyrosine and serine/threonine kinase//Protein kinase domain	GO:0006468	protein phosphorylation	GO:0004672//GO:0005524	protein kinase activity//ATP binding	--	--	--	--	--	--
Cluster-13543.7203	0	5.54325	-5.016	1.4158e-07	1.9187e-05	402	XP_039688724.1		415	7.19e-47	LOW QUALITY PROTEIN: probable receptor-like protein kinase At2g23200 [Medicago truncatula]	OX326968.1	OX326968	278	4.18382e-142	Medicago arabica genome assembly, chromosome: 5	--	--	--	--	Q9FN92	119	6.39e-07	Probable receptor-like protein kinase At5g59700 OS=Arabidopsis thaliana OX=3702 GN=At5g59700 PE=1 SV=1	--	--	--	--	--	--	--	--	--	--	--	--
Cluster-13543.55688	1.18483	91.5157	-6.2862	1.4577e-07	1.9724e-05	2249	XP_003627081.1		425	1.91e-41	protein CHUP1, chloroplastic [Medicago truncatula]||XP_024628049.1 protein CHUP1, chloroplastic [Medicago truncatula]||XP_024628051.1 protein CHUP1, chloroplastic [Medicago truncatula]||AET01557.1 actin-binding family protein, putative [Medicago truncatula]||RHN39171.1 hypothetical protein MtrunA17_Chr8g0340991 [Medicago truncatula]	OX326966.1	OX326966	1168	0	Medicago arabica genome assembly, chromosome: 3	--	--	--	--	--	--	--	--	--	--	--	--	--	--	--	--	--	--	--	--
Cluster-13543.8683	0	17.884	-6.7093	1.4732e-07	1.9902e-05	909	XP_012571185.1		294	1.06e-26	uncharacterized protein LOC105852116 [Cicer arietinum]	OX326967.1	OX326967	268	3.59304e-136	Medicago arabica genome assembly, chromosome: 4	--	--	--	--	--	--	--	--	--	--	--	--	--	--	--	--	--	--	--	--
Cluster-13543.54489	0	171.669	-9.9702	1.5152e-07	2.0438e-05	1214	--	--	--	--	--	AC174146.17	AC174146	295	4.74372e-151	Medicago truncatula chromosome 8 clone mth2-64g3, complete sequence	--	--	--	--	--	--	--	--	--	--	--	--	--	--	--	--	--	--	--	--
Cluster-13543.49591	0.270041	11.0743	-5.0483	1.5372e-07	2.0702e-05	1208	--	--	--	--	--	OX326964.1	OX326964	279	3.70046e-142	Medicago arabica genome assembly, chromosome: 1	--	--	--	--	--	--	--	--	--	--	--	--	--	--	--	--	--	--	--	--
Cluster-13543.43025	495.039	144.565	1.7769	1.5495e-07	2.0835e-05	1519	--	--	--	--	--	OX326964.1	OX326964	398	0	Medicago arabica genome assembly, chromosome: 1	--	--	--	--	--	--	--	--	--	--	--	--	--	--	--	--	--	--	--	--
Cluster-13543.5841	0	7.36231	-5.4302	1.5827e-07	2.1248e-05	725	XP_004509368.2		132	3.58e-06	multisite-specific tRNA:(cytosine-C(5))-methyltransferase trm4b [Cicer arietinum]	AC121233.16	AC121233	550	0	Medicago truncatula chromosome 8 clone mth2-14g13, complete sequence	--	--	--	--	--	--	--	--	--	--	--	--	--	--	--	--	--	--	--	--
Cluster-13543.15042	16.6133	171.788	-3.3679	1.5925e-07	2.1348e-05	2182	XP_009759110.1		142	2.6e-08	PREDICTED: profilin-like [Nicotiana sylvestris]	AC152446.37	AC152446	467	0	Medicago truncatula clone mth2-33l23, complete sequence	K05759	PFN	profilin	http://www.genome.jp/dbget-bin/www_bget?ko:K05759	O65812	142	2.61e-09	Profilin-1 OS=Hevea brasiliensis OX=3981 PE=1 SV=1	PF00235	Profilin	--	--	GO:0003779	actin binding	--	--	--	--	--	--
Cluster-13543.26860	3.8545	67.8104	-4.1328	1.6154e-07	2.162e-05	1528	--	--	--	--	--	AC148097.7	AC148097	313	5.91684e-161	Medicago truncatula clone mth2-15a20, complete sequence	--	--	--	--	--	--	--	--	--	--	--	--	--	--	--	--	--	--	--	--
Cluster-13543.54408	0	167.89	-9.938	1.6247e-07	2.1711e-05	1255	XP_024630829.2		349	4.47e-34	SNF2 domain-containing protein CLASSY 2 [Medicago truncatula]	OX326965.1	OX326965	350	0	Medicago arabica genome assembly, chromosome: 2	--	--	--	--	Q1SGF1	276	6.76e-25	Protein ADP-ribosyltransferase PARP3 OS=Medicago truncatula OX=3880 GN=PARP3 PE=3 SV=1	--	--	--	--	--	--	--	--	--	--	--	--
Cluster-13543.12821	3.70174	21.8961	-2.5992	1.6573e-07	2.2113e-05	433	XP_024636298.1		646	1.68e-80	AT-rich interactive domain-containing protein 2 isoform X3 [Medicago truncatula]||XP_024636303.1 AT-rich interactive domain-containing protein 2 isoform X3 [Medicago truncatula]	XM_024780582.2	XM_024780582	368	0	PREDICTED: Medicago truncatula AT-rich interactive domain-containing protein 2 (LOC25484375), transcript variant X9, mRNA	--	--	--	--	--	--	--	--	--	--	--	--	--	--	--	--	--	--	--	--
Cluster-13543.4607	0	15.6397	-6.5153	1.702e-07	2.2674e-05	1356	AET01506.2		270	2.17e-25	hypothetical protein MTR_8g014320 [Medicago truncatula]||RHN39136.1 hypothetical protein MtrunA17_Chr8g0340631 [Medicago truncatula]	AC123976.23	AC123976	799	0	Medicago truncatula chromosome 8 clone mth2-30j23 map 5.800cM, complete sequence	--	--	--	--	--	--	--	--	--	--	--	--	--	--	--	--	--	--	--	--
Cluster-13543.55059	0.101467	16.9655	-6.3095	1.7085e-07	2.2725e-05	1035	KEH34504.1		155	4.13e-10	transmembrane protein, putative [Medicago truncatula]	OX326965.1	OX326965	296	1.11886e-151	Medicago arabica genome assembly, chromosome: 2	--	--	--	--	--	--	--	--	--	--	--	--	--	--	--	--	--	--	--	--
Cluster-13543.5199	1.91306	77.2662	-5.3172	1.7558e-07	2.332e-05	4800	XP_013460460.3		6516	0	disease resistance protein UNI isoform X1 [Medicago truncatula]||XP_039687269.1 disease resistance protein UNI isoform X1 [Medicago truncatula]	XM_039831338.1	XM_039831338	2892	0	PREDICTED: Medicago truncatula disease resistance protein UNI (LOC25491090), transcript variant X5, mRNA	--	--	--	--	O22727	513	1.59e-51	Probable disease resistance protein At1g61190 OS=Arabidopsis thaliana OX=3702 GN=At1g61190 PE=3 SV=1	PF12554//PF01637//PF00931//PF04272	Mitotic-spindle organizing gamma-tubulin ring associated//ATPase domain predominantly from Archaea//NB-ARC domain//Phospholamban	GO:0033566//GO:1901894	gamma-tubulin complex localization//regulation of ATPase-coupled calcium transmembrane transporter activity	GO:0042030//GO:0005524//GO:0043531	ATPase inhibitor activity//ATP binding//ADP binding	GO:0000931//GO:0016020	gamma-tubulin ring complex//membrane	--	--	--	--
Cluster-13543.54388	1.16781	21.5328	-4.2285	1.7794e-07	2.3596e-05	474	XP_013445337.1		302	1.27e-29	probable leucine-rich repeat receptor-like protein kinase At1g35710 [Medicago truncatula]||KEH19363.1 LRR receptor-like kinase family protein [Medicago truncatula]||RHN40659.1 putative protein kinase RLK-Pelle-LRR-XI-1 family [Medicago truncatula]	XM_013592032.1	XM_013592032	295	1.77312e-151	PREDICTED: Medicago truncatula probable leucine-rich repeat receptor-like protein kinase At1g35710 (LOC25497452), mRNA	--	--	--	--	--	--	--	--	PF13516//PF13855//PF00560	Leucine Rich repeat//Leucine rich repeat//Leucine Rich Repeat	--	--	GO:0005515	protein binding	--	--	--	--	--	--
Cluster-13543.22695	0	17.2184	-6.6506	1.8531e-07	2.4535e-05	1430	XP_003628662.1		146	4.05e-08	uncharacterized protein LOC11411027 [Medicago truncatula]||AET03138.1 DUF4228 domain protein [Medicago truncatula]||RHN41296.1 hypothetical protein MtrunA17_Chr8g0364591 [Medicago truncatula]	OX326968.1	OX326968	179	1.7092e-86	Medicago arabica genome assembly, chromosome: 5	--	--	--	--	--	--	--	--	PF02402	Lysis protein	GO:0019835	cytolysis	--	--	GO:0019867	outer membrane	--	--	--	--
Cluster-13543.41374	29.697	9.57445	1.6359	1.8701e-07	2.4693e-05	804	--	--	--	--	--	OX326965.1	OX326965	471	0	Medicago arabica genome assembly, chromosome: 2	--	--	--	--	--	--	--	--	--	--	--	--	--	--	--	--	--	--	--	--
Cluster-13543.4715	0	149.156	-9.7674	1.8707e-07	2.4693e-05	1591	XP_045820529.1		799	2.73e-101	protein LEAD-SENSITIVE 1-like [Trifolium pratense]||XP_045820530.1 protein LEAD-SENSITIVE 1-like [Trifolium pratense]||XP_045820531.1 protein LEAD-SENSITIVE 1-like [Trifolium pratense]||XP_045820532.1 protein LEAD-SENSITIVE 1-like [Trifolium pratense]||XP_045820533.1 protein LEAD-SENSITIVE 1-like [Trifolium pratense]||XP_045820534.1 protein LEAD-SENSITIVE 1-like [Trifolium pratense]	OX326967.1	OX326967	871	0	Medicago arabica genome assembly, chromosome: 4	--	--	--	--	Q93V51	461	1.86e-52	Protein LEAD-SENSITIVE 1 OS=Arabidopsis thaliana OX=3702 GN=PSE1 PE=2 SV=1	PF08110	Ocellatin family	GO:0019836	hemolysis by symbiont of host erythrocytes	--	--	GO:0005576	extracellular region	--	--	--	--
Cluster-13543.20899	4.71971	37.8762	-3.0091	1.9385e-07	2.5549e-05	1493	XP_013456708.1		1527	3.26e-208	F-box/LRR-repeat protein At4g14103 [Medicago truncatula]||XP_024638633.1 F-box/LRR-repeat protein At4g14103 [Medicago truncatula]||XP_024638634.1 F-box/LRR-repeat protein At4g14103 [Medicago truncatula]||KEH30739.1 F-box/RNI/FBD-like domain protein [Medicago truncatula]||RHN61896.1 putative F-box domain, FBD domain, leucine-rich repeat domain, L domain-containing protein [Medicago truncatula]	XM_024782865.2	XM_024782865	897	0	PREDICTED: Medicago truncatula F-box/LRR-repeat protein At4g14103 (LOC25492927), transcript variant X1, mRNA	--	--	--	--	Q94B46	320	8.53e-31	F-box/LRR-repeat protein At4g14096 OS=Arabidopsis thaliana OX=3702 GN=At4g14096 PE=2 SV=1	PF12937//PF00646	F-box-like//F-box domain	--	--	GO:0005515	protein binding	--	--	--	--	--	--
Cluster-13543.26490	204.175	21.9723	5.2921	1.9876e-07	2.6156e-05	1726	XP_003605073.1		400	5.27e-42	F-box protein VBF [Medicago truncatula]||AES87270.1 F-box protein [Medicago truncatula]||RHN59217.1 putative phloem protein [Medicago truncatula]	AC152158.10	AC152158	387	0	Medicago truncatula clone mth2-139g10, complete sequence	--	--	--	--	O80494	203	3.34e-16	F-box protein PP2-B15 OS=Arabidopsis thaliana OX=3702 GN=PP2B15 PE=2 SV=2	PF12937//PF00646//PF04563	F-box-like//F-box domain//RNA polymerase beta subunit	GO:0006351//GO:0006206//GO:0006144	DNA-templated transcription//pyrimidine nucleobase metabolic process//purine nucleobase metabolic process	GO:0003899//GO:0003677//GO:0005515	DNA-directed 5'-3' RNA polymerase activity//DNA binding//protein binding	GO:0005730	nucleolus	--	--	--	--
Cluster-13543.44588	52.3212	122.349	-1.2281	1.9924e-07	2.6179e-05	3012	XP_003610666.1		979	2.59e-119	F-box/FBD/LRR-repeat protein At3g14710 [Medicago truncatula]||AES93624.1 F-box/RNI/FBD-like domain protein [Medicago truncatula]||RHN53276.1 putative F-box domain, FBD domain, leucine-rich repeat domain, L domain-containing protein [Medicago truncatula]	OX326970.1	OX326970	596	0	Medicago arabica genome assembly, chromosome: 7	--	--	--	--	Q9LUC4	185	5.93e-13	F-box/FBD/LRR-repeat protein At3g14710 OS=Arabidopsis thaliana OX=3702 GN=At3g14710 PE=2 SV=1	PF12937//PF00646	F-box-like//F-box domain	--	--	GO:0005515	protein binding	--	--	--	--	--	--
Cluster-13543.38896	13.3541	68.3822	-2.3484	2.001e-07	2.6252e-05	1612	KEH19358.1		227	9e-17	LRR receptor-like kinase family protein [Medicago truncatula]	XM_039829031.1	XM_039829031	289	1.37211e-147	PREDICTED: Medicago truncatula probable leucine-rich repeat receptor-like protein kinase At1g35710 (LOC25501173), mRNA	--	--	--	--	--	--	--	--	PF00560//PF13855//PF13516	Leucine Rich Repeat//Leucine rich repeat//Leucine Rich repeat	--	--	GO:0005515	protein binding	--	--	--	--	--	--
Cluster-13543.18102	1.34096	182.567	-7.0896	2.1816e-07	2.8579e-05	470	--	--	--	--	--	OX326967.1	OX326967	374	0	Medicago arabica genome assembly, chromosome: 4	--	--	--	--	--	--	--	--	--	--	--	--	--	--	--	--	--	--	--	--
Cluster-3111.0	0	14.8839	-6.4427	2.2089e-07	2.8849e-05	2012	KAH7570665.1		597	3.28e-68	hypothetical protein JRO89_XS05G0152800 [Xanthoceras sorbifolium]	AC163324.30	AC163324	320	1.00637e-164	Medicago truncatula clone mth2-69m2, complete sequence	--	--	--	--	--	--	--	--	PF06917	Periplasmic pectate lyase	GO:0045490	pectin catabolic process	GO:0016837	carbon-oxygen lyase activity, acting on polysaccharides	GO:0042597	periplasmic space	--	--	--	--
Cluster-13543.26404	114.945	16.211	2.8262	2.2489e-07	2.9327e-05	1212	XP_039691091.1		854	6.9e-101	disease resistance-like protein DSC1 [Medicago truncatula]	XM_039835157.1	XM_039835157	371	0	PREDICTED: Medicago truncatula disease resistance-like protein DSC1 (LOC112419262), mRNA	--	--	--	--	Q40392	130	1.08e-06	TMV resistance protein N OS=Nicotiana glutinosa OX=35889 GN=N PE=1 SV=1	PF13516//PF00560//PF13855	Leucine Rich repeat//Leucine Rich Repeat//Leucine rich repeat	--	--	GO:0005515	protein binding	--	--	--	--	--	--
Cluster-13543.54652	0	38.5916	-7.8164	2.2904e-07	2.9823e-05	955	AET01547.2		235	2.49e-21	LRR kinase family protein [Medicago truncatula]	AC146586.2	AC146586	619	0	Medicago truncatula chromosome 8 clone mth2-71m12 map 6.200cM, complete sequence	--	--	--	--	C0LGD9	149	2.42e-09	Probable LRR receptor-like serine/threonine-protein kinase At1g07560 OS=Arabidopsis thaliana OX=3702 GN=At1g07560 PE=1 SV=1	--	--	--	--	--	--	--	--	--	--	--	--
Cluster-13543.27779	21.6337	137.942	-2.6731	2.2952e-07	2.9841e-05	1301	PNX95888.1		232	1.22e-17	CC-NBS-LRR resistance protein, partial [Trifolium pratense]	OX326971.1	OX326971	166	2.61648e-79	Medicago arabica genome assembly, chromosome: 8	--	--	--	--	--	--	--	--	PF08437	Glycosyl transferase family 8 C-terminal	GO:0009103	lipopolysaccharide biosynthetic process	GO:0008918	lipopolysaccharide 3-alpha-galactosyltransferase activity	--	--	--	--	--	--
Cluster-13543.54985	0.203607	17.9855	-6.0729	2.3236e-07	3.0164e-05	2435	RHN81488.1		615	3.01e-66	putative protein ENHANCED DISEASE RESISTANCE 2, PH domain, START [Medicago truncatula]	AC123898.40	AC123898	486	0	Medicago truncatula clone mth2-31m6, complete sequence	--	--	--	--	--	--	--	--	PF00183	Hsp90 protein	GO:0006457	protein folding	GO:0016887//GO:0051082//GO:0005524	ATP hydrolysis activity//unfolded protein binding//ATP binding	--	--	--	--	--	--
Cluster-1224.1	0.0942654	17.125	-6.3234	2.3455e-07	3.0404e-05	2212	RHN57351.1		2736	0	putative FAM91 domain-containing protein [Medicago truncatula]	XM_024784038.2	XM_024784038	1931	0	PREDICTED: Medicago truncatula protein FAM91A1 (LOC11429649), mRNA	--	--	--	--	Q6TEP1	277	6.91e-24	Protein FAM91A1 OS=Danio rerio OX=7955 GN=fam91a1 PE=2 SV=2	--	--	--	--	--	--	--	--	KOG3707	Uncharacterized conserved protein	--	--
Cluster-1304.0	0	14.9618	-6.4503	2.3823e-07	3.0834e-05	1736	KEH26597.1		404	9.64e-42	hypothetical protein MTR_6g465600 [Medicago truncatula]	OX326969.1	OX326969	91	1.72923e-37	Medicago arabica genome assembly, chromosome: 6	--	--	--	--	--	--	--	--	--	--	--	--	--	--	--	--	--	--	--	--
Cluster-13543.27569	28.058	93.8077	-1.7399	2.3992e-07	3.1006e-05	2401	XP_013457407.2		383	6.38e-41	uncharacterized protein LOC25493453 [Medicago truncatula]||RHN62941.1 putative NADH:ubiquinone reductase (H(+)-translocating) [Medicago truncatula]	OX326964.1	OX326964	1194	0	Medicago arabica genome assembly, chromosome: 1	--	--	--	--	--	--	--	--	PF06374	NADH-ubiquinone oxidoreductase subunit b14.5b (NDUFC2)	GO:0006120	mitochondrial electron transport, NADH to ubiquinone	--	--	GO:0005743	mitochondrial inner membrane	--	--	--	--
Cluster-13543.55095	0	16.1957	-6.5631	2.4423e-07	3.1516e-05	1003	KEH27567.1		130	3.65e-07	hypothetical protein MTR_5g020725 [Medicago truncatula]	CT485798.2	CT485798	389	0	Medicago truncatula chromosome 5 clone mth2-24d7, COMPLETE SEQUENCE	--	--	--	--	--	--	--	--	--	--	--	--	--	--	--	--	--	--	--	--
Cluster-13543.4571	33.9681	81.577	-1.2595	2.4703e-07	3.1831e-05	2402	XP_013446451.1		3231	0	dipeptidyl aminopeptidase BI [Medicago truncatula]||KEH20478.1 prolyl oligopeptidase family protein [Medicago truncatula]||RHN42181.1 putative oligopeptidase B [Medicago truncatula]	XM_013590997.3	XM_013590997	2086	0	PREDICTED: Medicago truncatula dipeptidyl aminopeptidase BI (LOC25501668), mRNA	--	--	--	--	P24555	528	5.25e-56	Protease 2 OS=Escherichia coli (strain K12) OX=83333 GN=ptrB PE=1 SV=2	PF02897//PF03583//PF00326//PF02129	Prolyl oligopeptidase, N-terminal beta-propeller domain//Secretory lipase//Prolyl oligopeptidase family//X-Pro dipeptidyl-peptidase (S15 family)	GO:0016042//GO:0006508//GO:0046486	lipid catabolic process//proteolysis//glycerolipid metabolic process	GO:0008236//GO:0004806//GO:0004252//GO:0016787	serine-type peptidase activity//triglyceride lipase activity//serine-type endopeptidase activity//hydrolase activity	--	--	KOG2237	Predicted serine protease	--	--
Cluster-13543.50910	94.5195	0.109763	8.6335	2.569e-07	3.3053e-05	971	KEH29758.1		145	4.93e-08	hypothetical protein MTR_4g051502 [Medicago truncatula]	OX326966.1	OX326966	219	6.67027e-109	Medicago arabica genome assembly, chromosome: 3	--	--	--	--	--	--	--	--	--	--	--	--	--	--	--	--	--	--	--	--
Cluster-13543.55009	0	15.8498	-6.5318	2.6665e-07	3.4256e-05	1080	RHN48806.1		243	9.4e-23	hypothetical protein MtrunA17_Chr7g0267681 [Medicago truncatula]	OX326968.1	OX326968	166	2.1601e-79	Medicago arabica genome assembly, chromosome: 5	--	--	--	--	--	--	--	--	PF03947	Ribosomal Proteins L2, C-terminal domain	GO:0006412//GO:0042254	translation//ribosome biogenesis	GO:0003735	structural constituent of ribosome	GO:0005840	ribosome	--	--	--	--
Cluster-13543.17941	675.56	330.068	1.0328	2.6947e-07	3.4568e-05	1472	ACJ85071.1		1244	1.49e-168	unknown [Medicago truncatula]	XM_003624921.4	XM_003624921	659	0	PREDICTED: Medicago truncatula rhomboid-like protein 20 (LOC11411500), mRNA	K25216	UBAC2	ubiquitin-associated domain-containing protein 2	http://www.genome.jp/dbget-bin/www_bget?ko:K25216	Q9LET3	889	2.6e-116	Rhomboid-like protein 20 OS=Arabidopsis thaliana OX=3702 GN=RBL20 PE=2 SV=1	PF01694//PF02845	Rhomboid family//CUE domain	--	--	GO:0043130//GO:0004252	ubiquitin binding//serine-type endopeptidase activity	--	--	--	--	--	--
Cluster-13543.6715	0.0942654	66.5832	-8.2834	2.7228e-07	3.4876e-05	3492	XP_024633687.2		145	1.7e-07	uncharacterized protein LOC112419870 [Medicago truncatula]	OX326971.1	OX326971	512	0	Medicago arabica genome assembly, chromosome: 8	--	--	--	--	--	--	--	--	--	--	--	--	--	--	--	--	--	--	--	--
Cluster-2956.0	0	6.91227	-5.3351	2.7354e-07	3.4986e-05	879	--	--	--	--	--	CU019601.8	CU019601	421	0	M.truncatula DNA sequence from clone MTH2-12A22 on chromosome 3, complete sequence	--	--	--	--	--	--	--	--	--	--	--	--	--	--	--	--	--	--	--	--
Cluster-13543.6983	0	133.072	-9.6027	2.8205e-07	3.6021e-05	655	--	--	--	--	--	OX326971.1	OX326971	195	9.70559e-96	Medicago arabica genome assembly, chromosome: 8	--	--	--	--	--	--	--	--	--	--	--	--	--	--	--	--	--	--	--	--
Cluster-13543.1118	119.381	23.6155	2.3384	2.8848e-07	3.6734e-05	3569	XP_013467242.1		4233	0	chromosome transmission fidelity protein 18 homolog [Medicago truncatula]||KEH41276.1 chromosome transmission fidelity protein [Medicago truncatula]||RHN78800.1 putative ATPase, AAA-type, core, P-loop containing nucleoside triphosphate hydrolase [Medicago truncatula]	XM_013611788.3	XM_013611788	2992	0	PREDICTED: Medicago truncatula chromosome transmission fidelity protein 18 homolog (LOC25483139), mRNA	K11269	CTF18, CHL12	chromosome transmission fidelity protein 18	http://www.genome.jp/dbget-bin/www_bget?ko:K11269	Q6NU40	820	1.69e-91	Chromosome transmission fidelity protein 18 homolog OS=Xenopus laevis OX=8355 GN=chtf18 PE=2 SV=1	PF00004//PF07728//PF00931//PF05496//PF02367//PF00005//PF03266//PF03193	ATPase family associated with various cellular activities (AAA)//AAA domain (dynein-related subfamily)//NB-ARC domain//Holliday junction DNA helicase RuvB P-loop domain//Threonylcarbamoyl adenosine biosynthesis protein TsaE//ABC transporter//NTPase//RsgA GTPase	GO:0002949//GO:0006310//GO:0006281	tRNA threonylcarbamoyladenosine modification//DNA recombination//DNA repair	GO:0003924//GO:0016887//GO:0009378//GO:0005524//GO:0017111//GO:0005525//GO:0043531	GTPase activity//ATP hydrolysis activity//four-way junction helicase activity//ATP binding//ribonucleoside triphosphate phosphatase activity//GTP binding//ADP binding	GO:0009379//GO:0005657	Holliday junction helicase complex//replication fork	KOG1969	DNA replication checkpoint protein CHL12/CTF18	--	--
Cluster-13543.3330	3.95528	15.8863	-1.9903	2.8834e-07	3.6734e-05	487	AES61952.1		132	2.22e-08	transmembrane protein, putative [Medicago truncatula]	AC146972.54	AC146972	381	0	Medicago truncatula clone mth2-128d9, complete sequence	--	--	--	--	--	--	--	--	--	--	--	--	--	--	--	--	--	--	--	--
Cluster-13543.7224	0	8.28479	-5.5997	2.8895e-07	3.674e-05	1533	--	--	--	--	--	CP039336.1	CP039336	678	0	Cicer arietinum chromosome Ca6	--	--	--	--	--	--	--	--	PF05743	UEV domain	GO:0015031	protein transport	--	--	--	--	--	--	--	--
Cluster-13543.44102	4.58822	66.3037	-3.8551	2.9329e-07	3.7236e-05	1507	XP_024632521.1		220	1.82e-16	metacaspase-1 isoform X2 [Medicago truncatula]	CR931742.2	CR931742	422	0	Medicago truncatula chromosome 5 clone mth2-28i20, COMPLETE SEQUENCE	K22684	MCA1	metacaspase-1	http://www.genome.jp/dbget-bin/www_bget?ko:K22684	--	--	--	--	--	--	--	--	--	--	--	--	--	--	--	--
Cluster-2512.0	0	16.8144	-6.6167	3.1127e-07	3.946e-05	707	--	--	--	--	--	AC160096.19	AC160096	83	1.91603e-33	Medicago truncatula chromosome 8 clone mth2-75a15, complete sequence	--	--	--	--	--	--	--	--	--	--	--	--	--	--	--	--	--	--	--	--
Cluster-13543.1432	0.429231	21.7259	-5.7133	3.1612e-07	4.0017e-05	2187	--	--	--	--	--	OX326965.1	OX326965	383	0	Medicago arabica genome assembly, chromosome: 2	--	--	--	--	--	--	--	--	--	--	--	--	--	--	--	--	--	--	--	--
Cluster-13543.44338	48.3961	256.63	-2.4103	3.1817e-07	4.0218e-05	1683	XP_003608504.2		1448	4.33e-198	uncharacterized protein LOC11406846 [Medicago truncatula]||AES90701.2 transmembrane protein, putative [Medicago truncatula]||RHN62879.1 hypothetical protein MtrunA17_Chr4g0052241 [Medicago truncatula]	XM_003608456.4	XM_003608456	1029	0	PREDICTED: Medicago truncatula uncharacterized LOC11406846 (LOC11406846), mRNA	--	--	--	--	--	--	--	--	PF03137	Organic Anion Transporter Polypeptide (OATP) family	GO:0055085	transmembrane transport	--	--	GO:0016020	membrane	--	--	--	--
Cluster-13543.54241	0	7.38732	-5.4308	3.1887e-07	4.0247e-05	863	AES77806.2		252	2.1e-21	leguminosin group485 secreted peptide [Medicago truncatula]	OX326969.1	OX326969	699	0	Medicago arabica genome assembly, chromosome: 6	--	--	--	--	Q8L6J5	199	6.6e-16	DNA-directed RNA polymerase 1B, mitochondrial OS=Nicotiana tabacum OX=4097 GN=RPOT1-TOM PE=2 SV=2	--	--	--	--	--	--	--	--	--	--	--	--
Cluster-13543.23248	6.57675	53.7767	-3.0238	3.2157e-07	4.0529e-05	849	--	--	--	--	--	OX326967.1	OX326967	36	3.10957e-07	Medicago arabica genome assembly, chromosome: 4	--	--	--	--	--	--	--	--	--	--	--	--	--	--	--	--	--	--	--	--
Cluster-13543.52929	0	14.264	-6.3827	3.3111e-07	4.167e-05	975	--	--	--	--	--	OX326970.1	OX326970	365	0	Medicago arabica genome assembly, chromosome: 7	--	--	--	--	--	--	--	--	--	--	--	--	--	--	--	--	--	--	--	--
Cluster-13543.54402	0	35.448	-7.6942	3.3204e-07	4.1727e-05	739	--	--	--	--	--	--	--	--	--	--	--	--	--	--	--	--	--	--	--	--	--	--	--	--	--	--	--	--	--	--
Cluster-13543.8029	1.05699	12.4989	-3.5923	3.4004e-07	4.2671e-05	636	KEH19937.1		248	1.92e-24	hypothetical protein MTR_8g063175 [Medicago truncatula]||RHN41294.1 hypothetical protein MtrunA17_Chr8g0364571 [Medicago truncatula]	AC234395.4	AC234395	220	1.19153e-109	Medicago truncatula strain A17 clone mte1-1p23, complete sequence	--	--	--	--	--	--	--	--	--	--	--	--	--	--	--	--	--	--	--	--
Cluster-13543.7215	0	110.395	-9.3333	3.4391e-07	4.3093e-05	1103	CAA3030220.1		339	1.8e-34	NAP1-related 2-like [Olea europaea subsp. europaea]	OX326969.1	OX326969	41	6.77698e-10	Medicago arabica genome assembly, chromosome: 6	K11290	SET, TAF1, I2PP2A	template-activating factor I	http://www.genome.jp/dbget-bin/www_bget?ko:K11290	Q9CA59	316	7.98e-33	NAP1-related protein 1 OS=Arabidopsis thaliana OX=3702 GN=NRP1 PE=1 SV=1	PF00956//PF06203//PF04889//PF06524	Nucleosome assembly protein (NAP)//CCT motif//Cwf15/Cwc15 cell cycle control protein//NOA36 protein	GO:0006334//GO:0000398	nucleosome assembly//mRNA splicing, via spliceosome	GO:0005515//GO:0008270	protein binding//zinc ion binding	GO:0005634//GO:0005681	nucleus//spliceosomal complex	KOG1508	DNA replication factor/protein phosphatase inhibitor SET/SPR-2	--	--
Cluster-13543.43260	41.2436	8.50549	2.2541	3.4563e-07	4.3184e-05	1635	PNY13988.1		829	1.52e-104	putative copia-type protein [Trifolium pratense]	AC203547.9	AC203547	814	0	Medicago truncatula clone mth2-45b22, complete sequence	--	--	--	--	Q94HW2	395	4.08e-39	Retrovirus-related Pol polyprotein from transposon RE1 OS=Arabidopsis thaliana OX=3702 GN=RE1 PE=2 SV=1	--	--	--	--	--	--	--	--	--	--	--	--
Cluster-13543.6415	3.54056	21.5484	-2.6146	3.4528e-07	4.3184e-05	2167	--	--	--	--	--	OX326970.1	OX326970	390	0	Medicago arabica genome assembly, chromosome: 7	--	--	--	--	--	--	--	--	--	--	--	--	--	--	--	--	--	--	--	--
Cluster-13543.4348	5.20677	262.745	-5.6599	3.5078e-07	4.3764e-05	2091	XP_004507416.1		983	2.84e-121	BURP domain-containing protein 9 [Cicer arietinum]	OX326964.1	OX326964	1164	0	Medicago arabica genome assembly, chromosome: 1	--	--	--	--	Q9XI99	444	1.18e-48	BURP domain protein USPL1 OS=Arabidopsis thaliana OX=3702 GN=USPL1 PE=2 SV=1	--	--	--	--	--	--	--	--	--	--	--	--
Cluster-13543.49672	2.93021	18.975	-2.6888	3.5268e-07	4.3937e-05	1899	PNY15753.1		278	7.79e-26	ADP-ribosylation factor GTPase-activating protein agd2-like [Trifolium pratense]	OX326964.1	OX326964	475	0	Medicago arabica genome assembly, chromosome: 1	K12489	ACAP	Arf-GAP with coiled-coil, ANK repeat and PH domain-containing protein	http://www.genome.jp/dbget-bin/www_bget?ko:K12489	Q9C6C3	235	5.21e-19	ADP-ribosylation factor GTPase-activating protein AGD2 OS=Arabidopsis thaliana OX=3702 GN=AGD2 PE=2 SV=1	--	--	--	--	--	--	--	--	--	--	--	--
Cluster-3055.0	1.03566	11.9434	-3.5376	3.5553e-07	4.4229e-05	1617	XP_039688395.1		607	4.89e-72	B3 domain-containing protein REM9-like isoform X2 [Medicago truncatula]	XM_039832443.1	XM_039832443	278	1.7932e-141	PREDICTED: Medicago truncatula B3 domain-containing protein REM9-like (LOC120579732), transcript variant X1, mRNA	--	--	--	--	--	--	--	--	PF02362	B3 DNA binding domain	--	--	GO:0003677	DNA binding	--	--	--	--	B3	B3->B3
Cluster-13543.11346	0	14.1607	-6.3714	3.578e-07	4.4393e-05	457	--	--	--	--	--	--	--	--	--	--	--	--	--	--	--	--	--	--	--	--	--	--	--	--	--	--	--	--	--	--
Cluster-13543.54884	0.327196	16.3171	-5.6141	3.5788e-07	4.4393e-05	364	--	--	--	--	--	AF411545.1	AF411545	259	1.36904e-131	Medicago sativa clone pMcig7 cold acclimation-specific mRNA sequence	--	--	--	--	--	--	--	--	--	--	--	--	--	--	--	--	--	--	--	--
Cluster-13543.19823	33.1464	1.14329	4.8536	3.6591e-07	4.5325e-05	619	RHN79777.1		735	1.33e-95	putative leucine-rich repeat domain, L domain-containing protein [Medicago truncatula]	XM_024778399.2	XM_024778399	400	0	PREDICTED: Medicago truncatula disease resistance-like protein DSC2 (LOC112419976), mRNA	--	--	--	--	--	--	--	--	--	--	--	--	--	--	--	--	--	--	--	--
Cluster-13543.3938	0	14.9765	-6.4509	3.7267e-07	4.6096e-05	2247	PNX98730.1		3085	0	retrotransposon protein, partial [Trifolium pratense]	OX326971.1	OX326971	1810	0	Medicago arabica genome assembly, chromosome: 8	--	--	--	--	Q9UR07	937	1.77e-109	Transposon Tf2-11 polyprotein OS=Schizosaccharomyces pombe (strain 972 / ATCC 24843) OX=284812 GN=Tf2-11 PE=3 SV=1	PF00665	Integrase core domain	GO:0015074	DNA integration	--	--	--	--	--	--	--	--
Cluster-13543.6988	0.168574	7.04871	-4.7285	3.774e-07	4.6615e-05	399	XP_045787153.1		471	8.29e-53	disease resistance protein RUN1-like [Trifolium pratense]||XP_045787154.1 disease resistance protein RUN1-like [Trifolium pratense]	OX326968.1	OX326968	261	1.17024e-132	Medicago arabica genome assembly, chromosome: 5	--	--	--	--	A0A290U7C4	188	3.42e-16	Disease resistance protein Roq1 OS=Nicotiana benthamiana OX=4100 GN=ROQ1 PE=1 SV=1	PF13855//PF00560//PF13516	Leucine rich repeat//Leucine Rich Repeat//Leucine Rich repeat	--	--	GO:0005515	protein binding	--	--	--	--	--	--
Cluster-13543.7005	0.0842869	69.971	-8.3546	3.9428e-07	4.863e-05	1540	RHN38440.1		505	2.3e-57	putative non-specific serine/threonine protein kinase [Medicago truncatula]	AC135565.18	AC135565	671	0	Medicago truncatula clone mth2-19b12, complete sequence	--	--	--	--	--	--	--	--	PF03547//PF13855//PF00560//PF13516	Membrane transport protein//Leucine rich repeat//Leucine Rich Repeat//Leucine Rich repeat	GO:0055085	transmembrane transport	GO:0005515	protein binding	--	--	--	--	--	--
Cluster-13543.4674	0.310037	167.622	-8.974	4.0005e-07	4.9201e-05	2006	--	--	--	--	--	--	--	--	--	--	--	--	--	--	--	--	--	--	--	--	--	--	--	--	--	--	--	--	--	--
Cluster-13543.7120	0.109342	55.7846	-8.028	3.9955e-07	4.9201e-05	2569	XP_024626433.1		675	2.13e-78	uncharacterized protein LOC25498850 [Medicago truncatula]||KEH23287.1 hsp20/alpha crystallin family protein [Medicago truncatula]||RHN46702.1 putative small heat shock protein HSP20 [Medicago truncatula]	XM_024770665.2	XM_024770665	460	0	PREDICTED: Medicago truncatula uncharacterized LOC25498850 (LOC25498850), mRNA	--	--	--	--	P46254	202	1.54e-16	Heat shock 22 kDa protein, mitochondrial OS=Pisum sativum OX=3888 GN=HSP22 PE=2 SV=1	--	--	--	--	--	--	--	--	--	--	--	--
Cluster-13543.53041	20.6843	279.533	-3.7582	4.0322e-07	4.9521e-05	2513	KEH35934.1		384	1.23e-38	hypothetical protein MTR_3g108500 [Medicago truncatula]	XR_003010051.2	XR_003010051	734	0	PREDICTED: Medicago truncatula uncharacterized LOC25490038 (LOC25490038), ncRNA	--	--	--	--	--	--	--	--	--	--	--	--	--	--	--	--	--	--	--	--
Cluster-13543.34110	78.0032	16.0265	2.2778	4.0761e-07	4.9989e-05	871	--	--	--	--	--	--	--	--	--	--	--	--	--	--	--	--	--	--	--	--	--	--	--	--	--	--	--	--	--	--
Cluster-13543.4479	71.0095	30.9947	1.2023	4.1051e-07	5.0273e-05	1498	XP_003597042.1		900	8.66e-117	transcription factor bHLH115 [Medicago truncatula]||AES67293.1 BHLH domain class transcription factor [Medicago truncatula]||AFK41880.1 unknown [Medicago truncatula]||RHN75602.1 putative transcription factor bHLH family [Medicago truncatula]	XM_003596994.4	XM_003596994	857	0	PREDICTED: Medicago truncatula transcription factor bHLH115 (LOC11408870), mRNA	--	--	--	--	Q9FH37	340	1.52e-35	Transcription factor ILR3 OS=Arabidopsis thaliana OX=3702 GN=ILR3 PE=1 SV=1	PF08961//PF13476//PF01496//PF07851//PF00170//PF06156//PF08172//PF05837//PF00010//PF06005//PF01166	Nuclear receptor-binding factor 2, autophagy regulator//AAA domain//V-type ATPase 116kDa subunit family//TMPIT-like protein//bZIP transcription factor//Initiation control protein YabA//CASP C terminal//Centromere protein H (CENP-H)//Helix-loop-helix DNA-binding domain//Cell division protein ZapB//TSC-22/dip/bun family	GO:0006891//GO:0006914//GO:0090529//GO:0051382//GO:1902600//GO:0006119//GO:0006357//GO:0006260//GO:0043093//GO:0006355	intra-Golgi vesicle-mediated transport//autophagy//cell septum assembly//kinetochore assembly//proton transmembrane transport//oxidative phosphorylation//regulation of transcription by RNA polymerase II//DNA replication//FtsZ-dependent cytokinesis//regulation of DNA-templated transcription	GO:0003700//GO:0046983//GO:0046961	DNA-binding transcription factor activity//protein dimerization activity//proton-transporting ATPase activity, rotational mechanism	GO:0000776//GO:0005667//GO:0033179//GO:0030173//GO:0005737	kinetochore//transcription regulator complex//proton-transporting V-type ATPase, V0 domain//obsolete integral component of Golgi membrane//cytoplasm	--	--	bHLH	bHLH
Cluster-13543.5816	0	8.34532	-5.6112	4.13e-07	5.0507e-05	1542	--	--	--	--	--	OX326964.1	OX326964	204	2.33835e-100	Medicago arabica genome assembly, chromosome: 1	--	--	--	--	--	--	--	--	--	--	--	--	--	--	--	--	--	--	--	--
Cluster-13543.54280	0	14.6051	-6.4153	4.1381e-07	5.0534e-05	428	XP_004496130.1		267	3.72e-27	ras-related protein RABC2a-like [Cicer arietinum]	XM_045959469.1	XM_045959469	141	6.44205e-66	PREDICTED: Trifolium pratense ras-related protein RABC2a-like (LOC123908719), mRNA	K07910	RAB18	Ras-related protein Rab-18	http://www.genome.jp/dbget-bin/www_bget?ko:K07910	O49841	218	1.94e-21	Ras-related protein RABC2a OS=Arabidopsis thaliana OX=3702 GN=RABC2A PE=1 SV=1	--	--	--	--	--	--	--	--	KOG0084	GTPase Rab1/YPT1, small G protein superfamily, and related GTP-binding proteins	--	--
Cluster-13543.50730	0.383275	13.1099	-4.9738	4.2016e-07	5.1237e-05	650	PNX58411.1		557	5.61e-70	heat shock protein, partial [Trifolium pratense]	XM_013607266.1	XM_013607266	252	1.98329e-127	PREDICTED: Medicago truncatula heat shock cognate 70 kDa protein (LOC25486072), mRNA	K03283	HSPA1_6_8	heat shock 70kDa protein 1/6/8	http://www.genome.jp/dbget-bin/www_bget?ko:K03283	P09189	447	1.3e-50	Heat shock cognate 70 kDa protein OS=Petunia hybrida OX=4102 GN=HSP70 PE=2 SV=1	PF00012	Hsp70 protein	--	--	GO:0005524	ATP binding	--	--	KOG0101	Molecular chaperones HSP70/HSC70, HSP70 superfamily	--	--
Cluster-13543.36923	986.991	2624.02	-1.4107	4.2459e-07	5.1705e-05	990	XP_013443748.1		310	5.21e-31	oxygen-evolving enhancer protein 3-2, chloroplastic [Medicago truncatula]||AFK43187.1 unknown [Medicago truncatula]||KEH17773.1 oxygen-evolving enhancer protein [Medicago truncatula]||RHN38614.1 putative oxygen-evolving enhancer protein [Medicago truncatula]	OX326968.1	OX326968	660	0	Medicago arabica genome assembly, chromosome: 5	K08901	psbQ	photosystem II oxygen-evolving enhancer protein 3	http://www.genome.jp/dbget-bin/www_bget?ko:K08901	Q41932	135	4.16e-08	Oxygen-evolving enhancer protein 3-2, chloroplastic OS=Arabidopsis thaliana OX=3702 GN=PSBQ2 PE=1 SV=2	PF05757	Oxygen evolving enhancer protein 3 (PsbQ)	GO:0015979	photosynthesis	GO:0005509	calcium ion binding	GO:0009523//GO:0019898//GO:0009654	photosystem II//extrinsic component of membrane//photosystem II oxygen evolving complex	--	--	--	--
Cluster-13543.27720	74.1486	211.868	-1.5146	4.2825e-07	5.2077e-05	683	RHN44465.1		807	9.52e-103	putative non-specific serine/threonine protein kinase [Medicago truncatula]	XM_024770174.2	XM_024770174	429	0	PREDICTED: Medicago truncatula receptor-like protein kinase FERONIA (LOC25497568), mRNA	--	--	--	--	Q9SCZ4	287	3.59e-28	Receptor-like protein kinase FERONIA OS=Arabidopsis thaliana OX=3702 GN=FER PE=1 SV=1	--	--	--	--	--	--	--	--	--	--	--	--
Cluster-13543.7238	0	107.712	-9.2977	4.3747e-07	5.3123e-05	2911	XP_039687805.1		2989	0	protein FAR1-RELATED SEQUENCE 5-like [Medicago truncatula]	OX326969.1	OX326969	685	0	Medicago arabica genome assembly, chromosome: 6	--	--	--	--	Q9SZL8	801	5.25e-92	Protein FAR1-RELATED SEQUENCE 5 OS=Arabidopsis thaliana OX=3702 GN=FRS5 PE=1 SV=1	PF00872//PF04434	Transposase, Mutator family//SWIM zinc finger	GO:0006313	transposition, DNA-mediated	GO:0004803//GO:0008270//GO:0003677	transposase activity//zinc ion binding//DNA binding	--	--	--	--	FAR1	FAR1
Cluster-13543.6557	0	138.168	-9.657	4.4377e-07	5.3812e-05	6406	GAU35943.1		4511	0	hypothetical protein TSUD_394910 [Trifolium subterraneum]	OX326970.1	OX326970	873	0	Medicago arabica genome assembly, chromosome: 7	--	--	--	--	Q94HW2	1695	2.2e-203	Retrovirus-related Pol polyprotein from transposon RE1 OS=Arabidopsis thaliana OX=3702 GN=RE1 PE=2 SV=1	PF00075//PF13456	RNase H//Reverse transcriptase-like	GO:0051252	regulation of RNA metabolic process	GO:0003676//GO:0004523	nucleic acid binding//RNA-DNA hybrid ribonuclease activity	--	--	--	--	--	--
Cluster-13543.18356	11.447	39.1825	-1.7628	4.6051e-07	5.5608e-05	1988	KEH34936.1		148	1.48e-08	transmembrane protein, putative [Medicago truncatula]	AC140914.20	AC140914	924	0	Medicago truncatula clone mth2-18h17, complete sequence	--	--	--	--	--	--	--	--	--	--	--	--	--	--	--	--	--	--	--	--
Cluster-13543.9292	14.3526	94.2304	-2.7119	4.5987e-07	5.5608e-05	1195	KEH26029.1		648	4.28e-74	LRR receptor-like kinase family protein [Medicago truncatula]||RHN38439.1 putative protein kinase RLK-Pelle-LRR-XII-1 family [Medicago truncatula]	XM_039829769.1	XM_039829769	761	0	PREDICTED: Medicago truncatula LRR receptor-like serine/threonine-protein kinase GSO1 (LOC120577876), mRNA	--	--	--	--	Q2R2D5	139	8.28e-08	Receptor kinase-like protein Xa21 OS=Oryza sativa subsp. japonica OX=39947 GN=XA21 PE=1 SV=1	PF13855//PF00560//PF13516	Leucine rich repeat//Leucine Rich Repeat//Leucine Rich repeat	--	--	GO:0005515	protein binding	--	--	--	--	--	--
Cluster-13543.54719	2.06707	18.9536	-3.1692	4.6368e-07	5.5913e-05	426	XP_003611805.1		518	1.44e-59	probable disease resistance protein At5g66900 [Medicago truncatula]||AES94763.1 disease resistance protein (CC-NBS-LRR class) family protein [Medicago truncatula]||RHN54070.1 putative powdery mildew resistance protein, RPW8 [Medicago truncatula]	OX326970.1	OX326970	319	7.19722e-165	Medicago arabica genome assembly, chromosome: 7	--	--	--	--	--	--	--	--	PF02424	ApbE family	GO:0017013	protein flavinylation	--	--	--	--	--	--	--	--
Cluster-13543.54347	0	14.1436	-6.3693	4.6719e-07	5.618e-05	1124	RHN80319.1		167	2.84e-10	putative endonuclease/exonuclease/phosphatase [Medicago truncatula]	OX326966.1	OX326966	249	1.63276e-125	Medicago arabica genome assembly, chromosome: 3	--	--	--	--	--	--	--	--	PF05435	Phi-29 DNA terminal protein GP3	GO:0018142//GO:0006269//GO:0006260	protein-DNA covalent cross-linking//DNA replication, synthesis of RNA primer//DNA replication	--	--	--	--	--	--	--	--
Cluster-13543.6809	0.109065	11.5766	-5.7586	4.6665e-07	5.618e-05	648	XP_016193486.1		141	5.56e-09	shaggy-related protein kinase alpha-like isoform X6 [Arachis ipaensis]||XP_025636972.1 shaggy-related protein kinase alpha isoform X6 [Arachis hypogaea]	OX326969.1	OX326969	114	1.02271e-50	Medicago arabica genome assembly, chromosome: 6	--	--	--	--	P51139	147	7.31e-10	Glycogen synthase kinase-3 homolog MsK-3 OS=Medicago sativa OX=3879 GN=MSK-3 PE=2 SV=2	--	--	--	--	--	--	--	--	--	--	--	--
Cluster-13543.45438	0	16.0509	-6.5503	4.8571e-07	5.8326e-05	456	AET03566.1		119	3.17e-06	transmembrane protein, putative [Medicago truncatula]	CT010464.7	CT010464	305	4.69537e-157	M.truncatula DNA sequence from clone MTH2-95O22 on chromosome 3, complete sequence	--	--	--	--	--	--	--	--	--	--	--	--	--	--	--	--	--	--	--	--
Cluster-13543.57367	0	6.75335	-5.307	4.915e-07	5.8776e-05	796	--	--	--	--	--	OX326964.1	OX326964	262	6.77315e-133	Medicago arabica genome assembly, chromosome: 1	--	--	--	--	--	--	--	--	--	--	--	--	--	--	--	--	--	--	--	--
Cluster-13543.55710	1.36295	29.0751	-4.4259	4.9455e-07	5.9059e-05	1708	RHN67849.1		1825	1.67e-242	putative P-loop containing nucleoside triphosphate hydrolase, leucine-rich repeat domain, L [Medicago truncatula]	XM_039831327.1	XM_039831327	762	0	PREDICTED: Medicago truncatula disease resistance protein At4g27190 (LOC25491047), mRNA	--	--	--	--	Q9T048	285	3.28e-25	Disease resistance protein At4g27190 OS=Arabidopsis thaliana OX=3702 GN=At4g27190 PE=2 SV=1	PF00931//PF00560//PF13855//PF13516	NB-ARC domain//Leucine Rich Repeat//Leucine rich repeat//Leucine Rich repeat	--	--	GO:0005515//GO:0043531	protein binding//ADP binding	--	--	--	--	--	--
Cluster-13543.57254	8.86275	31.7079	-1.8326	4.9919e-07	5.9531e-05	2588	XP_013463975.1		3014	0	kinesin-like protein KIN-8A [Medicago truncatula]||KEH38010.1 kinesin motor domain protein [Medicago truncatula]||RHN74187.1 putative plus-end-directed kinesin ATPase [Medicago truncatula]	XM_013608521.3	XM_013608521	2193	0	PREDICTED: Medicago truncatula kinesin-like protein KIN-8A (LOC25486795), mRNA	K26157	KIF19	kinesin family member 19	http://www.genome.jp/dbget-bin/www_bget?ko:K26157	Q0JLE4	1888	1.54e-254	Kinesin-like protein KIN-8A OS=Oryza sativa subsp. japonica OX=39947 GN=KIN8A PE=3 SV=3	PF00225//PF05970//PF06657//PF16796	Kinesin motor domain//PIF1-like helicase//Centrosome microtubule-binding domain of Cep57//Microtubule binding	GO:0006281//GO:0000723//GO:0007018//GO:0007017	DNA repair//telomere maintenance//microtubule-based movement//microtubule-based process	GO:0003678//GO:0008017//GO:0003777//GO:0005524	DNA helicase activity//microtubule binding//microtubule motor activity//ATP binding	GO:0005874//GO:0005657//GO:0045298	microtubule//replication fork//tubulin complex	KOG0242	Kinesin-like protein	--	--
Cluster-13543.11892	6.84439	49.3848	-2.8541	5.0259e-07	5.9741e-05	1453	--	--	--	--	--	AC145449.8	AC145449	240	2.13886e-120	Medicago truncatula clone mth2-20m15, complete sequence	--	--	--	--	--	--	--	--	--	--	--	--	--	--	--	--	--	--	--	--
Cluster-13543.13441	0.583103	11.0208	-4.1819	5.0175e-07	5.9741e-05	1430	--	--	--	--	--	AC158119.15	AC158119	216	4.61963e-107	Medicago truncatula clone mth2-89i19, complete sequence	--	--	--	--	--	--	--	--	--	--	--	--	--	--	--	--	--	--	--	--
Cluster-13543.20336	61.1555	18.3099	1.7429	5.0303e-07	5.9741e-05	5521	XP_039683852.1		4513	0	uncharacterized protein LOC112416600 [Medicago truncatula]	AC149306.9	AC149306	465	0	Medicago truncatula clone mth2-88b8, complete sequence	--	--	--	--	P10394	497	5.03e-49	Retrovirus-related Pol polyprotein from transposon 412 OS=Drosophila melanogaster OX=7227 GN=POL PE=4 SV=1	PF13456//PF00075//PF16331//PF00665//PF06156	Reverse transcriptase-like//RNase H//TolA binding protein trimerisation//Integrase core domain//Initiation control protein YabA	GO:0051252//GO:0006260//GO:0015074//GO:0070206	regulation of RNA metabolic process//DNA replication//DNA integration//protein trimerization	GO:0004523//GO:0003676	RNA-DNA hybrid ribonuclease activity//nucleic acid binding	--	--	--	--	--	--
Cluster-13543.20167	76.8223	5.2906	3.8543	5.0402e-07	5.9778e-05	872	--	--	--	--	--	AC136840.24	AC136840	481	0	Medicago truncatula clone mth2-33n3, complete sequence	--	--	--	--	--	--	--	--	--	--	--	--	--	--	--	--	--	--	--	--
Cluster-13543.5278	0	102.441	-9.2254	5.0477e-07	5.9784e-05	1089	--	--	--	--	--	XM_051016052.1	XM_051016052	48	8.59078e-14	PREDICTED: Pisum sativum proteasome subunit alpha type-7 (LOC127074711), mRNA	--	--	--	--	P22769	120	5.11e-06	Proteasome subunit alpha type-7-1 OS=Drosophila melanogaster OX=7227 GN=Prosalpha4 PE=1 SV=2	PF10584	Proteasome subunit A N-terminal signature	GO:0006511	ubiquitin-dependent protein catabolic process	--	--	GO:0019773	proteasome core complex, alpha-subunit complex	KOG0183	20S proteasome, regulatory subunit alpha type PSMA7/PRE6	--	--
Cluster-13543.5231	0	11.0621	-6.0127	5.1205e-07	6.0564e-05	1773	XP_024640646.1		1444	5.17e-196	auxin response factor 17 [Medicago truncatula]||RHN56017.1 putative transcription factor ARF family [Medicago truncatula]	XM_024784888.1	XM_024784888	729	0	PREDICTED: Medicago truncatula auxin response factor 17 (LOC11427344), mRNA	--	--	--	--	Q84WU6	520	4.62e-57	Auxin response factor 17 OS=Arabidopsis thaliana OX=3702 GN=ARF17 PE=2 SV=1	PF06507//PF02362	Auxin response factor//B3 DNA binding domain	GO:0006355//GO:0009725	regulation of DNA-templated transcription//response to hormone	GO:0003677	DNA binding	GO:0005634	nucleus	--	--	B3-ARF	B3->B3-ARF
Cluster-15394.0	0	4.76596	-4.7954	5.2555e-07	6.2075e-05	755	RHN67902.1		219	2.1e-20	hypothetical protein MtrunA17_Chr3g0107791 [Medicago truncatula]	CT573051.1	CT573051	250	3.00285e-126	Medicago truncatula chromosome 5 clone mth2-15e15, COMPLETE SEQUENCE	--	--	--	--	--	--	--	--	--	--	--	--	--	--	--	--	--	--	--	--
Cluster-13543.50889	19.399	162.969	-3.0738	5.3645e-07	6.3276e-05	5967	XP_039686929.1		6922	0	uncharacterized protein LOC112419378 [Medicago truncatula]	XM_039830995.1	XM_039830995	3049	0	PREDICTED: Medicago truncatula uncharacterized LOC112419378 (LOC112419378), mRNA	--	--	--	--	Q0R4F1	243	2.83e-19	ATP-dependent DNA helicase PIF1 OS=Xenopus laevis OX=8355 GN=pif1 PE=2 SV=1	PF05970//PF09419//PF02689//PF05840	PIF1-like helicase//Mitochondrial PGP phosphatase//Helicase//Bacteriophage replication gene A protein (GPA)	GO:0006260//GO:0046486//GO:0006281//GO:0000723	DNA replication//glycerolipid metabolic process//DNA repair//telomere maintenance	GO:0008962//GO:0004386//GO:0005524//GO:0003678	phosphatidylglycerophosphatase activity//helicase activity//ATP binding//DNA helicase activity	GO:0005657	replication fork	--	--	--	--
Cluster-13543.39625	51.3428	127.451	-1.3091	5.4157e-07	6.3793e-05	1585	XP_003592714.1		409	1.78e-42	E3 ubiquitin ligase BIG BROTHER-related isoform X1 [Medicago truncatula]||AES62965.1 RING-finger ubiquitin ligase [Medicago truncatula]||RHN82626.1 putative transcription factor C2H2 family [Medicago truncatula]	OX326971.1	OX326971	460	0	Medicago arabica genome assembly, chromosome: 8	K19045	BB	E3 ubiquitin-protein ligase BIG BROTHER and related proteins	http://www.genome.jp/dbget-bin/www_bget?ko:K19045	Q9LT17	189	3.39e-14	E3 ubiquitin ligase BIG BROTHER-related OS=Arabidopsis thaliana OX=3702 GN=BBR PE=2 SV=1	PF04147//PF02724	Nop14-like family//CDC45-like protein	GO:0006270	DNA replication initiation	--	--	GO:0032040	small-subunit processome	--	--	--	--
Cluster-13543.15387	0.53354	24.4577	-5.5489	5.4508e-07	6.4033e-05	1560	--	--	--	--	--	OX326969.1	OX326969	186	2.4e-90	Medicago arabica genome assembly, chromosome: 6	--	--	--	--	--	--	--	--	--	--	--	--	--	--	--	--	--	--	--	--
Cluster-13543.43934	29.7163	67.3611	-1.1879	5.4435e-07	6.4033e-05	1623	--	--	--	--	--	OX326968.1	OX326968	405	0	Medicago arabica genome assembly, chromosome: 5	--	--	--	--	--	--	--	--	--	--	--	--	--	--	--	--	--	--	--	--
Cluster-13543.37670	8.36672	36.1857	-2.1221	5.4603e-07	6.4046e-05	1314	XP_024635164.1		287	2.82e-25	uncharacterized protein LOC11435663 isoform X2 [Medicago truncatula]	CT030180.3	CT030180	1115	0	M.truncatula DNA sequence from clone MTH2-177C12 on chromosome 3, complete sequence	--	--	--	--	--	--	--	--	--	--	--	--	--	--	--	--	--	--	--	--
Cluster-13543.44208	222.973	580.859	-1.3812	5.4668e-07	6.4046e-05	3371	ACJ85245.1		397	4.12e-41	unknown [Medicago truncatula]	OX326967.1	OX326967	871	0	Medicago arabica genome assembly, chromosome: 4	K08059	IFI30, GILT	interferon, gamma-inducible protein 30	http://www.genome.jp/dbget-bin/www_bget?ko:K08059	Q9SV73	138	9.48e-08	Gamma-interferon-responsive lysosomal thiol protein OS=Arabidopsis thaliana OX=3702 GN=GILT PE=2 SV=1	PF03227	Gamma interferon inducible lysosomal thiol reductase (GILT)	--	--	GO:0016671	oxidoreductase activity, acting on a sulfur group of donors, disulfide as acceptor	--	--	--	--	--	--
Cluster-13543.7657	117.088	0.252638	8.6218	5.5343e-07	6.4749e-05	2207	XP_024635313.1		244	2.19e-18	SET and MYND domain-containing protein 4 isoform X1 [Medicago truncatula]||AES72697.2 heat shock protein 70 (HSP70)-interacting protein, putative [Medicago truncatula]||RHN69773.1 putative protein-serine/threonine phosphatase chromatin remodeling SET family [Medicago truncatula]	XR_003010440.2	XR_003010440	205	9.37041e-101	PREDICTED: Medicago truncatula SET and MYND domain-containing protein 4 (LOC11418507), transcript variant X2, misc_RNA	K24634	SMYD4, ZMYND21	SET and MYND domain-containing protein 4	http://www.genome.jp/dbget-bin/www_bget?ko:K24634	--	--	--	--	--	--	--	--	--	--	--	--	--	--	--	--
Cluster-13543.23415	75.9543	32.6012	1.2156	5.6415e-07	6.5914e-05	1267	RHN65567.1		128	5e-07	hypothetical protein MtrunA17_Chr3g0081271 [Medicago truncatula]	AC148527.20	AC148527	297	3.83183e-152	Medicago truncatula clone mth2-49g13, complete sequence	--	--	--	--	--	--	--	--	--	--	--	--	--	--	--	--	--	--	--	--
Cluster-13543.48497	37.8171	277.951	-2.8788	5.6582e-07	6.6019e-05	1813	XP_024641563.1		511	3.78e-52	TMV resistance protein N [Medicago truncatula]||XP_024641565.1 TMV resistance protein N [Medicago truncatula]||XP_039691092.1 TMV resistance protein N [Medicago truncatula]||AES76050.2 disease resistance protein (TIR-NBS-LRR class) [Medicago truncatula]||RHN52250.1 putative TIR domain, P-loop containing nucleoside triphosphate hydrolase [Medicago truncatula]	OX326970.1	OX326970	161	2.20951e-76	Medicago arabica genome assembly, chromosome: 7	--	--	--	--	--	--	--	--	--	--	--	--	--	--	--	--	--	--	--	--
Cluster-13543.10918	7.66634	30.2316	-1.995	5.7196e-07	6.6647e-05	821	XP_013463821.1		1185	1.17e-159	cytochrome P450 CYP82D47 [Medicago truncatula]||KEH37856.1 cytochrome P450 family protein [Medicago truncatula]||RHN74004.1 putative cytochrome P450 [Medicago truncatula]	OX326971.1	OX326971	661	0	Medicago arabica genome assembly, chromosome: 8	--	--	--	--	M1KVN4	520	2.47e-61	Flavonoid-6-hydroxylase OS=Mentha piperita OX=34256 GN=F6H PE=1 SV=1	PF00067	Cytochrome P450	--	--	GO:0020037//GO:0004497//GO:0005506//GO:0016705	heme binding//monooxygenase activity//iron ion binding//oxidoreductase activity, acting on paired donors, with incorporation or reduction of molecular oxygen	--	--	--	--	--	--
Cluster-13543.51632	17.058	0.125469	6.1615	5.735e-07	6.6736e-05	1225	--	--	--	--	--	AC174313.19	AC174313	144	4.17432e-67	Medicago truncatula clone mth2-157i20, complete sequence	--	--	--	--	--	--	--	--	PF17204	Sid-5 family	GO:0035194//GO:0050658	RNA-mediated post-transcriptional gene silencing//RNA transport	--	--	GO:0005770	late endosome	--	--	--	--
Cluster-13543.5654	1.76403	19.0559	-3.4034	5.7823e-07	6.7196e-05	1773	--	--	--	--	--	OX326971.1	OX326971	213	2.67777e-105	Medicago arabica genome assembly, chromosome: 8	--	--	--	--	--	--	--	--	PF17232//PF03419	Elicitor peptide 1-7//Sporulation factor SpoIIGA	GO:0045087//GO:0006508//GO:0030436	innate immune response//proteolysis//asexual sporulation	GO:0004190	aspartic-type endopeptidase activity	--	--	--	--	--	--
Cluster-13543.49357	29.4602	64.1177	-1.1229	5.7912e-07	6.7209e-05	2177	ABN09815.1		161	1.29e-10	hypothetical protein MtrDRAFT_AC167711g37v2 [Medicago truncatula]	AC148238.4	AC148238	1090	0	Medicago truncatula clone mth2-4a11, complete sequence	--	--	--	--	--	--	--	--	PF09421	Frequency clock protein	GO:0007623//GO:0006355	circadian rhythm//regulation of DNA-templated transcription	--	--	GO:0005737//GO:0005634	cytoplasm//nucleus	--	--	--	--
Cluster-13543.7225	0.77769	11.7227	-3.8648	5.8173e-07	6.7422e-05	1188	--	--	--	--	--	OX326964.1	OX326964	462	0	Medicago arabica genome assembly, chromosome: 1	--	--	--	--	--	--	--	--	PF06463//PF09339	Molybdenum Cofactor Synthesis C//IclR helix-turn-helix domain	GO:0006355//GO:0006777	regulation of DNA-templated transcription//Mo-molybdopterin cofactor biosynthetic process	GO:0051539//GO:0003677	4 iron, 4 sulfur cluster binding//DNA binding	GO:0019008	molybdopterin synthase complex	--	--	--	--
Cluster-13543.52615	83.0215	1.15721	6.1381	5.8565e-07	6.7785e-05	975	--	--	--	--	--	XM_024775965.2	XM_024775965	308	2.24474e-158	PREDICTED: Medicago truncatula PRELI domain containing protein 3A (LOC25486033), transcript variant X4, mRNA	--	--	--	--	--	--	--	--	--	--	--	--	--	--	--	--	--	--	--	--
Cluster-13543.11390	0	5.28217	-4.9515	5.8674e-07	6.782e-05	1763	--	--	--	--	--	OX326971.1	OX326971	202	3.46843e-99	Medicago arabica genome assembly, chromosome: 8	--	--	--	--	--	--	--	--	PF08052	PyrBI operon leader peptide	GO:0019856	pyrimidine nucleobase biosynthetic process	--	--	--	--	--	--	--	--
Cluster-23019.0	6.19714	29.5638	-2.2448	6.0523e-07	6.9864e-05	2845	AHC08670.1		1868	6.05e-251	putative transposase [Medicago truncatula]||RHN54089.1 putative HAT dimerization domain, ribonuclease H-like domain, hAT-like transposase, RNase-H [Medicago truncatula]	CT009565.10	CT009565	225	9.23988e-112	M.truncatula DNA sequence from clone MTH2-173F9 on chromosome 3, complete sequence	--	--	--	--	Q6AVI0	627	1.8e-68	Zinc finger BED domain-containing protein RICESLEEPER 2 OS=Oryza sativa subsp. japonica OX=39947 GN=Os03g0733400 PE=2 SV=1	PF05699//PF09187//PF14372	hAT family C-terminal dimerisation region//RNA-directed DNA methylation 1//Domain of unknown function (DUF4413)	GO:0044030	regulation of DNA methylation	GO:0003677//GO:0046983	DNA binding//protein dimerization activity	GO:0005634	nucleus	--	--	--	--
Cluster-13543.35283	644.973	1706.34	-1.4034	6.074e-07	7.0021e-05	3605	XP_024630953.1		2330	0	metal-nicotianamine transporter YSL3-like isoform X3 [Medicago truncatula]	AC149805.12	AC149805	1403	0	Medicago truncatula clone mth2-146o17, complete sequence	--	--	--	--	Q2EF88	1751	9.16e-231	Metal-nicotianamine transporter YSL3 OS=Arabidopsis thaliana OX=3702 GN=YSL3 PE=2 SV=1	PF03169	OPT oligopeptide transporter protein	--	--	GO:0035673	oligopeptide transmembrane transporter activity	--	--	--	--	--	--
Cluster-13543.41517	3.14912	21.9356	-2.8085	6.1269e-07	7.0443e-05	2041	--	--	--	--	--	OX326968.1	OX326968	383	0	Medicago arabica genome assembly, chromosome: 5	--	--	--	--	--	--	--	--	--	--	--	--	--	--	--	--	--	--	--	--
Cluster-13543.51785	0	5.34607	-4.9703	6.1966e-07	7.1149e-05	953	XP_013453281.1		296	9.28e-27	protein CHROMATIN REMODELING 25 [Medicago truncatula]||KEH27310.1 DNA repair and recombination RAD54-like protein [Medicago truncatula]||RHN53211.1 putative DNA helicase chromatin remodeling SNF2 family [Medicago truncatula]	OX326970.1	OX326970	494	0	Medicago arabica genome assembly, chromosome: 7	K10875	RAD54L, RAD54	DNA repair and recombination protein RAD54 and RAD54-like protein	http://www.genome.jp/dbget-bin/www_bget?ko:K10875	Q0PCS3	122	5.54e-06	Protein CHROMATIN REMODELING 25 OS=Arabidopsis thaliana OX=3702 GN=CHR25 PE=1 SV=1	--	--	--	--	--	--	--	--	--	--	--	--
Cluster-13543.5354	1.47298	11.0646	-2.9279	6.2076e-07	7.1182e-05	739	AES99097.2		851	2.39e-112	seven in absentia family protein [Medicago truncatula]||RHN56815.1 putative E3 ubiquitin-protein ligase SIN [Medicago truncatula]	CR955011.2	CR955011	424	0	Medicago truncatula chromosome 5 clone mth2-85n3, COMPLETE SEQUENCE	K04506	SIAH1	E3 ubiquitin-protein ligase SIAH1	http://www.genome.jp/dbget-bin/www_bget?ko:K04506	Q84K34	348	6.36e-38	E3 ubiquitin-protein ligase SINA-like 10 OS=Arabidopsis thaliana OX=3702 GN=At5g37930 PE=2 SV=1	PF03145	Seven in absentia protein family	GO:0006511//GO:0007275	ubiquitin-dependent protein catabolic process//multicellular organism development	--	--	GO:0005737	cytoplasm	--	--	--	--
Cluster-13543.37483	35.7776	3.28369	3.4527	6.3547e-07	7.2772e-05	589	--	--	--	--	--	--	--	--	--	--	--	--	--	--	--	--	--	--	--	--	--	--	--	--	--	--	--	--	--	--
Cluster-13543.7384	0.123218	60.2282	-8.1383	6.4749e-07	7.4051e-05	1793	AES67557.2		171	5.03e-11	transmembrane protein, putative [Medicago truncatula]	AC144343.8	AC144343	472	0	Medicago truncatula clone mth2-12c21, complete sequence	--	--	--	--	--	--	--	--	--	--	--	--	--	--	--	--	--	--	--	--
Cluster-3162.0	0	13.487	-6.3011	6.6062e-07	7.5353e-05	2627	XP_045789758.1		204	8.08e-15	metacaspase-7-like [Trifolium pratense]||XP_045789759.1 metacaspase-7-like [Trifolium pratense]	OX326966.1	OX326966	360	0	Medicago arabica genome assembly, chromosome: 3	--	--	--	--	--	--	--	--	--	--	--	--	--	--	--	--	--	--	--	--
Cluster-13543.4227	6.01663	39.3602	-2.6898	6.7178e-07	7.6524e-05	1989	RHN40841.1		1751	1.65e-232	putative RNA-directed DNA polymerase [Medicago truncatula]	OX326971.1	OX326971	1048	0	Medicago arabica genome assembly, chromosome: 8	--	--	--	--	P0C2F6	377	6.93e-37	Putative ribonuclease H protein At1g65750 OS=Arabidopsis thaliana OX=3702 GN=At1g65750 PE=3 SV=1	--	--	--	--	--	--	--	--	--	--	--	--
Cluster-13543.42206	0	6.43556	-5.2349	6.7505e-07	7.6695e-05	385	XP_013445337.1		190	5.23e-15	probable leucine-rich repeat receptor-like protein kinase At1g35710 [Medicago truncatula]||KEH19363.1 LRR receptor-like kinase family protein [Medicago truncatula]||RHN40659.1 putative protein kinase RLK-Pelle-LRR-XI-1 family [Medicago truncatula]	OX326969.1	OX326969	281	8.57825e-144	Medicago arabica genome assembly, chromosome: 6	--	--	--	--	--	--	--	--	PF13516//PF13855//PF00560	Leucine Rich repeat//Leucine rich repeat//Leucine Rich Repeat	--	--	GO:0005515	protein binding	--	--	--	--	--	--
Cluster-13543.54469	0.27192	63.9284	-7.5831	6.7438e-07	7.6695e-05	1771	XP_039682983.1		1247	1.6e-163	replication protein A 70 kDa DNA-binding subunit B-like [Medicago truncatula]||KEH26533.1 replication factor-A carboxy-terminal domain protein [Medicago truncatula]	OX326967.1	OX326967	429	0	Medicago arabica genome assembly, chromosome: 4	--	--	--	--	--	--	--	--	PF04309	Glycerol-3-phosphate responsive antiterminator	GO:0006071//GO:0006355	glycerol metabolic process//regulation of DNA-templated transcription	--	--	--	--	--	--	--	--
Cluster-13543.54619	0.252861	17.4159	-5.7054	6.798e-07	7.7133e-05	1266	AFK38694.1		269	2.46e-24	unknown [Medicago truncatula]	XM_013602390.2	XM_013602390	156	9.21556e-74	PREDICTED: Medicago truncatula transcription factor MYB1R1 (LOC25493782), mRNA	--	--	--	--	--	--	--	--	--	--	--	--	--	--	--	--	--	--	--	--
Cluster-13543.276	0	13.4138	-6.2942	6.8539e-07	7.7666e-05	605	XP_003620172.1		493	1.99e-60	kunitz trypsin inhibitor 5 [Medicago truncatula]||AES76390.1 Kunitz type trypsin inhibitor / miraculin [Medicago truncatula]||RHN52566.1 putative proteinase inhibitor I3, Kunitz legume [Medicago truncatula]	AC140022.11	AC140022	378	0	Medicago truncatula chromosome 6 clone mth2-11g20, complete sequence	--	--	--	--	Q9LMU2	229	2e-22	Kunitz trypsin inhibitor 5 OS=Arabidopsis thaliana OX=3702 GN=KTI5 PE=2 SV=1	PF00197	Trypsin and protease inhibitor	--	--	GO:0004866	endopeptidase inhibitor activity	--	--	--	--	--	--
Cluster-13543.4824	0	5.57325	-5.027	6.9147e-07	7.8252e-05	712	--	--	--	--	--	--	--	--	--	--	--	--	--	--	--	--	--	--	--	--	--	--	--	--	--	--	--	--	--	--
Cluster-13543.16515	18.415	45.0843	-1.291	6.9706e-07	7.8782e-05	1297	XP_003594090.1		236	8.39e-19	protein ABCI12, chloroplastic [Medicago truncatula]||AES64341.1 cobalt ion transmembrane transporters protein [Medicago truncatula]||RHN72392.1 putative ABC/ECF transporter, transmembrane component [Medicago truncatula]	OX326971.1	OX326971	207	4.2128e-102	Medicago arabica genome assembly, chromosome: 8	--	--	--	--	P15102	133	3.47e-07	Glutamine synthetase leaf isozyme, chloroplastic OS=Phaseolus vulgaris OX=3885 PE=2 SV=1	--	--	--	--	--	--	--	--	--	--	--	--
Cluster-13543.45853	0.306619	19.9244	-5.9003	6.9866e-07	7.8859e-05	2263	KAE9621244.1		166	2.71e-09	putative proteasome endopeptidase complex [Lupinus albus]	OX326967.1	OX326967	544	0	Medicago arabica genome assembly, chromosome: 4	--	--	--	--	Q9C5U3	145	2.82e-08	26S proteasome regulatory subunit 8 homolog A OS=Arabidopsis thaliana OX=3702 GN=RPT6A PE=1 SV=1	PF01566	Natural resistance-associated macrophage protein	GO:0030001	metal ion transport	GO:0046873	metal ion transmembrane transporter activity	GO:0016020	membrane	KOG0728	26S proteasome regulatory complex, ATPase RPT6	--	--
Cluster-13543.56190	0	13.2302	-6.2715	7.0302e-07	7.9248e-05	1345	KAG5546462.1		250	3.46e-22	hypothetical protein RHGRI_018598 [Rhododendron griersonianum]	OX326970.1	OX326970	191	3.42863e-93	Medicago arabica genome assembly, chromosome: 7	--	--	--	--	--	--	--	--	--	--	--	--	--	--	--	--	--	--	--	--
Cluster-13543.54465	0.114982	45.4545	-7.7327	7.0785e-07	7.9689e-05	2275	XP_039688214.1		3097	0	probable disease resistance protein At4g27220 [Medicago truncatula]||XP_039688215.1 probable disease resistance protein At4g27220 [Medicago truncatula]||XP_039688216.1 probable disease resistance protein At4g27220 [Medicago truncatula]||XP_039688217.1 probable disease resistance protein At4g27220 [Medicago truncatula]	XM_039832283.1	XM_039832283	1721	0	PREDICTED: Medicago truncatula probable disease resistance protein At4g27220 (LOC25480120), transcript variant X4, mRNA	--	--	--	--	--	--	--	--	PF13516//PF13855	Leucine Rich repeat//Leucine rich repeat	--	--	GO:0005515	protein binding	--	--	--	--	--	--
Cluster-13543.59196	0	12.5542	-6.1978	7.1476e-07	8.0327e-05	2314	XP_013462798.1		183	4.2e-11	zinc finger MYND domain-containing protein 15 [Medicago truncatula]||KEH36833.1 zinc finger MYND domain protein [Medicago truncatula]||RHN72488.1 putative Zinc finger, MYND-type [Medicago truncatula]	OX326966.1	OX326966	222	3.48654e-110	Medicago arabica genome assembly, chromosome: 3	K24081	ZMYND15	zinc finger MYND domain-containing protein 15	http://www.genome.jp/dbget-bin/www_bget?ko:K24081	--	--	--	--	--	--	--	--	--	--	--	--	--	--	--	--
Cluster-13543.6470	0.405869	97.5637	-7.8612	7.1538e-07	8.0327e-05	2632	XP_039687146.1		1027	8.37e-121	ABC transporter C family member 3 isoform X2 [Medicago truncatula]	OX326967.1	OX326967	893	0	Medicago arabica genome assembly, chromosome: 4	--	--	--	--	Q9LK64	674	1.92e-72	ABC transporter C family member 3 OS=Arabidopsis thaliana OX=3702 GN=ABCC3 PE=1 SV=1	PF00664	ABC transporter transmembrane region	GO:0055085	transmembrane transport	GO:0005524//GO:0140359	ATP binding//ABC-type transporter activity	--	--	--	--	--	--
Cluster-6742.0	0.926545	17.0636	-4.2088	7.2046e-07	8.0793e-05	2180	XP_013457854.1		459	9.64e-49	uncharacterized protein LOC25493790 [Medicago truncatula]||KEH31885.1 dynein light chain type 1 family protein [Medicago truncatula]||RHN63576.1 putative dynein ATPase [Medicago truncatula]	OX326968.1	OX326968	310	3.95501e-159	Medicago arabica genome assembly, chromosome: 5	--	--	--	--	Q9ZT63	277	6.25e-25	Metal tolerance protein 1 OS=Arabidopsis thaliana OX=3702 GN=MTP1 PE=1 SV=2	--	--	--	--	--	--	--	--	KOG1482	Zn2+ transporter	--	--
Cluster-13543.55218	2.63149	33.2878	-3.6663	7.2397e-07	8.1081e-05	2104	--	--	--	--	--	CR931738.1	CR931738	496	0	Medicago truncatula chromosome 5 clone mth2-56k10, COMPLETE SEQUENCE	--	--	--	--	--	--	--	--	--	--	--	--	--	--	--	--	--	--	--	--
Cluster-13543.49163	1.52201	7.97564	-5.2172	7.2947e-07	8.1591e-05	518	RHN50622.1		150	1.74e-09	putative protein-synthesizing GTPase [Medicago truncatula]	AC172743.3	AC172743	85	1.06757e-34	Medicago truncatula chromosome 2 BAC clone mth2-26c15, complete sequence	--	--	--	--	--	--	--	--	--	--	--	--	--	--	--	--	--	--	--	--
Cluster-13543.21841	0.310037	10.5343	-4.9886	7.335e-07	8.1882e-05	698	--	--	--	--	--	--	--	--	--	--	--	--	--	--	--	--	--	--	--	--	--	--	--	--	--	--	--	--	--	--
Cluster-13543.6037	27.4435	180.927	-2.7196	7.3396e-07	8.1882e-05	4032	XP_003630977.1		3922	0	alpha,alpha-trehalose-phosphate synthase [UDP-forming] 6 [Medicago truncatula]||AET05453.1 trehalose-6-phosphate synthase domain protein [Medicago truncatula]||RHN43817.1 putative alpha,alpha-trehalose-phosphate synthase (UDP-forming), Trehalose-phosphatase [Medicago truncatula]	OX326964.1	OX326964	2155	0	Medicago arabica genome assembly, chromosome: 1	K16055	TPS	trehalose 6-phosphate synthase/phosphatase	http://www.genome.jp/dbget-bin/www_bget?ko:K16055	Q94AH8	3273	0	Alpha,alpha-trehalose-phosphate synthase [UDP-forming] 6 OS=Arabidopsis thaliana OX=3702 GN=TPS6 PE=1 SV=2	PF02684//PF00982//PF00309//PF02358//PF00165	Lipid-A-disaccharide synthetase//Glycosyltransferase family 20//Sigma-54 factor, Activator interacting domain (AID)//Trehalose-phosphatase//Bacterial regulatory helix-turn-helix proteins, AraC family	GO:0009245//GO:0005992//GO:0006355	lipid A biosynthetic process//trehalose biosynthetic process//regulation of DNA-templated transcription	GO:0016987//GO:0008915//GO:0003824//GO:0043565//GO:0001216//GO:0003700	sigma factor activity//lipid-A-disaccharide synthase activity//catalytic activity//sequence-specific DNA binding//DNA-binding transcription activator activity//DNA-binding transcription factor activity	GO:0005667	transcription regulator complex	--	--	--	--
Cluster-13543.5004	7.66375	52.0305	-2.7638	7.3535e-07	8.193e-05	983	--	--	--	--	--	OX326967.1	OX326967	36	3.62084e-07	Medicago arabica genome assembly, chromosome: 4	--	--	--	--	--	--	--	--	--	--	--	--	--	--	--	--	--	--	--	--
Cluster-13543.18324	21.2914	4.22603	2.3443	7.407e-07	8.242e-05	1333	XP_039688796.1		2341	0	putative receptor protein kinase ZmPK1 isoform X2 [Medicago truncatula]||KEH31459.1 Serine/Threonine kinase, plant-type protein [Medicago truncatula]	XM_039832862.1	XM_039832862	1180	0	PREDICTED: Medicago truncatula putative receptor protein kinase ZmPK1 (LOC25493472), transcript variant X2, mRNA	--	--	--	--	P17801	759	2.65e-91	Putative receptor protein kinase ZmPK1 OS=Zea mays OX=4577 GN=PK1 PE=2 SV=2	PF00954//PF00069//PF07714	S-locus glycoprotein domain//Protein kinase domain//Protein tyrosine and serine/threonine kinase	GO:0048544//GO:0006468	recognition of pollen//protein phosphorylation	GO:0004672//GO:0005524	protein kinase activity//ATP binding	--	--	--	--	--	--
Cluster-13543.5918	1.14207	13.3215	-3.5468	7.5528e-07	8.3936e-05	545	--	--	--	--	--	OX326964.1	OX326964	324	1.55796e-167	Medicago arabica genome assembly, chromosome: 1	--	--	--	--	--	--	--	--	--	--	--	--	--	--	--	--	--	--	--	--
Cluster-13543.18883	170.169	386.059	-1.1817	7.5721e-07	8.4042e-05	2597	XP_003611192.3		3517	0	subtilisin-like protease 3 [Medicago truncatula]	XM_003611144.4	XM_003611144	2014	0	PREDICTED: Medicago truncatula subtilisin-like protease 3 (LOC11427605), mRNA	--	--	--	--	A9QY39	2634	0	Subtilisin-like protease 3 OS=Lotus japonicus OX=34305 GN=SBTM3 PE=2 SV=1	PF00082	Subtilase family	GO:0006508	proteolysis	GO:0008236	serine-type peptidase activity	--	--	--	--	--	--
Cluster-13543.46302	20.0889	4.474	2.1673	7.6696e-07	8.5015e-05	577	KEH17523.1		629	1.33e-81	flavonol synthase/flavanone 3-hydroxylase [Medicago truncatula]	XM_013588042.3	XM_013588042	350	0	PREDICTED: Medicago truncatula protein SRG1 (LOC25479525), mRNA	--	--	--	--	A0A0B6CGH9	391	8.01e-45	Oxoglutarate-dependent flavonoid 7-O-demethylase 1 OS=Ocimum basilicum OX=39350 GN=F7ODM1 PE=1 SV=1	--	--	--	--	--	--	--	--	--	--	--	--
Cluster-13543.27831	1.79546	22.9434	-3.6621	7.6916e-07	8.515e-05	443	XP_024625289.1		600	3.79e-74	receptor-like protein 6 [Medicago truncatula]||ABN08947.1 Leucine-rich repeat, plant specific [Medicago truncatula]||RHN44215.1 putative leucine-rich repeat-containing, plant-type, leucine-rich repeat domain, L [Medicago truncatula]	XM_039827227.1	XM_039827227	304	1.63686e-156	PREDICTED: Medicago truncatula receptor-like protein 7 (LOC112416328), mRNA	--	--	--	--	Q9C637	208	1.1e-18	Receptor-like protein 6 OS=Arabidopsis thaliana OX=3702 GN=RLP6 PE=3 SV=1	PF13855//PF00560//PF13516	Leucine rich repeat//Leucine Rich Repeat//Leucine Rich repeat	--	--	GO:0005515	protein binding	--	--	--	--	--	--
Cluster-13543.5786	0	6.96594	-5.3431	7.7275e-07	8.5437e-05	975	--	--	--	--	--	OX326971.1	OX326971	60	1.63533e-20	Medicago arabica genome assembly, chromosome: 8	--	--	--	--	--	--	--	--	--	--	--	--	--	--	--	--	--	--	--	--
Cluster-13543.49465	0.398667	22.6548	-5.7589	7.739e-07	8.5455e-05	2518	--	--	--	--	--	AF461197.1	AF461197	126	8.82538e-57	Medicago sativa cytosolic malate dehydrogenase gene, exons 1 and 2 and partial cds	--	--	--	--	--	--	--	--	PF01786	Alternative oxidase	GO:0006118	obsolete electron transport	GO:0009916	alternative oxidase activity	--	--	--	--	--	--
Cluster-13543.36366	20.4586	84.487	-2.0477	7.7528e-07	8.5499e-05	1906	AET00787.1		1755	3.4e-230	LRR and NB-ARC domain disease resistance protein [Medicago truncatula]	CR931742.2	CR931742	1360	0	Medicago truncatula chromosome 5 clone mth2-28i20, COMPLETE SEQUENCE	--	--	--	--	Q9LRR5	418	1.91e-41	Putative disease resistance protein At3g14460 OS=Arabidopsis thaliana OX=3702 GN=At3g14460 PE=3 SV=1	PF00560//PF13855	Leucine Rich Repeat//Leucine rich repeat	--	--	GO:0005515	protein binding	--	--	--	--	--	--
Cluster-13543.26679	26.8858	7.04547	1.9312	7.8376e-07	8.6324e-05	1971	KEH19726.1		136	2.44e-07	hypothetical protein MTR_8g467350 [Medicago truncatula]	OX326969.1	OX326969	208	1.7952e-102	Medicago arabica genome assembly, chromosome: 6	--	--	--	--	--	--	--	--	--	--	--	--	--	--	--	--	--	--	--	--
Cluster-13543.54511	0	14.244	-6.3772	7.8548e-07	8.6403e-05	395	--	--	--	--	--	MW302753.1	MW302753	43	1.77433e-11	Melilotus albus NAC family transcription factor (EVM0021707.2) gene, complete cds	--	--	--	--	--	--	--	--	--	--	--	--	--	--	--	--	--	--	--	--
Cluster-13543.6734	40.5613	117.582	-2.8286	7.9719e-07	8.7579e-05	2959	XP_003611169.2		4415	0	phospholipase D beta 1 [Medicago truncatula]||AES94127.2 phospholipase D alpha 1 [Medicago truncatula]||RHN53653.1 putative phospholipase D [Medicago truncatula]	XM_003611121.4	XM_003611121	2468	0	PREDICTED: Medicago truncatula phospholipase D beta 1 (LOC11437516), mRNA	K01115	PLD1_2	phospholipase D1/2	http://www.genome.jp/dbget-bin/www_bget?ko:K01115	P93733	3162	0	Phospholipase D beta 1 OS=Arabidopsis thaliana OX=3702 GN=PLDBETA1 PE=1 SV=4	PF00614	Phospholipase D Active site motif	--	--	GO:0003824	catalytic activity	--	--	--	--	--	--
Cluster-13543.45209	32.856	91.2828	-1.4686	8.1044e-07	8.8922e-05	5043	GAU51472.1		3324	0	hypothetical protein TSUD_95870 [Trifolium subterraneum]	OX326966.1	OX326966	2531	0	Medicago arabica genome assembly, chromosome: 3	--	--	--	--	P10978	1766	6.51e-219	Retrovirus-related Pol polyprotein from transposon TNT 1-94 OS=Nicotiana tabacum OX=4097 PE=2 SV=1	PF00665//PF00098//PF13683	Integrase core domain//Zinc knuckle//Integrase core domain	GO:0015074	DNA integration	GO:0003676//GO:0008270	nucleic acid binding//zinc ion binding	--	--	--	--	--	--
Cluster-13543.45633	16.4588	54.6768	-1.7335	8.2181e-07	9.0056e-05	587	KAI5406547.1		210	4.89e-17	hypothetical protein KIW84_053038 [Pisum sativum]	--	--	--	--	--	--	--	--	--	--	--	--	--	PF06390//PF01578	Neuroendocrine-specific golgi protein P55 (NESP55)//Cytochrome C assembly protein	GO:0017004//GO:0071107	cytochrome complex assembly//response to parathyroid hormone	GO:0020037	heme binding	--	--	--	--	--	--
Cluster-13543.4249	0.168574	8.76715	-5.0388	8.4394e-07	9.2363e-05	1389	--	--	--	--	--	OX326970.1	OX326970	396	0	Medicago arabica genome assembly, chromosome: 7	--	--	--	--	--	--	--	--	--	--	--	--	--	--	--	--	--	--	--	--
Cluster-13543.39413	258.272	78.886	1.7095	8.607e-07	9.4079e-05	897	AET04042.2		690	5.02e-82	disease resistance protein (CC-NBS-LRR class) family protein [Medicago truncatula]	OX326968.1	OX326968	604	0	Medicago arabica genome assembly, chromosome: 5	--	--	--	--	--	--	--	--	PF06005//PF06160//PF07544//PF00804	Cell division protein ZapB//Septation ring formation regulator, EzrA//RNA polymerase II transcription mediator complex subunit 9//Syntaxin	GO:0043093//GO:0000921//GO:0090529//GO:0006357	FtsZ-dependent cytokinesis//septin ring assembly//cell septum assembly//regulation of transcription by RNA polymerase II	GO:0003712	transcription coregulator activity	GO:0005737//GO:0016592//GO:0005940//GO:0005667//GO:0016020	cytoplasm//mediator complex//septin ring//transcription regulator complex//membrane	--	--	--	--
Cluster-13543.55683	0	14.3121	-6.3887	8.9433e-07	9.7631e-05	558	--	--	--	--	--	AC144618.10	AC144618	124	2.41454e-56	Medicago truncatula clone mth2-21d12, complete sequence	--	--	--	--	--	--	--	--	--	--	--	--	--	--	--	--	--	--	--	--
Cluster-13543.5811	0	73.3837	-8.7441	8.9617e-07	9.7708e-05	2828	RZB86395.1		1198	3.44e-143	DNA topoisomerase 2 isoform B [Glycine soja]	--	--	--	--	--	K03164	TOP2	DNA topoisomerase II	http://www.genome.jp/dbget-bin/www_bget?ko:K03164	P30182	1104	5.4e-130	DNA topoisomerase 2 OS=Arabidopsis thaliana OX=3702 GN=TOP2 PE=2 SV=2	PF05132//PF00521//PF00240//PF03839	RNA polymerase III RPC4//DNA gyrase/topoisomerase IV, subunit A//Ubiquitin family//Translocation protein Sec62	GO:0006265//GO:0006383//GO:0015031	DNA topological change//transcription by RNA polymerase III//protein transport	GO:0003918//GO:0005524//GO:0003677//GO:0005515	DNA topoisomerase type II (double strand cut, ATP-hydrolyzing) activity//ATP binding//DNA binding//protein binding	GO:0005666//GO:0030176	RNA polymerase III complex//obsolete integral component of endoplasmic reticulum membrane	KOG0355	DNA topoisomerase type II	--	--
Cluster-13543.15996	0.817237	85.9172	-6.7116	9.022e-07	9.8242e-05	475	--	--	--	--	--	AC126013.12	AC126013	66	3.54911e-24	Medicago truncatula clone mth2-32e10, complete sequence	--	--	--	--	--	--	--	--	--	--	--	--	--	--	--	--	--	--	--	--
Cluster-13543.27281	26.0764	128.46	-2.2947	9.0457e-07	9.8376e-05	867	KAI5416892.1		413	7.53e-46	hypothetical protein KIW84_041770 [Pisum sativum]	OX326968.1	OX326968	223	3.54373e-111	Medicago arabica genome assembly, chromosome: 5	--	--	--	--	Q6NPR6	212	1.16e-17	TORTIFOLIA1-like protein 3 OS=Arabidopsis thaliana OX=3702 GN=TOR1L3 PE=2 SV=1	--	--	--	--	--	--	--	--	--	--	--	--
Cluster-13543.5619	1.99893	13.0068	-2.7204	9.1569e-07	9.946e-05	2171	KEH35086.1		2091	1.05e-289	transmembrane protein, putative [Medicago truncatula]	CT027664.2	CT027664	79	1.01745e-30	Medicago truncatula chromosome 5 clone mth2-160e5, COMPLETE SEQUENCE	--	--	--	--	--	--	--	--	--	--	--	--	--	--	--	--	--	--	--	--
Cluster-13543.6653	32.5968	119.887	-1.8803	9.3153e-07	0.00010093	1844	RHN65269.1		333	3.29e-33	putative transcription factor and/or regulators TTF-type(Zn) family [Medicago truncatula]	CT030192.6	CT030192	1196	0	M.truncatula DNA sequence from clone MTH2-16D16 on chromosome 3, complete sequence	--	--	--	--	--	--	--	--	--	--	--	--	--	--	--	--	--	--	--	--
Cluster-13543.21972	0.419383	39.9776	-6.5758	9.3811e-07	0.00010151	1116	KEH42300.1		209	5.24e-18	hypothetical protein MTR_1g067100 [Medicago truncatula]	AC122160.21	AC122160	221	5.95439e-110	Medicago truncatula chromosome 8 clone mth2-23d6, complete sequence	--	--	--	--	--	--	--	--	--	--	--	--	--	--	--	--	--	--	--	--
Cluster-13543.4787	12.5693	47.2844	-1.9204	9.537e-07	0.00010307	2564	XP_024634971.2		2958	0	chaperone protein ClpC1, chloroplastic [Medicago truncatula]	XM_024779203.2	XM_024779203	1085	0	PREDICTED: Medicago truncatula chaperone protein ClpC1, chloroplastic (LOC25490734), mRNA	K03696	clpC	ATP-dependent Clp protease ATP-binding subunit ClpC	http://www.genome.jp/dbget-bin/www_bget?ko:K03696	P31542	1699	4.21e-224	ATP-dependent Clp protease ATP-binding subunit ClpA homolog CD4B, chloroplastic OS=Solanum lycopersicum OX=4081 GN=CD4B PE=3 SV=1	PF00158//PF07726//PF05496//PF08529//PF00004//PF07728//PF13476//PF06414//PF01926//PF00167//PF01078//PF01695//PF01296//PF00005//PF00910//PF03193//PF03205//PF07724	Sigma-54 interaction domain//ATPase family associated with various cellular activities (AAA)//Holliday junction DNA helicase RuvB P-loop domain//NusA N-terminal domain//ATPase family associated with various cellular activities (AAA)//AAA domain (dynein-related subfamily)//AAA domain//Zeta toxin//50S ribosome-binding GTPase//Fibroblast growth factor//Magnesium chelatase, subunit ChlI//IstB-like AT…	GO:0006355//GO:0008283//GO:0006281//GO:0040007//GO:0031554//GO:0006777//GO:0006310//GO:0007165	regulation of DNA-templated transcription//cell population proliferation//DNA repair//growth//regulation of termination of DNA-templated transcription//Mo-molybdopterin cofactor biosynthetic process//DNA recombination//signal transduction	GO:0016301//GO:0003724//GO:0005524//GO:0009378//GO:0003723//GO:0005525//GO:0008134//GO:0016887//GO:0003924//GO:0005179//GO:0003700//GO:0008083	kinase activity//RNA helicase activity//ATP binding//four-way junction helicase activity//RNA binding//GTP binding//transcription factor binding//ATP hydrolysis activity//GTPase activity//hormone activity//DNA-binding transcription factor activity//growth factor activity	GO:0005657//GO:0005576//GO:0005667//GO:0009379	replication fork//extracellular region//transcription regulator complex//Holliday junction helicase complex	KOG1051	Chaperone HSP104 and related ATP-dependent Clp proteases	--	--
Cluster-13543.6592	0.218131	13.3232	-5.6417	9.7671e-07	0.00010543	443	--	--	--	--	--	OX326971.1	OX326971	195	6.4088e-96	Medicago arabica genome assembly, chromosome: 8	--	--	--	--	--	--	--	--	--	--	--	--	--	--	--	--	--	--	--	--
Cluster-13543.54273	14.5879	43.8694	-1.5882	1.0157e-06	0.00010936	1869	RHN53266.1		701	1.18e-79	putative winged helix-turn-helix DNA-binding domain, leucine-rich repeat domain, L [Medicago truncatula]	AC123975.16	AC123975	755	0	Medicago truncatula clone mth2-12m13, complete sequence	--	--	--	--	V9M398	354	1.78e-33	Disease resistance protein RUN1 OS=Vitis rotundifolia OX=103349 GN=RUN1 PE=1 SV=1	PF00931	NB-ARC domain	--	--	GO:0043531	ADP binding	--	--	--	--	--	--
Cluster-13543.34459	6.02273	34.8227	-2.5217	1.0196e-06	0.00010965	1232	--	--	--	--	--	OX326969.1	OX326969	52	5.82974e-16	Medicago arabica genome assembly, chromosome: 6	--	--	--	--	--	--	--	--	--	--	--	--	--	--	--	--	--	--	--	--
Cluster-13543.47884	1.48695	18.2013	-3.588	1.0232e-06	0.00010989	3106	KAD6454414.1		1925	3.1e-255	hypothetical protein E3N88_09120 [Mikania micrantha]	OX326964.1	OX326964	2332	0	Medicago arabica genome assembly, chromosome: 1	--	--	--	--	Q94HW2	795	4.87e-87	Retrovirus-related Pol polyprotein from transposon RE1 OS=Arabidopsis thaliana OX=3702 GN=RE1 PE=2 SV=1	PF00665	Integrase core domain	GO:0015074	DNA integration	--	--	--	--	--	--	--	--
Cluster-13543.5893	6.21354	24.9366	-2.0116	1.0419e-06	0.00011163	2700	PNX62715.1		379	5.14e-39	wall-associated receptor kinase 2-like protein, partial [Trifolium pratense]||PNX63071.1 wall-associated receptor kinase 2-like protein, partial [Trifolium pratense]||PNX63782.1 wall-associated receptor kinase 2-like protein, partial [Trifolium pratense]	OX326967.1	OX326967	314	2.9365e-161	Medicago arabica genome assembly, chromosome: 4	--	--	--	--	--	--	--	--	--	--	--	--	--	--	--	--	--	--	--	--
Cluster-13543.23489	29.4632	154.486	-2.3908	1.067e-06	0.00011418	1505	XP_024634186.2		965	6e-126	uncharacterized protein LOC11438059 [Medicago truncatula]	XM_024778418.2	XM_024778418	392	0	PREDICTED: Medicago truncatula uncharacterized LOC11438059 (LOC11438059), mRNA	--	--	--	--	--	--	--	--	PF03002	Somatostatin/Cortistatin family	GO:0007165	signal transduction	GO:0005179	hormone activity	GO:0005576	extracellular region	--	--	--	--
Cluster-13543.23141	95.4772	25.795	1.8901	1.0697e-06	0.00011433	2777	RHN51853.1		398	4.24e-38	putative transcription factor B3-Domain family [Medicago truncatula]	OX326971.1	OX326971	486	0	Medicago arabica genome assembly, chromosome: 8	--	--	--	--	--	--	--	--	PF03491	Serotonin (5-HT) neurotransmitter transporter, N-terminus	GO:0006836//GO:0006812	neurotransmitter transport//monoatomic cation transport	GO:0005335	serotonin:sodium:chloride symporter activity	--	--	--	--	--	--
Cluster-13543.11947	98.9188	0	9.0197	1.0773e-06	0.00011499	1725	--	--	--	--	--	OX326965.1	OX326965	289	1.47042e-147	Medicago arabica genome assembly, chromosome: 2	--	--	--	--	--	--	--	--	PF03530	Calcium-activated SK potassium channel	GO:0006813	potassium ion transport	GO:0016286	small conductance calcium-activated potassium channel activity	--	--	--	--	--	--
Cluster-13543.39961	6.99303	26.5301	-1.9373	1.1062e-06	0.00011793	931	ABD32487.1		554	2.68e-68	Blue (type 1) copper domain [Medicago truncatula]	OX326966.1	OX326966	454	0	Medicago arabica genome assembly, chromosome: 3	--	--	--	--	Q39131	182	6.02e-15	Lamin-like protein OS=Arabidopsis thaliana OX=3702 GN=At5g15350 PE=2 SV=1	PF05234	UAF complex subunit Rrn10	GO:0006360	transcription by RNA polymerase I	--	--	--	--	--	--	--	--
Cluster-13543.7078	0	63.6473	-8.5388	1.1139e-06	0.00011861	662	XP_045832088.1		634	1.53e-82	albumin-1-like isoform X1 [Trifolium pratense]	XM_045976132.1	XM_045976132	358	0	PREDICTED: Trifolium pratense albumin-1-like (LOC123923447), transcript variant X1, mRNA	--	--	--	--	Q9ZQX0	259	1.56e-27	Albumin-1 OS=Glycine soja OX=3848 PE=3 SV=1	PF08027	Albumin I chain b	--	--	GO:0045735	nutrient reservoir activity	--	--	--	--	--	--
Cluster-13543.15686	87.5608	225.343	-1.363	1.1209e-06	0.0001192	2857	XP_003617724.3		826	2.09e-96	pentatricopeptide repeat-containing protein At5g18950 [Medicago truncatula]||RHN57924.1 putative tetratricopeptide-like helical domain-containing protein [Medicago truncatula]	CR954196.1	CR954196	1813	0	Medicago truncatula chromosome 5 clone mth2-157e5, COMPLETE SEQUENCE	--	--	--	--	Q8GYM2	273	8.5e-24	Pentatricopeptide repeat-containing protein At5g18950 OS=Arabidopsis thaliana OX=3702 GN=At5g18950 PE=2 SV=2	PF04433	SWIRM domain	--	--	GO:0005515	protein binding	--	--	--	--	--	--
Cluster-13543.47772	207.51	469.118	-1.1767	1.1348e-06	0.00012053	2596	XP_013450752.1		2830	0	protein kinase PVPK-1 [Medicago truncatula]||KEH24780.1 Serine/Threonine kinase family protein [Medicago truncatula]	XM_013595298.3	XM_013595298	1914	0	PREDICTED: Medicago truncatula protein kinase PVPK-1 (LOC25495130), mRNA	K08286	E2.7.11.-	protein-serine/threonine kinase	http://www.genome.jp/dbget-bin/www_bget?ko:K08286	P15792	2080	4.19e-286	Protein kinase PVPK-1 OS=Phaseolus vulgaris OX=3885 PE=2 SV=1	PF00069//PF07714	Protein kinase domain//Protein tyrosine and serine/threonine kinase	GO:0006468	protein phosphorylation	GO:0005524//GO:0004672	ATP binding//protein kinase activity	--	--	--	--	--	--
Cluster-2250.0	0	6.09736	-5.1514	1.1371e-06	0.00012063	781	AES92452.1		899	2.18e-118	F-box/RNI/FBD-like domain protein [Medicago truncatula]	OX326968.1	OX326968	709	0	Medicago arabica genome assembly, chromosome: 5	--	--	--	--	Q8L7H1	196	4.98e-16	F-box/LRR-repeat protein At4g14103 OS=Arabidopsis thaliana OX=3702 GN=At4g14103 PE=2 SV=1	--	--	--	--	--	--	--	--	--	--	--	--
Cluster-13543.6650	0.202934	69.3504	-8.0212	1.1485e-06	0.00012169	2016	--	--	--	--	--	OX326964.1	OX326964	410	0	Medicago arabica genome assembly, chromosome: 1	--	--	--	--	--	--	--	--	--	--	--	--	--	--	--	--	--	--	--	--
Cluster-13543.55609	0	4.50654	-4.7223	1.1519e-06	0.00012175	693	XP_050878499.1		999	1.51e-134	uncharacterized protein LOC127082305 [Pisum sativum]	AC147006.18	AC147006	666	0	Medicago truncatula chromosome 8 clone mth2-62m1, complete sequence	--	--	--	--	P25601	123	2.38e-07	Putative transposon Ty5-1 protein YCL075W OS=Saccharomyces cerevisiae (strain ATCC 204508 / S288c) OX=559292 GN=TY5B PE=5 SV=1	PF00098	Zinc knuckle	--	--	GO:0008270//GO:0003676	zinc ion binding//nucleic acid binding	--	--	--	--	--	--
Cluster-13543.6934	0	61.97	-8.5003	1.1518e-06	0.00012175	1500	XP_003621561.1		1169	2.2e-155	F-box/kelch-repeat protein At3g06240 [Medicago truncatula]||ABD33326.1 Cyclin-like F-box; F-box protein interaction domain [Medicago truncatula]||ABN09025.1 Cyclin-like F-box; F-box protein interaction domain [Medicago truncatula]||AES77779.1 F-box protein interaction domain protein [Medicago truncatula]||RHN44523.1 putative F-box domain-containing protein [Medicago truncatula]	OX326969.1	OX326969	1176	0	Medicago arabica genome assembly, chromosome: 6	--	--	--	--	Q8GXC7	187	9.81e-14	F-box/kelch-repeat protein At3g06240 OS=Arabidopsis thaliana OX=3702 GN=At3g06240 PE=2 SV=1	--	--	--	--	--	--	--	--	--	--	--	--
Cluster-13543.6789	0	80.0025	-8.8685	1.1753e-06	0.00012408	6061	GAU39042.1		3739	0	hypothetical protein TSUD_59980 [Trifolium subterraneum]	OX326971.1	OX326971	1333	0	Medicago arabica genome assembly, chromosome: 8	--	--	--	--	Q7ZV90	263	1.14e-21	ATP-dependent DNA helicase PIF1 OS=Danio rerio OX=7955 GN=pif1 PE=2 SV=1	PF14736//PF02689//PF18927//PF04851//PF17664//PF05970	Protein N-terminal asparagine amidohydrolase//Helicase//Glycosyl-4,4'-diaponeurosporenoate acyltransferase//Type III restriction enzyme, res subunit//Cilia- and flagella-associated protein HOATZ-like//PIF1-like helicase	GO:0006281//GO:0060271//GO:0000723//GO:0006528	DNA repair//cilium assembly//telomere maintenance//asparagine metabolic process	GO:0016746//GO:0003678//GO:0003677//GO:0005524//GO:0016787//GO:0008418//GO:0004386	acyltransferase activity//DNA helicase activity//DNA binding//ATP binding//hydrolase activity//protein-N-terminal asparagine amidohydrolase activity//helicase activity	GO:0005657	replication fork	--	--	--	--
Cluster-13543.54407	0	11.8639	-6.1159	1.1903e-06	0.0001255	581	XP_039683921.1		316	8.66e-32	uncharacterized protein LOC120577069 [Medicago truncatula]	OX326967.1	OX326967	201	3.95723e-99	Medicago arabica genome assembly, chromosome: 4	--	--	--	--	--	--	--	--	PF05699	hAT family C-terminal dimerisation region	--	--	GO:0046983	protein dimerization activity	--	--	--	--	--	--
Cluster-13543.57000	0	6.63315	-5.2765	1.1963e-06	0.00012598	1051	XP_004486107.1		288	3.21e-26	F-box/kelch-repeat protein At3g23880-like [Cicer arietinum]	OX326971.1	OX326971	278	1.15294e-141	Medicago arabica genome assembly, chromosome: 8	--	--	--	--	Q9LIR8	132	2.56e-07	F-box/kelch-repeat protein At3g23880 OS=Arabidopsis thaliana OX=3702 GN=At3g23880 PE=2 SV=1	PF00646//PF12937//PF15966	F-box domain//F-box-like//F-box	--	--	GO:0005515	protein binding	--	--	--	--	--	--
Cluster-13543.12601	0.458847	9.61069	-4.5315	1.1998e-06	0.00012605	1317	KEH37918.1		138	8e-08	hypothetical protein MTR_2g451360 [Medicago truncatula]	OX326964.1	OX326964	148	2.68728e-69	Medicago arabica genome assembly, chromosome: 1	--	--	--	--	--	--	--	--	--	--	--	--	--	--	--	--	--	--	--	--
Cluster-13543.3897	22.4328	61.5055	-1.4506	1.2148e-06	0.00012746	1399	XP_024634505.2		830	1.97e-104	uncharacterized protein LOC112420102 [Medicago truncatula]	--	--	--	--	--	--	--	--	--	P0C2F6	140	7.26e-08	Putative ribonuclease H protein At1g65750 OS=Arabidopsis thaliana OX=3702 GN=At1g65750 PE=3 SV=1	PF13456//PF00075	Reverse transcriptase-like//RNase H	GO:0051252	regulation of RNA metabolic process	GO:0003676//GO:0004523	nucleic acid binding//RNA-DNA hybrid ribonuclease activity	--	--	--	--	--	--
Cluster-13543.4271	4.33053	29.3667	-2.7818	1.2261e-06	0.0001285	1346	RHN68344.1		165	6.97e-12	hypothetical protein MtrunA17_Chr3g0112891 [Medicago truncatula]	AC229719.7	AC229719	460	0	Medicago truncatula clone mth2-82f6, complete sequence	--	--	--	--	--	--	--	--	PF06630	Enterobacterial exodeoxyribonuclease VIII	GO:0090305	nucleic acid phosphodiester bond hydrolysis	GO:0051908	double-stranded DNA 5'-3' exodeoxyribonuclease activity	--	--	--	--	--	--
Cluster-13543.11726	0.304402	118.123	-8.4691	1.2382e-06	0.00012961	1815	--	--	--	--	--	--	--	--	--	--	--	--	--	--	--	--	--	--	PF11395	Betacoronavirus NS7B protein	--	--	--	--	--	--	--	--	--	--
Cluster-13543.5813	0	66.8062	-8.6087	1.2559e-06	0.0001313	1357	KAI5437819.1		628	1.63e-75	hypothetical protein KIW84_023800, partial [Pisum sativum]	AC148970.3	AC148970	144	4.6328e-67	Medicago truncatula chromosome 2 clone mth2-74j13, complete sequence	--	--	--	--	Q9FJV1	133	3.85e-07	F-box/FBD/LRR-repeat protein At5g56570 OS=Arabidopsis thaliana OX=3702 GN=At5g56570 PE=2 SV=1	--	--	--	--	--	--	--	--	--	--	--	--
Cluster-13543.49889	0	6.52616	-5.2554	1.2905e-06	0.00013476	529	--	--	--	--	--	OX326969.1	OX326969	35	6.80744e-07	Medicago arabica genome assembly, chromosome: 6	--	--	--	--	--	--	--	--	--	--	--	--	--	--	--	--	--	--	--	--
Cluster-24499.0	0	4.67611	-4.7722	1.2978e-06	0.00013535	577	--	--	--	--	--	OX326971.1	OX326971	174	4.01261e-84	Medicago arabica genome assembly, chromosome: 8	--	--	--	--	--	--	--	--	--	--	--	--	--	--	--	--	--	--	--	--
Cluster-13543.48080	72.6824	286.696	-1.9778	1.3065e-06	0.00013604	1259	XP_003597387.1		1535	2.93e-213	zinc transporter 2 [Medicago truncatula]||AAG09635.1 zinc transporter [Medicago truncatula]||ABD33123.1 Zinc/iron permease [Medicago truncatula]||AES67638.1 ZIP metal ion transporter family protein [Medicago truncatula]||RHN76113.1 putative zinc/iron permease [Medicago truncatula]	XM_003597339.4	XM_003597339	975	0	PREDICTED: Medicago truncatula zinc transporter 2 (LOC11414774), mRNA	K14709	SLC39A1_2_3, ZIP1_2_3	solute carrier family 39 (zinc transporter), member 1/2/3	http://www.genome.jp/dbget-bin/www_bget?ko:K14709	Q9LTH9	878	8.46e-115	Zinc transporter 2 OS=Arabidopsis thaliana OX=3702 GN=ZIP2 PE=2 SV=1	PF02535	ZIP Zinc transporter	GO:0055085//GO:0030001	transmembrane transport//metal ion transport	GO:0046873	metal ion transmembrane transporter activity	GO:0016020	membrane	KOG1558	Fe2+/Zn2+ regulated transporter	--	--
Cluster-13543.31349	6.06853	26.109	-2.1025	1.3225e-06	0.00013727	967	RHN82127.1		348	4.61e-37	putative DNA helicase [Medicago truncatula]	OX326964.1	OX326964	118	9.28702e-53	Medicago arabica genome assembly, chromosome: 1	K15255	PIF1	ATP-dependent DNA helicase PIF1	http://www.genome.jp/dbget-bin/www_bget?ko:K15255	--	--	--	--	PF02507//PF02689	Photosystem I reaction centre subunit III//Helicase	GO:0015979	photosynthesis	GO:0005524//GO:0004386	ATP binding//helicase activity	GO:0009538//GO:0009522	photosystem I reaction center//photosystem I	--	--	--	--
Cluster-2734.0	0.410674	8.18772	-4.2982	1.321e-06	0.00013727	1771	XP_045790456.1		774	1.54e-94	F-box protein At4g22280-like [Trifolium pratense]	AC137669.12	AC137669	492	0	Medicago truncatula clone mth2-27m3, complete sequence	--	--	--	--	Q9FGQ3	155	1.26e-09	F-box/FBD/LRR-repeat protein At5g53840 OS=Arabidopsis thaliana OX=3702 GN=At5g53840 PE=2 SV=1	PF00646	F-box domain	--	--	GO:0005515	protein binding	--	--	--	--	--	--
Cluster-13543.22307	0	66.9979	-8.6126	1.3389e-06	0.0001388	3031	--	--	--	--	--	AC136138.30	AC136138	255	2.07297e-128	Medicago truncatula clone mth2-8f9, complete sequence	--	--	--	--	--	--	--	--	--	--	--	--	--	--	--	--	--	--	--	--
Cluster-13543.5693	0	12.1241	-6.1445	1.3776e-06	0.00014247	685	XP_024636448.1		142	1.12e-07	pollen-specific leucine-rich repeat extensin-like protein 1 [Medicago truncatula]	OX326964.1	OX326964	299	1.56398e-153	Medicago arabica genome assembly, chromosome: 1	--	--	--	--	--	--	--	--	PF08208//PF02724	DNA-directed RNA polymerase I subunit RPA34.5//CDC45-like protein	GO:0006360//GO:0006270	transcription by RNA polymerase I//DNA replication initiation	--	--	--	--	--	--	--	--
Cluster-13543.37926	13.3109	112.218	-3.0749	1.3827e-06	0.00014283	1035	RHN52477.1		813	1.54e-99	putative P-loop containing nucleoside triphosphate hydrolase, leucine-rich repeat domain, L [Medicago truncatula]	XM_039826757.1	XM_039826757	346	1.79443e-179	PREDICTED: Medicago truncatula TMV resistance protein N (LOC25479669), transcript variant X2, mRNA	--	--	--	--	A0A290U7C4	332	1.01e-32	Disease resistance protein Roq1 OS=Nicotiana benthamiana OX=4100 GN=ROQ1 PE=1 SV=1	PF13855	Leucine rich repeat	--	--	GO:0005515	protein binding	--	--	--	--	--	--
Cluster-13543.15429	194.126	41.9826	2.207	1.3886e-06	0.00014327	1851	XP_003629932.1		2484	0	alkane hydroxylase MAH1 [Medicago truncatula]||AET04408.1 cytochrome P450 family protein [Medicago truncatula]||RHN42764.1 putative cytochrome P450 [Medicago truncatula]	OX326964.1	OX326964	1482	0	Medicago arabica genome assembly, chromosome: 1	--	--	--	--	Q9FVS9	1051	5.3e-136	Alkane hydroxylase MAH1 OS=Arabidopsis thaliana OX=3702 GN=CYP96A15 PE=2 SV=1	PF00032//PF00614//PF00067	Cytochrome b(C-terminal)/b6/petD//Phospholipase D Active site motif//Cytochrome P450	GO:0006118	obsolete electron transport	GO:0020037//GO:0005506//GO:0009055//GO:0004497//GO:0016491//GO:0003824//GO:0016705	heme binding//iron ion binding//electron transfer activity//monooxygenase activity//oxidoreductase activity//catalytic activity//oxidoreductase activity, acting on paired donors, with incorporation or reduction of molecular oxygen	GO:0016020	membrane	--	--	--	--
Cluster-13543.24910	1.98959	33.2485	-4.0504	1.4085e-06	0.00014515	837	XP_024639674.1		230	1.73e-18	protein argonaute 4 [Medicago truncatula]||RHN57460.1 putative post-transcriptional gene silencing PAZ-Argonaute family protein [Medicago truncatula]	OX326966.1	OX326966	445	0	Medicago arabica genome assembly, chromosome: 3	K11593	ELF2C, AGO	eukaryotic translation initiation factor 2C	http://www.genome.jp/dbget-bin/www_bget?ko:K11593	Q0JF58	185	3.55e-14	Protein argonaute 4B OS=Oryza sativa subsp. japonica OX=39947 GN=AGO4B PE=2 SV=1	--	--	--	--	--	--	--	--	--	--	--	--
Cluster-13543.31315	37.3253	139.257	-1.8939	1.432e-06	0.00014739	1734	XP_003611660.3		1019	3.4e-130	cytochrome P450 81E8-like [Medicago truncatula]||AES94618.1 cytochrome P450 family protein [Medicago truncatula]	CT573077.3	CT573077	661	0	Medicago truncatula chromosome 5 clone mth2-43j18, COMPLETE SEQUENCE	K13260	CYP81E	isoflavone/4'-methoxyisoflavone 2'-hydroxylase	http://www.genome.jp/dbget-bin/www_bget?ko:K13260	Q9FG65	705	7.82e-85	Cytochrome P450 81D1 OS=Arabidopsis thaliana OX=3702 GN=CYP81D1 PE=2 SV=1	PF00067//PF06701	Cytochrome P450//Mib_herc2	GO:0016567	protein ubiquitination	GO:0004842//GO:0005506//GO:0016705//GO:0020037//GO:0004497//GO:0046872	ubiquitin-protein transferase activity//iron ion binding//oxidoreductase activity, acting on paired donors, with incorporation or reduction of molecular oxygen//heme binding//monooxygenase activity//metal ion binding	--	--	--	--	--	--
Cluster-13543.44325	5.01047	30.2919	-2.571	1.4367e-06	0.0001476	1581	--	--	--	--	--	OX326966.1	OX326966	130	3.28381e-59	Medicago arabica genome assembly, chromosome: 3	--	--	--	--	--	--	--	--	--	--	--	--	--	--	--	--	--	--	--	--
Cluster-15882.0	0.168574	8.41811	-4.9785	1.4375e-06	0.0001476	1694	PNX73744.1		2025	4.95e-279	gag-pol polyprotein, partial [Trifolium pratense]	OX326967.1	OX326967	1437	0	Medicago arabica genome assembly, chromosome: 4	--	--	--	--	Q94HW2	168	6.18e-11	Retrovirus-related Pol polyprotein from transposon RE1 OS=Arabidopsis thaliana OX=3702 GN=RE1 PE=2 SV=1	PF00098	Zinc knuckle	--	--	GO:0008270//GO:0003676	zinc ion binding//nucleic acid binding	--	--	--	--	--	--
Cluster-13543.11100	11.0595	268.687	-4.5957	1.4438e-06	0.00014808	5866	XP_045810913.1		650	4.05e-66	uncharacterized protein LOC123905351, partial [Trifolium pratense]	AC145222.18	AC145222	544	0	Medicago truncatula clone mth2-29a15, complete sequence	--	--	--	--	Q94HW2	238	2.32e-18	Retrovirus-related Pol polyprotein from transposon RE1 OS=Arabidopsis thaliana OX=3702 GN=RE1 PE=2 SV=1	--	--	--	--	--	--	--	--	--	--	--	--
Cluster-13543.6921	1.27522	17.4816	-3.7459	1.4648e-06	0.00015005	836	KAG2721144.1		225	4.56e-18	hypothetical protein I3760_02G067600 [Carya illinoinensis]	AC147481.3	AC147481	165	5.9568e-79	Medicago truncatula chromosome 2 clone mth2-138b18, complete sequence	--	--	--	--	--	--	--	--	--	--	--	--	--	--	--	--	--	--	--	--
Cluster-13543.41281	1.78086	26.9734	-3.9295	1.4759e-06	0.00015102	432	--	--	--	--	--	OX326966.1	OX326966	79	1.90112e-31	Medicago arabica genome assembly, chromosome: 3	--	--	--	--	--	--	--	--	--	--	--	--	--	--	--	--	--	--	--	--
Cluster-13543.32462	17.8213	105.291	-2.5594	1.4901e-06	0.00015229	851	XP_024625556.1		484	2.54e-52	receptor-like protein 9DC3 [Medicago truncatula]||RHN44201.1 putative leucine-rich repeat-containing, plant-type, leucine-rich repeat domain, L [Medicago truncatula]	XM_024769789.2	XM_024769789	550	0	PREDICTED: Medicago truncatula receptor-like protein Cf-9 homolog (LOC11422379), mRNA	--	--	--	--	Q9C637	120	7.34e-06	Receptor-like protein 6 OS=Arabidopsis thaliana OX=3702 GN=RLP6 PE=3 SV=1	PF13855//PF00560	Leucine rich repeat//Leucine Rich Repeat	--	--	GO:0005515	protein binding	--	--	--	--	--	--
Cluster-13543.49963	77.236	162.466	-1.0734	1.5582e-06	0.00015906	3509	XP_024638973.1		552	1.74e-62	protein AE7-like 1 [Medicago truncatula]||ACJ85542.1 unknown [Medicago truncatula]||AFK41223.1 unknown [Medicago truncatula]	OX326970.1	OX326970	1751	0	Medicago arabica genome assembly, chromosome: 7	K26403	CIAO2, CIA2, FAM96	cytosolic iron-sulfur assembly component 2	http://www.genome.jp/dbget-bin/www_bget?ko:K26403	A8MR89	403	6.32e-44	Protein AE7-like 1 OS=Arabidopsis thaliana OX=3702 GN=AEL1 PE=3 SV=1	--	--	--	--	--	--	--	--	KOG3381	Uncharacterized conserved protein	--	--
Cluster-13543.52445	104.912	40.1379	1.3861	1.5695e-06	0.00016002	3966	KEH43087.1		1989	2.56e-264	RecQ family ATP-dependent DNA helicase [Medicago truncatula]	XM_039829446.1	XM_039829446	1247	0	PREDICTED: Medicago truncatula ATP-dependent DNA helicase Q-like SIM (LOC11415668), transcript variant X5, mRNA	K10900	WRN, RECQL2	werner syndrome ATP-dependent helicase	http://www.genome.jp/dbget-bin/www_bget?ko:K10900	Q9FT69	1002	2.93e-117	ATP-dependent DNA helicase Q-like SIM OS=Arabidopsis thaliana OX=3702 GN=RECQSIM PE=2 SV=1	PF06862//PF12424//PF02066//PF00270//PF04851//PF08168	Utp25, U3 small nucleolar RNA-associated SSU processome protein 25//Plasma membrane calcium transporter ATPase C terminal//Metallothionein family 11//DEAD/DEAH box helicase//Type III restriction enzyme, res subunit//NUC205 domain	GO:0006816//GO:0006364	calcium ion transport//rRNA processing	GO:0003676//GO:0003677//GO:0005524//GO:0016787//GO:0005388//GO:0005507//GO:0034511	nucleic acid binding//DNA binding//ATP binding//hydrolase activity//P-type calcium transporter activity//copper ion binding//U3 snoRNA binding	GO:0005730//GO:0005634//GO:0016529	nucleolus//nucleus//sarcoplasmic reticulum	KOG0351	ATP-dependent DNA helicase	--	--
Cluster-13543.39719	114.862	53.7355	1.0984	1.5762e-06	0.00016039	2209	XP_039690131.1		486	5.6e-50	WEB family protein At4g27595, chloroplastic isoform X1 [Medicago truncatula]||AET00701.1 hypothetical protein MTR_5g094950 [Medicago truncatula]	OX326970.1	OX326970	928	0	Medicago arabica genome assembly, chromosome: 7	--	--	--	--	--	--	--	--	--	--	--	--	--	--	--	--	--	--	--	--
Cluster-13543.7029	0	6.22674	-5.1935	1.5768e-06	0.00016039	554	ABD32726.1		132	2.81e-08	hypothetical protein MtrDRAFT_AC150777g1v1 [Medicago truncatula]	OX326969.1	OX326969	289	4.53438e-148	Medicago arabica genome assembly, chromosome: 6	--	--	--	--	--	--	--	--	--	--	--	--	--	--	--	--	--	--	--	--
Cluster-13543.7233	8.51617	81.9383	-3.2522	1.6031e-06	0.00016288	4510	GKV29618.1		4626	0	hypothetical protein SLEP1_g38525 [Shorea leprosula]	AC147960.8	AC147960	1928	0	Medicago truncatula clone mth2-27f16, complete sequence	--	--	--	--	Q7LHG5	1446	1.03e-172	Transposon Ty3-I Gag-Pol polyprotein OS=Saccharomyces cerevisiae (strain ATCC 204508 / S288c) OX=559292 GN=TY3B-I PE=1 SV=2	PF10447//PF00665	Exosome component EXOSC1/CSL4//Integrase core domain	GO:0015074	DNA integration	GO:0003723	RNA binding	GO:0000178	exosome (RNase complex)	--	--	--	--
Cluster-13543.8453	0.218684	58.7558	-7.7821	1.6462e-06	0.00016686	1181	XP_015955005.1		472	5.29e-55	uncharacterized protein LOC107479378 [Arachis duranensis]	AC203555.16	AC203555	197	1.3858e-96	Medicago truncatula clone mth2-58e9, complete sequence	--	--	--	--	Q9H611	153	1.3e-09	ATP-dependent DNA helicase PIF1 OS=Homo sapiens OX=9606 GN=PIF1 PE=1 SV=2	PF02689//PF01443//PF05970	Helicase//Viral (Superfamily 1) RNA helicase//PIF1-like helicase	GO:0000723//GO:0006281	telomere maintenance//DNA repair	GO:0005524//GO:0004386//GO:0003678	ATP binding//helicase activity//DNA helicase activity	GO:0005657	replication fork	--	--	--	--
Cluster-13543.5112	38.2773	142.717	-1.9015	1.6545e-06	0.0001675	3700	RHN62182.1		293	1.45e-24	putative nucleic acid-binding protein [Medicago truncatula]	OX326965.1	OX326965	183	2.68241e-88	Medicago arabica genome assembly, chromosome: 2	--	--	--	--	--	--	--	--	--	--	--	--	--	--	--	--	--	--	--	--
Cluster-13543.7491	41.6018	147.535	-1.8308	1.6782e-06	0.0001697	1869	XP_003595381.1		2596	0	probable pectinesterase/pectinesterase inhibitor 12 isoform X1 [Medicago truncatula]||ABN08348.1 Pectinesterase; Pectinesterase inhibitor [Medicago truncatula]||AES65632.1 pectinesterase/pectinesterase inhibitor [Medicago truncatula]	XM_003595333.4	XM_003595333	1539	0	PREDICTED: Medicago truncatula probable pectinesterase/pectinesterase inhibitor 12 (LOC11442886), transcript variant X1, mRNA	--	--	--	--	O48711	1684	8.19e-231	Probable pectinesterase/pectinesterase inhibitor 12 OS=Arabidopsis thaliana OX=3702 GN=PME12 PE=2 SV=1	PF09280//PF04043//PF01095	XPC-binding domain//Plant invertase/pectin methylesterase inhibitor//Pectinesterase	GO:0006289//GO:0005982//GO:0006281//GO:0005985//GO:0043161//GO:0042545	nucleotide-excision repair//starch metabolic process//DNA repair//sucrose metabolic process//proteasome-mediated ubiquitin-dependent protein catabolic process//cell wall modification	GO:0004857//GO:0003684//GO:0030599	enzyme inhibitor activity//damaged DNA binding//pectinesterase activity	--	--	--	--	--	--
Cluster-13543.28937	31.2571	3.04892	3.3245	1.6961e-06	0.00017132	1255	--	--	--	--	--	OX326964.1	OX326964	218	3.1262e-108	Medicago arabica genome assembly, chromosome: 1	--	--	--	--	--	--	--	--	PF04900	Fcf1	--	--	--	--	GO:0032040	small-subunit processome	--	--	--	--
Cluster-13543.6807	4.74428	25.0949	-2.4225	1.7024e-06	0.00017175	1138	RHN54510.1		1415	9.57e-196	putative gibberellin 3-beta-dioxygenase [Medicago truncatula]	XM_003612394.4	XM_003612394	766	0	PREDICTED: Medicago truncatula 2-oxoglutarate-dependent dioxygenase DAO (LOC11410608), mRNA	K23947	DAO	2-oxoglutarate-dependent dioxygenase	http://www.genome.jp/dbget-bin/www_bget?ko:K23947	Q01IX6	742	1.27e-95	2-oxoglutarate-dependent dioxygenase DAO OS=Oryza sativa subsp. indica OX=39946 GN=DAO PE=3 SV=1	--	--	--	--	--	--	--	--	--	--	--	--
Cluster-13543.46369	91.4216	8.71009	3.3894	1.7139e-06	0.00017271	3239	XP_013450925.1		4732	0	ATPase 11, plasma membrane-type isoform X1 [Medicago truncatula]||KEH24964.1 plasma membrane H+-ATPase [Medicago truncatula]||RHN50001.1 putative proton-exporting ATPase [Medicago truncatula]	XM_013595471.2	XM_013595471	2798	0	PREDICTED: Medicago truncatula ATPase 11, plasma membrane-type (LOC25495267), transcript variant X1, mRNA	K01535	PMA1, PMA2	H+-transporting ATPase	http://www.genome.jp/dbget-bin/www_bget?ko:K01535	Q08435	4374	0	Plasma membrane ATPase 1 OS=Nicotiana plumbaginifolia OX=4092 GN=PMA1 PE=2 SV=1	PF01650//PF07684//PF09077	Peptidase C13 family//NOTCH protein//Mu B transposition protein, C terminal	GO:0006313//GO:0030154//GO:0007275//GO:0006508//GO:0007219	transposition, DNA-mediated//cell differentiation//multicellular organism development//proteolysis//Notch signaling pathway	GO:0008233//GO:0003677	peptidase activity//DNA binding	--	--	--	--	--	--
Cluster-13543.6093	1.74849	11.7188	-2.7432	1.721e-06	0.00017322	840	XP_003603323.1		465	1.75e-54	uncharacterized protein LOC11442253 [Medicago truncatula]||AES73574.1 hypothetical protein MTR_3g106340 [Medicago truncatula]||RHN70593.1 hypothetical protein MtrunA17_Chr3g0137201 [Medicago truncatula]	OX326967.1	OX326967	286	3.2632e-146	Medicago arabica genome assembly, chromosome: 4	--	--	--	--	--	--	--	--	--	--	--	--	--	--	--	--	--	--	--	--
Cluster-12386.0	0.287618	16.526	-5.6341	1.73e-06	0.00017392	932	AFK46373.1		763	1.96e-99	unknown [Medicago truncatula]	XM_039828467.1	XM_039828467	698	0	PREDICTED: Medicago truncatula probable disease resistance protein At5g47260 (LOC11415874), transcript variant X5, mRNA	--	--	--	--	--	--	--	--	PF00931	NB-ARC domain	--	--	GO:0043531	ADP binding	--	--	--	--	--	--
Cluster-13543.1074	1.94035	30.5408	-3.9733	1.7632e-06	0.00017685	1052	PHU04767.1		143	5.73e-09	hypothetical protein BC332_25589 [Capsicum chinense]	OX326966.1	OX326966	163	9.78093e-78	Medicago arabica genome assembly, chromosome: 3	--	--	--	--	--	--	--	--	--	--	--	--	--	--	--	--	--	--	--	--
Cluster-13543.8833	0.202934	12.0483	-5.4983	1.7622e-06	0.00017685	1482	AES86831.1		177	2.91e-11	hypothetical protein MTR_4g015340 [Medicago truncatula]	CR931732.2	CR931732	341	1.56093e-176	Medicago truncatula chromosome 5 clone mth2-117e11, COMPLETE SEQUENCE	--	--	--	--	--	--	--	--	PF06151	Trehalose receptor	GO:0007187//GO:0007607//GO:0050912	G protein-coupled receptor signaling pathway, coupled to cyclic nucleotide second messenger//obsolete taste perception//detection of chemical stimulus involved in sensory perception of taste	GO:0008527	taste receptor activity	--	--	--	--	--	--
Cluster-13543.50394	38.7303	127.492	-1.7198	1.7927e-06	0.00017961	1120	--	--	--	--	--	OX326970.1	OX326970	486	0	Medicago arabica genome assembly, chromosome: 7	--	--	--	--	--	--	--	--	--	--	--	--	--	--	--	--	--	--	--	--
Cluster-13543.53705	21.6582	151.607	-2.8116	1.8022e-06	0.00018035	3309	KYP64289.1		4184	0	Retrovirus-related Pol polyprotein from transposon TNT 1-94, partial [Cajanus cajan]	AC130802.36	AC130802	2423	0	Medicago truncatula clone mth2-28b21, complete sequence	--	--	--	--	P10978	1631	1.27e-205	Retrovirus-related Pol polyprotein from transposon TNT 1-94 OS=Nicotiana tabacum OX=4097 PE=2 SV=1	PF13683//PF00665	Integrase core domain//Integrase core domain	GO:0015074	DNA integration	--	--	--	--	--	--	--	--
Cluster-13543.54247	1.00259	9.35764	-3.2008	1.8306e-06	0.00018297	1429	KAJ1428800.1		831	1.45e-104	F-box-like domain superfamily [Sesbania bispinosa]	CR954193.3	CR954193	324	4.24059e-167	Medicago truncatula chromosome 5 clone mth2-27a1, COMPLETE SEQUENCE	--	--	--	--	Q9LIR8	364	9e-38	F-box/kelch-repeat protein At3g23880 OS=Arabidopsis thaliana OX=3702 GN=At3g23880 PE=2 SV=1	PF12937//PF00646	F-box-like//F-box domain	--	--	GO:0005515	protein binding	--	--	--	--	--	--
Cluster-13543.56228	0	62.8666	-8.521	1.8588e-06	0.00018558	3468	XP_039687887.1		3827	0	uncharacterized protein LOC112420112 [Medicago truncatula]	AC131248.14	AC131248	1635	0	Medicago truncatula clone mth2-28n22, complete sequence	--	--	--	--	O00370	517	6.32e-52	LINE-1 retrotransposable element ORF2 protein OS=Homo sapiens OX=9606 PE=1 SV=1	PF08188//PF13456//PF07086	Spermatozal protamine family//Reverse transcriptase-like//Jagunal, ER re-organisation during oogenesis	GO:0051252//GO:0035092//GO:0007029	regulation of RNA metabolic process//sperm DNA condensation//endoplasmic reticulum organization	GO:0004523//GO:0003677//GO:0003676	RNA-DNA hybrid ribonuclease activity//DNA binding//nucleic acid binding	GO:0000228//GO:0005789	nuclear chromosome//endoplasmic reticulum membrane	--	--	--	--
Cluster-13543.58875	0	7.65393	-5.4858	1.9165e-06	0.0001909	565	BAO48100.1		120	4.66e-06	glutamate-1-semialdehyde 2,1-aminotransferase, partial [Dianthus caryophyllus]	OX326967.1	OX326967	94	1.16277e-39	Medicago arabica genome assembly, chromosome: 4	--	--	--	--	P31593	120	1.56e-06	Glutamate-1-semialdehyde 2,1-aminomutase, chloroplastic OS=Nicotiana tabacum OX=4097 GN=GSA PE=2 SV=1	--	--	--	--	--	--	--	--	--	--	--	--
Cluster-13543.53863	0.572794	9.55778	-3.9875	1.9428e-06	0.0001933	1341	RHN64066.1		140	1.78e-08	hypothetical protein MtrunA17_Chr4g0065121 [Medicago truncatula]	OX326965.1	OX326965	141	2.13128e-65	Medicago arabica genome assembly, chromosome: 2	--	--	--	--	--	--	--	--	--	--	--	--	--	--	--	--	--	--	--	--
Cluster-13543.15077	51.2037	10.1013	2.3436	1.961e-06	0.00019488	2065	RHN72214.1		185	2.43e-14	hypothetical protein MtrunA17_Chr2g0285251 [Medicago truncatula]	AC170582.2	AC170582	501	0	Medicago truncatula chromosome 7 BAC clone mth2-5f2, complete sequence	--	--	--	--	--	--	--	--	--	--	--	--	--	--	--	--	--	--	--	--
Cluster-13543.55639	0	54.411	-8.3126	1.9635e-06	0.0001949	852	--	--	--	--	--	OX326969.1	OX326969	194	4.59812e-95	Medicago arabica genome assembly, chromosome: 6	--	--	--	--	--	--	--	--	PF08397	IRSp53/MIM homology domain	GO:0007009	plasma membrane organization	--	--	--	--	--	--	--	--
Cluster-13543.51492	3.72108	17.7612	-2.2446	2.0104e-06	0.00019934	1588	KEH16297.1		244	4.15e-21	hypothetical protein MTR_0242s0050 [Medicago truncatula]	AC225467.8	AC225467	420	0	Medicago truncatula clone mth2-174e10, complete sequence	--	--	--	--	--	--	--	--	--	--	--	--	--	--	--	--	--	--	--	--
Cluster-13543.36911	228.981	106.568	1.1051	2.0142e-06	0.00019948	1243	AES95938.1		1691	2.54e-227	disease resistance protein (TIR-NBS-LRR class), putative [Medicago truncatula]	XM_039832588.1	XM_039832588	823	0	PREDICTED: Medicago truncatula putative disease resistance protein At4g11170 (LOC11418157), transcript variant X4, mRNA	--	--	--	--	A0A290U7C4	729	6.47e-85	Disease resistance protein Roq1 OS=Nicotiana benthamiana OX=4100 GN=ROQ1 PE=1 SV=1	PF01637//PF00931//PF01582//PF00004	ATPase domain predominantly from Archaea//NB-ARC domain//TIR domain//ATPase family associated with various cellular activities (AAA)	GO:0007165	signal transduction	GO:0016887//GO:0043531//GO:0005524	ATP hydrolysis activity//ADP binding//ATP binding	--	--	--	--	--	--
Cluster-13543.53783	0.282796	9.49539	-4.8334	2.0293e-06	0.00020075	332	--	--	--	--	--	OX326967.1	OX326967	237	2.0989e-119	Medicago arabica genome assembly, chromosome: 4	--	--	--	--	--	--	--	--	--	--	--	--	--	--	--	--	--	--	--	--
[truncated: 1,171 more rows]

## Sheet: 2x_T vs 4x_T
Table S4. List of DEGs in the 2x_T vs 4x_T comparison.
gene_id	Dip_T_readcount	Tet_T_readcount	log2FoldChange	pvalue	padj	Gene Length	NR GI	NR ID	NR Score	NR Evalue	NR Description	NT GI	NT ID	NT Score	NT Evalue	NT Description	KO ID	KO Name	KO Description	Http Link	Swissprot ID	Swissprot Score	Swissprot Evalue	Swissprot Description	PFAM ID	PFAM description	Gene Ontology Biological Pathway	BP Description	Gene Ontology Molecular Function	MF Description	Gene Ontology Cellular Component	CC Description	KOG ID	KOG Description	Subfamily	Family
Cluster-13543.36647	198.47	838.029	-2.0774	1.3907e-41	1.211e-36	4984	--	--	--	--	--	OX326970.1	OX326970	591	0	Medicago arabica genome assembly, chromosome: 7	--	--	--	--	--	--	--	--	PF05767	Poxvirus virion envelope protein A14	--	--	--	--	GO:0019031	viral envelope	--	--	--	--
[truncated: 1,865 more rows]

## Sheet: 2x_T vs 2x_C
Table S4. List of DEGs in the 2x_T vs 2x_C comparison.
[truncated: 902 more rows]

[truncated: 2 more sheets: 4x_T vs 4x_C, Combine]
