# Supplementary material for: Whole genome duplication drives transcriptome reprogramming in response to drought in alfalfa
Source: Plant Cell Rep. 2025 Sep 9;44(10):209. doi: 10.1007/s00299-025-03593-9 (PMC12417302; doi:10.1007/s00299-025-03593-9)
Supplement: Supplementary file 5 — Supplementary file5 (XLSX 176 KB) [file 299_2025_3593_MOESM5_ESM.xlsx]

## Sheet: 2x_C vs 4x_C
Supplementary Table S5. GO terms overrepresented in the 2x_C vs 4x_C dataset.
Category	ID	Description	GeneRatio	padj	Up	Down	Up/Down	Count	Pathway Genes	Fold Enrichment	geneID
Biological process
BP	GO:0019538	protein metabolic process	95|4515	6.28861e-06	19	76	0.25	95	4515	1.70976	Cluster-13543.8858|Cluster-13543.31186|Cluster-13543.21726|Cluster-13543.17887|Cluster-13543.6345|Cluster-13543.59543|Cluster-13543.44407|Cluster-13543.5553|Cluster-13543.32777|Cluster-3836.0|Cluster-13543.9487|Cluster-13543.44287|Cluster-13543.43342|Cluster-13543.37709|Cluster-13543.26864|Cluster-13543.25152|Cluster-13543.3850|Cluster-13543.2958|Cluster-13543.30667|Cluster-13543.10682|Cluster-13…
BP	GO:0006950	response to stress	92|3953	2.56524e-07	24	68	0.352941	92	3953	1.89117	Cluster-13543.39699|Cluster-13543.41417|Cluster-13543.30434|Cluster-23287.0|Cluster-13543.6037|Cluster-22949.0|Cluster-13543.12735|Cluster-1334.0|Cluster-13543.12830|Cluster-13543.2416|Cluster-13543.51785|Cluster-13543.50951|Cluster-13543.1398|Cluster-13543.20357|Cluster-13543.17616|Cluster-13543.55667|Cluster-13543.7050|Cluster-13543.52445|Cluster-13543.44055|Cluster-13543.30754|Cluster-13543.20…
BP	GO:0044267	cellular protein metabolic process	87|4107	1.98718e-05	18	69	0.26087	87	4107	1.72133	Cluster-13543.8858|Cluster-13543.31186|Cluster-13543.21726|Cluster-13543.17887|Cluster-13543.6345|Cluster-13543.59543|Cluster-13543.44407|Cluster-13543.5553|Cluster-13543.32777|Cluster-3836.0|Cluster-13543.9487|Cluster-13543.44287|Cluster-13543.43342|Cluster-13543.37709|Cluster-13543.26864|Cluster-13543.25152|Cluster-13543.3850|Cluster-13543.2958|Cluster-13543.30667|Cluster-13543.10682|Cluster-13…
BP	GO:0051716	cellular response to stimulus	80|3315	4.10716e-07	20	60	0.333333	80	3315	1.961	Cluster-13543.39699|Cluster-13543.41417|Cluster-13543.30434|Cluster-23287.0|Cluster-13543.26212|Cluster-13543.6037|Cluster-13543.25152|Cluster-22949.0|Cluster-13543.12735|Cluster-1334.0|Cluster-13543.12830|Cluster-13543.2416|Cluster-13543.51785|Cluster-13543.5552|Cluster-13543.50951|Cluster-13543.1398|Cluster-13543.30214|Cluster-13543.55667|Cluster-13543.7050|Cluster-13543.5292|Cluster-13543.5244…
BP	GO:0043412	macromolecule modification	71|3300	0.000154971	15	56	0.267857	71	3300	1.7483	Cluster-13543.8858|Cluster-13543.31186|Cluster-13543.21726|Cluster-13543.17887|Cluster-13543.59543|Cluster-13543.5553|Cluster-13543.32777|Cluster-13543.44287|Cluster-13543.43342|Cluster-13543.37709|Cluster-13543.26864|Cluster-13543.25152|Cluster-13543.2958|Cluster-13543.30667|Cluster-13543.10682|Cluster-13543.12735|Cluster-13543.12940|Cluster-13543.37453|Cluster-13543.31775|Cluster-13543.5552|Clu…
BP	GO:0006464	cellular protein modification process	68|2934	2.18299e-05	13	55	0.236364	68	2934	1.8833	Cluster-13543.8858|Cluster-13543.31186|Cluster-13543.21726|Cluster-13543.17887|Cluster-13543.59543|Cluster-13543.5553|Cluster-13543.32777|Cluster-13543.43342|Cluster-13543.37709|Cluster-13543.26864|Cluster-13543.25152|Cluster-13543.2958|Cluster-13543.30667|Cluster-13543.10682|Cluster-13543.12735|Cluster-13543.12940|Cluster-13543.37453|Cluster-13543.31775|Cluster-13543.5552|Cluster-13543.48602|Clu…
BP	GO:0036211	protein modification process	68|2935	2.18299e-05	13	55	0.236364	68	2935	1.88266	Cluster-13543.8858|Cluster-13543.31186|Cluster-13543.21726|Cluster-13543.17887|Cluster-13543.59543|Cluster-13543.5553|Cluster-13543.32777|Cluster-13543.43342|Cluster-13543.37709|Cluster-13543.26864|Cluster-13543.25152|Cluster-13543.2958|Cluster-13543.30667|Cluster-13543.10682|Cluster-13543.12735|Cluster-13543.12940|Cluster-13543.37453|Cluster-13543.31775|Cluster-13543.5552|Cluster-13543.48602|Clu…
BP	GO:0042221	response to chemical	66|3091	0.000477801	23	43	0.534884	66	3091	1.73506	Cluster-13543.39699|Cluster-13543.41417|Cluster-13543.15971|Cluster-13543.30434|Cluster-13543.26212|Cluster-13543.31184|Cluster-1334.0|Cluster-13543.30214|Cluster-13543.17616|Cluster-13543.5292|Cluster-13543.35283|Cluster-13543.6923|Cluster-13543.6345|Cluster-13543.30754|Cluster-13543.25524|Cluster-13543.37709|Cluster-13543.10563|Cluster-13543.5231|Cluster-13543.2635|Cluster-13543.27633|Cluster-1…
BP	GO:0009605	response to external stimulus	59|1947	1.61295e-07	14	45	0.311111	59	1947	2.46239	Cluster-13543.54566|Cluster-13543.43557|Cluster-13543.7222|Cluster-13543.35283|Cluster-13543.1398|Cluster-13543.30754|Cluster-13543.43209|Cluster-13543.20037|Cluster-13543.55822|Cluster-13543.23813|Cluster-13543.20357|Cluster-13543.5292|Cluster-13543.26522|Cluster-13543.39415|Cluster-13543.6170|Cluster-13543.10414|Cluster-13543.39699|Cluster-13543.11592|Cluster-13543.36366|Cluster-13543.6471|Clus…
BP	GO:0051179	localization	56|2948	0.0200836	14	42	0.333333	56	2948	1.54359	Cluster-13543.45897|Cluster-13543.49554|Cluster-13543.7861|Cluster-13543.25152|Cluster-13543.27065|Cluster-13543.53554|Cluster-6742.0|Cluster-13543.43557|Cluster-13543.28876|Cluster-13543.6470|Cluster-13543.5552|Cluster-13543.30204|Cluster-13543.4979|Cluster-13543.25940|Cluster-13543.1398|Cluster-13543.25176|Cluster-13543.20385|Cluster-13543.38933|Cluster-13543.21251|Cluster-13543.20052|Cluster-1…
BP	GO:0006810	transport	54|2669	0.00851153	14	40	0.35	54	2669	1.64405	Cluster-13543.45897|Cluster-13543.49554|Cluster-13543.7861|Cluster-13543.25152|Cluster-13543.27065|Cluster-13543.53554|Cluster-6742.0|Cluster-13543.43557|Cluster-13543.28876|Cluster-13543.6470|Cluster-13543.5552|Cluster-13543.30204|Cluster-13543.4979|Cluster-13543.25940|Cluster-13543.1398|Cluster-13543.25176|Cluster-13543.20385|Cluster-13543.38933|Cluster-13543.21251|Cluster-13543.20052|Cluster-1…
BP	GO:0051234	establishment of localization	54|2715	0.0105037	14	40	0.35	54	2715	1.6162	Cluster-13543.45897|Cluster-13543.49554|Cluster-13543.7861|Cluster-13543.25152|Cluster-13543.27065|Cluster-13543.53554|Cluster-6742.0|Cluster-13543.43557|Cluster-13543.28876|Cluster-13543.6470|Cluster-13543.5552|Cluster-13543.30204|Cluster-13543.4979|Cluster-13543.25940|Cluster-13543.1398|Cluster-13543.25176|Cluster-13543.20385|Cluster-13543.38933|Cluster-13543.21251|Cluster-13543.20052|Cluster-1…
BP	GO:0007154	cell communication	50|2320	0.00462847	10	40	0.25	50	2320	1.75127	Cluster-13543.26212|Cluster-13543.25152|Cluster-13543.5552|Cluster-13543.1398|Cluster-13543.30214|Cluster-13543.5292|Cluster-13543.15230|Cluster-13543.6923|Cluster-13543.6345|Cluster-13543.30754|Cluster-13543.23813|Cluster-13543.59543|Cluster-13543.15971|Cluster-13543.25524|Cluster-13543.54442|Cluster-13543.51774|Cluster-13543.43140|Cluster-13543.37709|Cluster-13543.10563|Cluster-13543.5231|Clust…
BP	GO:0044419	biological process involved in interspecies interaction between organisms	49|1507	2.56524e-07	12	37	0.324324	49	1507	2.64212	Cluster-13543.54566|Cluster-13543.43557|Cluster-13543.7222|Cluster-13543.35283|Cluster-13543.30754|Cluster-13543.20037|Cluster-13543.55822|Cluster-13543.23813|Cluster-13543.20357|Cluster-13543.5292|Cluster-13543.26522|Cluster-13543.39415|Cluster-13543.6170|Cluster-13543.10414|Cluster-13543.11592|Cluster-13543.36366|Cluster-13543.6471|Cluster-13543.119|Cluster-13543.4213|Cluster-13543.13888|Cluste…
BP	GO:0043207	response to external biotic stimulus	48|1485	2.86892e-07	12	36	0.333333	48	1485	2.62655	Cluster-13543.54566|Cluster-13543.43557|Cluster-13543.7222|Cluster-13543.35283|Cluster-13543.30754|Cluster-13543.20037|Cluster-13543.55822|Cluster-13543.23813|Cluster-13543.20357|Cluster-13543.5292|Cluster-13543.26522|Cluster-13543.39415|Cluster-13543.6170|Cluster-13543.10414|Cluster-13543.11592|Cluster-13543.36366|Cluster-13543.6471|Cluster-13543.119|Cluster-13543.4213|Cluster-13543.13888|Cluste…
BP	GO:0051707	response to other organism	48|1485	2.86892e-07	12	36	0.333333	48	1485	2.62655	Cluster-13543.54566|Cluster-13543.43557|Cluster-13543.7222|Cluster-13543.35283|Cluster-13543.30754|Cluster-13543.20037|Cluster-13543.55822|Cluster-13543.23813|Cluster-13543.20357|Cluster-13543.5292|Cluster-13543.26522|Cluster-13543.39415|Cluster-13543.6170|Cluster-13543.10414|Cluster-13543.11592|Cluster-13543.36366|Cluster-13543.6471|Cluster-13543.119|Cluster-13543.4213|Cluster-13543.13888|Cluste…
BP	GO:0009607	response to biotic stimulus	48|1512	4.10716e-07	12	36	0.333333	48	1512	2.57965	Cluster-13543.54566|Cluster-13543.43557|Cluster-13543.7222|Cluster-13543.35283|Cluster-13543.30754|Cluster-13543.20037|Cluster-13543.55822|Cluster-13543.23813|Cluster-13543.20357|Cluster-13543.5292|Cluster-13543.26522|Cluster-13543.39415|Cluster-13543.6170|Cluster-13543.10414|Cluster-13543.11592|Cluster-13543.36366|Cluster-13543.6471|Cluster-13543.119|Cluster-13543.4213|Cluster-13543.13888|Cluste…
BP	GO:0006952	defense response	47|1704	2.18299e-05	8	39	0.205128	47	1704	2.24129	Cluster-13543.20357|Cluster-13543.30754|Cluster-13543.20037|Cluster-13543.55822|Cluster-13543.23813|Cluster-13543.26522|Cluster-13543.276|Cluster-13543.39415|Cluster-13543.54442|Cluster-13543.6170|Cluster-13543.10414|Cluster-13543.5199|Cluster-13543.51774|Cluster-13543.5909|Cluster-13543.6814|Cluster-13543.18084|Cluster-13543.47095|Cluster-13543.36366|Cluster-13543.6471|Cluster-13543.35429|Cluste…
BP	GO:0006793	phosphorus metabolic process	47|2232	0.0091403	7	40	0.175	47	2232	1.7111	Cluster-13543.8858|Cluster-13543.31186|Cluster-13543.21726|Cluster-13543.17887|Cluster-13543.59543|Cluster-13543.37709|Cluster-13543.25152|Cluster-13543.49745|Cluster-13543.30667|Cluster-13543.10682|Cluster-13543.6734|Cluster-13543.31775|Cluster-13543.5552|Cluster-13543.49618|Cluster-13543.21926|Cluster-13543.18676|Cluster-13543.9308|Cluster-25359.0|Cluster-13543.21925|Cluster-13543.53913|Cluster…
BP	GO:0006796	phosphate-containing compound metabolic process	46|2189	0.010181	6	40	0.15	46	2189	1.70759	Cluster-13543.8858|Cluster-13543.31186|Cluster-13543.21726|Cluster-13543.17887|Cluster-13543.59543|Cluster-13543.37709|Cluster-13543.25152|Cluster-13543.49745|Cluster-13543.30667|Cluster-13543.10682|Cluster-13543.6734|Cluster-13543.31775|Cluster-13543.5552|Cluster-13543.49618|Cluster-13543.21926|Cluster-13543.18676|Cluster-13543.9308|Cluster-25359.0|Cluster-13543.21925|Cluster-13543.53913|Cluster…
BP	GO:0022414	reproductive process	42|1948	0.0105037	12	30	0.4	42	1948	1.75199	Cluster-13543.51785|Cluster-13543.5811|Cluster-13543.35283|Cluster-13543.59543|Cluster-13543.37709|Cluster-13543.10563|Cluster-13543.51381|Cluster-13543.32279|Cluster-13543.53337|Cluster-18410.0|Cluster-13543.18676|Cluster-13543.17099|Cluster-13543.25524|Cluster-13543.59476|Cluster-13543.25940|Cluster-13543.30214|Cluster-13543.6225|Cluster-13543.6923|Cluster-13543.14464|Cluster-13543.45936|Cluste…
BP	GO:0000003	reproduction	42|1965	0.0119152	12	30	0.4	42	1965	1.73683	Cluster-13543.51785|Cluster-13543.5811|Cluster-13543.35283|Cluster-13543.59543|Cluster-13543.37709|Cluster-13543.10563|Cluster-13543.51381|Cluster-13543.32279|Cluster-13543.53337|Cluster-18410.0|Cluster-13543.18676|Cluster-13543.17099|Cluster-13543.25524|Cluster-13543.59476|Cluster-13543.25940|Cluster-13543.30214|Cluster-13543.6225|Cluster-13543.6923|Cluster-13543.14464|Cluster-13543.45936|Cluste…
BP	GO:0016310	phosphorylation	41|1591	0.000504596	5	36	0.138889	41	1591	2.09404	Cluster-13543.8858|Cluster-13543.31186|Cluster-13543.21726|Cluster-13543.17887|Cluster-13543.59543|Cluster-13543.37709|Cluster-13543.25152|Cluster-13543.30667|Cluster-13543.31775|Cluster-13543.5552|Cluster-13543.21926|Cluster-13543.18676|Cluster-13543.9308|Cluster-13543.21925|Cluster-13543.53913|Cluster-13543.30665|Cluster-13543.15230|Cluster-13543.7080|Cluster-13543.18084|Cluster-13543.23813|Clu…
BP	GO:0007165	signal transduction	41|1986	0.0226359	8	33	0.242424	41	1986	1.67755	Cluster-13543.26212|Cluster-13543.25152|Cluster-13543.5552|Cluster-13543.30214|Cluster-13543.5292|Cluster-13543.15230|Cluster-13543.6923|Cluster-13543.6345|Cluster-13543.30754|Cluster-13543.23813|Cluster-13543.15971|Cluster-13543.25524|Cluster-13543.54442|Cluster-13543.51774|Cluster-13543.43140|Cluster-13543.37709|Cluster-13543.10563|Cluster-13543.5231|Cluster-13543.2635|Cluster-13543.25940|Clust…
BP	GO:0023052	signaling	41|2029	0.032191	8	33	0.242424	41	2029	1.642	Cluster-13543.26212|Cluster-13543.25152|Cluster-13543.5552|Cluster-13543.30214|Cluster-13543.5292|Cluster-13543.15230|Cluster-13543.6923|Cluster-13543.6345|Cluster-13543.30754|Cluster-13543.23813|Cluster-13543.15971|Cluster-13543.25524|Cluster-13543.54442|Cluster-13543.51774|Cluster-13543.43140|Cluster-13543.37709|Cluster-13543.10563|Cluster-13543.5231|Cluster-13543.2635|Cluster-13543.25940|Clust…
BP	GO:0006468	protein phosphorylation	39|1182	4.52431e-06	5	34	0.147059	39	1182	2.68113	Cluster-13543.8858|Cluster-13543.31186|Cluster-13543.21726|Cluster-13543.17887|Cluster-13543.59543|Cluster-13543.37709|Cluster-13543.25152|Cluster-13543.30667|Cluster-13543.31775|Cluster-13543.5552|Cluster-13543.21926|Cluster-13543.18676|Cluster-13543.9308|Cluster-13543.21925|Cluster-13543.53913|Cluster-13543.30665|Cluster-13543.15230|Cluster-13543.7080|Cluster-13543.18084|Cluster-13543.23813|Clu…
BP	GO:0070887	cellular response to chemical stimulus	39|1791	0.0128305	10	29	0.344828	39	1791	1.76946	Cluster-13543.39699|Cluster-13543.41417|Cluster-13543.30434|Cluster-13543.26212|Cluster-1334.0|Cluster-13543.30214|Cluster-13543.5292|Cluster-13543.6923|Cluster-13543.6345|Cluster-13543.30754|Cluster-13543.15971|Cluster-13543.25524|Cluster-13543.37709|Cluster-13543.10563|Cluster-13543.5231|Cluster-13543.2635|Cluster-13543.27633|Cluster-13543.25940|Cluster-13543.682|Cluster-13543.21926|Cluster-135…
BP	GO:0033554	cellular response to stress	38|1272	4.53572e-05	11	27	0.407407	38	1272	2.42754	Cluster-13543.39699|Cluster-13543.41417|Cluster-13543.30434|Cluster-23287.0|Cluster-13543.6037|Cluster-22949.0|Cluster-13543.12735|Cluster-1334.0|Cluster-13543.12830|Cluster-13543.2416|Cluster-13543.51785|Cluster-13543.50951|Cluster-13543.1398|Cluster-13543.55667|Cluster-13543.7050|Cluster-13543.52445|Cluster-13543.44055|Cluster-13543.30754|Cluster-13543.55822|Cluster-13543.39415|Cluster-13543.72…
BP	GO:0009719	response to endogenous stimulus	35|1669	0.0379709	11	24	0.458333	35	1669	1.70405	Cluster-13543.26212|Cluster-13543.31184|Cluster-13543.30214|Cluster-13543.5292|Cluster-13543.6923|Cluster-13543.6345|Cluster-13543.15971|Cluster-13543.25524|Cluster-13543.37709|Cluster-13543.10563|Cluster-13543.5231|Cluster-13543.2635|Cluster-13543.25940|Cluster-13543.682|Cluster-13543.21926|Cluster-13543.8533|Cluster-25542.0|Cluster-13543.4660|Cluster-13543.33371|Cluster-13543.3819|Cluster-13543…
BP	GO:1901700	response to oxygen-containing compound	35|1679	0.0394309	15	20	0.75	35	1679	1.6939	Cluster-13543.15971|Cluster-13543.30434|Cluster-13543.31184|Cluster-13543.17616|Cluster-13543.30754|Cluster-13543.6345|Cluster-13543.37709|Cluster-13543.10563|Cluster-13543.27633|Cluster-13543.682|Cluster-13543.21926|Cluster-13543.8533|Cluster-25542.0|Cluster-13543.4660|Cluster-13543.26036|Cluster-9326.0|Cluster-23287.0|Cluster-13543.33371|Cluster-13543.3819|Cluster-13543.42968|Cluster-13543.1043…
BP	GO:0055085	transmembrane transport	31|1301	0.0121656	8	23	0.347826	31	1301	1.93622	Cluster-13543.45897|Cluster-13543.49554|Cluster-6742.0|Cluster-13543.43557|Cluster-13543.6470|Cluster-13543.4979|Cluster-13543.25940|Cluster-13543.20052|Cluster-13543.770|Cluster-13543.48080|Cluster-13543.59548|Cluster-13543.6181|Cluster-13543.50945|Cluster-13543.15971|Cluster-13543.55020|Cluster-13543.46000|Cluster-13543.54566|Cluster-13543.54315|Cluster-13543.20398|Cluster-13543.39751|Cluster-1…
BP	GO:0098542	defense response to other organism	30|1178	0.00750727	7	23	0.304348	30	1178	2.06941	Cluster-13543.30754|Cluster-13543.20037|Cluster-13543.55822|Cluster-13543.23813|Cluster-13543.20357|Cluster-13543.26522|Cluster-13543.39415|Cluster-13543.4213|Cluster-13543.13888|Cluster-13543.44055|Cluster-13543.7049|Cluster-13543.51694|Cluster-13543.6734|Cluster-13543.4660|Cluster-13543.17941|Cluster-13543.19721|Cluster-13543.54224|Cluster-13543.54442|Cluster-13543.51774|Cluster-13543.3819|Clus…
BP	GO:0010035	response to inorganic substance	22|790	0.0119152	9	13	0.692308	22	790	2.2629	Cluster-13543.15971|Cluster-13543.30434|Cluster-13543.17616|Cluster-13543.35283|Cluster-13543.4660|Cluster-13543.26036|Cluster-13543.44407|Cluster-23287.0|Cluster-13543.33371|Cluster-13543.3819|Cluster-13543.51785|Cluster-13543.47199|Cluster-13543.35429|Cluster-13543.4715|Cluster-13543.5553|Cluster-13543.30754|Cluster-13543.21925|Cluster-13543.53913|Cluster-13543.31031|Cluster-13543.39415|Cluster…
BP	GO:0009617	response to bacterium	20|509	0.000487415	3	17	0.176471	20	509	3.19288	Cluster-13543.23813|Cluster-13543.5292|Cluster-13543.26522|Cluster-13543.119|Cluster-13543.31186|Cluster-13543.7491|Cluster-13543.6734|Cluster-13543.4660|Cluster-13543.39415|Cluster-13543.19721|Cluster-13543.54224|Cluster-13543.18084|Cluster-13543.47095|Cluster-13543.11592|Cluster-13543.36366|Cluster-13543.30754|Cluster-13543.4213|Cluster-13543.32116|Cluster-13543.15810|Cluster-13543.44055
BP	GO:0009266	response to temperature stimulus	19|648	0.0150436	7	12	0.583333	19	648	2.38259	Cluster-13543.17616|Cluster-13543.7050|Cluster-13543.44055|Cluster-13543.52440|Cluster-13543.4660|Cluster-13543.26036|Cluster-13543.33371|Cluster-13543.21266|Cluster-1334.0|Cluster-13543.22620|Cluster-13543.47199|Cluster-13543.42579|Cluster-25359.0|Cluster-13543.37270|Cluster-13543.32116|Cluster-13543.31186|Cluster-13543.48602|Cluster-13543.17941|Cluster-13543.18030
BP	GO:0051276	chromosome organization	16|560	0.0394309	5	11	0.454545	16	560	2.32168	Cluster-23287.0|Cluster-13543.55151|Cluster-13543.51381|Cluster-13543.5687|Cluster-13543.5348|Cluster-13543.5811|Cluster-13543.53337|Cluster-13543.52445|Cluster-13543.37699|Cluster-13543.25164|Cluster-13543.7215|Cluster-13543.51785|Cluster-13543.54515|Cluster-13543.6398|Cluster-13543.39390|Cluster-13543.59476
BP	GO:0042742	defense response to bacterium	15|407	0.00851153	2	13	0.153846	15	407	2.9948	Cluster-13543.23813|Cluster-13543.26522|Cluster-13543.6734|Cluster-13543.4660|Cluster-13543.39415|Cluster-13543.19721|Cluster-13543.54224|Cluster-13543.18084|Cluster-13543.11592|Cluster-13543.36366|Cluster-13543.30754|Cluster-13543.4213|Cluster-13543.32116|Cluster-13543.15810|Cluster-13543.44055
BP	GO:0046777	protein autophosphorylation	14|172	5.17396e-06	1	13	0.0769231	14	172	6.61409	Cluster-13543.8858|Cluster-13543.31186|Cluster-13543.21726|Cluster-13543.17887|Cluster-13543.30667|Cluster-13543.21926|Cluster-13543.21925|Cluster-13543.53913|Cluster-13543.30665|Cluster-13543.7080|Cluster-13543.37709|Cluster-13543.23813|Cluster-15249.0|Cluster-13543.33529
BP	GO:0006974	cellular response to DNA damage stimulus	14|416	0.0202082	4	10	0.4	14	416	2.73467	Cluster-23287.0|Cluster-22949.0|Cluster-13543.12735|Cluster-13543.12830|Cluster-13543.2416|Cluster-13543.51785|Cluster-13543.50951|Cluster-13543.55667|Cluster-13543.52445|Cluster-13543.7215|Cluster-13543.3850|Cluster-13543.51381|Cluster-13543.53337|Cluster-13543.55151
BP	GO:0006281	DNA repair	13|382	0.0269822	3	10	0.3	13	382	2.76535	Cluster-23287.0|Cluster-22949.0|Cluster-13543.12830|Cluster-13543.2416|Cluster-13543.51785|Cluster-13543.50951|Cluster-13543.55667|Cluster-13543.52445|Cluster-13543.7215|Cluster-13543.3850|Cluster-13543.51381|Cluster-13543.53337|Cluster-13543.55151
BP	GO:0006955	immune response	12|282	0.0091403	4	8	0.5	12	282	3.45782	Cluster-13543.30754|Cluster-13543.20037|Cluster-13543.55822|Cluster-13543.23813|Cluster-13543.39415|Cluster-13543.4213|Cluster-13543.13888|Cluster-13543.44055|Cluster-13543.59543|Cluster-13543.10431|Cluster-13543.5292|Cluster-13543.4660
BP	GO:0002376	immune system process	12|288	0.010181	4	8	0.5	12	288	3.38578	Cluster-13543.30754|Cluster-13543.20037|Cluster-13543.55822|Cluster-13543.23813|Cluster-13543.39415|Cluster-13543.4213|Cluster-13543.13888|Cluster-13543.44055|Cluster-13543.59543|Cluster-13543.10431|Cluster-13543.5292|Cluster-13543.4660
BP	GO:0008219	cell death	11|216	0.0049546	4	7	0.571429	11	216	4.13818	Cluster-13543.30754|Cluster-13543.5909|Cluster-13543.55822|Cluster-13543.39415|Cluster-13543.4213|Cluster-13543.13888|Cluster-25359.0|Cluster-13543.5292|Cluster-13543.26522|Cluster-13543.9060|Cluster-13543.4660
BP	GO:0045087	innate immune response	11|254	0.0118821	4	7	0.571429	11	254	3.51908	Cluster-13543.30754|Cluster-13543.20037|Cluster-13543.55822|Cluster-13543.23813|Cluster-13543.39415|Cluster-13543.4213|Cluster-13543.13888|Cluster-13543.44055|Cluster-13543.10431|Cluster-13543.5292|Cluster-13543.4660
BP	GO:0012501	programmed cell death	10|168	0.00310161	4	6	0.666667	10	168	4.83683	Cluster-13543.30754|Cluster-13543.5909|Cluster-13543.55822|Cluster-13543.39415|Cluster-13543.4213|Cluster-13543.13888|Cluster-25359.0|Cluster-13543.5292|Cluster-13543.9060|Cluster-13543.4660
BP	GO:0006310	DNA recombination	10|204	0.00967984	3	7	0.428571	10	204	3.98328	Cluster-23287.0|Cluster-22949.0|Cluster-13543.12830|Cluster-13543.51785|Cluster-13543.5811|Cluster-13543.52445|Cluster-13543.39390|Cluster-13543.7215|Cluster-13543.55151|Cluster-13543.55667
BP	GO:0009408	response to heat	10|264	0.0394309	4	6	0.666667	10	264	3.07799	Cluster-13543.17616|Cluster-13543.7050|Cluster-13543.44055|Cluster-13543.4660|Cluster-13543.26036|Cluster-13543.21266|Cluster-1334.0|Cluster-13543.48602|Cluster-13543.17941|Cluster-13543.18030
BP	GO:0018108	peptidyl-tyrosine phosphorylation	8|101	0.00249976	1	7	0.142857	8	101	6.43634	Cluster-13543.30667|Cluster-13543.31775|Cluster-13543.34442|Cluster-13543.21926|Cluster-13543.21925|Cluster-13543.53913|Cluster-13543.30665|Cluster-13543.7080
BP	GO:0018212	peptidyl-tyrosine modification	8|101	0.00249976	1	7	0.142857	8	101	6.43634	Cluster-13543.30667|Cluster-13543.31775|Cluster-13543.34442|Cluster-13543.21926|Cluster-13543.21925|Cluster-13543.53913|Cluster-13543.30665|Cluster-13543.7080
BP	GO:0044403	biological process involved in symbiotic interaction	8|119	0.00603488	2	6	0.333333	8	119	5.46278	Cluster-13543.30754|Cluster-13543.55822|Cluster-13543.39415|Cluster-13543.4213|Cluster-13543.13888|Cluster-13543.5292|Cluster-13543.51785|Cluster-13543.4660
BP	GO:0009626	plant-type hypersensitive response	7|87	0.00585345	2	5	0.4	7	87	6.53807	Cluster-13543.30754|Cluster-13543.55822|Cluster-13543.39415|Cluster-13543.4213|Cluster-13543.13888|Cluster-13543.5292|Cluster-13543.4660
BP	GO:0034050	programmed cell death induced by symbiont	7|88	0.00603488	2	5	0.4	7	88	6.46377	Cluster-13543.30754|Cluster-13543.55822|Cluster-13543.39415|Cluster-13543.4213|Cluster-13543.13888|Cluster-13543.5292|Cluster-13543.4660
BP	GO:0051702	biological process involved in interaction with symbiont	7|89	0.00603488	2	5	0.4	7	89	6.39114	Cluster-13543.30754|Cluster-13543.55822|Cluster-13543.39415|Cluster-13543.4213|Cluster-13543.13888|Cluster-13543.5292|Cluster-13543.4660
BP	GO:0000724	double-strand break repair via homologous recombination	7|96	0.00851153	2	5	0.4	7	96	5.92512	Cluster-23287.0|Cluster-22949.0|Cluster-13543.12830|Cluster-13543.51785|Cluster-13543.52445|Cluster-13543.7215|Cluster-13543.55151
BP	GO:0000725	recombinational repair	7|102	0.0104025	2	5	0.4	7	102	5.57659	Cluster-23287.0|Cluster-22949.0|Cluster-13543.12830|Cluster-13543.51785|Cluster-13543.52445|Cluster-13543.7215|Cluster-13543.55151
BP	GO:0006913	nucleocytoplasmic transport	7|119	0.0200836	2	5	0.4	7	119	4.77993	Cluster-13543.53554|Cluster-13543.28876|Cluster-13543.25176|Cluster-13543.38933|Cluster-13543.29709|Cluster-13543.54232|Cluster-25542.0
BP	GO:0051169	nuclear transport	7|119	0.0200836	2	5	0.4	7	119	4.77993	Cluster-13543.53554|Cluster-13543.28876|Cluster-13543.25176|Cluster-13543.38933|Cluster-13543.29709|Cluster-13543.54232|Cluster-25542.0
BP	GO:0006338	chromatin remodeling	7|131	0.032191	2	5	0.4	7	131	4.34207	Cluster-13543.5687|Cluster-13543.37699|Cluster-13543.7215|Cluster-13543.51785|Cluster-13543.54515|Cluster-13543.39390|Cluster-13543.6398
BP	GO:0006302	double-strand break repair	7|139	0.0394309	2	5	0.4	7	139	4.09217	Cluster-23287.0|Cluster-22949.0|Cluster-13543.12830|Cluster-13543.51785|Cluster-13543.52445|Cluster-13543.7215|Cluster-13543.55151
BP	GO:0010051	xylem and phloem pattern formation	5|67	0.0366617	3	2	1.5	5	67	6.06409	Cluster-13543.25524|Cluster-3836.0|Cluster-13543.20037|Cluster-13543.2958|Cluster-19977.0
BP	GO:0061077	chaperone-mediated protein folding	5|69	0.0394309	1	4	0.25	5	69	5.88832	Cluster-1334.0|Cluster-13543.48602|Cluster-13543.18030|Cluster-13543.47199|Cluster-13543.44055
BP	GO:0010305	leaf vascular tissue pattern formation	4|31	0.0168012	2	2	1	4	31	10.485	Cluster-13543.25524|Cluster-3836.0|Cluster-13543.20037|Cluster-19977.0
BP	GO:0071323	cellular response to chitin	2|5	0.0374308	0	2	0	2	5	32.5035	Cluster-13543.10431|Cluster-13543.23813
BP	GO:0033212	iron import into cell	2|6	0.0488355	0	2	0	2	6	27.0863	Cluster-13543.35283|Cluster-13543.5553
BP	GO:0048830	adventitious root development	2|6	0.0488355	1	1	1	2	6	27.0863	Cluster-13543.20037|Cluster-13543.5231
Cellular component
CC	GO:0071944	cell periphery	85|3381	8.05556e-09	20	65	0.307692	85	3381	2.04289	Cluster-13543.8858|Cluster-13543.59543|Cluster-13543.7861|Cluster-13543.6722|Cluster-13543.42968|Cluster-13543.5909|Cluster-13543.6814|Cluster-13543.2958|Cluster-13543.59548|Cluster-13543.28876|Cluster-2705.0|Cluster-13543.31775|Cluster-13543.21726|Cluster-13543.25940|Cluster-13543.5203|Cluster-13543.21926|Cluster-13543.30214|Cluster-13543.21251|Cluster-13543.18676|Cluster-13543.27525|Cluster-135…
CC	GO:0005886	plasma membrane	81|2957	7.22794e-10	20	61	0.327869	81	2957	2.22589	Cluster-13543.8858|Cluster-13543.59543|Cluster-13543.7861|Cluster-13543.6722|Cluster-13543.42968|Cluster-13543.5909|Cluster-13543.6814|Cluster-13543.2958|Cluster-13543.59548|Cluster-2705.0|Cluster-13543.31775|Cluster-13543.21726|Cluster-13543.25940|Cluster-13543.5203|Cluster-13543.21926|Cluster-13543.30214|Cluster-13543.21251|Cluster-13543.18676|Cluster-13543.27525|Cluster-13543.20052|Cluster-152…
CC	GO:0005773	vacuole	34|1188	0.000151365	7	27	0.259259	34	1188	2.32559	Cluster-13543.6722|Cluster-13543.42968|Cluster-13543.3572|Cluster-13543.27065|Cluster-13543.30667|Cluster-6742.0|Cluster-13543.43557|Cluster-13543.6470|Cluster-13543.45830|Cluster-13543.41812|Cluster-13543.18676|Cluster-13543.9308|Cluster-13543.20052|Cluster-13543.54447|Cluster-25359.0|Cluster-13543.7410|Cluster-13543.28659|Cluster-13543.11084|Cluster-13543.39961|Cluster-13543.7018|Cluster-13543.…
CC	GO:0005911	cell-cell junction	31|897	1.03587e-05	8	23	0.347826	31	897	2.80828	Cluster-13543.22847|Cluster-13543.9487|Cluster-13543.7861|Cluster-13543.6722|Cluster-13543.42968|Cluster-13543.5909|Cluster-13543.51381|Cluster-13543.12735|Cluster-13543.6734|Cluster-13543.33721|Cluster-13543.43557|Cluster-13543.14193|Cluster-13543.39303|Cluster-13543.6470|Cluster-13543.11592|Cluster-13543.21926|Cluster-13543.20385|Cluster-13543.30214|Cluster-13543.38933|Cluster-13543.23850|Clust…
CC	GO:0009506	plasmodesma	31|897	1.03587e-05	8	23	0.347826	31	897	2.80828	Cluster-13543.22847|Cluster-13543.9487|Cluster-13543.7861|Cluster-13543.6722|Cluster-13543.42968|Cluster-13543.5909|Cluster-13543.51381|Cluster-13543.12735|Cluster-13543.6734|Cluster-13543.33721|Cluster-13543.43557|Cluster-13543.14193|Cluster-13543.39303|Cluster-13543.6470|Cluster-13543.11592|Cluster-13543.21926|Cluster-13543.20385|Cluster-13543.30214|Cluster-13543.38933|Cluster-13543.23850|Clust…
CC	GO:0030054	cell junction	31|900	1.03587e-05	8	23	0.347826	31	900	2.79892	Cluster-13543.22847|Cluster-13543.9487|Cluster-13543.7861|Cluster-13543.6722|Cluster-13543.42968|Cluster-13543.5909|Cluster-13543.51381|Cluster-13543.12735|Cluster-13543.6734|Cluster-13543.33721|Cluster-13543.43557|Cluster-13543.14193|Cluster-13543.39303|Cluster-13543.6470|Cluster-13543.11592|Cluster-13543.21926|Cluster-13543.20385|Cluster-13543.30214|Cluster-13543.38933|Cluster-13543.23850|Clust…
CC	GO:0055044	symplast	31|898	1.03587e-05	8	23	0.347826	31	898	2.80515	Cluster-13543.22847|Cluster-13543.9487|Cluster-13543.7861|Cluster-13543.6722|Cluster-13543.42968|Cluster-13543.5909|Cluster-13543.51381|Cluster-13543.12735|Cluster-13543.6734|Cluster-13543.33721|Cluster-13543.43557|Cluster-13543.14193|Cluster-13543.39303|Cluster-13543.6470|Cluster-13543.11592|Cluster-13543.21926|Cluster-13543.20385|Cluster-13543.30214|Cluster-13543.38933|Cluster-13543.23850|Clust…
CC	GO:0070161	anchoring junction	31|897	1.03587e-05	8	23	0.347826	31	897	2.80828	Cluster-13543.22847|Cluster-13543.9487|Cluster-13543.7861|Cluster-13543.6722|Cluster-13543.42968|Cluster-13543.5909|Cluster-13543.51381|Cluster-13543.12735|Cluster-13543.6734|Cluster-13543.33721|Cluster-13543.43557|Cluster-13543.14193|Cluster-13543.39303|Cluster-13543.6470|Cluster-13543.11592|Cluster-13543.21926|Cluster-13543.20385|Cluster-13543.30214|Cluster-13543.38933|Cluster-13543.23850|Clust…
CC	GO:0000325	plant-type vacuole	21|818	0.0296012	3	18	0.166667	21	818	2.08611	Cluster-13543.6722|Cluster-13543.42968|Cluster-6742.0|Cluster-13543.43557|Cluster-13543.6470|Cluster-13543.41812|Cluster-13543.20052|Cluster-13543.54447|Cluster-25359.0|Cluster-13543.7410|Cluster-13543.28659|Cluster-13543.11084|Cluster-13543.39961|Cluster-13543.6181|Cluster-24447.0|Cluster-25542.0|Cluster-13543.18030|Cluster-13543.33529|Cluster-13543.7222|Cluster-13543.4348|Cluster-13543.15230
CC	GO:0005694	chromosome	14|431	0.0243946	4	10	0.4	14	431	2.6395	Cluster-23287.0|Cluster-13543.7215|Cluster-13543.51381|Cluster-22949.0|Cluster-13543.5687|Cluster-13543.5348|Cluster-13543.37453|Cluster-13543.12830|Cluster-13543.53337|Cluster-13543.52445|Cluster-13543.59476|Cluster-13543.55151|Cluster-13543.55667|Cluster-13543.37699
CC	GO:0048046	apoplast	14|457	0.0351847	3	11	0.272727	14	457	2.48933	Cluster-13543.276|Cluster-13543.42953|Cluster-13543.27633|Cluster-13543.6470|Cluster-13543.11592|Cluster-13543.36923|Cluster-13543.54224|Cluster-13543.2299|Cluster-13543.7018|Cluster-2930.0|Cluster-13543.3819|Cluster-13543.20385|Cluster-13543.15810|Cluster-13543.940
CC	GO:0008278	cohesin complex	3|8	0.00267913	0	3	0	3	8	30.4721	Cluster-13543.51381|Cluster-13543.5348|Cluster-13543.53337
CC	GO:0032300	mismatch repair complex	2|6	0.041146	0	2	0	2	6	27.0863	Cluster-13543.50951|Cluster-13543.55667
Molecular function
MF	GO:0043168	anion binding	106|3272	2.75681e-19	21	85	0.247059	106	3272	2.63247	Cluster-13543.51776|Cluster-13543.44055|Cluster-13543.44287|Cluster-13543.49745|Cluster-1334.0|Cluster-13543.1398|Cluster-13543.23850|Cluster-13543.26355|Cluster-13543.4660|Cluster-13543.4262|Cluster-13543.6734|Cluster-13543.48602|Cluster-13543.6379|Cluster-13543.8858|Cluster-13543.45897|Cluster-13543.39159|Cluster-13543.54652|Cluster-13543.43209|Cluster-13543.31031|Cluster-13543.59543|Cluster-13…
MF	GO:0036094	small molecule binding	103|3360	1.36928e-17	21	82	0.256098	103	3360	2.49097	Cluster-13543.51776|Cluster-13543.44055|Cluster-13543.44287|Cluster-13543.49745|Cluster-1334.0|Cluster-13543.1398|Cluster-13543.23850|Cluster-13543.26355|Cluster-13543.4660|Cluster-13543.8858|Cluster-13543.45897|Cluster-13543.39159|Cluster-13543.54652|Cluster-13543.43209|Cluster-13543.31031|Cluster-13543.59543|Cluster-13543.31186|Cluster-23287.0|Cluster-13543.39415|Cluster-13543.26212|Cluster-135…
MF	GO:0000166	nucleotide binding	99|3145	1.36928e-17	21	78	0.269231	99	3145	2.55791	Cluster-13543.51776|Cluster-13543.44055|Cluster-13543.44287|Cluster-13543.49745|Cluster-1334.0|Cluster-13543.23850|Cluster-13543.26355|Cluster-13543.8858|Cluster-13543.45897|Cluster-13543.39159|Cluster-13543.54652|Cluster-13543.43209|Cluster-13543.59543|Cluster-13543.31186|Cluster-23287.0|Cluster-13543.39415|Cluster-13543.26212|Cluster-13543.54442|Cluster-13543.6170|Cluster-13543.10414|Cluster-13…
MF	GO:1901265	nucleoside phosphate binding	99|3145	1.36928e-17	21	78	0.269231	99	3145	2.55791	Cluster-13543.51776|Cluster-13543.44055|Cluster-13543.44287|Cluster-13543.49745|Cluster-1334.0|Cluster-13543.23850|Cluster-13543.26355|Cluster-13543.8858|Cluster-13543.45897|Cluster-13543.39159|Cluster-13543.54652|Cluster-13543.43209|Cluster-13543.59543|Cluster-13543.31186|Cluster-23287.0|Cluster-13543.39415|Cluster-13543.26212|Cluster-13543.54442|Cluster-13543.6170|Cluster-13543.10414|Cluster-13…
MF	GO:0097367	carbohydrate derivative binding	97|2865	4.52961e-19	19	78	0.24359	97	2865	2.75117	Cluster-13543.51776|Cluster-13543.44055|Cluster-13543.44287|Cluster-13543.49745|Cluster-1334.0|Cluster-13543.26355|Cluster-13543.10431|Cluster-13543.23813|Cluster-13543.32116|Cluster-13543.8858|Cluster-13543.45897|Cluster-13543.39159|Cluster-13543.54652|Cluster-13543.43209|Cluster-13543.59543|Cluster-13543.31186|Cluster-23287.0|Cluster-13543.39415|Cluster-13543.26212|Cluster-13543.54442|Cluster-1…
MF	GO:0032553	ribonucleotide binding	96|2823	4.89262e-19	19	77	0.246753	96	2823	2.76332	Cluster-13543.51776|Cluster-13543.44055|Cluster-13543.44287|Cluster-13543.49745|Cluster-1334.0|Cluster-13543.26355|Cluster-13543.8858|Cluster-13543.45897|Cluster-13543.39159|Cluster-13543.54652|Cluster-13543.43209|Cluster-13543.59543|Cluster-13543.31186|Cluster-23287.0|Cluster-13543.39415|Cluster-13543.26212|Cluster-13543.54442|Cluster-13543.6170|Cluster-13543.10414|Cluster-13543.5199|Cluster-135…
MF	GO:0032555	purine ribonucleotide binding	95|2796	7.8113e-19	19	76	0.25	95	2796	2.76094	Cluster-13543.51776|Cluster-13543.44055|Cluster-13543.44287|Cluster-13543.49745|Cluster-1334.0|Cluster-13543.26355|Cluster-13543.8858|Cluster-13543.45897|Cluster-13543.39159|Cluster-13543.54652|Cluster-13543.43209|Cluster-13543.59543|Cluster-13543.31186|Cluster-23287.0|Cluster-13543.39415|Cluster-13543.26212|Cluster-13543.54442|Cluster-13543.6170|Cluster-13543.10414|Cluster-13543.5199|Cluster-135…
MF	GO:0017076	purine nucleotide binding	95|2808	9.34188e-19	19	76	0.25	95	2808	2.74914	Cluster-13543.51776|Cluster-13543.44055|Cluster-13543.44287|Cluster-13543.49745|Cluster-1334.0|Cluster-13543.26355|Cluster-13543.8858|Cluster-13543.45897|Cluster-13543.39159|Cluster-13543.54652|Cluster-13543.43209|Cluster-13543.59543|Cluster-13543.31186|Cluster-23287.0|Cluster-13543.39415|Cluster-13543.26212|Cluster-13543.54442|Cluster-13543.6170|Cluster-13543.10414|Cluster-13543.5199|Cluster-135…
MF	GO:0035639	purine ribonucleoside triphosphate binding	94|2682	2.75681e-19	18	76	0.236842	94	2682	2.848	Cluster-13543.51776|Cluster-13543.44055|Cluster-13543.44287|Cluster-13543.49745|Cluster-1334.0|Cluster-13543.26355|Cluster-13543.8858|Cluster-13543.45897|Cluster-13543.39159|Cluster-13543.54652|Cluster-13543.43209|Cluster-13543.59543|Cluster-13543.31186|Cluster-23287.0|Cluster-13543.39415|Cluster-13543.26212|Cluster-13543.54442|Cluster-13543.6170|Cluster-13543.10414|Cluster-13543.5199|Cluster-135…
MF	GO:0030554	adenyl nucleotide binding	91|2536	2.75681e-19	17	74	0.22973	91	2536	2.91583	Cluster-13543.51776|Cluster-13543.44055|Cluster-13543.44287|Cluster-13543.49745|Cluster-1334.0|Cluster-13543.8858|Cluster-13543.45897|Cluster-13543.39159|Cluster-13543.54652|Cluster-13543.43209|Cluster-13543.59543|Cluster-13543.31186|Cluster-23287.0|Cluster-13543.39415|Cluster-13543.26212|Cluster-13543.54442|Cluster-13543.6170|Cluster-13543.10414|Cluster-13543.5199|Cluster-13543.43342|Cluster-135…
MF	GO:0032559	adenyl ribonucleotide binding	91|2525	2.75681e-19	17	74	0.22973	91	2525	2.92854	Cluster-13543.51776|Cluster-13543.44055|Cluster-13543.44287|Cluster-13543.49745|Cluster-1334.0|Cluster-13543.8858|Cluster-13543.45897|Cluster-13543.39159|Cluster-13543.54652|Cluster-13543.43209|Cluster-13543.59543|Cluster-13543.31186|Cluster-23287.0|Cluster-13543.39415|Cluster-13543.26212|Cluster-13543.54442|Cluster-13543.6170|Cluster-13543.10414|Cluster-13543.5199|Cluster-13543.43342|Cluster-135…
MF	GO:0005524	ATP binding	90|2411	1.702e-19	16	74	0.216216	90	2411	3.0333	Cluster-13543.51776|Cluster-13543.44055|Cluster-13543.44287|Cluster-13543.49745|Cluster-1334.0|Cluster-13543.8858|Cluster-13543.45897|Cluster-13543.39159|Cluster-13543.54652|Cluster-13543.43209|Cluster-13543.59543|Cluster-13543.31186|Cluster-23287.0|Cluster-13543.39415|Cluster-13543.26212|Cluster-13543.54442|Cluster-13543.6170|Cluster-13543.10414|Cluster-13543.5199|Cluster-13543.43342|Cluster-135…
MF	GO:0016740	transferase activity	76|4144	0.00258813	19	57	0.333333	76	4144	1.49027	Cluster-13543.8858|Cluster-13543.31186|Cluster-13543.21726|Cluster-13543.17887|Cluster-13543.43209|Cluster-13543.59543|Cluster-13543.5553|Cluster-3836.0|Cluster-13543.11963|Cluster-13543.43342|Cluster-13543.37709|Cluster-13543.45917|Cluster-13543.25152|Cluster-13543.32076|Cluster-13543.30667|Cluster-13543.46818|Cluster-13543.22535|Cluster-13543.12940|Cluster-13543.5552|Cluster-13543.49618|Cluster…
MF	GO:0140096	catalytic activity acting on a protein	62|2793	6.10652e-05	11	51	0.215686	62	2793	1.80381	Cluster-13543.8858|Cluster-13543.31186|Cluster-13543.21726|Cluster-13543.17887|Cluster-13543.43209|Cluster-13543.59543|Cluster-13543.5553|Cluster-3836.0|Cluster-13543.43342|Cluster-13543.37709|Cluster-13543.3819|Cluster-13543.45917|Cluster-13543.25152|Cluster-13543.30667|Cluster-13543.12735|Cluster-13543.5552|Cluster-13543.48602|Cluster-13543.21926|Cluster-13543.18676|Cluster-13543.9308|Cluster-1…
MF	GO:0016787	hydrolase activity	61|3316	0.0106049	19	42	0.452381	61	3316	1.49481	Cluster-13543.18478|Cluster-13543.32777|Cluster-13543.44287|Cluster-13543.26864|Cluster-13543.3819|Cluster-13543.940|Cluster-13543.27065|Cluster-13543.7491|Cluster-1334.0|Cluster-13543.27633|Cluster-13543.6734|Cluster-13543.5687|Cluster-13543.40918|Cluster-13543.2416|Cluster-13543.55667|Cluster-25359.0|Cluster-13543.54280|Cluster-13543.4961|Cluster-13543.32597|Cluster-13543.7050|Cluster-13543.556…
MF	GO:0016772	transferase activity transferring phosphorus-containing groups	43|1705	0.000111343	8	35	0.228571	43	1705	2.04934	Cluster-13543.8858|Cluster-13543.31186|Cluster-13543.21726|Cluster-13543.17887|Cluster-13543.43209|Cluster-13543.59543|Cluster-13543.11963|Cluster-13543.37709|Cluster-13543.45917|Cluster-13543.25152|Cluster-13543.30667|Cluster-13543.5552|Cluster-13543.21926|Cluster-13543.45220|Cluster-13543.18676|Cluster-13543.9308|Cluster-13543.21925|Cluster-13543.53913|Cluster-13543.30665|Cluster-13543.42198|Cl…
MF	GO:0016301	kinase activity	41|1472	2.00353e-05	6	35	0.171429	41	1472	2.26332	Cluster-13543.8858|Cluster-13543.31186|Cluster-13543.21726|Cluster-13543.17887|Cluster-13543.43209|Cluster-13543.59543|Cluster-13543.37709|Cluster-13543.45917|Cluster-13543.25152|Cluster-13543.30667|Cluster-13543.5552|Cluster-13543.21926|Cluster-13543.18676|Cluster-13543.9308|Cluster-13543.21925|Cluster-13543.53913|Cluster-13543.30665|Cluster-13543.42198|Cluster-13543.15230|Cluster-13543.7080|Clu…
MF	GO:0016773	phosphotransferase activity alcohol group as acceptor	40|1275	1.44188e-06	5	35	0.142857	40	1275	2.5493	Cluster-13543.8858|Cluster-13543.31186|Cluster-13543.21726|Cluster-13543.17887|Cluster-13543.43209|Cluster-13543.59543|Cluster-13543.37709|Cluster-13543.45917|Cluster-13543.25152|Cluster-13543.30667|Cluster-13543.5552|Cluster-13543.21926|Cluster-13543.18676|Cluster-13543.9308|Cluster-13543.21925|Cluster-13543.53913|Cluster-13543.30665|Cluster-13543.42198|Cluster-13543.15230|Cluster-13543.7080|Clu…
MF	GO:0004672	protein kinase activity	39|1111	1.2994e-07	5	34	0.147059	39	1111	2.85247	Cluster-13543.8858|Cluster-13543.31186|Cluster-13543.21726|Cluster-13543.17887|Cluster-13543.43209|Cluster-13543.59543|Cluster-13543.37709|Cluster-13543.45917|Cluster-13543.25152|Cluster-13543.30667|Cluster-13543.5552|Cluster-13543.21926|Cluster-13543.18676|Cluster-13543.9308|Cluster-13543.21925|Cluster-13543.53913|Cluster-13543.30665|Cluster-13543.15230|Cluster-13543.7080|Cluster-13543.18084|Clu…
MF	GO:0004674	protein serine/threonine kinase activity	36|865	7.36209e-09	5	31	0.16129	36	865	3.38187	Cluster-13543.8858|Cluster-13543.31186|Cluster-13543.21726|Cluster-13543.17887|Cluster-13543.43209|Cluster-13543.59543|Cluster-13543.37709|Cluster-13543.45917|Cluster-13543.25152|Cluster-13543.5552|Cluster-13543.18676|Cluster-13543.9308|Cluster-13543.15230|Cluster-13543.18084|Cluster-13543.23813|Cluster-13543.33529|Cluster-13543.39159|Cluster-13543.54652|Cluster-13543.26212|Cluster-13543.36305|Cl…
MF	GO:0004712	protein serine/threonine/tyrosine kinase activity	30|678	5.50758e-08	5	25	0.2	30	678	3.59552	Cluster-13543.8858|Cluster-13543.39159|Cluster-13543.54652|Cluster-13543.43209|Cluster-13543.59543|Cluster-13543.31186|Cluster-13543.26212|Cluster-13543.37709|Cluster-13543.36305|Cluster-13543.45917|Cluster-13543.25152|Cluster-13543.54721|Cluster-13543.18084|Cluster-13543.31775|Cluster-13543.34442|Cluster-13543.23813|Cluster-13543.5552|Cluster-13543.21726|Cluster-13543.44013|Cluster-13543.42596|C…
MF	GO:0022857	transmembrane transporter activity	30|1230	0.0042191	8	22	0.363636	30	1230	1.98192	Cluster-13543.45897|Cluster-13543.50945|Cluster-13543.49554|Cluster-13543.15971|Cluster-6742.0|Cluster-13543.43557|Cluster-13543.6470|Cluster-13543.39751|Cluster-13543.4979|Cluster-13543.25940|Cluster-13543.1398|Cluster-13543.21251|Cluster-13543.20052|Cluster-13543.54447|Cluster-13543.28659|Cluster-13543.6181|Cluster-24447.0|Cluster-13543.7222|Cluster-13543.35283|Cluster-13543.48080|Cluster-13543…
MF	GO:0005215	transporter activity	30|1271	0.00683999	8	22	0.363636	30	1271	1.91799	Cluster-13543.45897|Cluster-13543.50945|Cluster-13543.49554|Cluster-13543.15971|Cluster-6742.0|Cluster-13543.43557|Cluster-13543.6470|Cluster-13543.39751|Cluster-13543.4979|Cluster-13543.25940|Cluster-13543.1398|Cluster-13543.21251|Cluster-13543.20052|Cluster-13543.54447|Cluster-13543.28659|Cluster-13543.6181|Cluster-24447.0|Cluster-13543.7222|Cluster-13543.35283|Cluster-13543.48080|Cluster-13543…
MF	GO:0106310	protein serine kinase activity	29|633	5.06383e-08	5	24	0.208333	29	633	3.72276	Cluster-13543.8858|Cluster-13543.39159|Cluster-13543.54652|Cluster-13543.43209|Cluster-13543.59543|Cluster-13543.31186|Cluster-13543.26212|Cluster-13543.37709|Cluster-13543.36305|Cluster-13543.45917|Cluster-13543.25152|Cluster-13543.54721|Cluster-13543.18084|Cluster-13543.34442|Cluster-13543.23813|Cluster-13543.5552|Cluster-13543.21726|Cluster-13543.44013|Cluster-13543.42596|Cluster-13543.21926|C…
MF	GO:0140657	ATP-dependent activity	23|780	0.00168805	6	17	0.352941	23	780	2.39609	Cluster-13543.45897|Cluster-23287.0|Cluster-13543.51381|Cluster-22949.0|Cluster-1334.0|Cluster-13543.5687|Cluster-13543.43557|Cluster-13543.6470|Cluster-13543.51785|Cluster-13543.39751|Cluster-13543.4979|Cluster-13543.25940|Cluster-13543.20052|Cluster-13543.55667|Cluster-13543.7050|Cluster-13543.45853|Cluster-13543.52445|Cluster-13543.39390|Cluster-13543.44055|Cluster-13543.5811|Cluster-13543.509…
MF	GO:0043531	ADP binding	22|174	1.42011e-14	2	20	0.1	22	174	10.2741	Cluster-13543.39415|Cluster-13543.54442|Cluster-13543.6170|Cluster-13543.10414|Cluster-13543.5199|Cluster-13543.51774|Cluster-13543.55822|Cluster-13543.36366|Cluster-13543.6471|Cluster-13543.35429|Cluster-13543.4213|Cluster-13543.48496|Cluster-13543.19721|Cluster-13543.54443|Cluster-13543.40394|Cluster-13543.55710|Cluster-13543.50507|Cluster-13543.54224|Cluster-13543.45584|Cluster-13543.23232|Clu…
MF	GO:0016818	hydrolase activity acting on acid anhydrides in phosphorus-containing anhydrides	17|673	0.0398029	5	12	0.416667	17	673	2.0526	Cluster-13543.27065|Cluster-1334.0|Cluster-13543.5687|Cluster-13543.40918|Cluster-13543.55667|Cluster-13543.54280|Cluster-13543.7050|Cluster-13543.26355|Cluster-13543.44055|Cluster-23287.0|Cluster-13543.51381|Cluster-13543.39751|Cluster-13543.53337|Cluster-13543.20052|Cluster-13543.54515|Cluster-13543.45853|Cluster-13543.52445
MF	GO:0016817	hydrolase activity acting on acid anhydrides	17|678	0.04199	5	12	0.416667	17	678	2.03746	Cluster-13543.27065|Cluster-1334.0|Cluster-13543.5687|Cluster-13543.40918|Cluster-13543.55667|Cluster-13543.54280|Cluster-13543.7050|Cluster-13543.26355|Cluster-13543.44055|Cluster-23287.0|Cluster-13543.51381|Cluster-13543.39751|Cluster-13543.53337|Cluster-13543.20052|Cluster-13543.54515|Cluster-13543.45853|Cluster-13543.52445
MF	GO:0017111	nucleoside-triphosphatase activity	16|601	0.0361867	5	11	0.454545	16	601	2.1633	Cluster-13543.27065|Cluster-1334.0|Cluster-13543.5687|Cluster-13543.40918|Cluster-13543.55667|Cluster-13543.54280|Cluster-13543.7050|Cluster-13543.26355|Cluster-13543.44055|Cluster-23287.0|Cluster-13543.51381|Cluster-13543.39751|Cluster-13543.53337|Cluster-13543.20052|Cluster-13543.45853|Cluster-13543.52445
MF	GO:0016798	hydrolase activity acting on glycosyl bonds	14|476	0.0288781	3	11	0.272727	14	476	2.38997	Cluster-13543.32777|Cluster-13543.26864|Cluster-13543.940|Cluster-13543.2416|Cluster-13543.42579|Cluster-13543.54442|Cluster-13543.51774|Cluster-13543.6814|Cluster-2705.0|Cluster-13543.35429|Cluster-13543.4213|Cluster-13543.19721|Cluster-13543.54443|Cluster-13543.40394
MF	GO:0060089	molecular transducer activity	12|258	0.00142711	2	10	0.2	12	258	3.77948	Cluster-13543.23813|Cluster-13543.33529|Cluster-13543.30667|Cluster-13543.34442|Cluster-13543.21926|Cluster-13543.21925|Cluster-13543.53913|Cluster-13543.30665|Cluster-13543.7080|Cluster-13543.2635|Cluster-13543.18676|Cluster-13543.5292
MF	GO:0140097	catalytic activity acting on DNA	12|295	0.00424023	4	8	0.5	12	295	3.30544	Cluster-23287.0|Cluster-13543.51381|Cluster-22949.0|Cluster-13543.5687|Cluster-13543.2416|Cluster-13543.51785|Cluster-13543.52445|Cluster-13543.39390|Cluster-13543.5811|Cluster-13543.50951|Cluster-13543.55667|Cluster-13543.54515
MF	GO:0016887	ATP hydrolysis activity	12|396	0.0371196	3	9	0.333333	12	396	2.46239	Cluster-1334.0|Cluster-13543.5687|Cluster-13543.55667|Cluster-13543.7050|Cluster-13543.44055|Cluster-23287.0|Cluster-13543.51381|Cluster-13543.39751|Cluster-13543.53337|Cluster-13543.20052|Cluster-13543.45853|Cluster-13543.52445
MF	GO:0019199	transmembrane receptor protein kinase activity	11|122	7.44836e-06	1	10	0.1	11	122	7.32662	Cluster-13543.23813|Cluster-13543.33529|Cluster-13543.30667|Cluster-13543.34442|Cluster-13543.21926|Cluster-13543.21925|Cluster-13543.53913|Cluster-13543.30665|Cluster-13543.7080|Cluster-13543.18676|Cluster-13543.5292
MF	GO:0008094	ATP-dependent activity acting on DNA	11|137	2.18687e-05	3	8	0.375	11	137	6.52443	Cluster-23287.0|Cluster-13543.51381|Cluster-22949.0|Cluster-13543.5687|Cluster-13543.51785|Cluster-13543.52445|Cluster-13543.39390|Cluster-13543.5811|Cluster-13543.50951|Cluster-13543.55667|Cluster-13543.54515
MF	GO:0004888	transmembrane signaling receptor activity	11|158	7.85048e-05	1	10	0.1	11	158	5.65726	Cluster-13543.23813|Cluster-13543.33529|Cluster-13543.30667|Cluster-13543.34442|Cluster-13543.21926|Cluster-13543.21925|Cluster-13543.53913|Cluster-13543.30665|Cluster-13543.7080|Cluster-13543.18676|Cluster-13543.5292
MF	GO:0038023	signaling receptor activity	11|228	0.00189526	1	10	0.1	11	228	3.92038	Cluster-13543.23813|Cluster-13543.33529|Cluster-13543.30667|Cluster-13543.34442|Cluster-13543.21926|Cluster-13543.21925|Cluster-13543.53913|Cluster-13543.30665|Cluster-13543.7080|Cluster-13543.18676|Cluster-13543.5292
MF	GO:0016799	hydrolase activity hydrolyzing N-glycosyl compounds	8|72	5.52011e-05	2	6	0.333333	8	72	9.02876	Cluster-13543.2416|Cluster-13543.54442|Cluster-13543.51774|Cluster-13543.35429|Cluster-13543.4213|Cluster-13543.19721|Cluster-13543.54443|Cluster-13543.40394
MF	GO:0004713	protein tyrosine kinase activity	8|100	0.000530819	1	7	0.142857	8	100	6.50071	Cluster-13543.30667|Cluster-13543.31775|Cluster-13543.34442|Cluster-13543.21926|Cluster-13543.21925|Cluster-13543.53913|Cluster-13543.30665|Cluster-13543.7080
MF	GO:0003953	NAD+ nucleosidase activity	7|30	1.44188e-06	1	6	0.166667	7	30	18.9604	Cluster-13543.54442|Cluster-13543.51774|Cluster-13543.35429|Cluster-13543.4213|Cluster-13543.19721|Cluster-13543.54443|Cluster-13543.40394
MF	GO:0050135	NAD(P)+ nucleosidase activity	7|30	1.44188e-06	1	6	0.166667	7	30	18.9604	Cluster-13543.54442|Cluster-13543.51774|Cluster-13543.35429|Cluster-13543.4213|Cluster-13543.19721|Cluster-13543.54443|Cluster-13543.40394
MF	GO:0061809	NAD+ nucleotidase cyclic ADP-ribose generating	7|30	1.44188e-06	1	6	0.166667	7	30	18.9604	Cluster-13543.54442|Cluster-13543.51774|Cluster-13543.35429|Cluster-13543.4213|Cluster-13543.19721|Cluster-13543.54443|Cluster-13543.40394
MF	GO:0004714	transmembrane receptor protein tyrosine kinase activity	7|61	0.000161354	1	6	0.166667	7	61	9.32478	Cluster-13543.30667|Cluster-13543.34442|Cluster-13543.21926|Cluster-13543.21925|Cluster-13543.53913|Cluster-13543.30665|Cluster-13543.7080
MF	GO:0005543	phospholipid binding	7|160	0.0371196	2	5	0.4	7	160	3.55507	Cluster-13543.53554|Cluster-13543.4262|Cluster-13543.6734|Cluster-13543.48602|Cluster-13543.6379|Cluster-13543.7726|Cluster-13543.26036
MF	GO:0005342	organic acid transmembrane transporter activity	5|82	0.0361867	2	3	0.666667	5	82	4.95481	Cluster-13543.21251|Cluster-13543.6181|Cluster-24447.0|Cluster-5395.0|Cluster-13543.770
MF	GO:0046943	carboxylic acid transmembrane transporter activity	5|82	0.0361867	2	3	0.666667	5	82	4.95481	Cluster-13543.21251|Cluster-13543.6181|Cluster-24447.0|Cluster-5395.0|Cluster-13543.770
MF	GO:0008514	organic anion transmembrane transporter activity	5|84	0.0371196	2	3	0.666667	5	84	4.83683	Cluster-13543.21251|Cluster-13543.6181|Cluster-24447.0|Cluster-5395.0|Cluster-13543.770
MF	GO:0140658	ATP-dependent chromatin remodeler activity	4|41	0.0188047	1	3	0.333333	4	41	7.92769	Cluster-13543.5687|Cluster-13543.51785|Cluster-13543.54515|Cluster-13543.39390
MF	GO:1902936	phosphatidylinositol bisphosphate binding	4|56	0.0437408	1	3	0.333333	4	56	5.8042	Cluster-13543.4262|Cluster-13543.6734|Cluster-13543.48602|Cluster-13543.6379
MF	GO:0005385	zinc ion transmembrane transporter activity	3|26	0.0371196	1	2	0.5	3	26	9.37602	Cluster-13543.49554|Cluster-6742.0|Cluster-13543.48080
MF	GO:0140664	ATP-dependent DNA damage sensor activity	3|26	0.0371196	0	3	0	3	26	9.37602	Cluster-22949.0|Cluster-13543.50951|Cluster-13543.55667
MF	GO:0140612	DNA damage sensor activity	3|27	0.0398029	0	3	0	3	27	9.02876	Cluster-22949.0|Cluster-13543.50951|Cluster-13543.55667
MF	GO:0004016	adenylate cyclase activity	2|4	0.0107873	0	2	0	2	4	40.6294	Cluster-13543.36366|Cluster-13543.28659
MF	GO:0009378	four-way junction helicase activity	2|7	0.0342105	2	0	2	2	7	23.2168	Cluster-23287.0|Cluster-13543.52445
Average							0.338286

## Sheet: 2x_T vs 4x_T
Supplementary Table S5. GO terms overrepresented in the 2x_T vs 4x_T dataset.
Category	ID	Description	GeneRatio	padj	Up	Down	Up/Down	Count	Pathway Genes	Fold Enrichment	geneID
Biological process
BP	GO:0019538	protein metabolic process	102|4515	2.20944e-06	27	75	0.36	102	4515	1.69607	Cluster-13543.8858|Cluster-13543.34474|Cluster-21054.0|Cluster-13543.45918|Cluster-13543.5526|Cluster-13543.40024|Cluster-13543.17887|Cluster-13543.6345|Cluster-13543.51451|Cluster-13543.59543|Cluster-13543.17162|Cluster-13543.44407|Cluster-13543.5553|Cluster-13543.32777|Cluster-13543.55529|Cluster-13543.9487|Cluster-13543.43342|Cluster-13543.37709|Cluster-13543.10682|Cluster-13543.12735|Cluster-…
BP	GO:0006950	response to stress	96|3953	2.38732e-07	24	72	0.333333	96	3953	1.82325	Cluster-13543.39699|Cluster-13543.14513|Cluster-13543.42197|Cluster-13543.39915|Cluster-13543.30434|Cluster-23287.0|Cluster-13543.6037|Cluster-13543.11581|Cluster-13543.12735|Cluster-13543.56160|Cluster-13543.12830|Cluster-13543.55143|Cluster-13543.2416|Cluster-13543.50951|Cluster-13543.37481|Cluster-13543.17616|Cluster-13543.55667|Cluster-13543.7050|Cluster-13543.52445|Cluster-13543.44055|Cluste…
BP	GO:0044267	cellular protein metabolic process	93|4107	8.44941e-06	25	68	0.367647	93	4107	1.70004	Cluster-13543.8858|Cluster-13543.34474|Cluster-21054.0|Cluster-13543.45918|Cluster-13543.5526|Cluster-13543.40024|Cluster-13543.17887|Cluster-13543.6345|Cluster-13543.51451|Cluster-13543.59543|Cluster-13543.17162|Cluster-13543.44407|Cluster-13543.5553|Cluster-13543.32777|Cluster-13543.55529|Cluster-13543.9487|Cluster-13543.43342|Cluster-13543.37709|Cluster-13543.10682|Cluster-13543.12735|Cluster-…
BP	GO:0051716	cellular response to stimulus	89|3315	2.05138e-08	27	62	0.435484	89	3315	2.01562	Cluster-13543.39699|Cluster-13543.14513|Cluster-13543.42197|Cluster-13543.39915|Cluster-13543.10607|Cluster-13543.30434|Cluster-21054.0|Cluster-13543.125|Cluster-23287.0|Cluster-13543.26212|Cluster-13543.6037|Cluster-13543.11581|Cluster-13543.12735|Cluster-13543.28558|Cluster-13543.56160|Cluster-13543.12830|Cluster-13543.55143|Cluster-13543.2416|Cluster-13543.5552|Cluster-13543.50951|Cluster-1354…
BP	GO:0043412	macromolecule modification	83|3300	7.12011e-07	19	64	0.296875	83	3300	1.88828	Cluster-13543.8858|Cluster-13543.34474|Cluster-21054.0|Cluster-13543.45918|Cluster-13543.5526|Cluster-13543.40024|Cluster-13543.17887|Cluster-13543.51451|Cluster-13543.59543|Cluster-13543.17162|Cluster-13543.5553|Cluster-13543.32777|Cluster-13543.55529|Cluster-13543.43342|Cluster-13543.37709|Cluster-13543.10682|Cluster-13543.12735|Cluster-13543.28558|Cluster-13543.37453|Cluster-13543.4282|Cluster…
BP	GO:0006464	cellular protein modification process	78|2934	2.38732e-07	18	60	0.3	78	2934	1.99589	Cluster-13543.8858|Cluster-13543.34474|Cluster-21054.0|Cluster-13543.45918|Cluster-13543.5526|Cluster-13543.40024|Cluster-13543.17887|Cluster-13543.51451|Cluster-13543.59543|Cluster-13543.17162|Cluster-13543.5553|Cluster-13543.32777|Cluster-13543.55529|Cluster-13543.43342|Cluster-13543.37709|Cluster-13543.10682|Cluster-13543.12735|Cluster-13543.28558|Cluster-13543.37453|Cluster-13543.4282|Cluster…
BP	GO:0036211	protein modification process	78|2935	2.38732e-07	18	60	0.3	78	2935	1.99521	Cluster-13543.8858|Cluster-13543.34474|Cluster-21054.0|Cluster-13543.45918|Cluster-13543.5526|Cluster-13543.40024|Cluster-13543.17887|Cluster-13543.51451|Cluster-13543.59543|Cluster-13543.17162|Cluster-13543.5553|Cluster-13543.32777|Cluster-13543.55529|Cluster-13543.43342|Cluster-13543.37709|Cluster-13543.10682|Cluster-13543.12735|Cluster-13543.28558|Cluster-13543.37453|Cluster-13543.4282|Cluster…
BP	GO:0042221	response to chemical	72|3091	0.000104654	20	52	0.384615	72	3091	1.74878	Cluster-13543.39699|Cluster-13543.14513|Cluster-13543.42197|Cluster-13543.39915|Cluster-13543.10607|Cluster-13543.15971|Cluster-13543.30434|Cluster-13543.26212|Cluster-13543.11581|Cluster-13543.55143|Cluster-13543.30209|Cluster-13543.17616|Cluster-13543.5292|Cluster-13543.35283|Cluster-13543.16075|Cluster-13543.6345|Cluster-13543.30754|Cluster-13543.125|Cluster-13543.25524|Cluster-13543.49329|Clu…
BP	GO:0009605	response to external stimulus	63|1947	2.05138e-08	16	47	0.340426	63	1947	2.42927	Cluster-13543.32569|Cluster-13543.7222|Cluster-13543.35283|Cluster-13543.37481|Cluster-13543.30754|Cluster-13543.44031|Cluster-13543.20037|Cluster-13543.9434|Cluster-13543.55822|Cluster-13543.12147|Cluster-13543.5292|Cluster-13543.48481|Cluster-13543.26522|Cluster-13543.39415|Cluster-13543.24507|Cluster-13543.6170|Cluster-13543.10414|Cluster-13543.39699|Cluster-13543.11592|Cluster-13543.36366|Clu…
BP	GO:0032502	developmental process	63|3291	0.0470719	28	35	0.8	63	3291	1.43719	Cluster-13543.51070|Cluster-13543.35283|Cluster-13543.31230|Cluster-13543.20525|Cluster-13543.39493|Cluster-13543.55672|Cluster-13543.34210|Cluster-13543.25715|Cluster-13543.27185|Cluster-23439.0|Cluster-13543.16075|Cluster-13543.46303|Cluster-13543.4719|Cluster-13543.24061|Cluster-13543.34474|Cluster-13543.16406|Cluster-13543.25524|Cluster-13543.20037|Cluster-13543.25940|Cluster-13543.45809|Clus…
BP	GO:0048856	anatomical structure development	62|3130	0.027851	27	35	0.771429	62	3130	1.48713	Cluster-13543.51070|Cluster-13543.35283|Cluster-13543.31230|Cluster-13543.20525|Cluster-13543.39493|Cluster-13543.55672|Cluster-13543.34210|Cluster-13543.25715|Cluster-23439.0|Cluster-13543.46303|Cluster-13543.4719|Cluster-13543.24061|Cluster-13543.27185|Cluster-13543.34474|Cluster-13543.16406|Cluster-13543.25524|Cluster-13543.25940|Cluster-13543.45809|Cluster-13543.30209|Cluster-13543.6225|Clust…
BP	GO:0006793	phosphorus metabolic process	61|2232	5.29574e-06	12	49	0.244898	61	2232	2.05181	Cluster-13543.8858|Cluster-13543.34474|Cluster-21054.0|Cluster-13543.45918|Cluster-13543.5526|Cluster-13543.40024|Cluster-13543.17887|Cluster-13543.51451|Cluster-13543.59543|Cluster-13543.17162|Cluster-13543.55529|Cluster-13543.37709|Cluster-13543.10682|Cluster-13543.28558|Cluster-13543.6734|Cluster-13543.31775|Cluster-13543.5552|Cluster-13543.49618|Cluster-13543.29841|Cluster-23233.0|Cluster-135…
BP	GO:0032501	multicellular organismal process	61|3050	0.0258276	26	35	0.742857	61	3050	1.50152	Cluster-13543.51070|Cluster-13543.35283|Cluster-13543.31230|Cluster-13543.20525|Cluster-24692.0|Cluster-13543.51451|Cluster-13543.59543|Cluster-13543.17162|Cluster-13543.37709|Cluster-13543.55672|Cluster-13543.34210|Cluster-13543.25715|Cluster-13543.18676|Cluster-13543.21021|Cluster-23439.0|Cluster-13543.46303|Cluster-13543.4719|Cluster-13543.29841|Cluster-13543.24061|Cluster-13543.27185|Cluster-…
BP	GO:0006796	phosphate-containing compound metabolic process	60|2189	5.91292e-06	11	49	0.22449	60	2189	2.05782	Cluster-13543.8858|Cluster-13543.34474|Cluster-21054.0|Cluster-13543.45918|Cluster-13543.5526|Cluster-13543.40024|Cluster-13543.17887|Cluster-13543.51451|Cluster-13543.59543|Cluster-13543.17162|Cluster-13543.55529|Cluster-13543.37709|Cluster-13543.10682|Cluster-13543.28558|Cluster-13543.6734|Cluster-13543.31775|Cluster-13543.5552|Cluster-13543.49618|Cluster-13543.29841|Cluster-23233.0|Cluster-135…
BP	GO:0007154	cell communication	57|2320	0.000315381	17	40	0.425	57	2320	1.84454	Cluster-21054.0|Cluster-13543.125|Cluster-13543.26212|Cluster-13543.28558|Cluster-13543.56160|Cluster-13543.5552|Cluster-13543.30209|Cluster-13543.40024|Cluster-13543.5292|Cluster-13543.55143|Cluster-13543.6345|Cluster-13543.30754|Cluster-13543.12147|Cluster-13543.48481|Cluster-13543.51451|Cluster-13543.59543|Cluster-13543.17162|Cluster-13543.15971|Cluster-13543.25524|Cluster-13543.54442|Cluster-…
BP	GO:0016310	phosphorylation	56|1591	2.05138e-08	10	46	0.217391	56	1591	2.64253	Cluster-13543.8858|Cluster-13543.34474|Cluster-21054.0|Cluster-13543.45918|Cluster-13543.5526|Cluster-13543.40024|Cluster-13543.17887|Cluster-13543.51451|Cluster-13543.59543|Cluster-13543.17162|Cluster-13543.55529|Cluster-13543.37709|Cluster-13543.28558|Cluster-13543.31775|Cluster-13543.5552|Cluster-13543.29841|Cluster-23233.0|Cluster-13543.37481|Cluster-13543.18676|Cluster-13543.39994|Cluster-13…
BP	GO:0006952	defense response	54|1704	3.38969e-07	13	41	0.317073	54	1704	2.37917	Cluster-13543.37481|Cluster-13543.30754|Cluster-13543.20037|Cluster-13543.9434|Cluster-13543.55822|Cluster-13543.12147|Cluster-13543.48481|Cluster-13543.26522|Cluster-13543.10607|Cluster-13543.39415|Cluster-13543.24507|Cluster-13543.54442|Cluster-13543.6170|Cluster-13543.10414|Cluster-13543.41583|Cluster-13543.5909|Cluster-13543.6814|Cluster-13543.18084|Cluster-13543.15289|Cluster-13543.1400|Clus…
BP	GO:0051234	establishment of localization	54|2715	0.0469371	18	36	0.5	54	2715	1.49323	Cluster-13543.45897|Cluster-13543.35868|Cluster-13543.49554|Cluster-13543.7861|Cluster-13543.7042|Cluster-13543.21227|Cluster-13543.15476|Cluster-13543.53554|Cluster-13543.49723|Cluster-13543.28876|Cluster-23772.0|Cluster-13543.19988|Cluster-13543.5552|Cluster-13543.30204|Cluster-13543.25940|Cluster-13543.25176|Cluster-13543.20385|Cluster-13543.11262|Cluster-13543.20052|Cluster-13543.54447|Cluste…
BP	GO:0006468	protein phosphorylation	53|1182	1.45621e-11	10	43	0.232558	53	1182	3.36636	Cluster-13543.8858|Cluster-13543.34474|Cluster-21054.0|Cluster-13543.45918|Cluster-13543.5526|Cluster-13543.40024|Cluster-13543.17887|Cluster-13543.51451|Cluster-13543.59543|Cluster-13543.17162|Cluster-13543.55529|Cluster-13543.37709|Cluster-13543.28558|Cluster-13543.31775|Cluster-13543.5552|Cluster-13543.29841|Cluster-23233.0|Cluster-13543.37481|Cluster-13543.18676|Cluster-13543.39994|Cluster-13…
BP	GO:0006810	transport	53|2669	0.049512	17	36	0.472222	53	2669	1.49083	Cluster-13543.45897|Cluster-13543.35868|Cluster-13543.49554|Cluster-13543.7861|Cluster-13543.7042|Cluster-13543.21227|Cluster-13543.15476|Cluster-13543.53554|Cluster-13543.49723|Cluster-13543.28876|Cluster-23772.0|Cluster-13543.19988|Cluster-13543.5552|Cluster-13543.30204|Cluster-13543.25940|Cluster-13543.25176|Cluster-13543.20385|Cluster-13543.11262|Cluster-13543.20052|Cluster-13543.54447|Cluste…
BP	GO:0043207	response to external biotic stimulus	52|1485	4.84878e-08	13	39	0.333333	52	1485	2.62893	Cluster-13543.32569|Cluster-13543.7222|Cluster-13543.35283|Cluster-13543.37481|Cluster-13543.30754|Cluster-13543.20037|Cluster-13543.9434|Cluster-13543.55822|Cluster-13543.12147|Cluster-13543.5292|Cluster-13543.48481|Cluster-13543.26522|Cluster-13543.39415|Cluster-13543.24507|Cluster-13543.6170|Cluster-13543.10414|Cluster-13543.11592|Cluster-13543.36366|Cluster-13543.6471|Cluster-13543.49215|Clus…
BP	GO:0051707	response to other organism	52|1485	4.84878e-08	13	39	0.333333	52	1485	2.62893	Cluster-13543.32569|Cluster-13543.7222|Cluster-13543.35283|Cluster-13543.37481|Cluster-13543.30754|Cluster-13543.20037|Cluster-13543.9434|Cluster-13543.55822|Cluster-13543.12147|Cluster-13543.5292|Cluster-13543.48481|Cluster-13543.26522|Cluster-13543.39415|Cluster-13543.24507|Cluster-13543.6170|Cluster-13543.10414|Cluster-13543.11592|Cluster-13543.36366|Cluster-13543.6471|Cluster-13543.49215|Clus…
BP	GO:0009607	response to biotic stimulus	52|1512	6.85791e-08	13	39	0.333333	52	1512	2.58198	Cluster-13543.32569|Cluster-13543.7222|Cluster-13543.35283|Cluster-13543.37481|Cluster-13543.30754|Cluster-13543.20037|Cluster-13543.9434|Cluster-13543.55822|Cluster-13543.12147|Cluster-13543.5292|Cluster-13543.48481|Cluster-13543.26522|Cluster-13543.39415|Cluster-13543.24507|Cluster-13543.6170|Cluster-13543.10414|Cluster-13543.11592|Cluster-13543.36366|Cluster-13543.6471|Cluster-13543.49215|Clus…
BP	GO:0044419	biological process involved in interspecies interaction between organisms	52|1507	6.85791e-08	13	39	0.333333	52	1507	2.59055	Cluster-13543.32569|Cluster-13543.7222|Cluster-13543.35283|Cluster-13543.37481|Cluster-13543.30754|Cluster-13543.20037|Cluster-13543.9434|Cluster-13543.55822|Cluster-13543.12147|Cluster-13543.5292|Cluster-13543.48481|Cluster-13543.26522|Cluster-13543.39415|Cluster-13543.24507|Cluster-13543.6170|Cluster-13543.10414|Cluster-13543.11592|Cluster-13543.36366|Cluster-13543.6471|Cluster-13543.49215|Clus…
BP	GO:0022414	reproductive process	49|1948	0.000793864	19	30	0.633333	49	1948	1.88846	Cluster-13543.5811|Cluster-13543.35283|Cluster-13543.31230|Cluster-24692.0|Cluster-13543.51451|Cluster-13543.59543|Cluster-13543.17162|Cluster-13543.37709|Cluster-13543.53337|Cluster-13543.25715|Cluster-13543.18676|Cluster-13543.21021|Cluster-13543.4719|Cluster-13543.27185|Cluster-13543.25524|Cluster-13543.58132|Cluster-13543.25940|Cluster-13543.45809|Cluster-13543.30209|Cluster-13543.6994|Cluste…
BP	GO:0000003	reproduction	49|1965	0.000924777	19	30	0.633333	49	1965	1.87213	Cluster-13543.5811|Cluster-13543.35283|Cluster-13543.31230|Cluster-24692.0|Cluster-13543.51451|Cluster-13543.59543|Cluster-13543.17162|Cluster-13543.37709|Cluster-13543.53337|Cluster-13543.25715|Cluster-13543.18676|Cluster-13543.21021|Cluster-13543.4719|Cluster-13543.27185|Cluster-13543.25524|Cluster-13543.58132|Cluster-13543.25940|Cluster-13543.45809|Cluster-13543.30209|Cluster-13543.6994|Cluste…
BP	GO:0010033	response to organic substance	48|2051	0.00490565	14	34	0.411765	48	2051	1.75702	Cluster-13543.26212|Cluster-13543.55143|Cluster-13543.30209|Cluster-13543.5292|Cluster-13543.16075|Cluster-13543.6345|Cluster-13543.30754|Cluster-13543.125|Cluster-13543.15971|Cluster-13543.25524|Cluster-13543.49329|Cluster-13543.37709|Cluster-13543.35634|Cluster-13543.5231|Cluster-13543.2635|Cluster-13543.27633|Cluster-13543.17142|Cluster-13543.1400|Cluster-13543.8145|Cluster-13543.9333|Cluster-…
BP	GO:0007165	signal transduction	47|1986	0.00463805	14	33	0.424242	47	1986	1.77673	Cluster-21054.0|Cluster-13543.125|Cluster-13543.26212|Cluster-13543.28558|Cluster-13543.56160|Cluster-13543.5552|Cluster-13543.30209|Cluster-13543.40024|Cluster-13543.5292|Cluster-13543.16075|Cluster-13543.6345|Cluster-13543.30754|Cluster-13543.12147|Cluster-13543.48481|Cluster-13543.15971|Cluster-13543.25524|Cluster-13543.54442|Cluster-13543.49329|Cluster-13543.46957|Cluster-13543.37709|Cluster-…
BP	GO:0023052	signaling	47|2029	0.00674448	14	33	0.424242	47	2029	1.73907	Cluster-21054.0|Cluster-13543.125|Cluster-13543.26212|Cluster-13543.28558|Cluster-13543.56160|Cluster-13543.5552|Cluster-13543.30209|Cluster-13543.40024|Cluster-13543.5292|Cluster-13543.16075|Cluster-13543.6345|Cluster-13543.30754|Cluster-13543.12147|Cluster-13543.48481|Cluster-13543.15971|Cluster-13543.25524|Cluster-13543.54442|Cluster-13543.49329|Cluster-13543.46957|Cluster-13543.37709|Cluster-…
BP	GO:0070887	cellular response to chemical stimulus	44|1791	0.00352425	12	32	0.375	44	1791	1.84442	Cluster-13543.39699|Cluster-13543.14513|Cluster-13543.42197|Cluster-13543.39915|Cluster-13543.10607|Cluster-13543.30434|Cluster-13543.26212|Cluster-13543.11581|Cluster-13543.55143|Cluster-13543.30209|Cluster-13543.5292|Cluster-13543.16075|Cluster-13543.6345|Cluster-13543.30754|Cluster-13543.15971|Cluster-13543.25524|Cluster-13543.49329|Cluster-13543.37709|Cluster-13543.35634|Cluster-13543.5231|Cl…
BP	GO:0033554	cellular response to stress	39|1272	9.14909e-05	10	29	0.344828	39	1272	2.30186	Cluster-13543.39699|Cluster-13543.14513|Cluster-13543.42197|Cluster-13543.39915|Cluster-13543.30434|Cluster-23287.0|Cluster-13543.6037|Cluster-13543.11581|Cluster-13543.12735|Cluster-13543.56160|Cluster-13543.12830|Cluster-13543.55143|Cluster-13543.2416|Cluster-13543.50951|Cluster-13543.55667|Cluster-13543.7050|Cluster-13543.52445|Cluster-13543.44055|Cluster-13543.30754|Cluster-13543.55822|Cluste…
BP	GO:0009719	response to endogenous stimulus	39|1669	0.0173521	12	27	0.444444	39	1669	1.75432	Cluster-13543.26212|Cluster-13543.30209|Cluster-13543.5292|Cluster-13543.16075|Cluster-13543.6345|Cluster-13543.15971|Cluster-13543.25524|Cluster-13543.49329|Cluster-13543.37709|Cluster-13543.35634|Cluster-13543.5231|Cluster-13543.2635|Cluster-13543.17142|Cluster-13543.1400|Cluster-13543.8145|Cluster-13543.9333|Cluster-13543.25940|Cluster-13543.4719|Cluster-13543.29841|Cluster-13543.8533|Cluster-…
BP	GO:1901700	response to oxygen-containing compound	39|1679	0.0190058	15	24	0.625	39	1679	1.74388	Cluster-13543.15971|Cluster-13543.30434|Cluster-13543.17616|Cluster-13543.30754|Cluster-13543.125|Cluster-13543.6345|Cluster-13543.37709|Cluster-13543.35634|Cluster-13543.27633|Cluster-13543.17142|Cluster-13543.9333|Cluster-13543.4719|Cluster-13543.29841|Cluster-13543.8533|Cluster-13543.4660|Cluster-23287.0|Cluster-13543.33371|Cluster-13543.9434|Cluster-13543.42968|Cluster-13543.6034|Cluster-1354…
BP	GO:0098542	defense response to other organism	37|1178	9.50763e-05	11	26	0.423077	37	1178	2.35808	Cluster-13543.37481|Cluster-13543.30754|Cluster-13543.20037|Cluster-13543.9434|Cluster-13543.55822|Cluster-13543.12147|Cluster-13543.48481|Cluster-13543.26522|Cluster-13543.39415|Cluster-13543.49215|Cluster-13543.13541|Cluster-13543.44055|Cluster-13543.7049|Cluster-13543.39414|Cluster-13543.39416|Cluster-13543.5875|Cluster-13543.6034|Cluster-13543.6734|Cluster-13543.4660|Cluster-13543.32569|Clust…
BP	GO:0009725	response to hormone	37|1639	0.035672	12	25	0.48	37	1639	1.69482	Cluster-13543.26212|Cluster-13543.30209|Cluster-13543.5292|Cluster-13543.16075|Cluster-13543.6345|Cluster-13543.15971|Cluster-13543.25524|Cluster-13543.49329|Cluster-13543.37709|Cluster-13543.35634|Cluster-13543.5231|Cluster-13543.2635|Cluster-13543.17142|Cluster-13543.1400|Cluster-13543.8145|Cluster-13543.9333|Cluster-13543.25940|Cluster-13543.4719|Cluster-13543.29841|Cluster-13543.8533|Cluster-…
BP	GO:0003006	developmental process involved in reproduction	35|1556	0.0459536	17	18	0.944444	35	1556	1.68873	Cluster-13543.35283|Cluster-13543.31230|Cluster-13543.25715|Cluster-13543.4719|Cluster-13543.27185|Cluster-13543.25524|Cluster-13543.25940|Cluster-13543.45809|Cluster-13543.30209|Cluster-13543.6225|Cluster-13543.38456|Cluster-13543.16075|Cluster-24692.0|Cluster-13543.45936|Cluster-13543.15971|Cluster-13543.16406|Cluster-13543.11963|Cluster-13543.46957|Cluster-13543.5231|Cluster-13543.46818|Cluste…
BP	GO:0055085	transmembrane transport	33|1301	0.0120353	10	23	0.434783	33	1301	1.90431	Cluster-13543.45897|Cluster-13543.49554|Cluster-13543.21227|Cluster-13543.19988|Cluster-13543.25940|Cluster-13543.20052|Cluster-13543.34022|Cluster-13543.770|Cluster-13543.48080|Cluster-13543.59548|Cluster-13543.6181|Cluster-13543.50945|Cluster-13543.15971|Cluster-13543.42221|Cluster-13543.55020|Cluster-13543.23227|Cluster-13543.54315|Cluster-13543.20398|Cluster-13543.42109|Cluster-13543.2673|Clu…
BP	GO:0071310	cellular response to organic substance	30|1263	0.0453262	8	22	0.363636	30	1263	1.78328	Cluster-13543.26212|Cluster-13543.55143|Cluster-13543.30209|Cluster-13543.5292|Cluster-13543.16075|Cluster-13543.6345|Cluster-13543.30754|Cluster-13543.15971|Cluster-13543.25524|Cluster-13543.49329|Cluster-13543.37709|Cluster-13543.35634|Cluster-13543.5231|Cluster-13543.2635|Cluster-13543.17142|Cluster-13543.1400|Cluster-13543.8145|Cluster-13543.9333|Cluster-13543.25940|Cluster-13543.4719|Cluster…
BP	GO:0009653	anatomical structure morphogenesis	27|1043	0.0264929	14	13	1.07692	27	1043	1.94348	Cluster-13543.51070|Cluster-13543.39493|Cluster-23439.0|Cluster-13543.30665|Cluster-13543.38456|Cluster-13543.24417|Cluster-13543.16075|Cluster-13543.16406|Cluster-13543.125|Cluster-13543.20037|Cluster-13543.11963|Cluster-13543.46957|Cluster-13543.5231|Cluster-19611.0|Cluster-13543.49723|Cluster-13543.30314|Cluster-13543.14752|Cluster-13543.25940|Cluster-13543.49618|Cluster-13543.30754|Cluster-13…
BP	GO:0071495	cellular response to endogenous stimulus	27|1107	0.0474329	8	19	0.421053	27	1107	1.83112	Cluster-13543.26212|Cluster-13543.30209|Cluster-13543.5292|Cluster-13543.16075|Cluster-13543.6345|Cluster-13543.15971|Cluster-13543.25524|Cluster-13543.49329|Cluster-13543.37709|Cluster-13543.35634|Cluster-13543.5231|Cluster-13543.2635|Cluster-13543.17142|Cluster-13543.1400|Cluster-13543.8145|Cluster-13543.9333|Cluster-13543.25940|Cluster-13543.4719|Cluster-13543.29841|Cluster-13543.8533|Cluster-…
BP	GO:0009617	response to bacterium	25|509	2.56599e-06	5	20	0.25	25	509	3.68743	Cluster-13543.37481|Cluster-13543.12147|Cluster-13543.5292|Cluster-13543.26522|Cluster-13543.45918|Cluster-13543.6034|Cluster-13543.7491|Cluster-13543.6734|Cluster-13543.55143|Cluster-13543.24061|Cluster-13543.4660|Cluster-13543.39415|Cluster-13543.32569|Cluster-13543.54224|Cluster-13543.53329|Cluster-13543.18084|Cluster-13543.15289|Cluster-13543.11592|Cluster-13543.36366|Cluster-13543.30754|Clus…
BP	GO:0040007	growth	22|718	0.0107241	10	12	0.833333	22	718	2.30038	Cluster-13543.11262|Cluster-13543.46957|Cluster-13543.17142|Cluster-13543.8145|Cluster-13543.9333|Cluster-13543.21249|Cluster-13543.30665|Cluster-13543.24417|Cluster-13543.16075|Cluster-13543.16406|Cluster-13543.125|Cluster-13543.11963|Cluster-25121.0|Cluster-21185.0|Cluster-19611.0|Cluster-13543.49723|Cluster-13543.14752|Cluster-13543.49618|Cluster-13543.4719|Cluster-13543.29841|Cluster-13543.45…
BP	GO:0042742	defense response to bacterium	20|407	5.11602e-05	5	15	0.333333	20	407	3.68924	Cluster-13543.37481|Cluster-13543.12147|Cluster-13543.26522|Cluster-13543.6034|Cluster-13543.6734|Cluster-13543.4660|Cluster-13543.39415|Cluster-13543.32569|Cluster-13543.54224|Cluster-13543.53329|Cluster-13543.18084|Cluster-13543.15289|Cluster-13543.11592|Cluster-13543.36366|Cluster-13543.30754|Cluster-13543.49215|Cluster-13543.32116|Cluster-13543.15810|Cluster-13543.48481|Cluster-13543.44055
BP	GO:0009266	response to temperature stimulus	19|648	0.0353319	2	17	0.117647	19	648	2.20131	Cluster-13543.17616|Cluster-13543.7050|Cluster-13543.44055|Cluster-13543.52440|Cluster-13543.4660|Cluster-13543.33371|Cluster-13543.21266|Cluster-13543.15289|Cluster-13543.55143|Cluster-13543.22620|Cluster-13543.4719|Cluster-13543.34590|Cluster-13543.24417|Cluster-13543.39915|Cluster-13543.37270|Cluster-13543.32116|Cluster-13543.45918|Cluster-13543.48602|Cluster-2576.0
BP	GO:0046777	protein autophosphorylation	16|172	2.38732e-07	2	14	0.142857	16	172	6.98382	Cluster-13543.8858|Cluster-13543.34474|Cluster-21054.0|Cluster-13543.45918|Cluster-13543.5526|Cluster-13543.40024|Cluster-13543.17887|Cluster-13543.28558|Cluster-13543.29841|Cluster-13543.21925|Cluster-13543.30665|Cluster-13543.37709|Cluster-13543.12147|Cluster-13543.4719|Cluster-15249.0|Cluster-13543.33529
BP	GO:0009856	pollination	14|387	0.0248469	6	8	0.75	14	387	2.71593	Cluster-13543.51451|Cluster-13543.59543|Cluster-13543.17162|Cluster-13543.37709|Cluster-13543.18676|Cluster-13543.21021|Cluster-13543.30209|Cluster-13543.16406|Cluster-13543.11963|Cluster-13543.46818|Cluster-13543.49723|Cluster-13543.49618|Cluster-13543.29841|Cluster-13543.24417
BP	GO:0044706	multi-multicellular organism process	14|387	0.0248469	6	8	0.75	14	387	2.71593	Cluster-13543.51451|Cluster-13543.59543|Cluster-13543.17162|Cluster-13543.37709|Cluster-13543.18676|Cluster-13543.21021|Cluster-13543.30209|Cluster-13543.16406|Cluster-13543.11963|Cluster-13543.46818|Cluster-13543.49723|Cluster-13543.49618|Cluster-13543.29841|Cluster-13543.24417
BP	GO:0008219	cell death	13|216	0.000440329	4	9	0.444444	13	216	4.51847	Cluster-13543.30754|Cluster-13543.5909|Cluster-13543.55822|Cluster-13543.10607|Cluster-13543.5875|Cluster-13543.39415|Cluster-13543.49215|Cluster-13543.13541|Cluster-13543.32569|Cluster-4377.1|Cluster-13543.5292|Cluster-13543.26522|Cluster-13543.4660
BP	GO:0006955	immune response	13|282	0.00548373	4	9	0.444444	13	282	3.46095	Cluster-13543.30754|Cluster-13543.20037|Cluster-13543.55822|Cluster-13543.12147|Cluster-13543.48481|Cluster-13543.39415|Cluster-13543.49215|Cluster-13543.13541|Cluster-13543.44055|Cluster-13543.59543|Cluster-13543.10431|Cluster-13543.5292|Cluster-13543.4660
BP	GO:0002376	immune system process	13|288	0.00654992	4	9	0.444444	13	288	3.38885	Cluster-13543.30754|Cluster-13543.20037|Cluster-13543.55822|Cluster-13543.12147|Cluster-13543.48481|Cluster-13543.39415|Cluster-13543.49215|Cluster-13543.13541|Cluster-13543.44055|Cluster-13543.59543|Cluster-13543.10431|Cluster-13543.5292|Cluster-13543.4660
BP	GO:0040008	regulation of growth	13|375	0.0453262	6	7	0.857143	13	375	2.60264	Cluster-13543.11262|Cluster-13543.46957|Cluster-13543.17142|Cluster-13543.8145|Cluster-13543.9333|Cluster-13543.21249|Cluster-13543.24417|Cluster-13543.16075|Cluster-13543.16406|Cluster-13543.14752|Cluster-13543.4719|Cluster-13543.29841|Cluster-13543.45809
BP	GO:0045087	innate immune response	12|254	0.00705922	4	8	0.5	12	254	3.5469	Cluster-13543.30754|Cluster-13543.20037|Cluster-13543.55822|Cluster-13543.12147|Cluster-13543.48481|Cluster-13543.39415|Cluster-13543.49215|Cluster-13543.13541|Cluster-13543.44055|Cluster-13543.10431|Cluster-13543.5292|Cluster-13543.4660
BP	GO:0012501	programmed cell death	11|168	0.000924777	3	8	0.375	11	168	4.9157	Cluster-13543.30754|Cluster-13543.5909|Cluster-13543.55822|Cluster-13543.5875|Cluster-13543.39415|Cluster-13543.49215|Cluster-13543.13541|Cluster-13543.32569|Cluster-4377.1|Cluster-13543.5292|Cluster-13543.4660
BP	GO:0048609	multicellular organismal reproductive process	9|203	0.0453262	1	8	0.125	9	203	3.3285	Cluster-24692.0|Cluster-13543.4719|Cluster-13543.58132|Cluster-13543.6994|Cluster-13543.5231|Cluster-13543.3845|Cluster-13543.54418|Cluster-13543.34590|Cluster-2930.0
BP	GO:0032504	multicellular organism reproduction	9|209	0.0481542	1	8	0.125	9	209	3.23294	Cluster-24692.0|Cluster-13543.4719|Cluster-13543.58132|Cluster-13543.6994|Cluster-13543.5231|Cluster-13543.3845|Cluster-13543.54418|Cluster-13543.34590|Cluster-2930.0
BP	GO:0044403	biological process involved in symbiotic interaction	8|119	0.00767446	1	7	0.142857	8	119	5.04713	Cluster-13543.30754|Cluster-13543.55822|Cluster-13543.39415|Cluster-13543.49215|Cluster-13543.13541|Cluster-13543.5292|Cluster-13543.35868|Cluster-13543.4660
BP	GO:0009626	plant-type hypersensitive response	7|87	0.00705922	1	6	0.166667	7	87	6.0406	Cluster-13543.30754|Cluster-13543.55822|Cluster-13543.39415|Cluster-13543.49215|Cluster-13543.13541|Cluster-13543.5292|Cluster-13543.4660
BP	GO:0034050	programmed cell death induced by symbiont	7|88	0.00717391	1	6	0.166667	7	88	5.97196	Cluster-13543.30754|Cluster-13543.55822|Cluster-13543.39415|Cluster-13543.49215|Cluster-13543.13541|Cluster-13543.5292|Cluster-13543.4660
BP	GO:0051702	biological process involved in interaction with symbiont	7|89	0.00749589	1	6	0.166667	7	89	5.90486	Cluster-13543.30754|Cluster-13543.55822|Cluster-13543.39415|Cluster-13543.49215|Cluster-13543.13541|Cluster-13543.5292|Cluster-13543.4660
BP	GO:0140013	meiotic nuclear division	7|121	0.0353319	0	7	0	7	121	4.34324	Cluster-13543.5811|Cluster-24692.0|Cluster-13543.58132|Cluster-13543.6994|Cluster-13543.5348|Cluster-13543.56160|Cluster-13543.55667
BP	GO:0006338	chromatin remodeling	7|131	0.0470607	3	4	0.75	7	131	4.0117	Cluster-13543.5687|Cluster-13543.30276|Cluster-13543.5694|Cluster-13543.7215|Cluster-13543.40031|Cluster-13543.54515|Cluster-13543.39390
BP	GO:0034605	cellular response to heat	6|77	0.0195712	2	4	0.5	6	77	5.85008	Cluster-13543.7050|Cluster-13543.44055|Cluster-13543.21266|Cluster-13543.15289|Cluster-13543.48602|Cluster-2576.0
BP	GO:0055046	microgametogenesis	5|56	0.0273502	0	5	0	5	56	6.70322	Cluster-13543.4719|Cluster-13543.34474|Cluster-13543.54418|Cluster-13543.58132|Cluster-13543.6994
BP	GO:0048232	male gamete generation	5|65	0.0453262	0	5	0	5	65	5.77508	Cluster-24692.0|Cluster-13543.4719|Cluster-13543.58132|Cluster-13543.6994|Cluster-13543.54418
BP	GO:0071323	cellular response to chitin	2|5	0.0453262	0	2	0	2	5	30.0304	Cluster-13543.10431|Cluster-13543.12147
Cellular component
CC	GO:0071944	cell periphery	89|3381	1.9934e-08	16	73	0.219178	89	3381	1.97627	Cluster-13543.8858|Cluster-13543.23949|Cluster-13543.59543|Cluster-13543.7861|Cluster-13543.6722|Cluster-13543.42968|Cluster-13543.5909|Cluster-13543.6814|Cluster-13543.59548|Cluster-13543.28876|Cluster-13543.55143|Cluster-13543.31775|Cluster-13543.5526|Cluster-13543.926|Cluster-13543.25940|Cluster-13543.5203|Cluster-13543.29841|Cluster-13543.30209|Cluster-13543.18676|Cluster-13543.29953|Cluster-…
CC	GO:0005886	plasma membrane	83|2957	8.54735e-09	16	67	0.238806	83	2957	2.10731	Cluster-13543.8858|Cluster-13543.23949|Cluster-13543.59543|Cluster-13543.7861|Cluster-13543.6722|Cluster-13543.42968|Cluster-13543.5909|Cluster-13543.6814|Cluster-13543.59548|Cluster-13543.55143|Cluster-13543.31775|Cluster-13543.5526|Cluster-13543.926|Cluster-13543.25940|Cluster-13543.5203|Cluster-13543.29841|Cluster-13543.30209|Cluster-13543.18676|Cluster-13543.29953|Cluster-13543.20052|Cluster-…
CC	GO:0005911	cell-cell junction	28|897	0.00123361	5	23	0.217391	28	897	2.34351	Cluster-13543.9487|Cluster-13543.7861|Cluster-13543.24507|Cluster-13543.7042|Cluster-13543.6722|Cluster-13543.42968|Cluster-13543.5909|Cluster-13543.12735|Cluster-13543.6734|Cluster-13543.14193|Cluster-13543.39303|Cluster-13543.30314|Cluster-13543.19988|Cluster-13543.11592|Cluster-13543.926|Cluster-13543.29841|Cluster-13543.20385|Cluster-13543.30209|Cluster-13543.18676|Cluster-13543.20052|Cluster…
CC	GO:0009506	plasmodesma	28|897	0.00123361	5	23	0.217391	28	897	2.34351	Cluster-13543.9487|Cluster-13543.7861|Cluster-13543.24507|Cluster-13543.7042|Cluster-13543.6722|Cluster-13543.42968|Cluster-13543.5909|Cluster-13543.12735|Cluster-13543.6734|Cluster-13543.14193|Cluster-13543.39303|Cluster-13543.30314|Cluster-13543.19988|Cluster-13543.11592|Cluster-13543.926|Cluster-13543.29841|Cluster-13543.20385|Cluster-13543.30209|Cluster-13543.18676|Cluster-13543.20052|Cluster…
CC	GO:0030054	cell junction	28|900	0.00123361	5	23	0.217391	28	900	2.3357	Cluster-13543.9487|Cluster-13543.7861|Cluster-13543.24507|Cluster-13543.7042|Cluster-13543.6722|Cluster-13543.42968|Cluster-13543.5909|Cluster-13543.12735|Cluster-13543.6734|Cluster-13543.14193|Cluster-13543.39303|Cluster-13543.30314|Cluster-13543.19988|Cluster-13543.11592|Cluster-13543.926|Cluster-13543.29841|Cluster-13543.20385|Cluster-13543.30209|Cluster-13543.18676|Cluster-13543.20052|Cluster…
CC	GO:0055044	symplast	28|898	0.00123361	5	23	0.217391	28	898	2.3409	Cluster-13543.9487|Cluster-13543.7861|Cluster-13543.24507|Cluster-13543.7042|Cluster-13543.6722|Cluster-13543.42968|Cluster-13543.5909|Cluster-13543.12735|Cluster-13543.6734|Cluster-13543.14193|Cluster-13543.39303|Cluster-13543.30314|Cluster-13543.19988|Cluster-13543.11592|Cluster-13543.926|Cluster-13543.29841|Cluster-13543.20385|Cluster-13543.30209|Cluster-13543.18676|Cluster-13543.20052|Cluster…
CC	GO:0070161	anchoring junction	28|897	0.00123361	5	23	0.217391	28	897	2.34351	Cluster-13543.9487|Cluster-13543.7861|Cluster-13543.24507|Cluster-13543.7042|Cluster-13543.6722|Cluster-13543.42968|Cluster-13543.5909|Cluster-13543.12735|Cluster-13543.6734|Cluster-13543.14193|Cluster-13543.39303|Cluster-13543.30314|Cluster-13543.19988|Cluster-13543.11592|Cluster-13543.926|Cluster-13543.29841|Cluster-13543.20385|Cluster-13543.30209|Cluster-13543.18676|Cluster-13543.20052|Cluster…
Molecular function
MF	GO:0043168	anion binding	111|3272	1.34042e-19	28	83	0.337349	111	3272	2.5469	Cluster-13543.55143|Cluster-13543.44055|Cluster-13543.4660|Cluster-13543.4262|Cluster-13543.6734|Cluster-13543.48602|Cluster-13543.8858|Cluster-13543.45897|Cluster-13543.5694|Cluster-13543.39159|Cluster-13543.23949|Cluster-13543.44031|Cluster-13543.51451|Cluster-13543.59543|Cluster-13543.17162|Cluster-21054.0|Cluster-13543.45918|Cluster-13543.125|Cluster-13543.46375|Cluster-23287.0|Cluster-13543.…
MF	GO:0036094	small molecule binding	111|3360	8.00032e-19	29	82	0.353659	111	3360	2.48019	Cluster-13543.55143|Cluster-13543.44055|Cluster-13543.4660|Cluster-13543.8858|Cluster-13543.45897|Cluster-13543.5694|Cluster-13543.39159|Cluster-13543.23949|Cluster-13543.44031|Cluster-13543.5875|Cluster-13543.51451|Cluster-13543.59543|Cluster-13543.17162|Cluster-21054.0|Cluster-13543.45918|Cluster-13543.125|Cluster-13543.46375|Cluster-23287.0|Cluster-13543.39415|Cluster-13543.26212|Cluster-13543…
MF	GO:0097367	carbohydrate derivative binding	108|2865	2.70499e-22	27	81	0.333333	108	2865	2.83009	Cluster-13543.55143|Cluster-13543.44055|Cluster-13543.31195|Cluster-13543.10431|Cluster-13543.12147|Cluster-13543.32116|Cluster-13543.8858|Cluster-13543.45897|Cluster-13543.5694|Cluster-13543.39159|Cluster-13543.23949|Cluster-13543.44031|Cluster-13543.51451|Cluster-13543.59543|Cluster-13543.17162|Cluster-21054.0|Cluster-13543.45918|Cluster-13543.125|Cluster-13543.46375|Cluster-23287.0|Cluster-135…
MF	GO:0000166	nucleotide binding	108|3145	1.8651e-19	29	79	0.367089	108	3145	2.57813	Cluster-13543.55143|Cluster-13543.44055|Cluster-13543.8858|Cluster-13543.45897|Cluster-13543.5694|Cluster-13543.39159|Cluster-13543.23949|Cluster-13543.44031|Cluster-13543.5875|Cluster-13543.51451|Cluster-13543.59543|Cluster-13543.17162|Cluster-21054.0|Cluster-13543.45918|Cluster-13543.125|Cluster-13543.46375|Cluster-23287.0|Cluster-13543.39415|Cluster-13543.26212|Cluster-13543.24507|Cluster-1354…
MF	GO:1901265	nucleoside phosphate binding	108|3145	1.8651e-19	29	79	0.367089	108	3145	2.57813	Cluster-13543.55143|Cluster-13543.44055|Cluster-13543.8858|Cluster-13543.45897|Cluster-13543.5694|Cluster-13543.39159|Cluster-13543.23949|Cluster-13543.44031|Cluster-13543.5875|Cluster-13543.51451|Cluster-13543.59543|Cluster-13543.17162|Cluster-21054.0|Cluster-13543.45918|Cluster-13543.125|Cluster-13543.46375|Cluster-23287.0|Cluster-13543.39415|Cluster-13543.26212|Cluster-13543.24507|Cluster-1354…
MF	GO:0032553	ribonucleotide binding	106|2823	9.56335e-22	27	79	0.341772	106	2823	2.81901	Cluster-13543.55143|Cluster-13543.44055|Cluster-13543.8858|Cluster-13543.45897|Cluster-13543.5694|Cluster-13543.39159|Cluster-13543.23949|Cluster-13543.44031|Cluster-13543.51451|Cluster-13543.59543|Cluster-13543.17162|Cluster-21054.0|Cluster-13543.45918|Cluster-13543.125|Cluster-13543.46375|Cluster-23287.0|Cluster-13543.39415|Cluster-13543.26212|Cluster-13543.24507|Cluster-13543.7042|Cluster-1354…
MF	GO:0035639	purine ribonucleoside triphosphate binding	105|2682	9.54516e-23	27	78	0.346154	105	2682	2.93922	Cluster-13543.55143|Cluster-13543.44055|Cluster-13543.8858|Cluster-13543.45897|Cluster-13543.5694|Cluster-13543.39159|Cluster-13543.23949|Cluster-13543.44031|Cluster-13543.51451|Cluster-13543.59543|Cluster-13543.17162|Cluster-21054.0|Cluster-13543.45918|Cluster-13543.125|Cluster-13543.46375|Cluster-23287.0|Cluster-13543.39415|Cluster-13543.26212|Cluster-13543.24507|Cluster-13543.7042|Cluster-1354…
MF	GO:0032555	purine ribonucleotide binding	105|2796	1.42381e-21	27	78	0.346154	105	2796	2.81938	Cluster-13543.55143|Cluster-13543.44055|Cluster-13543.8858|Cluster-13543.45897|Cluster-13543.5694|Cluster-13543.39159|Cluster-13543.23949|Cluster-13543.44031|Cluster-13543.51451|Cluster-13543.59543|Cluster-13543.17162|Cluster-21054.0|Cluster-13543.45918|Cluster-13543.125|Cluster-13543.46375|Cluster-23287.0|Cluster-13543.39415|Cluster-13543.26212|Cluster-13543.24507|Cluster-13543.7042|Cluster-1354…
MF	GO:0017076	purine nucleotide binding	105|2808	1.73684e-21	27	78	0.346154	105	2808	2.80733	Cluster-13543.55143|Cluster-13543.44055|Cluster-13543.8858|Cluster-13543.45897|Cluster-13543.5694|Cluster-13543.39159|Cluster-13543.23949|Cluster-13543.44031|Cluster-13543.51451|Cluster-13543.59543|Cluster-13543.17162|Cluster-21054.0|Cluster-13543.45918|Cluster-13543.125|Cluster-13543.46375|Cluster-23287.0|Cluster-13543.39415|Cluster-13543.26212|Cluster-13543.24507|Cluster-13543.7042|Cluster-1354…
MF	GO:0005524	ATP binding	102|2411	5.42406e-24	26	76	0.342105	102	2411	3.17618	Cluster-13543.55143|Cluster-13543.44055|Cluster-13543.8858|Cluster-13543.45897|Cluster-13543.5694|Cluster-13543.39159|Cluster-13543.23949|Cluster-13543.44031|Cluster-13543.51451|Cluster-13543.59543|Cluster-13543.17162|Cluster-21054.0|Cluster-13543.45918|Cluster-13543.125|Cluster-13543.46375|Cluster-23287.0|Cluster-13543.39415|Cluster-13543.26212|Cluster-13543.24507|Cluster-13543.7042|Cluster-1354…
MF	GO:0030554	adenyl nucleotide binding	102|2536	9.42576e-23	26	76	0.342105	102	2536	3.01962	Cluster-13543.55143|Cluster-13543.44055|Cluster-13543.8858|Cluster-13543.45897|Cluster-13543.5694|Cluster-13543.39159|Cluster-13543.23949|Cluster-13543.44031|Cluster-13543.51451|Cluster-13543.59543|Cluster-13543.17162|Cluster-21054.0|Cluster-13543.45918|Cluster-13543.125|Cluster-13543.46375|Cluster-23287.0|Cluster-13543.39415|Cluster-13543.26212|Cluster-13543.24507|Cluster-13543.7042|Cluster-1354…
MF	GO:0032559	adenyl ribonucleotide binding	102|2525	9.42576e-23	26	76	0.342105	102	2525	3.03278	Cluster-13543.55143|Cluster-13543.44055|Cluster-13543.8858|Cluster-13543.45897|Cluster-13543.5694|Cluster-13543.39159|Cluster-13543.23949|Cluster-13543.44031|Cluster-13543.51451|Cluster-13543.59543|Cluster-13543.17162|Cluster-21054.0|Cluster-13543.45918|Cluster-13543.125|Cluster-13543.46375|Cluster-23287.0|Cluster-13543.39415|Cluster-13543.26212|Cluster-13543.24507|Cluster-13543.7042|Cluster-1354…
MF	GO:0016740	transferase activity	85|4144	0.000488645	21	64	0.328125	85	4144	1.53993	Cluster-13543.8858|Cluster-13543.34474|Cluster-21054.0|Cluster-13543.45918|Cluster-13543.5526|Cluster-13543.40024|Cluster-13543.17887|Cluster-13543.44031|Cluster-13543.51451|Cluster-13543.59543|Cluster-13543.17162|Cluster-13543.5553|Cluster-13543.11963|Cluster-13543.43342|Cluster-13543.37709|Cluster-13543.45917|Cluster-13543.46818|Cluster-13543.22535|Cluster-13543.28558|Cluster-13543.4282|Cluster…
MF	GO:0140096	catalytic activity acting on a protein	78|2793	4.40953e-09	19	59	0.322034	78	2793	2.09665	Cluster-13543.8858|Cluster-13543.34474|Cluster-21054.0|Cluster-13543.45918|Cluster-13543.5526|Cluster-13543.40024|Cluster-13543.17887|Cluster-13543.44031|Cluster-13543.51451|Cluster-13543.59543|Cluster-13543.17162|Cluster-13543.5553|Cluster-13543.57548|Cluster-13543.43342|Cluster-13543.37709|Cluster-13543.45917|Cluster-13543.12735|Cluster-13543.28558|Cluster-13543.4282|Cluster-13543.30314|Cluster…
MF	GO:0016787	hydrolase activity	63|3316	0.0222427	22	41	0.536585	63	3316	1.42636	Cluster-13543.56173|Cluster-13543.32777|Cluster-13543.57548|Cluster-13543.7491|Cluster-13543.27633|Cluster-13543.6734|Cluster-13543.5687|Cluster-13543.40918|Cluster-13543.3107|Cluster-13543.30388|Cluster-23772.0|Cluster-13543.30314|Cluster-13543.55143|Cluster-13543.2416|Cluster-13543.58132|Cluster-13543.45809|Cluster-13543.6994|Cluster-23310.0|Cluster-13543.31195|Cluster-13543.55667|Cluster-13543…
MF	GO:0016772	transferase activity transferring phosphorus-containing groups	57|1705	3.23155e-09	12	45	0.266667	57	1705	2.50988	Cluster-13543.8858|Cluster-13543.34474|Cluster-21054.0|Cluster-13543.45918|Cluster-13543.5526|Cluster-13543.40024|Cluster-13543.17887|Cluster-13543.44031|Cluster-13543.51451|Cluster-13543.59543|Cluster-13543.17162|Cluster-13543.11963|Cluster-13543.37709|Cluster-13543.45917|Cluster-13543.28558|Cluster-13543.5552|Cluster-13543.29841|Cluster-13543.45220|Cluster-13543.37481|Cluster-13543.11254|Cluste…
MF	GO:0016301	kinase activity	54|1472	3.67067e-10	9	45	0.2	54	1472	2.75415	Cluster-13543.8858|Cluster-13543.34474|Cluster-21054.0|Cluster-13543.45918|Cluster-13543.5526|Cluster-13543.40024|Cluster-13543.17887|Cluster-13543.44031|Cluster-13543.51451|Cluster-13543.59543|Cluster-13543.17162|Cluster-13543.37709|Cluster-13543.45917|Cluster-13543.28558|Cluster-13543.5552|Cluster-13543.29841|Cluster-13543.37481|Cluster-13543.18676|Cluster-13543.39994|Cluster-13543.42197|Cluste…
MF	GO:0016773	phosphotransferase activity alcohol group as acceptor	53|1275	5.55761e-12	8	45	0.177778	53	1275	3.12081	Cluster-13543.8858|Cluster-13543.34474|Cluster-21054.0|Cluster-13543.45918|Cluster-13543.5526|Cluster-13543.40024|Cluster-13543.17887|Cluster-13543.44031|Cluster-13543.51451|Cluster-13543.59543|Cluster-13543.17162|Cluster-13543.37709|Cluster-13543.45917|Cluster-13543.28558|Cluster-13543.5552|Cluster-13543.29841|Cluster-13543.37481|Cluster-13543.18676|Cluster-13543.39994|Cluster-13543.42197|Cluste…
MF	GO:0004672	protein kinase activity	51|1111	3.9333e-13	8	43	0.186047	51	1111	3.44634	Cluster-13543.8858|Cluster-13543.34474|Cluster-21054.0|Cluster-13543.45918|Cluster-13543.5526|Cluster-13543.40024|Cluster-13543.17887|Cluster-13543.44031|Cluster-13543.51451|Cluster-13543.59543|Cluster-13543.17162|Cluster-13543.37709|Cluster-13543.45917|Cluster-13543.28558|Cluster-13543.5552|Cluster-13543.29841|Cluster-13543.37481|Cluster-13543.18676|Cluster-13543.39994|Cluster-13543.21021|Cluste…
MF	GO:0004674	protein serine/threonine kinase activity	47|865	9.7916e-15	7	40	0.175	47	865	4.07928	Cluster-13543.8858|Cluster-13543.34474|Cluster-21054.0|Cluster-13543.45918|Cluster-13543.5526|Cluster-13543.40024|Cluster-13543.17887|Cluster-13543.44031|Cluster-13543.51451|Cluster-13543.59543|Cluster-13543.17162|Cluster-13543.37709|Cluster-13543.45917|Cluster-13543.28558|Cluster-13543.5552|Cluster-13543.37481|Cluster-13543.18676|Cluster-13543.39994|Cluster-13543.21021|Cluster-13543.18084|Cluste…
MF	GO:0004712	protein serine/threonine/tyrosine kinase activity	42|678	4.83055e-15	7	35	0.2	42	678	4.65073	Cluster-13543.4719|Cluster-13543.8858|Cluster-13543.39159|Cluster-13543.23949|Cluster-13543.44031|Cluster-13543.51451|Cluster-13543.59543|Cluster-13543.17162|Cluster-21054.0|Cluster-13543.45918|Cluster-13543.125|Cluster-13543.46375|Cluster-13543.26212|Cluster-13543.46957|Cluster-13543.37709|Cluster-13543.45917|Cluster-21185.0|Cluster-13543.54721|Cluster-13543.18084|Cluster-13543.28558|Cluster-135…
MF	GO:0106310	protein serine kinase activity	41|633	2.61972e-15	7	34	0.205882	41	633	4.86275	Cluster-13543.8858|Cluster-13543.39159|Cluster-13543.23949|Cluster-13543.44031|Cluster-13543.51451|Cluster-13543.59543|Cluster-13543.17162|Cluster-21054.0|Cluster-13543.45918|Cluster-13543.125|Cluster-13543.46375|Cluster-13543.26212|Cluster-13543.46957|Cluster-13543.37709|Cluster-13543.45917|Cluster-21185.0|Cluster-13543.54721|Cluster-13543.18084|Cluster-13543.28558|Cluster-13543.23646|Cluster-13…
MF	GO:0022857	transmembrane transporter activity	31|1230	0.00735486	10	21	0.47619	31	1230	1.89216	Cluster-13543.45897|Cluster-13543.50945|Cluster-13543.49554|Cluster-13543.15971|Cluster-13543.42221|Cluster-13543.21227|Cluster-13543.42109|Cluster-13543.2673|Cluster-13543.32569|Cluster-13543.19988|Cluster-13543.25940|Cluster-13543.20052|Cluster-13543.54447|Cluster-13543.28659|Cluster-13543.34022|Cluster-13543.6181|Cluster-13543.7222|Cluster-13543.35283|Cluster-13543.48080|Cluster-13543.59548|Cl…
MF	GO:0005215	transporter activity	31|1271	0.0113455	10	21	0.47619	31	1271	1.83112	Cluster-13543.45897|Cluster-13543.50945|Cluster-13543.49554|Cluster-13543.15971|Cluster-13543.42221|Cluster-13543.21227|Cluster-13543.42109|Cluster-13543.2673|Cluster-13543.32569|Cluster-13543.19988|Cluster-13543.25940|Cluster-13543.20052|Cluster-13543.54447|Cluster-13543.28659|Cluster-13543.34022|Cluster-13543.6181|Cluster-13543.7222|Cluster-13543.35283|Cluster-13543.48080|Cluster-13543.59548|Cl…
MF	GO:0003690	double-stranded DNA binding	27|1112	0.0210178	8	19	0.421053	27	1112	1.82289	Cluster-13543.16406|Cluster-13543.1043|Cluster-13543.50951|Cluster-13543.5833|Cluster-13543.43014|Cluster-13543.40394|Cluster-13543.36895|Cluster-13543.25524|Cluster-13543.5231|Cluster-13543.55667|Cluster-13543.45936|Cluster-13543.32774|Cluster-13543.52071|Cluster-13543.53329|Cluster-13543.6034|Cluster-13543.37270|Cluster-13543.15289|Cluster-13543.1400|Cluster-13543.27185|Cluster-13543.19158|Clus…
MF	GO:0000976	transcription cis-regulatory region binding	25|979	0.0167242	8	17	0.470588	25	979	1.91716	Cluster-13543.16406|Cluster-13543.1043|Cluster-13543.5833|Cluster-13543.43014|Cluster-13543.40394|Cluster-13543.36895|Cluster-13543.25524|Cluster-13543.5231|Cluster-13543.45936|Cluster-13543.32774|Cluster-13543.52071|Cluster-13543.53329|Cluster-13543.6034|Cluster-13543.37270|Cluster-13543.15289|Cluster-13543.1400|Cluster-13543.27185|Cluster-13543.19158|Cluster-13543.21249|Cluster-13543.16816|Clus…
MF	GO:0001067	transcription regulatory region nucleic acid binding	25|979	0.0167242	8	17	0.470588	25	979	1.91716	Cluster-13543.16406|Cluster-13543.1043|Cluster-13543.5833|Cluster-13543.43014|Cluster-13543.40394|Cluster-13543.36895|Cluster-13543.25524|Cluster-13543.5231|Cluster-13543.45936|Cluster-13543.32774|Cluster-13543.52071|Cluster-13543.53329|Cluster-13543.6034|Cluster-13543.37270|Cluster-13543.15289|Cluster-13543.1400|Cluster-13543.27185|Cluster-13543.19158|Cluster-13543.21249|Cluster-13543.16816|Clus…
MF	GO:1990837	sequence-specific double-stranded DNA binding	25|998	0.0207106	8	17	0.470588	25	998	1.88066	Cluster-13543.16406|Cluster-13543.1043|Cluster-13543.5833|Cluster-13543.43014|Cluster-13543.40394|Cluster-13543.36895|Cluster-13543.25524|Cluster-13543.5231|Cluster-13543.45936|Cluster-13543.32774|Cluster-13543.52071|Cluster-13543.53329|Cluster-13543.6034|Cluster-13543.37270|Cluster-13543.15289|Cluster-13543.1400|Cluster-13543.27185|Cluster-13543.19158|Cluster-13543.21249|Cluster-13543.16816|Clus…
MF	GO:0140657	ATP-dependent activity	24|780	0.00244685	8	16	0.5	24	780	2.31003	Cluster-13543.45897|Cluster-23287.0|Cluster-13543.7042|Cluster-13543.40031|Cluster-13543.32569|Cluster-13543.5687|Cluster-23772.0|Cluster-13543.55143|Cluster-13543.19988|Cluster-13543.58132|Cluster-13543.25940|Cluster-13543.6994|Cluster-13543.20052|Cluster-13543.55667|Cluster-13543.7050|Cluster-13543.52445|Cluster-13543.39390|Cluster-13543.34590|Cluster-13543.44055|Cluster-13543.5694|Cluster-1354…
MF	GO:0043531	ADP binding	19|174	6.54917e-11	4	15	0.266667	19	174	8.19796	Cluster-13543.39415|Cluster-13543.24507|Cluster-13543.54442|Cluster-13543.6170|Cluster-13543.10414|Cluster-13543.41583|Cluster-13543.55822|Cluster-13543.36366|Cluster-13543.6471|Cluster-13543.49215|Cluster-13543.5833|Cluster-13543.30502|Cluster-13543.40394|Cluster-13543.54224|Cluster-13543.45584|Cluster-13543.48481|Cluster-13543.23232|Cluster-13543.39414|Cluster-13543.39416
MF	GO:0016818	hydrolase activity acting on acid anhydrides in phosphorus-containing anhydrides	18|673	0.0367781	6	12	0.5	18	673	2.00798	Cluster-13543.5687|Cluster-13543.40918|Cluster-23772.0|Cluster-13543.55143|Cluster-13543.58132|Cluster-13543.6994|Cluster-13543.55667|Cluster-13543.54280|Cluster-13543.7050|Cluster-13543.39400|Cluster-13543.34590|Cluster-13543.44055|Cluster-23287.0|Cluster-13543.32569|Cluster-13543.53337|Cluster-13543.20052|Cluster-13543.54515|Cluster-13543.52445
MF	GO:0016817	hydrolase activity acting on acid anhydrides	18|678	0.0389595	6	12	0.5	18	678	1.99317	Cluster-13543.5687|Cluster-13543.40918|Cluster-23772.0|Cluster-13543.55143|Cluster-13543.58132|Cluster-13543.6994|Cluster-13543.55667|Cluster-13543.54280|Cluster-13543.7050|Cluster-13543.39400|Cluster-13543.34590|Cluster-13543.44055|Cluster-23287.0|Cluster-13543.32569|Cluster-13543.53337|Cluster-13543.20052|Cluster-13543.54515|Cluster-13543.52445
MF	GO:0017111	nucleoside-triphosphatase activity	17|601	0.0283096	6	11	0.545455	17	601	2.12362	Cluster-13543.5687|Cluster-13543.40918|Cluster-23772.0|Cluster-13543.55143|Cluster-13543.58132|Cluster-13543.6994|Cluster-13543.55667|Cluster-13543.54280|Cluster-13543.7050|Cluster-13543.39400|Cluster-13543.34590|Cluster-13543.44055|Cluster-23287.0|Cluster-13543.32569|Cluster-13543.53337|Cluster-13543.20052|Cluster-13543.52445
MF	GO:0030246	carbohydrate binding	14|383	0.0088965	3	11	0.272727	14	383	2.7443	Cluster-13543.51451|Cluster-13543.59543|Cluster-13543.17162|Cluster-21054.0|Cluster-13543.125|Cluster-13543.46375|Cluster-13543.37709|Cluster-13543.18676|Cluster-13543.21021|Cluster-15249.0|Cluster-13543.17887|Cluster-13543.45202|Cluster-13543.40306|Cluster-13543.39915
MF	GO:0016887	ATP hydrolysis activity	14|396	0.0113455	5	9	0.555556	14	396	2.65421	Cluster-13543.5687|Cluster-23772.0|Cluster-13543.55143|Cluster-13543.58132|Cluster-13543.6994|Cluster-13543.55667|Cluster-13543.7050|Cluster-13543.34590|Cluster-13543.44055|Cluster-23287.0|Cluster-13543.32569|Cluster-13543.53337|Cluster-13543.20052|Cluster-13543.52445
MF	GO:0042802	identical protein binding	14|411	0.0149973	5	9	0.555556	14	411	2.55734	Cluster-13543.4660|Cluster-13543.12147|Cluster-13543.30754|Cluster-13543.25524|Cluster-13543.5909|Cluster-13543.10431|Cluster-13543.17142|Cluster-13543.21249|Cluster-13543.26522|Cluster-13543.24417|Cluster-13543.16075|Cluster-13543.46818|Cluster-13543.2645|Cluster-23439.0
MF	GO:0005516	calmodulin binding	11|249	0.00735486	5	6	0.833333	11	249	3.31661	Cluster-13543.28558|Cluster-13543.32569|Cluster-13543.32401|Cluster-13543.7042|Cluster-13543.48602|Cluster-13543.8720|Cluster-13543.51451|Cluster-13543.59543|Cluster-13543.17162|Cluster-13543.21021|Cluster-15249.0
MF	GO:0060089	molecular transducer activity	11|258	0.00930364	2	9	0.222222	11	258	3.20092	Cluster-13543.12147|Cluster-13543.33529|Cluster-13543.23646|Cluster-13543.29841|Cluster-13543.21925|Cluster-13543.30665|Cluster-13543.24417|Cluster-13543.2635|Cluster-13543.18676|Cluster-13543.27252|Cluster-13543.5292
MF	GO:0140097	catalytic activity acting on DNA	11|295	0.0210178	5	6	0.833333	11	295	2.79945	Cluster-23287.0|Cluster-13543.40031|Cluster-13543.5687|Cluster-13543.2416|Cluster-13543.52445|Cluster-13543.39390|Cluster-13543.5694|Cluster-13543.5811|Cluster-13543.50951|Cluster-13543.55667|Cluster-13543.54515
MF	GO:0008094	ATP-dependent activity acting on DNA	10|137	0.000346544	4	6	0.666667	10	137	5.48001	Cluster-23287.0|Cluster-13543.40031|Cluster-13543.5687|Cluster-13543.52445|Cluster-13543.39390|Cluster-13543.5694|Cluster-13543.5811|Cluster-13543.50951|Cluster-13543.55667|Cluster-13543.54515
MF	GO:0038023	signaling receptor activity	10|228	0.0118702	1	9	0.111111	10	228	3.29281	Cluster-13543.12147|Cluster-13543.33529|Cluster-13543.23646|Cluster-13543.29841|Cluster-13543.21925|Cluster-13543.30665|Cluster-13543.24417|Cluster-13543.18676|Cluster-13543.27252|Cluster-13543.5292
MF	GO:0019199	transmembrane receptor protein kinase activity	9|122	0.000775021	1	8	0.125	9	122	5.5384	Cluster-13543.12147|Cluster-13543.33529|Cluster-13543.23646|Cluster-13543.29841|Cluster-13543.21925|Cluster-13543.30665|Cluster-13543.18676|Cluster-13543.27252|Cluster-13543.5292
MF	GO:0004888	transmembrane signaling receptor activity	9|158	0.00434319	1	8	0.125	9	158	4.27649	Cluster-13543.12147|Cluster-13543.33529|Cluster-13543.23646|Cluster-13543.29841|Cluster-13543.21925|Cluster-13543.30665|Cluster-13543.18676|Cluster-13543.27252|Cluster-13543.5292
MF	GO:0031625	ubiquitin protein ligase binding	7|89	0.00312792	2	5	0.4	7	89	5.90486	Cluster-13543.51451|Cluster-13543.17162|Cluster-13543.37709|Cluster-13543.18676|Cluster-13543.21021|Cluster-15249.0|Cluster-13543.55143
MF	GO:0044389	ubiquitin-like protein ligase binding	7|99	0.0054684	2	5	0.4	7	99	5.30841	Cluster-13543.51451|Cluster-13543.17162|Cluster-13543.37709|Cluster-13543.18676|Cluster-13543.21021|Cluster-15249.0|Cluster-13543.55143
MF	GO:0016799	hydrolase activity hydrolyzing N-glycosyl compounds	6|72	0.00578931	2	4	0.5	6	72	6.25634	Cluster-13543.2416|Cluster-13543.54442|Cluster-13543.49215|Cluster-13543.30502|Cluster-13543.40394|Cluster-13543.48481
MF	GO:0030247	polysaccharide binding	6|95	0.0178981	0	6	0	6	95	4.74165	Cluster-21054.0|Cluster-13543.125|Cluster-13543.46375|Cluster-13543.17887|Cluster-13543.45202|Cluster-13543.39915
MF	GO:0003953	NAD+ nucleosidase activity	5|30	0.000782639	1	4	0.25	5	30	12.5127	Cluster-13543.54442|Cluster-13543.49215|Cluster-13543.30502|Cluster-13543.40394|Cluster-13543.48481
MF	GO:0050135	NAD(P)+ nucleosidase activity	5|30	0.000782639	1	4	0.25	5	30	12.5127	Cluster-13543.54442|Cluster-13543.49215|Cluster-13543.30502|Cluster-13543.40394|Cluster-13543.48481
MF	GO:0061809	NAD+ nucleotidase cyclic ADP-ribose generating	5|30	0.000782639	1	4	0.25	5	30	12.5127	Cluster-13543.54442|Cluster-13543.49215|Cluster-13543.30502|Cluster-13543.40394|Cluster-13543.48481
MF	GO:0140658	ATP-dependent chromatin remodeler activity	5|41	0.00328511	2	3	0.666667	5	41	9.15562	Cluster-13543.5687|Cluster-13543.5694|Cluster-13543.40031|Cluster-13543.54515|Cluster-13543.39390
MF	GO:0008061	chitin binding	3|24	0.0334992	0	3	0	3	24	9.38451	Cluster-13543.31195|Cluster-13543.10431|Cluster-13543.12147
MF	GO:0015142	tricarboxylic acid transmembrane transporter activity	2|3	0.00735486	0	2	0	2	3	50.0507	Cluster-13543.6181|Cluster-13543.23227
MF	GO:0004016	adenylate cyclase activity	2|4	0.0118702	0	2	0	2	4	37.538	Cluster-13543.36366|Cluster-13543.28659
MF	GO:0005350	pyrimidine nucleobase transmembrane transporter activity	2|6	0.0235483	0	2	0	2	6	25.0254	Cluster-13543.2673|Cluster-13543.59548
MF	GO:0015210	uracil transmembrane transporter activity	2|6	0.0235483	0	2	0	2	6	25.0254	Cluster-13543.2673|Cluster-13543.59548
MF	GO:0009378	four-way junction helicase activity	2|7	0.0314675	2	0	2	2	7	21.4503	Cluster-23287.0|Cluster-13543.52445
MF	GO:0005092	GDP-dissociation inhibitor activity	2|9	0.049346	1	1	1	2	9	16.6836	Cluster-13543.20385|Cluster-13543.49723
Average							0.38206

## Sheet: 2x_T vs 2x_C
Supplementary Table S5. GO terms overrepresented in the 2x_T vs 2x_C dataset.
Category	ID	Description	GeneRatio	padj	Up	Down	Up/Down	Count	Pathway Genes	Fold Enrichment	geneID
Biological process
BP	GO:0032502	developmental process	86|3291	1.57888e-09	31	55	0.563636	86	3291	2.14872	Cluster-8820.0|Cluster-13543.47844|Cluster-13543.44532|Cluster-13543.12322|Cluster-13543.19267|Cluster-13543.45222|Cluster-13543.7259|Cluster-13543.28402|Cluster-13543.24452|Cluster-13543.12315|Cluster-13543.3989|Cluster-13543.48262|Cluster-13543.41907|Cluster-4037.0|Cluster-13543.18409|Cluster-13543.49799|Cluster-13543.14361|Cluster-13543.31615|Cluster-13543.17773|Cluster-13543.23321|Cluster-135…
BP	GO:0006950	response to stress	86|3953	3.52063e-06	34	52	0.653846	86	3953	1.78888	Cluster-13543.25797|Cluster-13543.9073|Cluster-13543.13183|Cluster-13543.3084|Cluster-13543.18338|Cluster-13543.10780|Cluster-13543.3760|Cluster-13543.39915|Cluster-13543.31535|Cluster-13543.27504|Cluster-13543.10408|Cluster-13543.40603|Cluster-13543.43576|Cluster-13543.20357|Cluster-13543.34891|Cluster-13543.30258|Cluster-13543.28315|Cluster-13543.30122|Cluster-13543.41907|Cluster-13543.36540|Cl…
BP	GO:0048856	anatomical structure development	84|3130	1.13105e-09	30	54	0.555556	84	3130	2.20671	Cluster-8820.0|Cluster-13543.47844|Cluster-13543.44532|Cluster-13543.12322|Cluster-13543.19267|Cluster-13543.28402|Cluster-13543.24452|Cluster-13543.12315|Cluster-13543.3989|Cluster-13543.48262|Cluster-13543.41907|Cluster-4037.0|Cluster-13543.18409|Cluster-13543.49799|Cluster-13543.14361|Cluster-13543.31615|Cluster-13543.17773|Cluster-13543.23321|Cluster-13543.53326|Cluster-13543.46722|Cluster-13…
BP	GO:0032501	multicellular organismal process	76|3050	1.64545e-07	28	48	0.583333	76	3050	2.04891	Cluster-8820.0|Cluster-13543.47844|Cluster-13543.44532|Cluster-13543.12322|Cluster-13543.19267|Cluster-13543.28402|Cluster-13543.24452|Cluster-13543.12315|Cluster-13543.3989|Cluster-13543.3087|Cluster-13543.5590|Cluster-13543.24384|Cluster-4037.0|Cluster-13543.14361|Cluster-13543.23321|Cluster-13543.53326|Cluster-13543.46722|Cluster-13543.40411|Cluster-13543.31696|Cluster-23876.0|Cluster-13543.28…
BP	GO:0042221	response to chemical	74|3091	1.0737e-06	29	45	0.644444	74	3091	1.96853	Cluster-13543.25797|Cluster-13543.9073|Cluster-13543.13183|Cluster-13543.3084|Cluster-13543.18338|Cluster-13543.10780|Cluster-13543.3760|Cluster-13543.39915|Cluster-13543.31535|Cluster-8820.0|Cluster-13543.29708|Cluster-13543.47446|Cluster-13543.19267|Cluster-13543.28402|Cluster-13543.30209|Cluster-13543.34891|Cluster-13543.30258|Cluster-13543.9653|Cluster-13543.30122|Cluster-13543.8188|Cluster-1…
BP	GO:0009628	response to abiotic stimulus	70|2170	5.41788e-11	28	42	0.666667	70	2170	2.65246	Cluster-13543.25797|Cluster-13543.9073|Cluster-13543.13183|Cluster-13543.3084|Cluster-13543.18338|Cluster-13543.10780|Cluster-13543.3760|Cluster-13543.39915|Cluster-13543.34891|Cluster-13543.24452|Cluster-13543.40120|Cluster-13543.28315|Cluster-13543.12315|Cluster-13543.54924|Cluster-13543.30132|Cluster-13543.18977|Cluster-13543.42808|Cluster-13543.18919|Cluster-13543.31519|Cluster-13543.41234|Cl…
BP	GO:0051716	cellular response to stimulus	70|3315	0.00017209	28	42	0.666667	70	3315	1.7363	Cluster-13543.25797|Cluster-13543.9073|Cluster-13543.13183|Cluster-13543.3084|Cluster-13543.18338|Cluster-13543.10780|Cluster-13543.3760|Cluster-13543.39915|Cluster-13543.31535|Cluster-13543.27504|Cluster-13543.29708|Cluster-13543.40603|Cluster-13543.43576|Cluster-13543.19267|Cluster-13543.28402|Cluster-13543.30209|Cluster-13543.34891|Cluster-13543.30258|Cluster-13543.28315|Cluster-13543.37582|Cl…
BP	GO:0007275	multicellular organism development	67|2672	1.0737e-06	23	44	0.522727	67	2672	2.06181	Cluster-8820.0|Cluster-13543.47844|Cluster-13543.44532|Cluster-13543.12322|Cluster-13543.19267|Cluster-13543.28402|Cluster-13543.24452|Cluster-13543.12315|Cluster-13543.3989|Cluster-4037.0|Cluster-13543.14361|Cluster-13543.23321|Cluster-13543.53326|Cluster-13543.46722|Cluster-13543.40411|Cluster-23876.0|Cluster-13543.42808|Cluster-13543.10546|Cluster-13543.7827|Cluster-24950.0|Cluster-13543.34014…
BP	GO:0019222	regulation of metabolic process	61|3602	0.0424865	21	40	0.525	61	3602	1.3925	Cluster-13543.26363|Cluster-13543.32916|Cluster-13543.29708|Cluster-13543.34691|Cluster-13543.47446|Cluster-13543.9915|Cluster-13543.30312|Cluster-13543.54924|Cluster-13543.40120|Cluster-13543.13831|Cluster-13543.9653|Cluster-13543.58203|Cluster-13543.32333|Cluster-13543.15977|Cluster-13543.19384|Cluster-13543.40411|Cluster-13543.7512|Cluster-13543.18977|Cluster-13543.40519|Cluster-13543.22854|Cl…
BP	GO:1901362	organic cyclic compound biosynthetic process	58|3351	0.0378729	20	38	0.526316	58	3351	1.42319	Cluster-13543.26363|Cluster-13543.32916|Cluster-13543.16733|Cluster-13543.34691|Cluster-13543.12322|Cluster-13543.47446|Cluster-13543.9915|Cluster-13543.30312|Cluster-13543.54924|Cluster-13543.40120|Cluster-13543.13831|Cluster-13543.34804|Cluster-13543.58203|Cluster-13543.15977|Cluster-13543.13183|Cluster-13543.19384|Cluster-13543.7512|Cluster-13543.5040|Cluster-13543.42808|Cluster-13543.40519|Cl…
BP	GO:0048731	system development	57|2070	8.46311e-07	18	39	0.461538	57	2070	2.2642	Cluster-13543.47844|Cluster-13543.44532|Cluster-13543.12322|Cluster-13543.19267|Cluster-13543.28402|Cluster-13543.24452|Cluster-13543.12315|Cluster-13543.3989|Cluster-4037.0|Cluster-13543.14361|Cluster-13543.23321|Cluster-13543.53326|Cluster-13543.40411|Cluster-23876.0|Cluster-13543.42808|Cluster-13543.10546|Cluster-13543.7827|Cluster-13543.34014|Cluster-13543.30122|Cluster-13543.37879|Cluster-13…
BP	GO:0031323	regulation of cellular metabolic process	57|3295	0.0401594	18	39	0.461538	57	3295	1.42243	Cluster-13543.26363|Cluster-13543.32916|Cluster-13543.29708|Cluster-13543.34691|Cluster-13543.47446|Cluster-13543.9915|Cluster-13543.30312|Cluster-13543.54924|Cluster-13543.40120|Cluster-13543.13831|Cluster-13543.9653|Cluster-13543.58203|Cluster-13543.32333|Cluster-13543.15977|Cluster-13543.19384|Cluster-13543.7512|Cluster-13543.40519|Cluster-13543.22854|Cluster-13543.20000|Cluster-13543.25797|Cl…
BP	GO:0010033	response to organic substance	53|2051	1.49987e-05	17	36	0.472222	53	2051	2.12481	Cluster-13543.31535|Cluster-8820.0|Cluster-13543.29708|Cluster-13543.47446|Cluster-13543.19267|Cluster-13543.28402|Cluster-13543.30209|Cluster-13543.9653|Cluster-13543.8188|Cluster-13543.13831|Cluster-13543.18919|Cluster-13543.25797|Cluster-13543.41907|Cluster-13543.15977|Cluster-13543.9073|Cluster-13543.35634|Cluster-13543.29584|Cluster-13543.31519|Cluster-13543.25985|Cluster-13543.17142|Cluster…
BP	GO:0007154	cell communication	52|2320	0.000600277	17	35	0.485714	52	2320	1.843	Cluster-13543.29708|Cluster-13543.43576|Cluster-13543.19267|Cluster-13543.28402|Cluster-13543.30209|Cluster-13543.34891|Cluster-13543.37582|Cluster-13543.9653|Cluster-13543.25987|Cluster-13543.13831|Cluster-13543.5590|Cluster-8820.0|Cluster-13543.8188|Cluster-13543.25797|Cluster-13543.41907|Cluster-13543.24384|Cluster-13543.15977|Cluster-13543.9073|Cluster-13543.13183|Cluster-13543.35634|Cluster-…
BP	GO:0010468	regulation of gene expression	51|2920	0.044096	18	33	0.545455	51	2920	1.43614	Cluster-13543.26363|Cluster-13543.32916|Cluster-13543.34691|Cluster-13543.47446|Cluster-13543.9915|Cluster-13543.30312|Cluster-13543.54924|Cluster-13543.40120|Cluster-13543.13831|Cluster-13543.58203|Cluster-13543.32333|Cluster-13543.15977|Cluster-13543.19384|Cluster-13543.40411|Cluster-13543.7512|Cluster-13543.18977|Cluster-13543.40519|Cluster-13543.22854|Cluster-13543.20000|Cluster-13543.25797|C…
BP	GO:1901700	response to oxygen-containing compound	50|1679	7.90825e-07	19	31	0.612903	50	1679	2.44867	Cluster-8820.0|Cluster-13543.29708|Cluster-13543.47446|Cluster-13543.19267|Cluster-13543.28402|Cluster-13543.10780|Cluster-13543.9653|Cluster-13543.30122|Cluster-13543.18977|Cluster-13543.18919|Cluster-13543.35634|Cluster-13543.31519|Cluster-13543.25985|Cluster-13543.17142|Cluster-13543.30164|Cluster-13543.29357|Cluster-13543.35762|Cluster-13543.41907|Cluster-13543.13341|Cluster-13543.18578|Clust…
BP	GO:0009605	response to external stimulus	50|1947	3.7757e-05	10	40	0.25	50	1947	2.11161	Cluster-13543.42341|Cluster-13543.33213|Cluster-13543.45803|Cluster-13543.10408|Cluster-13543.43576|Cluster-13543.31167|Cluster-13543.41907|Cluster-13543.27573|Cluster-13543.20357|Cluster-13543.5040|Cluster-13543.36540|Cluster-13543.41234|Cluster-13543.13588|Cluster-13543.38647|Cluster-13543.53379|Cluster-13543.35762|Cluster-13543.18578|Cluster-13543.13183|Cluster-13543.31519|Cluster-13543.14361|…
BP	GO:0031326	regulation of cellular biosynthetic process	50|2709	0.0271122	17	33	0.515152	50	2709	1.51765	Cluster-13543.26363|Cluster-13543.32916|Cluster-13543.34691|Cluster-13543.47446|Cluster-13543.9915|Cluster-13543.30312|Cluster-13543.54924|Cluster-13543.40120|Cluster-13543.13831|Cluster-13543.58203|Cluster-13543.32333|Cluster-13543.15977|Cluster-13543.19384|Cluster-13543.7512|Cluster-13543.40519|Cluster-13543.22854|Cluster-13543.20000|Cluster-13543.25797|Cluster-13543.10787|Cluster-13543.54720|C…
BP	GO:0009889	regulation of biosynthetic process	50|2737	0.0307144	17	33	0.515152	50	2737	1.50212	Cluster-13543.26363|Cluster-13543.32916|Cluster-13543.34691|Cluster-13543.47446|Cluster-13543.9915|Cluster-13543.30312|Cluster-13543.54924|Cluster-13543.40120|Cluster-13543.13831|Cluster-13543.58203|Cluster-13543.32333|Cluster-13543.15977|Cluster-13543.19384|Cluster-13543.7512|Cluster-13543.40519|Cluster-13543.22854|Cluster-13543.20000|Cluster-13543.25797|Cluster-13543.10787|Cluster-13543.54720|C…
BP	GO:0070887	cellular response to chemical stimulus	48|1791	2.05897e-05	20	28	0.714286	48	1791	2.20372	Cluster-13543.25797|Cluster-13543.9073|Cluster-13543.13183|Cluster-13543.3084|Cluster-13543.18338|Cluster-13543.10780|Cluster-13543.3760|Cluster-13543.39915|Cluster-13543.29708|Cluster-13543.19267|Cluster-13543.28402|Cluster-13543.30209|Cluster-13543.34891|Cluster-13543.30258|Cluster-13543.9653|Cluster-13543.8188|Cluster-13543.13831|Cluster-8820.0|Cluster-13543.41907|Cluster-13543.15977|Cluster-1…
BP	GO:0000003	reproduction	48|1965	0.000196901	19	29	0.655172	48	1965	2.00858	Cluster-13543.44532|Cluster-13543.40603|Cluster-13543.19267|Cluster-13543.28402|Cluster-13543.24452|Cluster-13543.12315|Cluster-13543.3087|Cluster-13543.5590|Cluster-13543.24384|Cluster-4037.0|Cluster-13543.23321|Cluster-13543.53326|Cluster-13543.40411|Cluster-13543.31696|Cluster-13543.23714|Cluster-23876.0|Cluster-13543.28209|Cluster-13543.42808|Cluster-13543.7827|Cluster-13543.34014|Cluster-135…
BP	GO:0022414	reproductive process	47|1948	0.000288211	18	29	0.62069	47	1948	1.9839	Cluster-13543.44532|Cluster-13543.40603|Cluster-13543.19267|Cluster-13543.28402|Cluster-13543.24452|Cluster-13543.12315|Cluster-13543.3087|Cluster-13543.5590|Cluster-13543.24384|Cluster-4037.0|Cluster-13543.23321|Cluster-13543.53326|Cluster-13543.40411|Cluster-13543.31696|Cluster-23876.0|Cluster-13543.28209|Cluster-13543.42808|Cluster-13543.7827|Cluster-13543.34014|Cluster-13543.26697|Cluster-135…
BP	GO:0051252	regulation of RNA metabolic process	47|2509	0.0272888	15	32	0.46875	47	2509	1.54031	Cluster-13543.26363|Cluster-13543.32916|Cluster-13543.34691|Cluster-13543.47446|Cluster-13543.9915|Cluster-13543.30312|Cluster-13543.54924|Cluster-13543.40120|Cluster-13543.13831|Cluster-13543.58203|Cluster-13543.32333|Cluster-13543.15977|Cluster-13543.19384|Cluster-13543.7512|Cluster-13543.40519|Cluster-13543.22854|Cluster-13543.20000|Cluster-13543.25797|Cluster-13543.10787|Cluster-13543.54720|C…
BP	GO:0010556	regulation of macromolecule biosynthetic process	47|2619	0.0424865	15	32	0.46875	47	2619	1.47561	Cluster-13543.26363|Cluster-13543.32916|Cluster-13543.34691|Cluster-13543.47446|Cluster-13543.9915|Cluster-13543.30312|Cluster-13543.54924|Cluster-13543.40120|Cluster-13543.13831|Cluster-13543.58203|Cluster-13543.32333|Cluster-13543.15977|Cluster-13543.19384|Cluster-13543.7512|Cluster-13543.40519|Cluster-13543.22854|Cluster-13543.20000|Cluster-13543.25797|Cluster-13543.10787|Cluster-13543.54720|C…
BP	GO:0019219	regulation of nucleobase-containing compound metabolic process	47|2623	0.0424865	15	32	0.46875	47	2623	1.47336	Cluster-13543.26363|Cluster-13543.32916|Cluster-13543.34691|Cluster-13543.47446|Cluster-13543.9915|Cluster-13543.30312|Cluster-13543.54924|Cluster-13543.40120|Cluster-13543.13831|Cluster-13543.58203|Cluster-13543.32333|Cluster-13543.15977|Cluster-13543.19384|Cluster-13543.7512|Cluster-13543.40519|Cluster-13543.22854|Cluster-13543.20000|Cluster-13543.25797|Cluster-13543.10787|Cluster-13543.54720|C…
BP	GO:0006355	regulation of transcription DNA-templated	46|2384	0.0206832	15	31	0.483871	46	2384	1.58658	Cluster-13543.26363|Cluster-13543.32916|Cluster-13543.34691|Cluster-13543.47446|Cluster-13543.9915|Cluster-13543.30312|Cluster-13543.54924|Cluster-13543.40120|Cluster-13543.13831|Cluster-13543.58203|Cluster-13543.15977|Cluster-13543.19384|Cluster-13543.7512|Cluster-13543.40519|Cluster-13543.22854|Cluster-13543.20000|Cluster-13543.25797|Cluster-13543.10787|Cluster-13543.54720|Cluster-13543.48107|C…
BP	GO:1903506	regulation of nucleic acid-templated transcription	46|2384	0.0206832	15	31	0.483871	46	2384	1.58658	Cluster-13543.26363|Cluster-13543.32916|Cluster-13543.34691|Cluster-13543.47446|Cluster-13543.9915|Cluster-13543.30312|Cluster-13543.54924|Cluster-13543.40120|Cluster-13543.13831|Cluster-13543.58203|Cluster-13543.15977|Cluster-13543.19384|Cluster-13543.7512|Cluster-13543.40519|Cluster-13543.22854|Cluster-13543.20000|Cluster-13543.25797|Cluster-13543.10787|Cluster-13543.54720|Cluster-13543.48107|C…
BP	GO:2001141	regulation of RNA biosynthetic process	46|2384	0.0206832	15	31	0.483871	46	2384	1.58658	Cluster-13543.26363|Cluster-13543.32916|Cluster-13543.34691|Cluster-13543.47446|Cluster-13543.9915|Cluster-13543.30312|Cluster-13543.54924|Cluster-13543.40120|Cluster-13543.13831|Cluster-13543.58203|Cluster-13543.15977|Cluster-13543.19384|Cluster-13543.7512|Cluster-13543.40519|Cluster-13543.22854|Cluster-13543.20000|Cluster-13543.25797|Cluster-13543.10787|Cluster-13543.54720|Cluster-13543.48107|C…
BP	GO:0006351	transcription DNA-templated	46|2560	0.0437383	15	31	0.483871	46	2560	1.4775	Cluster-13543.26363|Cluster-13543.32916|Cluster-13543.34691|Cluster-13543.47446|Cluster-13543.9915|Cluster-13543.30312|Cluster-13543.54924|Cluster-13543.40120|Cluster-13543.13831|Cluster-13543.58203|Cluster-13543.15977|Cluster-13543.19384|Cluster-13543.7512|Cluster-13543.42808|Cluster-13543.40519|Cluster-13543.22854|Cluster-13543.20000|Cluster-13543.25797|Cluster-13543.10787|Cluster-13543.54720|C…
BP	GO:0097659	nucleic acid-templated transcription	46|2568	0.044096	15	31	0.483871	46	2568	1.4729	Cluster-13543.26363|Cluster-13543.32916|Cluster-13543.34691|Cluster-13543.47446|Cluster-13543.9915|Cluster-13543.30312|Cluster-13543.54924|Cluster-13543.40120|Cluster-13543.13831|Cluster-13543.58203|Cluster-13543.15977|Cluster-13543.19384|Cluster-13543.7512|Cluster-13543.42808|Cluster-13543.40519|Cluster-13543.22854|Cluster-13543.20000|Cluster-13543.25797|Cluster-13543.10787|Cluster-13543.54720|C…
BP	GO:0032774	RNA biosynthetic process	46|2575	0.0447585	15	31	0.483871	46	2575	1.4689	Cluster-13543.26363|Cluster-13543.32916|Cluster-13543.34691|Cluster-13543.47446|Cluster-13543.9915|Cluster-13543.30312|Cluster-13543.54924|Cluster-13543.40120|Cluster-13543.13831|Cluster-13543.58203|Cluster-13543.15977|Cluster-13543.19384|Cluster-13543.7512|Cluster-13543.42808|Cluster-13543.40519|Cluster-13543.22854|Cluster-13543.20000|Cluster-13543.25797|Cluster-13543.10787|Cluster-13543.54720|C…
BP	GO:0009725	response to hormone	44|1639	5.93734e-05	14	30	0.466667	44	1639	2.20741	Cluster-8820.0|Cluster-13543.29708|Cluster-13543.47446|Cluster-13543.19267|Cluster-13543.28402|Cluster-13543.30209|Cluster-13543.9653|Cluster-13543.8188|Cluster-13543.13831|Cluster-13543.18919|Cluster-13543.25797|Cluster-13543.41907|Cluster-13543.15977|Cluster-13543.9073|Cluster-13543.35634|Cluster-13543.29584|Cluster-13543.31519|Cluster-13543.25985|Cluster-13543.17142|Cluster-13543.2365|Cluster-…
BP	GO:0009719	response to endogenous stimulus	44|1669	9.11166e-05	14	30	0.466667	44	1669	2.16774	Cluster-8820.0|Cluster-13543.29708|Cluster-13543.47446|Cluster-13543.19267|Cluster-13543.28402|Cluster-13543.30209|Cluster-13543.9653|Cluster-13543.8188|Cluster-13543.13831|Cluster-13543.18919|Cluster-13543.25797|Cluster-13543.41907|Cluster-13543.15977|Cluster-13543.9073|Cluster-13543.35634|Cluster-13543.29584|Cluster-13543.31519|Cluster-13543.25985|Cluster-13543.17142|Cluster-13543.2365|Cluster-…
BP	GO:0009056	catabolic process	43|1911	0.00222358	19	24	0.791667	43	1911	1.8502	Cluster-13543.31535|Cluster-13543.35762|Cluster-13543.8188|Cluster-13543.35043|Cluster-13543.3819|Cluster-13543.4023|Cluster-13543.20145|Cluster-13543.24895|Cluster-13543.7410|Cluster-13543.32401|Cluster-13543.36316|Cluster-13543.37286|Cluster-13543.34016|Cluster-13543.32333|Cluster-13543.46351|Cluster-13543.40411|Cluster-13543.42579|Cluster-13543.11961|Cluster-13543.25439|Cluster-13543.34718|Clu…
BP	GO:0023052	signaling	43|2029	0.00687235	13	30	0.433333	43	2029	1.7426	Cluster-13543.29708|Cluster-13543.19267|Cluster-13543.28402|Cluster-13543.30209|Cluster-13543.34891|Cluster-13543.37582|Cluster-13543.9653|Cluster-13543.25987|Cluster-13543.13831|Cluster-8820.0|Cluster-13543.8188|Cluster-13543.25797|Cluster-13543.41907|Cluster-13543.15977|Cluster-13543.9073|Cluster-13543.13183|Cluster-13543.35634|Cluster-13543.29584|Cluster-13543.31519|Cluster-13543.25985|Cluster…
BP	GO:0006793	phosphorus metabolic process	43|2232	0.0271122	10	33	0.30303	43	2232	1.58411	Cluster-13543.20640|Cluster-13543.13183|Cluster-13543.5590|Cluster-13543.7694|Cluster-13543.26363|Cluster-13543.18665|Cluster-13543.16733|Cluster-13543.29708|Cluster-13543.17409|Cluster-13543.39311|Cluster-13543.1158|Cluster-13543.31696|Cluster-13543.32349|Cluster-13543.28209|Cluster-13543.37582|Cluster-13543.9653|Cluster-13543.50212|Cluster-13543.6278|Cluster-13543.31167|Cluster-13543.52044|Clus…
BP	GO:0007165	signal transduction	42|1986	0.00813353	12	30	0.4	42	1986	1.73892	Cluster-13543.29708|Cluster-13543.19267|Cluster-13543.28402|Cluster-13543.30209|Cluster-13543.34891|Cluster-13543.37582|Cluster-13543.9653|Cluster-13543.25987|Cluster-13543.13831|Cluster-8820.0|Cluster-13543.8188|Cluster-13543.25797|Cluster-13543.41907|Cluster-13543.15977|Cluster-13543.9073|Cluster-13543.13183|Cluster-13543.35634|Cluster-13543.29584|Cluster-13543.31519|Cluster-13543.25985|Cluster…
BP	GO:0006796	phosphate-containing compound metabolic process	42|2189	0.0295858	10	32	0.3125	42	2189	1.57766	Cluster-13543.20640|Cluster-13543.13183|Cluster-13543.5590|Cluster-13543.7694|Cluster-13543.26363|Cluster-13543.18665|Cluster-13543.16733|Cluster-13543.29708|Cluster-13543.17409|Cluster-13543.39311|Cluster-13543.1158|Cluster-13543.31696|Cluster-13543.32349|Cluster-13543.28209|Cluster-13543.37582|Cluster-13543.9653|Cluster-13543.50212|Cluster-13543.6278|Cluster-13543.31167|Cluster-13543.52044|Clus…
BP	GO:0003006	developmental process involved in reproduction	40|1556	0.000336664	15	25	0.6	40	1556	2.11378	Cluster-13543.44532|Cluster-13543.19267|Cluster-13543.28402|Cluster-13543.24452|Cluster-13543.12315|Cluster-4037.0|Cluster-13543.23321|Cluster-13543.53326|Cluster-13543.40411|Cluster-23876.0|Cluster-13543.42808|Cluster-13543.7827|Cluster-13543.34014|Cluster-13543.1158|Cluster-13543.30209|Cluster-13543.34089|Cluster-22658.0|Cluster-13543.25797|Cluster-13543.41907|Cluster-13543.32916|Cluster-13543.…
BP	GO:0009791	post-embryonic development	40|1633	0.000854353	16	24	0.666667	40	1633	2.01411	Cluster-8820.0|Cluster-13543.47844|Cluster-13543.44532|Cluster-13543.19267|Cluster-13543.28402|Cluster-13543.24452|Cluster-13543.12315|Cluster-4037.0|Cluster-13543.23321|Cluster-13543.53326|Cluster-13543.40411|Cluster-13543.42808|Cluster-13543.7827|Cluster-13543.34014|Cluster-13543.14972|Cluster-13543.34089|Cluster-22658.0|Cluster-13543.8188|Cluster-13543.25797|Cluster-13543.41907|Cluster-13543.3…
BP	GO:0005975	carbohydrate metabolic process	39|1183	2.25268e-06	13	26	0.5	39	1183	2.71075	Cluster-13543.27504|Cluster-13543.28402|Cluster-13543.19785|Cluster-13543.24895|Cluster-13543.34089|Cluster-13543.37286|Cluster-13543.27197|Cluster-13543.36144|Cluster-13543.28192|Cluster-13543.42579|Cluster-13543.32671|Cluster-13543.30585|Cluster-13543.40092|Cluster-13543.25439|Cluster-13543.30545|Cluster-13543.36540|Cluster-13543.43992|Cluster-13543.5844|Cluster-13543.8863|Cluster-13543.35188|C…
BP	GO:0044281	small molecule metabolic process	39|1813	0.00928108	20	19	1.05263	39	1813	1.76879	Cluster-13543.35762|Cluster-13543.39542|Cluster-13543.18578|Cluster-13543.4023|Cluster-13543.16733|Cluster-13543.14128|Cluster-13543.20145|Cluster-13543.24452|Cluster-23876.0|Cluster-13543.24895|Cluster-13543.7410|Cluster-13543.34089|Cluster-13543.32401|Cluster-13543.36316|Cluster-13543.12315|Cluster-13543.34016|Cluster-13543.36448|Cluster-13543.3084|Cluster-13543.8604|Cluster-13543.38239|Cluster…
BP	GO:1901575	organic substance catabolic process	36|1683	0.0155662	16	20	0.8	36	1683	1.75885	Cluster-13543.31535|Cluster-13543.35762|Cluster-13543.8188|Cluster-13543.35043|Cluster-13543.4023|Cluster-13543.20145|Cluster-13543.24895|Cluster-13543.7410|Cluster-13543.32401|Cluster-13543.36316|Cluster-13543.37286|Cluster-13543.34016|Cluster-13543.32333|Cluster-13543.40411|Cluster-13543.42579|Cluster-13543.11961|Cluster-13543.25439|Cluster-13543.34718|Cluster-13543.36245|Cluster-13543.29767|Cl…
BP	GO:0071554	cell wall organization or biogenesis	34|700	3.1837e-09	12	22	0.545455	34	700	3.99384	Cluster-13543.38523|Cluster-13543.19785|Cluster-13543.37286|Cluster-13543.36144|Cluster-13543.32671|Cluster-13543.30585|Cluster-13543.48262|Cluster-13543.25439|Cluster-13543.18409|Cluster-13543.49799|Cluster-13543.8863|Cluster-13543.31615|Cluster-13543.35188|Cluster-13543.36245|Cluster-13543.145|Cluster-13543.8812|Cluster-13543.8604|Cluster-13543.34761|Cluster-13543.21880|Cluster-13543.4036|Clust…
BP	GO:0071310	cellular response to organic substance	34|1263	0.000615704	11	23	0.478261	34	1263	2.21353	Cluster-13543.29708|Cluster-13543.19267|Cluster-13543.28402|Cluster-13543.30209|Cluster-13543.9653|Cluster-13543.8188|Cluster-13543.13831|Cluster-8820.0|Cluster-13543.25797|Cluster-13543.41907|Cluster-13543.15977|Cluster-13543.9073|Cluster-13543.35634|Cluster-13543.29584|Cluster-13543.31519|Cluster-13543.25985|Cluster-13543.17142|Cluster-13543.2365|Cluster-13543.1767|Cluster-13543.36270|Cluster-1…
BP	GO:0048608	reproductive structure development	33|1292	0.00174221	12	21	0.571429	33	1292	2.1002	Cluster-13543.44532|Cluster-13543.19267|Cluster-13543.28402|Cluster-13543.24452|Cluster-13543.12315|Cluster-4037.0|Cluster-13543.23321|Cluster-13543.53326|Cluster-13543.40411|Cluster-23876.0|Cluster-13543.42808|Cluster-13543.7827|Cluster-13543.34014|Cluster-13543.34089|Cluster-22658.0|Cluster-13543.25797|Cluster-13543.41907|Cluster-13543.32916|Cluster-13543.48107|Cluster-13543.3819|Cluster-13543.…
BP	GO:0061458	reproductive system development	33|1295	0.00178109	12	21	0.571429	33	1295	2.09534	Cluster-13543.44532|Cluster-13543.19267|Cluster-13543.28402|Cluster-13543.24452|Cluster-13543.12315|Cluster-4037.0|Cluster-13543.23321|Cluster-13543.53326|Cluster-13543.40411|Cluster-23876.0|Cluster-13543.42808|Cluster-13543.7827|Cluster-13543.34014|Cluster-13543.34089|Cluster-22658.0|Cluster-13543.25797|Cluster-13543.41907|Cluster-13543.32916|Cluster-13543.48107|Cluster-13543.3819|Cluster-13543.…
BP	GO:0044419	biological process involved in interspecies interaction between organisms	33|1507	0.017316	6	27	0.222222	33	1507	1.80057	Cluster-13543.42341|Cluster-13543.33213|Cluster-13543.45803|Cluster-13543.10408|Cluster-13543.41907|Cluster-13543.27573|Cluster-13543.20357|Cluster-13543.5040|Cluster-13543.33142|Cluster-13543.36540|Cluster-13543.38647|Cluster-13543.13183|Cluster-13543.31519|Cluster-13543.14361|Cluster-13543.10546|Cluster-13543.36245|Cluster-13543.34014|Cluster-13543.41037|Cluster-13543.36270|Cluster-13543.7512|C…
BP	GO:0016310	phosphorylation	33|1591	0.0278269	6	27	0.222222	33	1591	1.70551	Cluster-13543.20640|Cluster-13543.13183|Cluster-13543.5590|Cluster-13543.7694|Cluster-13543.26363|Cluster-13543.18665|Cluster-13543.17409|Cluster-13543.39311|Cluster-13543.31696|Cluster-13543.32349|Cluster-13543.28209|Cluster-13543.37582|Cluster-13543.50212|Cluster-13543.31167|Cluster-13543.53398|Cluster-13543.41907|Cluster-13543.24384|Cluster-13543.32838|Cluster-13543.32833|Cluster-13543.35187|C…
BP	GO:0043207	response to external biotic stimulus	32|1485	0.0212117	6	26	0.230769	32	1485	1.77188	Cluster-13543.42341|Cluster-13543.33213|Cluster-13543.45803|Cluster-13543.10408|Cluster-13543.41907|Cluster-13543.27573|Cluster-13543.20357|Cluster-13543.5040|Cluster-13543.36540|Cluster-13543.38647|Cluster-13543.13183|Cluster-13543.31519|Cluster-13543.14361|Cluster-13543.10546|Cluster-13543.36245|Cluster-13543.34014|Cluster-13543.41037|Cluster-13543.36270|Cluster-13543.7512|Cluster-13543.37582|C…
BP	GO:0051707	response to other organism	32|1485	0.0212117	6	26	0.230769	32	1485	1.77188	Cluster-13543.42341|Cluster-13543.33213|Cluster-13543.45803|Cluster-13543.10408|Cluster-13543.41907|Cluster-13543.27573|Cluster-13543.20357|Cluster-13543.5040|Cluster-13543.36540|Cluster-13543.38647|Cluster-13543.13183|Cluster-13543.31519|Cluster-13543.14361|Cluster-13543.10546|Cluster-13543.36245|Cluster-13543.34014|Cluster-13543.41037|Cluster-13543.36270|Cluster-13543.7512|Cluster-13543.37582|C…
BP	GO:0009607	response to biotic stimulus	32|1512	0.0261869	6	26	0.230769	32	1512	1.74024	Cluster-13543.42341|Cluster-13543.33213|Cluster-13543.45803|Cluster-13543.10408|Cluster-13543.41907|Cluster-13543.27573|Cluster-13543.20357|Cluster-13543.5040|Cluster-13543.36540|Cluster-13543.38647|Cluster-13543.13183|Cluster-13543.31519|Cluster-13543.14361|Cluster-13543.10546|Cluster-13543.36245|Cluster-13543.34014|Cluster-13543.41037|Cluster-13543.36270|Cluster-13543.7512|Cluster-13543.37582|C…
BP	GO:0033993	response to lipid	31|999	0.000151502	9	22	0.409091	31	999	2.55156	Cluster-8820.0|Cluster-13543.29708|Cluster-13543.47446|Cluster-13543.19267|Cluster-13543.28402|Cluster-13543.9653|Cluster-13543.18919|Cluster-13543.35634|Cluster-13543.31519|Cluster-13543.25985|Cluster-13543.17142|Cluster-13543.30164|Cluster-13543.29357|Cluster-13543.3819|Cluster-13543.25349|Cluster-13543.10408|Cluster-13543.14361|Cluster-13543.12322|Cluster-13543.41037|Cluster-13543.32349|Cluste…
BP	GO:0006629	lipid metabolic process	31|1161	0.00137025	13	18	0.722222	31	1161	2.19553	Cluster-13543.12322|Cluster-13543.14128|Cluster-13543.1158|Cluster-13543.24452|Cluster-13543.34804|Cluster-13543.36316|Cluster-13543.12315|Cluster-13543.30122|Cluster-13543.11738|Cluster-13543.8604|Cluster-13543.3344|Cluster-13543.25483|Cluster-13543.6278|Cluster-13543.11961|Cluster-13543.36540|Cluster-13543.3084|Cluster-13543.31519|Cluster-13543.25349|Cluster-13543.29463|Cluster-13543.44535|Clus…
BP	GO:0032870	cellular response to hormone stimulus	30|1076	0.000903354	11	19	0.578947	30	1076	2.29255	Cluster-13543.29708|Cluster-13543.19267|Cluster-13543.28402|Cluster-13543.30209|Cluster-13543.9653|Cluster-13543.8188|Cluster-13543.13831|Cluster-8820.0|Cluster-13543.25797|Cluster-13543.41907|Cluster-13543.15977|Cluster-13543.9073|Cluster-13543.35634|Cluster-13543.29584|Cluster-13543.31519|Cluster-13543.25985|Cluster-13543.17142|Cluster-13543.2365|Cluster-13543.1767|Cluster-13543.36270|Cluster-1…
BP	GO:0071495	cellular response to endogenous stimulus	30|1107	0.00137025	11	19	0.578947	30	1107	2.22835	Cluster-13543.29708|Cluster-13543.19267|Cluster-13543.28402|Cluster-13543.30209|Cluster-13543.9653|Cluster-13543.8188|Cluster-13543.13831|Cluster-8820.0|Cluster-13543.25797|Cluster-13543.41907|Cluster-13543.15977|Cluster-13543.9073|Cluster-13543.35634|Cluster-13543.29584|Cluster-13543.31519|Cluster-13543.25985|Cluster-13543.17142|Cluster-13543.2365|Cluster-13543.1767|Cluster-13543.36270|Cluster-1…
BP	GO:0009755	hormone-mediated signaling pathway	29|1014	0.000854353	11	18	0.611111	29	1014	2.35164	Cluster-13543.29708|Cluster-13543.19267|Cluster-13543.28402|Cluster-13543.30209|Cluster-13543.9653|Cluster-13543.13831|Cluster-8820.0|Cluster-13543.8188|Cluster-13543.25797|Cluster-13543.41907|Cluster-13543.15977|Cluster-13543.9073|Cluster-13543.35634|Cluster-13543.29584|Cluster-13543.31519|Cluster-13543.25985|Cluster-13543.17142|Cluster-13543.2365|Cluster-13543.1767|Cluster-13543.36270|Cluster-1…
BP	GO:0006468	protein phosphorylation	29|1182	0.00730227	3	26	0.115385	29	1182	2.01739	Cluster-13543.20640|Cluster-13543.13183|Cluster-13543.5590|Cluster-13543.7694|Cluster-13543.26363|Cluster-13543.18665|Cluster-13543.17409|Cluster-13543.39311|Cluster-13543.31696|Cluster-13543.32349|Cluster-13543.28209|Cluster-13543.37582|Cluster-13543.50212|Cluster-13543.31167|Cluster-13543.53398|Cluster-13543.41907|Cluster-13543.24384|Cluster-13543.32838|Cluster-13543.32833|Cluster-13543.35187|C…
BP	GO:0033554	cellular response to stress	29|1272	0.0183835	14	15	0.933333	29	1272	1.87465	Cluster-13543.25797|Cluster-13543.9073|Cluster-13543.13183|Cluster-13543.3084|Cluster-13543.18338|Cluster-13543.10780|Cluster-13543.3760|Cluster-13543.39915|Cluster-13543.31535|Cluster-13543.27504|Cluster-13543.40603|Cluster-13543.43576|Cluster-13543.34891|Cluster-13543.30258|Cluster-13543.28315|Cluster-13543.27573|Cluster-13543.13568|Cluster-13543.13082|Cluster-13543.38647|Cluster-13543.44730|Cl…
BP	GO:0045229	external encapsulating structure organization	28|579	1.64545e-07	9	19	0.473684	28	579	3.9764	Cluster-13543.3819|Cluster-13543.36144|Cluster-13543.32671|Cluster-13543.30585|Cluster-13543.48262|Cluster-13543.25439|Cluster-13543.18409|Cluster-13543.49799|Cluster-13543.8863|Cluster-13543.31615|Cluster-13543.35188|Cluster-13543.36245|Cluster-13543.145|Cluster-13543.8812|Cluster-13543.8604|Cluster-13543.34761|Cluster-13543.21880|Cluster-13543.4036|Cluster-13543.28192|Cluster-13543.41037|Cluste…
BP	GO:0040007	growth	28|718	7.76112e-06	6	22	0.272727	28	718	3.20659	Cluster-13543.19267|Cluster-13543.24452|Cluster-13543.12315|Cluster-13543.10787|Cluster-13543.9073|Cluster-13543.17142|Cluster-13543.5040|Cluster-13543.33990|Cluster-13543.18919|Cluster-13543.17124|Cluster-13543.1158|Cluster-13543.37879|Cluster-13543.50212|Cluster-13543.32671|Cluster-13543.41907|Cluster-13543.48107|Cluster-13543.3819|Cluster-13543.35665|Cluster-13543.27504|Cluster-13543.35503|Clu…
BP	GO:0009653	anatomical structure morphogenesis	28|1043	0.00232769	8	20	0.4	28	1043	2.20741	Cluster-13543.47844|Cluster-13543.12322|Cluster-13543.28402|Cluster-13543.24452|Cluster-13543.12315|Cluster-13543.48262|Cluster-13543.18409|Cluster-13543.49799|Cluster-13543.31615|Cluster-13543.23714|Cluster-13543.17124|Cluster-13543.1158|Cluster-13543.37879|Cluster-13543.50212|Cluster-13543.8188|Cluster-13543.3565|Cluster-13543.10716|Cluster-13543.34691|Cluster-13543.35503|Cluster-13543.26650|Cl…
BP	GO:0099402	plant organ development	28|1164	0.0112124	9	19	0.473684	28	1164	1.97795	Cluster-13543.28402|Cluster-13543.14361|Cluster-13543.10546|Cluster-13543.30122|Cluster-13543.37879|Cluster-13543.40519|Cluster-13543.8188|Cluster-13543.41907|Cluster-13543.48107|Cluster-13543.3819|Cluster-13543.13183|Cluster-13543.27504|Cluster-13543.3565|Cluster-13543.10716|Cluster-13543.34691|Cluster-13543.35503|Cluster-13543.21880|Cluster-13543.7512|Cluster-13543.24452|Cluster-13543.38533|Clu…
BP	GO:0006082	organic acid metabolic process	28|1222	0.0195269	14	14	1	28	1222	1.88407	Cluster-13543.35762|Cluster-13543.39542|Cluster-13543.18578|Cluster-13543.14128|Cluster-13543.24452|Cluster-23876.0|Cluster-13543.7410|Cluster-13543.32401|Cluster-13543.36316|Cluster-13543.12315|Cluster-13543.34016|Cluster-13543.36448|Cluster-13543.3084|Cluster-13543.8604|Cluster-13543.38239|Cluster-13543.3344|Cluster-13543.5040|Cluster-13543.8735|Cluster-13543.52044|Cluster-13543.31519|Cluster-1…
BP	GO:0071555	cell wall organization	27|532	1.51239e-07	9	18	0.5	27	532	4.17313	Cluster-13543.36144|Cluster-13543.32671|Cluster-13543.30585|Cluster-13543.48262|Cluster-13543.25439|Cluster-13543.18409|Cluster-13543.49799|Cluster-13543.8863|Cluster-13543.31615|Cluster-13543.35188|Cluster-13543.36245|Cluster-13543.145|Cluster-13543.8812|Cluster-13543.8604|Cluster-13543.34761|Cluster-13543.21880|Cluster-13543.4036|Cluster-13543.28192|Cluster-13543.41037|Cluster-13543.41924|Clust…
BP	GO:0048367	shoot system development	27|988	0.00232769	8	19	0.421053	27	988	2.24707	Cluster-13543.47844|Cluster-13543.44532|Cluster-13543.12322|Cluster-13543.28402|Cluster-13543.24452|Cluster-13543.12315|Cluster-4037.0|Cluster-13543.23321|Cluster-13543.53326|Cluster-13543.40411|Cluster-13543.42808|Cluster-13543.10546|Cluster-13543.30122|Cluster-22658.0|Cluster-13543.41907|Cluster-13543.48107|Cluster-13543.3819|Cluster-13543.13183|Cluster-13543.35743|Cluster-13543.44535|Cluster-1…
BP	GO:0009416	response to light stimulus	26|773	0.000201537	7	19	0.368421	26	773	2.76569	Cluster-13543.24452|Cluster-13543.40120|Cluster-13543.12315|Cluster-13543.42808|Cluster-13543.41234|Cluster-13543.39311|Cluster-13543.53379|Cluster-13543.35762|Cluster-4037.0|Cluster-13543.18409|Cluster-13543.17142|Cluster-13543.34691|Cluster-13543.7827|Cluster-13543.7984|Cluster-13543.30258|Cluster-13543.25797|Cluster-13543.10787|Cluster-13543.32916|Cluster-13543.3819|Cluster-13543.27504|Cluster…
BP	GO:0009314	response to radiation	26|796	0.000292835	7	19	0.368421	26	796	2.68578	Cluster-13543.24452|Cluster-13543.40120|Cluster-13543.12315|Cluster-13543.42808|Cluster-13543.41234|Cluster-13543.39311|Cluster-13543.53379|Cluster-13543.35762|Cluster-4037.0|Cluster-13543.18409|Cluster-13543.17142|Cluster-13543.34691|Cluster-13543.7827|Cluster-13543.7984|Cluster-13543.30258|Cluster-13543.25797|Cluster-13543.10787|Cluster-13543.32916|Cluster-13543.3819|Cluster-13543.27504|Cluster…
BP	GO:0043436	oxoacid metabolic process	25|1177	0.044096	13	12	1.08333	25	1177	1.74652	Cluster-13543.35762|Cluster-13543.39542|Cluster-13543.18578|Cluster-13543.14128|Cluster-23876.0|Cluster-13543.7410|Cluster-13543.32401|Cluster-13543.36316|Cluster-13543.34016|Cluster-13543.36448|Cluster-13543.3084|Cluster-13543.8604|Cluster-13543.38239|Cluster-13543.5040|Cluster-13543.8735|Cluster-13543.52044|Cluster-13543.31519|Cluster-13543.25349|Cluster-13543.29463|Cluster-13543.20110|Cluster-…
BP	GO:0009266	response to temperature stimulus	23|648	0.000288211	11	12	0.916667	23	648	2.91852	Cluster-13543.28315|Cluster-13543.10780|Cluster-13543.54924|Cluster-13543.30132|Cluster-13543.18977|Cluster-13543.18919|Cluster-13543.31519|Cluster-13543.44730|Cluster-13543.41907|Cluster-13543.14361|Cluster-13543.41037|Cluster-13543.42579|Cluster-13543.45380|Cluster-13543.39915|Cluster-13543.13008|Cluster-22658.0|Cluster-13543.52044|Cluster-13543.15977|Cluster-13543.48495|Cluster-13543.16760|Clu…
BP	GO:0019752	carboxylic acid metabolic process	23|1047	0.0438089	13	10	1.3	23	1047	1.80631	Cluster-13543.35762|Cluster-13543.39542|Cluster-13543.18578|Cluster-13543.14128|Cluster-23876.0|Cluster-13543.7410|Cluster-13543.32401|Cluster-13543.36316|Cluster-13543.34016|Cluster-13543.36448|Cluster-13543.3084|Cluster-13543.8604|Cluster-13543.38239|Cluster-13543.8735|Cluster-13543.52044|Cluster-13543.31519|Cluster-13543.25349|Cluster-13543.29463|Cluster-13543.20110|Cluster-13543.24895|Cluster…
BP	GO:0008610	lipid biosynthetic process	22|675	0.00113088	11	11	1	22	675	2.67996	Cluster-13543.12322|Cluster-13543.1158|Cluster-13543.24452|Cluster-13543.34804|Cluster-13543.12315|Cluster-13543.30122|Cluster-13543.8604|Cluster-13543.6278|Cluster-13543.3084|Cluster-13543.31519|Cluster-13543.25349|Cluster-13543.29463|Cluster-13543.44535|Cluster-13543.23671|Cluster-13543.20110|Cluster-13543.35503|Cluster-13543.3344|Cluster-13543.34089|Cluster-13543.36316|Cluster-13543.52044|Clus…
BP	GO:1901701	cellular response to oxygen-containing compound	22|797	0.00813353	7	15	0.466667	22	797	2.26973	Cluster-13543.29708|Cluster-13543.19267|Cluster-13543.28402|Cluster-13543.9653|Cluster-8820.0|Cluster-13543.35634|Cluster-13543.31519|Cluster-13543.25985|Cluster-13543.17142|Cluster-13543.30164|Cluster-13543.29357|Cluster-13543.18578|Cluster-13543.10408|Cluster-13543.12322|Cluster-13543.3242|Cluster-13543.26363|Cluster-13543.41907|Cluster-13543.27504|Cluster-13543.40411|Cluster-13543.7512|Cluster…
BP	GO:0044255	cellular lipid metabolic process	21|820	0.0206832	11	10	1.1	21	820	2.10579	Cluster-13543.12322|Cluster-13543.1158|Cluster-13543.24452|Cluster-13543.36316|Cluster-13543.12315|Cluster-13543.30122|Cluster-13543.8604|Cluster-13543.3344|Cluster-13543.6278|Cluster-13543.3084|Cluster-13543.31519|Cluster-13543.25349|Cluster-13543.29463|Cluster-13543.44535|Cluster-13543.23671|Cluster-13543.20110|Cluster-13543.35503|Cluster-13543.34089|Cluster-13543.19502|Cluster-13543.52044|Clus…
BP	GO:0005976	polysaccharide metabolic process	20|495	0.000201537	5	15	0.333333	20	495	3.32227	Cluster-13543.19785|Cluster-13543.37286|Cluster-13543.36144|Cluster-13543.42579|Cluster-13543.32671|Cluster-13543.30585|Cluster-13543.25439|Cluster-13543.8863|Cluster-13543.34718|Cluster-13543.36245|Cluster-13543.4036|Cluster-13543.51861|Cluster-13543.34014|Cluster-13543.41037|Cluster-13543.34934|Cluster-13543.34102|Cluster-13543.27726|Cluster-13543.39915|Cluster-13543.17181|Cluster-13543.44648
BP	GO:0044262	cellular carbohydrate metabolic process	20|510	0.000288211	6	14	0.428571	20	510	3.22456	Cluster-13543.27504|Cluster-13543.19785|Cluster-13543.24895|Cluster-13543.34089|Cluster-13543.37286|Cluster-13543.27197|Cluster-13543.36144|Cluster-13543.42579|Cluster-13543.32671|Cluster-13543.25439|Cluster-13543.36540|Cluster-13543.43992|Cluster-13543.8863|Cluster-13543.34934|Cluster-13543.38533|Cluster-13543.34102|Cluster-13543.19502|Cluster-13543.39915|Cluster-13543.44648|Cluster-13543.23671
BP	GO:0006970	response to osmotic stress	19|557	0.00192003	11	8	1.375	19	557	2.80484	Cluster-13543.10780|Cluster-13543.19201|Cluster-13543.41907|Cluster-13543.3819|Cluster-13543.31519|Cluster-13543.11738|Cluster-13543.25349|Cluster-13543.34691|Cluster-13543.37631|Cluster-13543.45380|Cluster-13543.34016|Cluster-13543.52044|Cluster-13543.24475|Cluster-13543.13183|Cluster-13543.25985|Cluster-13543.19267|Cluster-13543.48020|Cluster-13543.13831|Cluster-13543.36144
BP	GO:0009409	response to cold	18|400	0.000164592	7	11	0.636364	18	400	3.70018	Cluster-13543.18977|Cluster-13543.18919|Cluster-13543.44730|Cluster-13543.41907|Cluster-13543.31519|Cluster-13543.14361|Cluster-13543.41037|Cluster-13543.42579|Cluster-13543.45380|Cluster-13543.39915|Cluster-13543.13008|Cluster-13543.52044|Cluster-13543.15977|Cluster-13543.48495|Cluster-13543.16760|Cluster-13543.30312|Cluster-13543.38647|Cluster-13543.48020
BP	GO:0009651	response to salt stress	18|474	0.000903354	10	8	1.25	18	474	3.12251	Cluster-13543.10780|Cluster-13543.19201|Cluster-13543.41907|Cluster-13543.3819|Cluster-13543.31519|Cluster-13543.11738|Cluster-13543.25349|Cluster-13543.34691|Cluster-13543.37631|Cluster-13543.45380|Cluster-13543.34016|Cluster-13543.52044|Cluster-13543.24475|Cluster-13543.13183|Cluster-13543.19267|Cluster-13543.48020|Cluster-13543.13831|Cluster-13543.36144
BP	GO:0016049	cell growth	17|430	0.000903354	4	13	0.307692	17	430	3.2508	Cluster-13543.19267|Cluster-13543.24452|Cluster-13543.12315|Cluster-13543.17124|Cluster-13543.1158|Cluster-13543.50212|Cluster-13543.32671|Cluster-13543.48107|Cluster-13543.35665|Cluster-13543.9073|Cluster-13543.35503|Cluster-13543.26650|Cluster-13543.38533|Cluster-13543.36316|Cluster-18630.1|Cluster-13543.34412|Cluster-13543.36144
BP	GO:0071396	cellular response to lipid	17|594	0.0195269	6	11	0.545455	17	594	2.35327	Cluster-13543.29708|Cluster-13543.19267|Cluster-13543.28402|Cluster-13543.9653|Cluster-8820.0|Cluster-13543.35634|Cluster-13543.31519|Cluster-13543.25985|Cluster-13543.17142|Cluster-13543.30164|Cluster-13543.29357|Cluster-13543.10408|Cluster-13543.12322|Cluster-13543.3242|Cluster-13543.41907|Cluster-13543.7512|Cluster-13543.24452
BP	GO:0048589	developmental growth	16|505	0.0112124	3	13	0.230769	16	505	2.60519	Cluster-13543.24452|Cluster-13543.12315|Cluster-13543.17124|Cluster-13543.1158|Cluster-13543.37879|Cluster-13543.50212|Cluster-13543.3819|Cluster-13543.27504|Cluster-13543.35503|Cluster-13543.26650|Cluster-13543.38533|Cluster-13543.8252|Cluster-13543.40519|Cluster-13543.36316|Cluster-18630.1|Cluster-13543.34412
BP	GO:0009908	flower development	16|544	0.0198296	6	10	0.6	16	544	2.41842	Cluster-13543.44532|Cluster-13543.28402|Cluster-13543.24452|Cluster-13543.12315|Cluster-4037.0|Cluster-13543.23321|Cluster-13543.53326|Cluster-13543.40411|Cluster-13543.42808|Cluster-22658.0|Cluster-13543.41907|Cluster-13543.48107|Cluster-13543.35743|Cluster-13543.44535|Cluster-13543.7984|Cluster-13543.18887
BP	GO:0090567	reproductive shoot system development	16|557	0.0227914	6	10	0.6	16	557	2.36197	Cluster-13543.44532|Cluster-13543.28402|Cluster-13543.24452|Cluster-13543.12315|Cluster-4037.0|Cluster-13543.23321|Cluster-13543.53326|Cluster-13543.40411|Cluster-13543.42808|Cluster-22658.0|Cluster-13543.41907|Cluster-13543.48107|Cluster-13543.35743|Cluster-13543.44535|Cluster-13543.7984|Cluster-13543.18887
BP	GO:0016053	organic acid biosynthetic process	16|574	0.0271122	8	8	1	16	574	2.29202	Cluster-13543.18578|Cluster-13543.24452|Cluster-13543.12315|Cluster-13543.36448|Cluster-13543.8604|Cluster-13543.8735|Cluster-13543.3084|Cluster-13543.31519|Cluster-13543.25349|Cluster-13543.29463|Cluster-13543.20110|Cluster-13543.3344|Cluster-23876.0|Cluster-13543.24895|Cluster-13543.52044|Cluster-13543.5040
BP	GO:0071669	plant-type cell wall organization or biogenesis	14|297	0.000809392	4	10	0.4	14	297	3.87598	Cluster-13543.38523|Cluster-13543.19785|Cluster-13543.36144|Cluster-13543.48262|Cluster-13543.18409|Cluster-13543.49799|Cluster-13543.31615|Cluster-13543.8735|Cluster-13543.32671|Cluster-13543.35665|Cluster-13543.27504|Cluster-13543.1158|Cluster-13543.41924|Cluster-13543.39915
BP	GO:0014070	response to organic cyclic compound	14|341	0.00232769	2	12	0.166667	14	341	3.37586	Cluster-13543.17142|Cluster-13543.30164|Cluster-13543.3084|Cluster-13543.10408|Cluster-13543.12322|Cluster-13543.41037|Cluster-13543.7512|Cluster-13543.33990|Cluster-13543.39915|Cluster-13543.50212|Cluster-13543.26363|Cluster-13543.11738|Cluster-13543.23997|Cluster-13543.40411
BP	GO:1901615	organic hydroxy compound metabolic process	14|394	0.00876332	6	8	0.75	14	394	2.92174	Cluster-13543.14128|Cluster-13543.24895|Cluster-13543.34089|Cluster-13543.34804|Cluster-13543.11738|Cluster-13543.36540|Cluster-13543.31519|Cluster-13543.25349|Cluster-13543.38533|Cluster-13543.19502|Cluster-13543.52044|Cluster-13543.30164|Cluster-13543.36316|Cluster-13543.23671
BP	GO:0009617	response to bacterium	14|509	0.0411257	3	11	0.272727	14	509	2.26162	Cluster-13543.10408|Cluster-13543.41907|Cluster-13543.31519|Cluster-13543.34014|Cluster-13543.38647|Cluster-13543.7512|Cluster-13543.5040|Cluster-13543.11062|Cluster-13543.31535|Cluster-13543.52044|Cluster-13543.26363|Cluster-13543.23997|Cluster-13543.36245|Cluster-13543.48020
BP	GO:0016052	carbohydrate catabolic process	13|299	0.00232769	2	11	0.181818	13	299	3.57505	Cluster-13543.24895|Cluster-13543.37286|Cluster-13543.42579|Cluster-13543.25439|Cluster-13543.34718|Cluster-13543.36245|Cluster-13543.4036|Cluster-13543.51861|Cluster-13543.34014|Cluster-13543.41037|Cluster-13543.27726|Cluster-13543.17181|Cluster-13543.1767
BP	GO:0042742	defense response to bacterium	13|407	0.0246285	3	10	0.3	13	407	2.62639	Cluster-13543.10408|Cluster-13543.41907|Cluster-13543.38647|Cluster-13543.5040|Cluster-13543.11062|Cluster-13543.31535|Cluster-13543.52044|Cluster-13543.26363|Cluster-13543.31519|Cluster-13543.23997|Cluster-13543.36245|Cluster-13543.48020|Cluster-13543.7512
BP	GO:0051239	regulation of multicellular organismal process	13|452	0.0401594	6	7	0.857143	13	452	2.36491	Cluster-8820.0|Cluster-13543.44532|Cluster-13543.14972|Cluster-4037.0|Cluster-13543.47844|Cluster-13543.41907|Cluster-13543.35743|Cluster-13543.14361|Cluster-13543.7984|Cluster-13543.53326|Cluster-13543.8252|Cluster-13543.42808|Cluster-13543.40519
BP	GO:1905392	plant organ morphogenesis	13|469	0.044096	5	8	0.625	13	469	2.27919	Cluster-13543.28402|Cluster-13543.37879|Cluster-13543.8188|Cluster-13543.3565|Cluster-13543.10716|Cluster-13543.34691|Cluster-13543.38533|Cluster-13543.8252|Cluster-13543.16190|Cluster-13543.18887|Cluster-18630.1|Cluster-13543.34412|Cluster-22658.0
BP	GO:2000026	regulation of multicellular organismal development	12|362	0.0261869	6	6	1	12	362	2.72573	Cluster-8820.0|Cluster-13543.44532|Cluster-13543.14972|Cluster-4037.0|Cluster-13543.47844|Cluster-13543.41907|Cluster-13543.35743|Cluster-13543.14361|Cluster-13543.7984|Cluster-13543.53326|Cluster-13543.42808|Cluster-13543.40519
BP	GO:0009856	pollination	12|387	0.0341527	5	7	0.714286	12	387	2.54965	Cluster-13543.3087|Cluster-13543.5590|Cluster-13543.24384|Cluster-13543.31696|Cluster-13543.28209|Cluster-13543.13183|Cluster-13543.1158|Cluster-13543.30209|Cluster-13543.35503|Cluster-13543.21880|Cluster-13543.36316|Cluster-13543.23671
BP	GO:0044706	multi-multicellular organism process	12|387	0.0341527	5	7	0.714286	12	387	2.54965	Cluster-13543.3087|Cluster-13543.5590|Cluster-13543.24384|Cluster-13543.31696|Cluster-13543.28209|Cluster-13543.13183|Cluster-13543.1158|Cluster-13543.30209|Cluster-13543.35503|Cluster-13543.21880|Cluster-13543.36316|Cluster-13543.23671
BP	GO:0000272	polysaccharide catabolic process	11|192	0.000926498	1	10	0.1	11	192	4.71088	Cluster-13543.37286|Cluster-13543.42579|Cluster-13543.25439|Cluster-13543.34718|Cluster-13543.36245|Cluster-13543.4036|Cluster-13543.51861|Cluster-13543.34014|Cluster-13543.41037|Cluster-13543.27726|Cluster-13543.17181
BP	GO:0006955	immune response	11|282	0.0154581	1	10	0.1	11	282	3.2074	Cluster-13543.27573|Cluster-13543.36540|Cluster-13543.38647|Cluster-13543.5040|Cluster-13543.11062|Cluster-13543.31535|Cluster-13543.5590|Cluster-13543.32408|Cluster-13543.40411|Cluster-13543.48020|Cluster-13543.42808
BP	GO:0002376	immune system process	11|288	0.0173843	1	10	0.1	11	288	3.14058	Cluster-13543.27573|Cluster-13543.36540|Cluster-13543.38647|Cluster-13543.5040|Cluster-13543.11062|Cluster-13543.31535|Cluster-13543.5590|Cluster-13543.32408|Cluster-13543.40411|Cluster-13543.48020|Cluster-13543.42808
BP	GO:0044264	cellular polysaccharide metabolic process	11|324	0.029308	4	7	0.571429	11	324	2.79163	Cluster-13543.19785|Cluster-13543.37286|Cluster-13543.36144|Cluster-13543.42579|Cluster-13543.32671|Cluster-13543.25439|Cluster-13543.8863|Cluster-13543.34934|Cluster-13543.34102|Cluster-13543.39915|Cluster-13543.44648
BP	GO:0048580	regulation of post-embryonic development	11|347	0.0390845	6	5	1.2	11	347	2.60659	Cluster-8820.0|Cluster-13543.44532|Cluster-13543.14972|Cluster-4037.0|Cluster-13543.47844|Cluster-13543.41907|Cluster-13543.35743|Cluster-13543.14361|Cluster-13543.7984|Cluster-13543.53326|Cluster-13543.42808
BP	GO:0060560	developmental growth involved in morphogenesis	11|354	0.0417481	3	8	0.375	11	354	2.55505	Cluster-13543.24452|Cluster-13543.12315|Cluster-13543.17124|Cluster-13543.1158|Cluster-13543.50212|Cluster-13543.35503|Cluster-13543.26650|Cluster-13543.38533|Cluster-13543.36316|Cluster-18630.1|Cluster-13543.34412
BP	GO:0016051	carbohydrate biosynthetic process	11|372	0.0494676	5	6	0.833333	11	372	2.43142	Cluster-13543.27504|Cluster-13543.28402|Cluster-13543.19785|Cluster-13543.34089|Cluster-13543.27197|Cluster-13543.36144|Cluster-13543.30585|Cluster-13543.34934|Cluster-13543.24895|Cluster-13543.34102|Cluster-13543.42579
BP	GO:0031667	response to nutrient levels	10|233	0.0130804	5	5	1	10	233	3.52902	Cluster-13543.43576|Cluster-13543.31167|Cluster-13543.35762|Cluster-13543.18578|Cluster-13543.10858|Cluster-13543.20145|Cluster-13543.36448|Cluster-13543.30122|Cluster-13543.8989|Cluster-13543.41907
BP	GO:0001666	response to hypoxia	10|267	0.0261586	4	6	0.666667	10	267	3.07963	Cluster-13543.25797|Cluster-13543.9073|Cluster-13543.13183|Cluster-13543.3084|Cluster-13543.18338|Cluster-13543.10780|Cluster-13543.3760|Cluster-13543.39915|Cluster-13543.34891|Cluster-13543.37582
BP	GO:0009991	response to extracellular stimulus	10|272	0.0271122	5	5	1	10	272	3.02302	Cluster-13543.43576|Cluster-13543.31167|Cluster-13543.35762|Cluster-13543.18578|Cluster-13543.10858|Cluster-13543.20145|Cluster-13543.36448|Cluster-13543.30122|Cluster-13543.8989|Cluster-13543.41907
BP	GO:0036293	response to decreased oxygen levels	10|271	0.0271122	4	6	0.666667	10	271	3.03418	Cluster-13543.25797|Cluster-13543.9073|Cluster-13543.13183|Cluster-13543.3084|Cluster-13543.18338|Cluster-13543.10780|Cluster-13543.3760|Cluster-13543.39915|Cluster-13543.34891|Cluster-13543.37582
BP	GO:0042546	cell wall biogenesis	10|270	0.0271122	4	6	0.666667	10	270	3.04541	Cluster-13543.38523|Cluster-13543.19785|Cluster-13543.36144|Cluster-13543.32671|Cluster-13543.8863|Cluster-13543.39915|Cluster-13543.44648|Cluster-13543.27504|Cluster-13543.41924|Cluster-13543.23671
BP	GO:0070482	response to oxygen levels	10|272	0.0271122	4	6	0.666667	10	272	3.02302	Cluster-13543.25797|Cluster-13543.9073|Cluster-13543.13183|Cluster-13543.3084|Cluster-13543.18338|Cluster-13543.10780|Cluster-13543.3760|Cluster-13543.39915|Cluster-13543.34891|Cluster-13543.37582
BP	GO:0048573	photoperiodism flowering	9|144	0.00219744	2	7	0.285714	9	144	5.13914	Cluster-4037.0|Cluster-13543.7827|Cluster-13543.24452|Cluster-13543.25797|Cluster-13543.32916|Cluster-13543.3819|Cluster-13543.27504|Cluster-13543.11062|Cluster-13543.40411
BP	GO:0042545	cell wall modification	9|145	0.00222358	3	6	0.5	9	145	5.10369	Cluster-13543.36245|Cluster-13543.4036|Cluster-13543.41037|Cluster-13543.27726|Cluster-13543.32671|Cluster-13543.48262|Cluster-13543.35665|Cluster-13543.1158|Cluster-13543.5040
BP	GO:0009664	plant-type cell wall organization	9|154	0.00314392	1	8	0.125	9	154	4.80543	Cluster-13543.36144|Cluster-13543.48262|Cluster-13543.18409|Cluster-13543.49799|Cluster-13543.31615|Cluster-13543.32671|Cluster-13543.35665|Cluster-13543.1158|Cluster-13543.39915
BP	GO:0009648	photoperiodism	9|157	0.00357519	2	7	0.285714	9	157	4.7136	Cluster-4037.0|Cluster-13543.7827|Cluster-13543.24452|Cluster-13543.25797|Cluster-13543.32916|Cluster-13543.3819|Cluster-13543.27504|Cluster-13543.11062|Cluster-13543.40411
BP	GO:0006066	alcohol metabolic process	9|187	0.0112124	4	5	0.8	9	187	3.95741	Cluster-13543.24895|Cluster-13543.34089|Cluster-13543.36540|Cluster-13543.31519|Cluster-13543.25349|Cluster-13543.38533|Cluster-13543.19502|Cluster-13543.52044|Cluster-13543.23671
BP	GO:0008299	isoprenoid biosynthetic process	9|202	0.0173843	5	4	1.25	9	202	3.66354	Cluster-13543.12322|Cluster-13543.24452|Cluster-13543.12315|Cluster-13543.31519|Cluster-13543.25349|Cluster-13543.23671|Cluster-13543.3344|Cluster-13543.36316|Cluster-13543.52044
BP	GO:0008219	cell death	9|216	0.0222667	0	9	0	9	216	3.42609	Cluster-13543.34891|Cluster-13543.27573|Cluster-13543.38647|Cluster-13543.31535|Cluster-13543.23997|Cluster-13543.11062|Cluster-13543.40411|Cluster-13543.16792|Cluster-13543.3989
BP	GO:0006720	isoprenoid metabolic process	9|233	0.0303128	5	4	1.25	9	233	3.17612	Cluster-13543.12322|Cluster-13543.24452|Cluster-13543.12315|Cluster-13543.3344|Cluster-13543.31519|Cluster-13543.25349|Cluster-13543.23671|Cluster-13543.36316|Cluster-13543.52044
BP	GO:0071456	cellular response to hypoxia	9|240	0.0339134	4	5	0.8	9	240	3.08348	Cluster-13543.25797|Cluster-13543.9073|Cluster-13543.13183|Cluster-13543.3084|Cluster-13543.18338|Cluster-13543.10780|Cluster-13543.3760|Cluster-13543.39915|Cluster-13543.34891
BP	GO:0036294	cellular response to decreased oxygen levels	9|242	0.0341527	4	5	0.8	9	242	3.058	Cluster-13543.25797|Cluster-13543.9073|Cluster-13543.13183|Cluster-13543.3084|Cluster-13543.18338|Cluster-13543.10780|Cluster-13543.3760|Cluster-13543.39915|Cluster-13543.34891
BP	GO:0071453	cellular response to oxygen levels	9|242	0.0341527	4	5	0.8	9	242	3.058	Cluster-13543.25797|Cluster-13543.9073|Cluster-13543.13183|Cluster-13543.3084|Cluster-13543.18338|Cluster-13543.10780|Cluster-13543.3760|Cluster-13543.39915|Cluster-13543.34891
BP	GO:0010228	vegetative to reproductive phase transition of meristem	9|243	0.0346025	2	7	0.285714	9	243	3.04541	Cluster-4037.0|Cluster-13543.7827|Cluster-13543.24452|Cluster-13543.25797|Cluster-13543.32916|Cluster-13543.3819|Cluster-13543.27504|Cluster-13543.11062|Cluster-13543.40411
BP	GO:0006073	cellular glucan metabolic process	9|247	0.0372649	3	6	0.5	9	247	2.9961	Cluster-13543.36144|Cluster-13543.42579|Cluster-13543.32671|Cluster-13543.25439|Cluster-13543.8863|Cluster-13543.34934|Cluster-13543.34102|Cluster-13543.39915|Cluster-13543.44648
BP	GO:0044042	glucan metabolic process	9|253	0.0409258	3	6	0.5	9	253	2.92504	Cluster-13543.36144|Cluster-13543.42579|Cluster-13543.32671|Cluster-13543.25439|Cluster-13543.8863|Cluster-13543.34934|Cluster-13543.34102|Cluster-13543.39915|Cluster-13543.44648
BP	GO:0000160	phosphorelay signal transduction system	9|254	0.0411257	5	4	1.25	9	254	2.91353	Cluster-13543.25797|Cluster-13543.41907|Cluster-13543.15977|Cluster-13543.9073|Cluster-13543.2365|Cluster-13543.1767|Cluster-13543.36270|Cluster-13543.20000|Cluster-13543.13183
BP	GO:0045087	innate immune response	9|254	0.0411257	1	8	0.125	9	254	2.91353	Cluster-13543.27573|Cluster-13543.36540|Cluster-13543.38647|Cluster-13543.5040|Cluster-13543.31535|Cluster-13543.32408|Cluster-13543.40411|Cluster-13543.48020|Cluster-13543.42808
BP	GO:0044282	small molecule catabolic process	9|263	0.044096	7	2	3.5	9	263	2.81382	Cluster-13543.35762|Cluster-13543.4023|Cluster-13543.24895|Cluster-13543.7410|Cluster-13543.32401|Cluster-13543.36316|Cluster-13543.34016|Cluster-13543.3344|Cluster-13543.18578
BP	GO:0044092	negative regulation of molecular function	9|269	0.048467	1	8	0.125	9	269	2.75106	Cluster-13543.29708|Cluster-13543.36245|Cluster-13543.4036|Cluster-13543.41037|Cluster-13543.27726|Cluster-13543.26101|Cluster-13543.30164|Cluster-13543.9653|Cluster-13543.39311
BP	GO:0010393	galacturonan metabolic process	8|168	0.0195269	1	7	0.142857	8	168	3.91553	Cluster-13543.30585|Cluster-13543.34718|Cluster-13543.36245|Cluster-13543.4036|Cluster-13543.51861|Cluster-13543.41037|Cluster-13543.27726|Cluster-13543.17181
BP	GO:0012501	programmed cell death	8|168	0.0195269	0	8	0	8	168	3.91553	Cluster-13543.34891|Cluster-13543.27573|Cluster-13543.38647|Cluster-13543.31535|Cluster-13543.11062|Cluster-13543.40411|Cluster-13543.16792|Cluster-13543.3989
BP	GO:0045488	pectin metabolic process	8|167	0.0195269	1	7	0.142857	8	167	3.93898	Cluster-13543.30585|Cluster-13543.34718|Cluster-13543.36245|Cluster-13543.4036|Cluster-13543.51861|Cluster-13543.41037|Cluster-13543.27726|Cluster-13543.17181
BP	GO:0031669	cellular response to nutrient levels	8|179	0.0253587	5	3	1.66667	8	179	3.67491	Cluster-13543.43576|Cluster-13543.35762|Cluster-13543.18578|Cluster-13543.10858|Cluster-13543.20145|Cluster-13543.36448|Cluster-13543.8989|Cluster-13543.41907
BP	GO:0044036	cell wall macromolecule metabolic process	8|183	0.0271122	2	6	0.333333	8	183	3.59459	Cluster-13543.19785|Cluster-13543.37286|Cluster-13543.36144|Cluster-13543.32671|Cluster-13543.8863|Cluster-13543.34014|Cluster-13543.39915|Cluster-13543.44648
BP	GO:0009873	ethylene-activated signaling pathway	8|202	0.0372649	4	4	1	8	202	3.25648	Cluster-13543.25797|Cluster-13543.15977|Cluster-13543.9073|Cluster-13543.2365|Cluster-13543.1767|Cluster-13543.36270|Cluster-13543.20000|Cluster-13543.13183
BP	GO:0071369	cellular response to ethylene stimulus	8|209	0.041165	4	4	1	8	209	3.14741	Cluster-13543.25797|Cluster-13543.15977|Cluster-13543.9073|Cluster-13543.2365|Cluster-13543.1767|Cluster-13543.36270|Cluster-13543.20000|Cluster-13543.13183
BP	GO:0031668	cellular response to extracellular stimulus	8|217	0.044096	5	3	1.66667	8	217	3.03138	Cluster-13543.43576|Cluster-13543.35762|Cluster-13543.18578|Cluster-13543.10858|Cluster-13543.20145|Cluster-13543.36448|Cluster-13543.8989|Cluster-13543.41907
BP	GO:0048646	anatomical structure formation involved in morphogenesis	8|216	0.044096	2	6	0.333333	8	216	3.04541	Cluster-13543.12322|Cluster-13543.48262|Cluster-13543.18409|Cluster-13543.49799|Cluster-13543.31615|Cluster-13543.8188|Cluster-13543.16190|Cluster-22658.0
BP	GO:0071496	cellular response to external stimulus	8|223	0.0494676	5	3	1.66667	8	223	2.94982	Cluster-13543.43576|Cluster-13543.35762|Cluster-13543.18578|Cluster-13543.10858|Cluster-13543.20145|Cluster-13543.36448|Cluster-13543.8989|Cluster-13543.41907
BP	GO:0045490	pectin catabolic process	7|98	0.00509248	1	6	0.166667	7	98	5.8733	Cluster-13543.34718|Cluster-13543.36245|Cluster-13543.4036|Cluster-13543.51861|Cluster-13543.41037|Cluster-13543.27726|Cluster-13543.17181
BP	GO:0009909	regulation of flower development	7|146	0.028744	4	3	1.33333	7	146	3.94235	Cluster-13543.44532|Cluster-4037.0|Cluster-13543.41907|Cluster-13543.35743|Cluster-13543.7984|Cluster-13543.53326|Cluster-13543.42808
BP	GO:0009739	response to gibberellin	7|150	0.0314319	2	5	0.4	7	150	3.83722	Cluster-13543.28402|Cluster-13543.35634|Cluster-13543.25349|Cluster-13543.14361|Cluster-13543.24452|Cluster-13543.12315|Cluster-13543.18409
BP	GO:0010150	leaf senescence	7|150	0.0314319	3	4	0.75	7	150	3.83722	Cluster-13543.10546|Cluster-13543.30122|Cluster-13543.41907|Cluster-13543.48107|Cluster-13543.3819|Cluster-13543.13183|Cluster-13543.7512
BP	GO:0010383	cell wall polysaccharide metabolic process	7|151	0.0315276	2	5	0.4	7	151	3.81181	Cluster-13543.19785|Cluster-13543.37286|Cluster-13543.36144|Cluster-13543.32671|Cluster-13543.8863|Cluster-13543.39915|Cluster-13543.44648
BP	GO:0048511	rhythmic process	7|151	0.0315276	2	5	0.4	7	151	3.81181	Cluster-13543.32333|Cluster-13543.35256|Cluster-13543.7984|Cluster-13543.45222|Cluster-13543.35870|Cluster-13543.30122|Cluster-13543.39311
BP	GO:0048831	regulation of shoot system development	7|156	0.0346025	4	3	1.33333	7	156	3.68964	Cluster-13543.44532|Cluster-4037.0|Cluster-13543.41907|Cluster-13543.35743|Cluster-13543.7984|Cluster-13543.53326|Cluster-13543.42808
BP	GO:0090693	plant organ senescence	7|157	0.0355753	3	4	0.75	7	157	3.66614	Cluster-13543.10546|Cluster-13543.30122|Cluster-13543.41907|Cluster-13543.48107|Cluster-13543.3819|Cluster-13543.13183|Cluster-13543.7512
BP	GO:0016114	terpenoid biosynthetic process	7|161	0.0389592	3	4	0.75	7	161	3.57505	Cluster-13543.12322|Cluster-13543.24452|Cluster-13543.12315|Cluster-13543.31519|Cluster-13543.25349|Cluster-13543.3344|Cluster-13543.52044
BP	GO:0016054	organic acid catabolic process	7|172	0.044096	6	1	6	7	172	3.34641	Cluster-13543.35762|Cluster-13543.7410|Cluster-13543.32401|Cluster-13543.36316|Cluster-13543.34016|Cluster-13543.3344|Cluster-13543.18578
BP	GO:0009624	response to nematode	6|82	0.0112124	1	5	0.2	6	82	6.01655	Cluster-13543.42341|Cluster-13543.33213|Cluster-13543.45803|Cluster-13543.14361|Cluster-13543.36270|Cluster-13543.36245
BP	GO:0019751	polyol metabolic process	6|93	0.01869	2	4	0.5	6	93	5.30492	Cluster-13543.24895|Cluster-13543.34089|Cluster-13543.36540|Cluster-13543.38533|Cluster-13543.19502|Cluster-13543.23671
BP	GO:0010410	hemicellulose metabolic process	6|114	0.0332332	2	4	0.5	6	114	4.32769	Cluster-13543.19785|Cluster-13543.37286|Cluster-13543.32671|Cluster-13543.8863|Cluster-13543.39915|Cluster-13543.44648
BP	GO:0009741	response to brassinosteroid	6|124	0.041165	0	6	0	6	124	3.97869	Cluster-13543.17142|Cluster-13543.30164|Cluster-13543.41037|Cluster-13543.33990|Cluster-13543.39915|Cluster-13543.50212
BP	GO:0009606	tropism	6|126	0.0424865	0	6	0	6	126	3.91553	Cluster-13543.41234|Cluster-13543.13588|Cluster-13543.53379|Cluster-13543.19870|Cluster-13543.39311|Cluster-13543.16145
BP	GO:0010087	phloem or xylem histogenesis	6|127	0.0424865	4	2	2	6	127	3.8847	Cluster-13543.17773|Cluster-13543.36270|Cluster-13543.41907|Cluster-13543.21900|Cluster-13543.26227|Cluster-13543.3989
BP	GO:0009825	multidimensional cell growth	5|37	0.00232769	1	4	0.25	5	37	11.1116	Cluster-13543.19267|Cluster-13543.32671|Cluster-13543.48107|Cluster-13543.35665|Cluster-13543.36144
BP	GO:0120255	olefinic compound biosynthetic process	5|64	0.0195269	2	3	0.666667	5	64	6.42392	Cluster-13543.13183|Cluster-13543.31519|Cluster-13543.25349|Cluster-23876.0|Cluster-13543.52044
BP	GO:0120254	olefinic compound metabolic process	5|77	0.0314691	2	3	0.666667	5	77	5.33936	Cluster-13543.13183|Cluster-13543.31519|Cluster-13543.25349|Cluster-23876.0|Cluster-13543.52044
BP	GO:0051702	biological process involved in interaction with symbiont	5|89	0.0424865	0	5	0	5	89	4.61945	Cluster-13543.27573|Cluster-13543.33142|Cluster-13543.38647|Cluster-13543.31535|Cluster-13543.40411
BP	GO:0009311	oligosaccharide metabolic process	5|95	0.0494676	1	4	0.25	5	95	4.32769	Cluster-13543.27504|Cluster-13543.28402|Cluster-13543.27197|Cluster-13543.43992|Cluster-13543.42579
BP	GO:0006949	syncytium formation	4|12	0.000464768	0	4	0	4	12	27.4087	Cluster-13543.48262|Cluster-13543.18409|Cluster-13543.49799|Cluster-13543.31615
BP	GO:0009827	plant-type cell wall modification	4|36	0.0183835	1	3	0.333333	4	36	9.13624	Cluster-13543.32671|Cluster-13543.48262|Cluster-13543.35665|Cluster-13543.1158
BP	GO:0016106	sesquiterpenoid biosynthetic process	4|39	0.0210031	2	2	1	4	39	8.43346	Cluster-13543.12322|Cluster-13543.31519|Cluster-13543.25349|Cluster-13543.52044
BP	GO:0043562	cellular response to nitrogen levels	4|47	0.0315276	2	2	1	4	47	6.99797	Cluster-13543.10858|Cluster-13543.20145|Cluster-13543.36448|Cluster-13543.8989
BP	GO:0006714	sesquiterpenoid metabolic process	4|51	0.0372649	2	2	1	4	51	6.44911	Cluster-13543.12322|Cluster-13543.31519|Cluster-13543.25349|Cluster-13543.52044
BP	GO:0009312	oligosaccharide biosynthetic process	4|52	0.0389592	1	3	0.333333	4	52	6.32509	Cluster-13543.27504|Cluster-13543.28402|Cluster-13543.27197|Cluster-13543.42579
BP	GO:0009904	chloroplast accumulation movement	3|23	0.0321343	1	2	0.5	3	23	10.7252	Cluster-13543.3348|Cluster-13543.41234|Cluster-13543.39311
BP	GO:0010143	cutin biosynthetic process	3|24	0.0341527	2	1	2	3	24	10.2783	Cluster-13543.6278|Cluster-13543.44535|Cluster-13543.1767
BP	GO:0006020	inositol metabolic process	3|25	0.0372644	2	1	2	3	25	9.86714	Cluster-13543.24895|Cluster-13543.34089|Cluster-13543.23671
BP	GO:0006071	glycerol metabolic process	3|27	0.041165	0	3	0	3	27	9.13624	Cluster-13543.36540|Cluster-13543.38533|Cluster-13543.19502
BP	GO:0006536	glutamate metabolic process	3|27	0.041165	1	2	0.5	3	27	9.13624	Cluster-13543.32401|Cluster-13543.34016|Cluster-13543.33213
BP	GO:0009688	abscisic acid biosynthetic process	3|28	0.0424865	2	1	2	3	28	8.80995	Cluster-13543.31519|Cluster-13543.25349|Cluster-13543.52044
BP	GO:0019400	alditol metabolic process	3|28	0.0424865	0	3	0	3	28	8.80995	Cluster-13543.36540|Cluster-13543.38533|Cluster-13543.19502
BP	GO:0043289	apocarotenoid biosynthetic process	3|28	0.0424865	2	1	2	3	28	8.80995	Cluster-13543.31519|Cluster-13543.25349|Cluster-13543.52044
BP	GO:1902645	tertiary alcohol biosynthetic process	3|28	0.0424865	2	1	2	3	28	8.80995	Cluster-13543.31519|Cluster-13543.25349|Cluster-13543.52044
BP	GO:0009682	induced systemic resistance	3|29	0.044096	1	2	0.5	3	29	8.50616	Cluster-13543.38647|Cluster-13543.5040|Cluster-13543.48020
BP	GO:0009902	chloroplast relocation	3|30	0.0466453	3	0	3	3	30	8.22262	Cluster-13543.3348|Cluster-13543.41234|Cluster-13543.39311
BP	GO:0051667	establishment of plastid localization	3|30	0.0466453	3	0	3	3	30	8.22262	Cluster-13543.3348|Cluster-13543.41234|Cluster-13543.39311
BP	GO:0043271	negative regulation of ion transport	2|6	0.0287457	2	0	2	2	6	27.4087	Cluster-13543.41907|Cluster-13543.39311
BP	GO:0043066	negative regulation of apoptotic process	2|7	0.0341527	2	0	2	2	7	23.4932	Cluster-13543.34891|Cluster-13543.11062
BP	GO:0042547	cell wall modification involved in multidimensional cell growth	2|8	0.0405303	2	0	2	2	8	20.5565	Cluster-13543.32671|Cluster-13543.35665
BP	GO:0006915	apoptotic process	2|9	0.044096	2	0	2	2	9	18.2725	Cluster-13543.34891|Cluster-13543.11062
BP	GO:0042981	regulation of apoptotic process	2|9	0.044096	2	0	2	2	9	18.2725	Cluster-13543.34891|Cluster-13543.11062
BP	GO:0051051	negative regulation of transport	2|9	0.044096	2	0	2	2	9	18.2725	Cluster-13543.41907|Cluster-13543.39311
BP	GO:0009835	fruit ripening	2|10	0.0494676	2	0	2	2	10	16.4452	Cluster-23876.0|Cluster-13543.48107
BP	GO:0046113	nucleobase catabolic process	2|10	0.0494676	2	0	2	2	10	16.4452	Cluster-13543.20145|Cluster-13543.36448
Cellular component
CC	GO:0071944	cell periphery	100|3381	1.23998e-15	28	72	0.388889	100	3381	2.43201	Cluster-13543.20640|Cluster-13543.38523|Cluster-13543.36069|Cluster-13543.5590|Cluster-13543.26363|Cluster-13543.24384|Cluster-13543.35187|Cluster-13543.25987|Cluster-13543.18409|Cluster-13543.25985|Cluster-13543.10377|Cluster-13543.32408|Cluster-13543.145|Cluster-13543.34761|Cluster-21105.0|Cluster-13543.19267|Cluster-13543.12945|Cluster-13543.29754|Cluster-13543.30209|Cluster-13543.26650|Cluste…
CC	GO:0005886	plasma membrane	81|2957	1.42737e-10	23	58	0.396552	81	2957	2.25239	Cluster-13543.20640|Cluster-13543.38523|Cluster-13543.36069|Cluster-13543.5590|Cluster-13543.26363|Cluster-13543.24384|Cluster-13543.35187|Cluster-13543.25987|Cluster-13543.25985|Cluster-13543.10377|Cluster-13543.32408|Cluster-13543.145|Cluster-21105.0|Cluster-13543.19267|Cluster-13543.12945|Cluster-13543.29754|Cluster-13543.30209|Cluster-13543.26650|Cluster-13543.23896|Cluster-13543.17852|Cluste…
CC	GO:0005576	extracellular region	59|1876	9.69144e-10	13	46	0.282609	59	1876	2.586	Cluster-13543.38523|Cluster-13543.31535|Cluster-13543.36069|Cluster-13543.5590|Cluster-13543.11961|Cluster-13543.19988|Cluster-13543.36245|Cluster-13543.29767|Cluster-13543.26650|Cluster-13543.41612|Cluster-13543.21900|Cluster-13543.32393|Cluster-13543.37286|Cluster-13543.3819|Cluster-13543.38647|Cluster-13543.32671|Cluster-13543.48262|Cluster-23939.0|Cluster-13543.25439|Cluster-13543.18409|Clust…
CC	GO:0005773	vacuole	34|1188	6.48056e-05	11	23	0.478261	34	1188	2.35327	Cluster-13543.36069|Cluster-13543.39287|Cluster-13543.36761|Cluster-13543.10377|Cluster-13543.17383|Cluster-13543.19988|Cluster-13543.39311|Cluster-13543.28192|Cluster-13543.26650|Cluster-13543.23896|Cluster-13543.20320|Cluster-13543.34891|Cluster-13543.32349|Cluster-13543.7410|Cluster-13543.30857|Cluster-13543.34804|Cluster-13543.32393|Cluster-13543.18626|Cluster-13543.45803|Cluster-13543.39065|…
CC	GO:0030312	external encapsulating structure	25|450	1.68467e-08	6	19	0.315789	25	450	4.56812	Cluster-13543.18409|Cluster-13543.145|Cluster-13543.34761|Cluster-13543.29754|Cluster-13543.15341|Cluster-13543.26101|Cluster-13543.4873|Cluster-13543.28192|Cluster-13543.35256|Cluster-13543.31424|Cluster-13543.35665|Cluster-13543.34091|Cluster-13543.21017|Cluster-13543.26650|Cluster-13543.48020|Cluster-13543.21900|Cluster-13543.36144|Cluster-13543.32671|Cluster-13543.3819|Cluster-13543.8863|Clus…
CC	GO:0005618	cell wall	23|421	9.58392e-08	6	17	0.352941	23	421	4.49217	Cluster-13543.18409|Cluster-13543.145|Cluster-13543.34761|Cluster-13543.29754|Cluster-13543.15341|Cluster-13543.26101|Cluster-13543.4873|Cluster-13543.28192|Cluster-13543.35256|Cluster-13543.31424|Cluster-13543.35665|Cluster-13543.21017|Cluster-13543.26650|Cluster-13543.48020|Cluster-13543.21900|Cluster-13543.36144|Cluster-13543.32671|Cluster-13543.8863|Cluster-13543.41428|Cluster-13543.39915|Clu…
CC	GO:0031225	anchored component of membrane	21|365	1.61744e-07	6	15	0.4	21	365	4.73082	Cluster-13543.38523|Cluster-13543.145|Cluster-13543.19267|Cluster-13543.23896|Cluster-13543.51099|Cluster-13543.6847|Cluster-13543.18626|Cluster-13543.26227|Cluster-13543.10377|Cluster-13543.33721|Cluster-13543.26650|Cluster-13543.36144|Cluster-13543.38533|Cluster-13543.3819|Cluster-13543.10546|Cluster-13543.12599|Cluster-13543.51285|Cluster-13543.35622|Cluster-13543.34412|Cluster-13543.51861|Clu…
CC	GO:0048046	apoplast	20|457	2.06083e-05	3	17	0.176471	20	457	3.59852	Cluster-13543.11961|Cluster-13543.19988|Cluster-13543.36245|Cluster-13543.29767|Cluster-13543.26650|Cluster-13543.41612|Cluster-13543.21900|Cluster-13543.32393|Cluster-13543.37286|Cluster-13543.3819|Cluster-13543.38647|Cluster-13543.32671|Cluster-23939.0|Cluster-13543.35665|Cluster-13543.34091|Cluster-13543.8863|Cluster-13543.21017|Cluster-13543.28192|Cluster-13543.39915|Cluster-13543.44648
CC	GO:0031226	intrinsic component of plasma membrane	18|278	2.87537e-07	4	14	0.285714	18	278	5.324	Cluster-13543.38523|Cluster-13543.145|Cluster-13543.19267|Cluster-13543.23896|Cluster-13543.51099|Cluster-13543.6847|Cluster-13543.18626|Cluster-13543.26227|Cluster-13543.10377|Cluster-13543.33721|Cluster-13543.26650|Cluster-13543.22101|Cluster-13543.36144|Cluster-13543.32671|Cluster-13543.38533|Cluster-13543.43992|Cluster-13543.42341|Cluster-13543.18746
CC	GO:0009505	plant-type cell wall	18|386	2.65939e-05	5	13	0.384615	18	386	3.83438	Cluster-13543.18409|Cluster-13543.145|Cluster-13543.34761|Cluster-13543.29754|Cluster-13543.15341|Cluster-13543.26101|Cluster-13543.4873|Cluster-13543.28192|Cluster-13543.35256|Cluster-13543.31424|Cluster-13543.35665|Cluster-13543.21017|Cluster-13543.26650|Cluster-13543.48020|Cluster-13543.21900|Cluster-13543.36144|Cluster-13543.41612|Cluster-13543.48262
CC	GO:0046658	anchored component of plasma membrane	13|173	5.16236e-06	3	10	0.3	13	173	6.17885	Cluster-13543.38523|Cluster-13543.145|Cluster-13543.19267|Cluster-13543.23896|Cluster-13543.51099|Cluster-13543.6847|Cluster-13543.18626|Cluster-13543.26227|Cluster-13543.10377|Cluster-13543.33721|Cluster-13543.26650|Cluster-13543.36144|Cluster-13543.38533
CC	GO:0099503	secretory vesicle	11|173	0.000148127	2	9	0.222222	11	173	5.22825	Cluster-13543.38523|Cluster-13543.36761|Cluster-13543.10377|Cluster-13543.28192|Cluster-13543.20357|Cluster-13543.48020|Cluster-13543.34891|Cluster-13543.26101|Cluster-13543.32393|Cluster-13543.30081|Cluster-13543.39915
CC	GO:0009986	cell surface	3|11	0.00391466	0	3	0	3	11	22.4253	Cluster-13543.39311|Cluster-13543.19267|Cluster-13543.36144
CC	GO:0009897	external side of plasma membrane	2|4	0.0115667	0	2	0	2	4	41.1131	Cluster-13543.19267|Cluster-13543.36144
Molecular function
MF	GO:0016740	transferase activity	81|4144	0.000988001	29	52	0.557692	81	4144	1.60722	Cluster-13543.20640|Cluster-13543.13183|Cluster-13543.6278|Cluster-13543.31167|Cluster-13543.8735|Cluster-13543.5590|Cluster-13543.7694|Cluster-13543.26363|Cluster-13543.32838|Cluster-13543.32833|Cluster-13543.35187|Cluster-13543.45958|Cluster-13543.39542|Cluster-13543.16487|Cluster-13543.11738|Cluster-13543.10408|Cluster-13543.44535|Cluster-13543.17409|Cluster-13543.32408|Cluster-13543.8604|Clus…
MF	GO:0046872	metal ion binding	67|3803	0.0278127	31	36	0.861111	67	3803	1.44863	Cluster-13543.7410|Cluster-13543.13008|Cluster-13543.34016|Cluster-13543.31535|Cluster-13543.4023|Cluster-13543.18887|Cluster-13543.3242|Cluster-13543.3760|Cluster-13543.8989|Cluster-13543.52044|Cluster-13543.35762|Cluster-13543.54720|Cluster-13543.32333|Cluster-13543.38057|Cluster-13543.26697|Cluster-13543.36677|Cluster-13543.52071|Cluster-13543.3819|Cluster-13543.34091|Cluster-13543.3856|Cluste…
MF	GO:0043169	cation binding	67|3824	0.0279245	31	36	0.861111	67	3824	1.44068	Cluster-13543.7410|Cluster-13543.13008|Cluster-13543.34016|Cluster-13543.31535|Cluster-13543.4023|Cluster-13543.18887|Cluster-13543.3242|Cluster-13543.3760|Cluster-13543.8989|Cluster-13543.52044|Cluster-13543.35762|Cluster-13543.54720|Cluster-13543.32333|Cluster-13543.38057|Cluster-13543.26697|Cluster-13543.36677|Cluster-13543.52071|Cluster-13543.3819|Cluster-13543.34091|Cluster-13543.3856|Cluste…
MF	GO:0043168	anion binding	60|3272	0.0229666	15	45	0.333333	60	3272	1.50782	Cluster-13543.13008|Cluster-13543.18578|Cluster-13543.23997|Cluster-13543.29708|Cluster-13543.43576|Cluster-21105.0|Cluster-13543.9653|Cluster-13543.3084|Cluster-13543.3856|Cluster-13543.39311|Cluster-13543.20640|Cluster-13543.31167|Cluster-13543.5590|Cluster-13543.7694|Cluster-13543.44730|Cluster-13543.52044|Cluster-13543.26363|Cluster-13543.53398|Cluster-13543.24384|Cluster-13543.32838|Cluster-…
MF	GO:0036094	small molecule binding	60|3360	0.0279245	16	44	0.363636	60	3360	1.46832	Cluster-13543.13008|Cluster-13543.18578|Cluster-13543.29708|Cluster-13543.43576|Cluster-21105.0|Cluster-13543.28402|Cluster-13543.9653|Cluster-13543.3084|Cluster-13543.39311|Cluster-13543.20640|Cluster-13543.31167|Cluster-13543.5590|Cluster-13543.7694|Cluster-13543.44730|Cluster-13543.52044|Cluster-13543.26363|Cluster-13543.53398|Cluster-13543.24384|Cluster-13543.32838|Cluster-13543.32833|Cluster…
MF	GO:0140096	catalytic activity acting on a protein	58|2793	0.00274751	13	45	0.288889	58	2793	1.70753	Cluster-13543.20640|Cluster-13543.13183|Cluster-13543.31167|Cluster-13543.5590|Cluster-13543.7694|Cluster-13543.26363|Cluster-13543.32838|Cluster-13543.32833|Cluster-13543.35187|Cluster-13543.16487|Cluster-13543.3819|Cluster-13543.19168|Cluster-13543.10408|Cluster-13543.17409|Cluster-13543.31563|Cluster-13543.32408|Cluster-13543.34803|Cluster-13543.39311|Cluster-13543.46722|Cluster-13543.17480|Cl…
MF	GO:0003700	DNA-binding transcription factor activity	34|1660	0.0347258	12	22	0.545455	34	1660	1.68415	Cluster-13543.32916|Cluster-13543.23321|Cluster-13543.30312|Cluster-13543.54924|Cluster-13543.7512|Cluster-13543.42808|Cluster-13543.13831|Cluster-13543.40519|Cluster-13543.58203|Cluster-13543.18977|Cluster-13543.25797|Cluster-13543.54720|Cluster-13543.15977|Cluster-13543.19870|Cluster-13543.2365|Cluster-13543.34691|Cluster-13543.7988|Cluster-13543.1767|Cluster-13543.9915|Cluster-13543.36270|Clus…
MF	GO:0016773	phosphotransferase activity alcohol group as acceptor	32|1275	0.00536257	5	27	0.185185	32	1275	2.06372	Cluster-13543.20640|Cluster-13543.13183|Cluster-13543.31167|Cluster-13543.5590|Cluster-13543.7694|Cluster-13543.26363|Cluster-13543.32838|Cluster-13543.32833|Cluster-13543.35187|Cluster-13543.10408|Cluster-13543.17409|Cluster-13543.32408|Cluster-13543.39311|Cluster-13543.1158|Cluster-13543.31696|Cluster-13543.32349|Cluster-13543.28209|Cluster-13543.37582|Cluster-13543.50212|Cluster-13543.30122|Cl…
MF	GO:0016301	kinase activity	32|1472	0.0279245	5	27	0.185185	32	1472	1.78753	Cluster-13543.20640|Cluster-13543.13183|Cluster-13543.31167|Cluster-13543.5590|Cluster-13543.7694|Cluster-13543.26363|Cluster-13543.32838|Cluster-13543.32833|Cluster-13543.35187|Cluster-13543.10408|Cluster-13543.17409|Cluster-13543.32408|Cluster-13543.39311|Cluster-13543.1158|Cluster-13543.31696|Cluster-13543.32349|Cluster-13543.28209|Cluster-13543.37582|Cluster-13543.50212|Cluster-13543.30122|Cl…
MF	GO:0004672	protein kinase activity	30|1111	0.00278938	3	27	0.111111	30	1111	2.22033	Cluster-13543.20640|Cluster-13543.13183|Cluster-13543.31167|Cluster-13543.5590|Cluster-13543.7694|Cluster-13543.26363|Cluster-13543.32838|Cluster-13543.32833|Cluster-13543.35187|Cluster-13543.10408|Cluster-13543.17409|Cluster-13543.32408|Cluster-13543.39311|Cluster-13543.31696|Cluster-13543.32349|Cluster-13543.28209|Cluster-13543.37582|Cluster-13543.50212|Cluster-13543.30122|Cluster-13543.41907|C…
MF	GO:0004674	protein serine/threonine kinase activity	27|865	0.000988001	2	25	0.08	27	865	2.5666	Cluster-13543.20640|Cluster-13543.13183|Cluster-13543.31167|Cluster-13543.5590|Cluster-13543.26363|Cluster-13543.32838|Cluster-13543.32833|Cluster-13543.35187|Cluster-13543.10408|Cluster-13543.32408|Cluster-13543.39311|Cluster-13543.31696|Cluster-13543.32349|Cluster-13543.28209|Cluster-13543.37582|Cluster-13543.25987|Cluster-13543.7694|Cluster-13543.53398|Cluster-13543.24384|Cluster-13543.36540|C…
MF	GO:0106310	protein serine kinase activity	25|633	0.000136518	2	23	0.0869565	25	633	3.24748	Cluster-13543.20640|Cluster-13543.31167|Cluster-13543.5590|Cluster-13543.7694|Cluster-13543.53398|Cluster-13543.24384|Cluster-13543.32838|Cluster-13543.32833|Cluster-13543.35187|Cluster-13543.25987|Cluster-13543.36540|Cluster-13543.13183|Cluster-13543.18665|Cluster-13543.10408|Cluster-13543.32408|Cluster-13543.39311|Cluster-13543.42594|Cluster-13543.30903|Cluster-13543.31696|Cluster-13543.30209|C…
MF	GO:0004712	protein serine/threonine/tyrosine kinase activity	25|678	0.000239433	2	23	0.0869565	25	678	3.03194	Cluster-13543.13183|Cluster-13543.20640|Cluster-13543.31167|Cluster-13543.5590|Cluster-13543.7694|Cluster-13543.53398|Cluster-13543.24384|Cluster-13543.32838|Cluster-13543.32833|Cluster-13543.35187|Cluster-13543.25987|Cluster-13543.36540|Cluster-13543.18665|Cluster-13543.10408|Cluster-13543.32408|Cluster-13543.39311|Cluster-13543.42594|Cluster-13543.30903|Cluster-13543.31696|Cluster-13543.30209|C…
MF	GO:0046983	protein dimerization activity	20|676	0.00987848	6	14	0.428571	20	676	2.43273	Cluster-13543.34691|Cluster-13543.9653|Cluster-13543.10787|Cluster-13543.32916|Cluster-13543.7988|Cluster-13543.38239|Cluster-13543.30312|Cluster-13543.54924|Cluster-13543.42808|Cluster-13543.44747|Cluster-13543.58203|Cluster-22658.0|Cluster-13543.4023|Cluster-13543.17142|Cluster-13543.17773|Cluster-13543.21880|Cluster-13543.25483|Cluster-13543.40519|Cluster-13543.30164|Cluster-13543.29708
MF	GO:0030246	carbohydrate binding	16|383	0.00195118	2	14	0.142857	16	383	3.43504	Cluster-13543.31535|Cluster-13543.5590|Cluster-13543.24384|Cluster-13543.25439|Cluster-13543.30545|Cluster-13543.21017|Cluster-13543.31696|Cluster-13543.28209|Cluster-13543.32393|Cluster-13543.7305|Cluster-13543.32671|Cluster-13543.46131|Cluster-13543.8863|Cluster-13543.39915|Cluster-13543.44648|Cluster-13543.19267
MF	GO:0004553	hydrolase activity hydrolyzing O-glycosyl compounds	13|404	0.0279245	3	10	0.3	13	404	2.64589	Cluster-13543.21017|Cluster-13543.34014|Cluster-13543.30857|Cluster-13543.32393|Cluster-13543.37286|Cluster-13543.28192|Cluster-13543.42579|Cluster-13543.32671|Cluster-13543.25439|Cluster-13543.8863|Cluster-13543.145|Cluster-13543.39915|Cluster-13543.44648
MF	GO:0016746	acyltransferase activity	12|391	0.0431916	7	5	1.4	12	391	2.52357	Cluster-13543.6278|Cluster-13543.45958|Cluster-13543.16487|Cluster-13543.44535|Cluster-13543.8604|Cluster-13543.20320|Cluster-13543.44615|Cluster-13543.36316|Cluster-13543.13341|Cluster-13543.18181|Cluster-13543.29463|Cluster-13543.11640
MF	GO:0038023	signaling receptor activity	9|228	0.0347258	2	7	0.285714	9	228	3.24577	Cluster-13543.10408|Cluster-13543.29708|Cluster-13543.9653|Cluster-13543.25987|Cluster-13543.39311|Cluster-13543.7694|Cluster-13543.50212|Cluster-13543.37879|Cluster-13543.41907
MF	GO:0042803	protein homodimerization activity	9|227	0.0347258	3	6	0.5	9	227	3.26007	Cluster-13543.34691|Cluster-13543.9653|Cluster-13543.4023|Cluster-13543.17142|Cluster-13543.17773|Cluster-13543.21880|Cluster-13543.30312|Cluster-13543.40519|Cluster-13543.29708
MF	GO:0004857	enzyme inhibitor activity	9|243	0.0427991	1	8	0.125	9	243	3.04541	Cluster-13543.29708|Cluster-13543.36245|Cluster-13543.4036|Cluster-13543.41037|Cluster-13543.27726|Cluster-13543.51489|Cluster-13543.9653|Cluster-13543.26101|Cluster-13543.30164
MF	GO:0030170	pyridoxal phosphate binding	7|91	0.00566566	3	4	0.75	7	91	6.32509	Cluster-13543.18578|Cluster-13543.52044|Cluster-13543.39542|Cluster-13543.10858|Cluster-23876.0|Cluster-13543.7410|Cluster-13543.32401
MF	GO:0070279	vitamin B6 binding	7|91	0.00566566	3	4	0.75	7	91	6.32509	Cluster-13543.18578|Cluster-13543.52044|Cluster-13543.39542|Cluster-13543.10858|Cluster-23876.0|Cluster-13543.7410|Cluster-13543.32401
MF	GO:0015293	symporter activity	7|100	0.0092814	2	5	0.4	7	100	5.75583	Cluster-13543.17734|Cluster-13543.43992|Cluster-13543.36069|Cluster-13543.43017|Cluster-13543.43096|Cluster-13543.22101|Cluster-13543.12071
MF	GO:0016810	hydrolase activity acting on carbon-nitrogen (but not peptide) bonds	7|129	0.0278127	5	2	2.5	7	129	4.46189	Cluster-13543.4023|Cluster-13543.16733|Cluster-13543.34803|Cluster-13543.20145|Cluster-13543.36448|Cluster-13543.3242|Cluster-13543.39278
MF	GO:0019842	vitamin binding	7|137	0.0279245	3	4	0.75	7	137	4.20134	Cluster-13543.18578|Cluster-13543.52044|Cluster-13543.39542|Cluster-13543.10858|Cluster-23876.0|Cluster-13543.7410|Cluster-13543.32401
MF	GO:0044389	ubiquitin-like protein ligase binding	6|99	0.0279245	2	4	0.5	6	99	4.98341	Cluster-13543.2993|Cluster-13543.13962|Cluster-13543.24384|Cluster-13543.31696|Cluster-13543.28209|Cluster-13543.29708
MF	GO:0008483	transaminase activity	5|80	0.0427991	3	2	1.5	5	80	5.13914	Cluster-13543.8735|Cluster-13543.39542|Cluster-23876.0|Cluster-13543.7410|Cluster-13543.10858
MF	GO:0016769	transferase activity transferring nitrogenous groups	5|81	0.0427991	3	2	1.5	5	81	5.07569	Cluster-13543.8735|Cluster-13543.39542|Cluster-23876.0|Cluster-13543.7410|Cluster-13543.10858
MF	GO:0016645	oxidoreductase activity acting on the CH-NH group of donors	4|32	0.0206219	1	3	0.333333	4	32	10.2783	Cluster-13543.35043|Cluster-13543.9579|Cluster-13543.34016|Cluster-13543.46351
MF	GO:0016762	xyloglucan:xyloglucosyl transferase activity	4|33	0.0215829	1	3	0.333333	4	33	9.96681	Cluster-13543.39915|Cluster-13543.32671|Cluster-13543.8863|Cluster-13543.44648
MF	GO:0019840	isoprenoid binding	3|23	0.0412633	1	2	0.5	3	23	10.7252	Cluster-13543.29708|Cluster-13543.28402|Cluster-13543.9653
MF	GO:0030570	pectate lyase activity	3|26	0.0488612	0	3	0	3	26	9.48764	Cluster-13543.34718|Cluster-13543.51861|Cluster-13543.17181
MF	GO:0045544	gibberellin 20-oxidase activity	2|5	0.0279245	0	2	0	2	5	32.8905	Cluster-13543.24452|Cluster-13543.12315
MF	GO:0008453	alanine-glyoxylate transaminase activity	2|6	0.0347258	2	0	2	2	6	27.4087	Cluster-13543.7410|Cluster-13543.10858
MF	GO:0016647	oxidoreductase activity acting on the CH-NH group of donors oxygen as acceptor	2|7	0.0427991	0	2	0	2	7	23.4932	Cluster-13543.35043|Cluster-13543.9579
Average							0.691419

## Sheet: 4x_T vs 4x_C
Supplementary Table S5. GO terms overrepresented in the 4x_T vs 4x_C dataset.
Category	ID	Description	GeneRatio	padj	Up	Down	Up/Down	Count	Pathway Genes	Fold Enrichment	geneID
CC	GO:0071944	cell periphery	141|3381	2.80859e-19	39	102	0.382353	141	3381	2.27256	Cluster-13543.38523|Cluster-13543.36069|Cluster-13543.26363|Cluster-13543.12718|Cluster-13543.16786|Cluster-13543.35187|Cluster-13543.18409|Cluster-13543.41368|Cluster-13543.21728|Cluster-13543.21040|Cluster-13543.25985|Cluster-13543.41710|Cluster-13543.10377|Cluster-13543.33357|Cluster-13543.47137|Cluster-13543.21261|Cluster-13543.35693|Cluster-13543.30272|Cluster-13543.32408|Cluster-13543.15617…
BP	GO:0006950	response to stress	126|3953	2.42153e-08	53	73	0.726027	126	3953	1.73694	Cluster-13543.24642|Cluster-13543.1202|Cluster-13543.12412|Cluster-13543.3084|Cluster-13543.24781|Cluster-13543.45384|Cluster-13543.3760|Cluster-13543.8670|Cluster-13543.57561|Cluster-13543.11902|Cluster-13543.10408|Cluster-13543.44774|Cluster-13543.11823|Cluster-13543.30258|Cluster-13543.28315|Cluster-13543.35588|Cluster-13543.30122|Cluster-13543.37444|Cluster-13543.41907|Cluster-13543.27573|Clu…
BP	GO:0042221	response to chemical	117|3091	5.51138e-12	51	66	0.772727	117	3091	2.06266	Cluster-13543.24642|Cluster-13543.1202|Cluster-13543.12412|Cluster-13543.3084|Cluster-13543.24781|Cluster-13543.45384|Cluster-13543.3760|Cluster-13543.8670|Cluster-13543.19742|Cluster-13543.8962|Cluster-13543.47446|Cluster-13543.19267|Cluster-13543.28402|Cluster-22527.0|Cluster-13543.30258|Cluster-13543.9653|Cluster-13543.30122|Cluster-13543.125|Cluster-13543.8188|Cluster-13543.8010|Cluster-13543…
CC	GO:0005886	plasma membrane	117|2957	5.9964e-14	33	84	0.392857	117	2957	2.15614	Cluster-13543.38523|Cluster-13543.36069|Cluster-13543.26363|Cluster-13543.12718|Cluster-13543.16786|Cluster-13543.35187|Cluster-13543.41368|Cluster-13543.21040|Cluster-13543.25985|Cluster-13543.41710|Cluster-13543.10377|Cluster-13543.33357|Cluster-13543.21261|Cluster-13543.30272|Cluster-13543.32408|Cluster-13543.15617|Cluster-13543.19267|Cluster-13543.12945|Cluster-13543.8546|Cluster-13543.26650|…
BP	GO:0032502	developmental process	115|3291	1.16794e-09	37	78	0.474359	115	3291	1.9042	Cluster-13543.13160|Cluster-13543.47844|Cluster-13543.12322|Cluster-23304.0|Cluster-13543.19267|Cluster-13543.28402|Cluster-22527.0|Cluster-13543.24452|Cluster-13543.26805|Cluster-13543.9479|Cluster-19955.0|Cluster-13543.12315|Cluster-13543.16862|Cluster-13543.9060|Cluster-13543.45388|Cluster-13543.5152|Cluster-13543.5940|Cluster-13543.48262|Cluster-13543.41907|Cluster-13543.34999|Cluster-13543.1…
BP	GO:0048856	anatomical structure development	113|3130	2.80165e-10	37	76	0.486842	113	3130	1.96732	Cluster-13543.47844|Cluster-13543.12322|Cluster-23304.0|Cluster-13543.19267|Cluster-13543.28402|Cluster-22527.0|Cluster-13543.24452|Cluster-13543.26805|Cluster-13543.9479|Cluster-19955.0|Cluster-13543.12315|Cluster-13543.16862|Cluster-13543.9060|Cluster-13543.45388|Cluster-13543.5152|Cluster-13543.5940|Cluster-13543.48262|Cluster-13543.41907|Cluster-13543.34999|Cluster-13543.18409|Cluster-13543.4…
MF	GO:0016740	transferase activity	113|4144	0.0014732	39	74	0.527027	113	4144	1.48594	Cluster-13543.31186|Cluster-13543.17605|Cluster-13543.6278|Cluster-13543.32405|Cluster-13543.8735|Cluster-13543.17162|Cluster-13543.7694|Cluster-13543.57561|Cluster-13543.26363|Cluster-13543.40959|Cluster-13543.55739|Cluster-13543.32838|Cluster-13543.32833|Cluster-13543.35187|Cluster-13543.8204|Cluster-13543.45958|Cluster-13543.8010|Cluster-13543.39542|Cluster-13543.22383|Cluster-13543.1219|Clust…
BP	GO:0051716	cellular response to stimulus	100|3315	2.26137e-05	44	56	0.785714	100	3315	1.64383	Cluster-13543.24642|Cluster-13543.1202|Cluster-13543.12412|Cluster-13543.3084|Cluster-13543.24781|Cluster-13543.45384|Cluster-13543.3760|Cluster-13543.8670|Cluster-13543.57561|Cluster-13543.53024|Cluster-13543.125|Cluster-13543.8010|Cluster-13543.11902|Cluster-13543.19742|Cluster-13543.7660|Cluster-13543.19212|Cluster-13543.8962|Cluster-13543.44774|Cluster-13543.19267|Cluster-13543.28402|Cluster-…
BP	GO:0032501	multicellular organismal process	96|3050	7.6846e-06	35	61	0.57377	96	3050	1.71519	Cluster-13543.47844|Cluster-13543.12322|Cluster-23304.0|Cluster-13543.19267|Cluster-13543.28402|Cluster-22527.0|Cluster-13543.24452|Cluster-13543.9479|Cluster-19955.0|Cluster-13543.12315|Cluster-13543.16862|Cluster-13543.9060|Cluster-13543.5152|Cluster-13543.3087|Cluster-13543.5940|Cluster-13543.17162|Cluster-13543.34999|Cluster-13543.14361|Cluster-13543.17015|Cluster-13543.53326|Cluster-13543.46…
BP	GO:0009628	response to abiotic stimulus	89|2170	1.78771e-10	40	49	0.816327	89	2170	2.23497	Cluster-13543.24642|Cluster-13543.1202|Cluster-13543.12412|Cluster-13543.3084|Cluster-13543.24781|Cluster-13543.45384|Cluster-13543.3760|Cluster-13543.8670|Cluster-13543.32218|Cluster-13543.44774|Cluster-13543.34842|Cluster-13543.24452|Cluster-13543.6314|Cluster-13543.28315|Cluster-13543.12315|Cluster-13543.8010|Cluster-13543.2413|Cluster-13543.30132|Cluster-13543.42808|Cluster-13543.18919|Cluste…
MF	GO:0036094	small molecule binding	89|3360	0.00842937	32	57	0.561404	89	3360	1.44342	Cluster-17889.0|Cluster-13543.18578|Cluster-13543.19742|Cluster-13543.28402|Cluster-13543.31617|Cluster-13543.18294|Cluster-13543.9653|Cluster-13543.26082|Cluster-13543.39189|Cluster-13543.3084|Cluster-13543.47469|Cluster-13543.35693|Cluster-13543.39311|Cluster-13543.32405|Cluster-13543.36804|Cluster-13543.17162|Cluster-13543.7694|Cluster-13543.57561|Cluster-13543.53024|Cluster-13543.44730|Cluste…
BP	GO:0007275	multicellular organism development	87|2672	7.77318e-06	30	57	0.526316	87	2672	1.77429	Cluster-13543.47844|Cluster-13543.12322|Cluster-23304.0|Cluster-13543.19267|Cluster-13543.28402|Cluster-22527.0|Cluster-13543.24452|Cluster-13543.9479|Cluster-19955.0|Cluster-13543.12315|Cluster-13543.16862|Cluster-13543.9060|Cluster-13543.5940|Cluster-13543.34999|Cluster-13543.14361|Cluster-13543.17015|Cluster-13543.53326|Cluster-13543.46722|Cluster-13543.40411|Cluster-23876.0|Cluster-13543.4280…
BP	GO:0019222	regulation of metabolic process	87|3602	0.0437639	34	53	0.641509	87	3602	1.31619	Cluster-13543.27800|Cluster-13543.26363|Cluster-13543.7697|Cluster-13543.32916|Cluster-13543.8204|Cluster-13543.11174|Cluster-13543.2870|Cluster-13543.19742|Cluster-13543.10458|Cluster-13543.16917|Cluster-13543.44774|Cluster-13543.47446|Cluster-13543.34395|Cluster-13543.480|Cluster-13543.9915|Cluster-13543.30312|Cluster-13543.2413|Cluster-13543.6062|Cluster-13543.9653|Cluster-13543.16585|Cluster-…
MF	GO:0043168	anion binding	86|3272	0.00891427	31	55	0.563636	86	3272	1.43228	Cluster-17889.0|Cluster-13543.13409|Cluster-13543.18578|Cluster-13543.19742|Cluster-13543.31617|Cluster-13543.18294|Cluster-13543.9653|Cluster-13543.39189|Cluster-13543.3084|Cluster-13543.3856|Cluster-13543.47469|Cluster-13543.35693|Cluster-13543.39311|Cluster-13543.32405|Cluster-13543.17162|Cluster-13543.7694|Cluster-13543.57561|Cluster-13543.53024|Cluster-13543.44730|Cluster-13543.52044|Cluster…
BP	GO:0031323	regulation of cellular metabolic process	83|3295	0.0247085	31	52	0.596154	83	3295	1.37266	Cluster-13543.27800|Cluster-13543.26363|Cluster-13543.7697|Cluster-13543.32916|Cluster-13543.8204|Cluster-13543.11174|Cluster-13543.2870|Cluster-13543.19742|Cluster-13543.10458|Cluster-13543.16917|Cluster-13543.44774|Cluster-13543.47446|Cluster-13543.34395|Cluster-13543.480|Cluster-13543.9915|Cluster-13543.30312|Cluster-13543.2413|Cluster-13543.6062|Cluster-13543.9653|Cluster-13543.16585|Cluster-…
CC	GO:0005576	extracellular region	83|1876	4.96617e-12	12	71	0.169014	83	1876	2.41094	Cluster-13543.38523|Cluster-13543.33426|Cluster-13543.36804|Cluster-13543.36069|Cluster-13543.16585|Cluster-13543.5219|Cluster-13543.21728|Cluster-13543.35693|Cluster-13543.36245|Cluster-13543.28249|Cluster-13543.35210|Cluster-13543.26650|Cluster-13543.15567|Cluster-13543.21902|Cluster-13543.32393|Cluster-13543.2299|Cluster-13543.37286|Cluster-13543.15043|Cluster-13543.31194|Cluster-13543.8609|Cl…
BP	GO:0010033	response to organic substance	82|2051	2.88274e-09	36	46	0.782609	82	2051	2.17866	Cluster-13543.19742|Cluster-13543.8962|Cluster-13543.47446|Cluster-13543.19267|Cluster-13543.28402|Cluster-22527.0|Cluster-13543.9653|Cluster-13543.125|Cluster-13543.8188|Cluster-13543.8010|Cluster-13543.480|Cluster-13543.8546|Cluster-13543.11823|Cluster-13543.18919|Cluster-13543.16931|Cluster-13543.24642|Cluster-13543.41907|Cluster-13543.11909|Cluster-13543.15977|Cluster-13543.12412|Cluster-1354…
BP	GO:0043412	macromolecule modification	81|3300	0.0405626	22	59	0.372881	81	3300	1.33756	Cluster-13543.31186|Cluster-13543.17605|Cluster-13543.17162|Cluster-13543.7694|Cluster-13543.57561|Cluster-13543.46606|Cluster-13543.26363|Cluster-13543.55739|Cluster-13543.8204|Cluster-13543.22383|Cluster-13543.11174|Cluster-13543.18665|Cluster-13543.19742|Cluster-13543.21261|Cluster-13543.17409|Cluster-13543.19212|Cluster-13543.39311|Cluster-13543.14879|Cluster-13543.31696|Cluster-13543.14967|C…
MF	GO:0016787	hydrolase activity	81|3316	0.0464712	29	52	0.557692	81	3316	1.3311	Cluster-13543.29186|Cluster-13543.6278|Cluster-13543.32333|Cluster-13543.47852|Cluster-13543.12952|Cluster-13543.5152|Cluster-13543.13341|Cluster-13543.3118|Cluster-13543.21728|Cluster-13543.19167|Cluster-13543.4023|Cluster-13543.10459|Cluster-13543.27710|Cluster-13543.44535|Cluster-13543.16733|Cluster-13543.44196|Cluster-13543.3107|Cluster-13543.14128|Cluster-13543.21019|Cluster-13543.36245|Clus…
MF	GO:0140096	catalytic activity acting on a protein	80|2793	0.00336743	24	56	0.428571	80	2793	1.56085	Cluster-13543.31186|Cluster-13543.17605|Cluster-13543.29186|Cluster-13543.32405|Cluster-13543.17162|Cluster-13543.7694|Cluster-13543.57561|Cluster-13543.26363|Cluster-13543.55739|Cluster-13543.32838|Cluster-13543.32833|Cluster-13543.35187|Cluster-13543.8204|Cluster-13543.8010|Cluster-13543.22383|Cluster-13543.19167|Cluster-13543.10408|Cluster-13543.21261|Cluster-13543.17409|Cluster-13543.32408|Cl…
CC	GO:0009536	plastid	79|2910	0.00236104	28	51	0.54902	79	2910	1.47937	Cluster-13543.33426|Cluster-13543.35670|Cluster-13543.33371|Cluster-13543.5219|Cluster-13543.32218|Cluster-13543.30545|Cluster-13543.31562|Cluster-25121.0|Cluster-13543.21728|Cluster-13543.35693|Cluster-13543.36926|Cluster-13543.14786|Cluster-13543.40788|Cluster-13543.34052|Cluster-13543.16760|Cluster-13543.15617|Cluster-13543.8604|Cluster-13543.46569|Cluster-13543.33691|Cluster-13543.34651|Clust…
BP	GO:0006464	cellular protein modification process	75|2934	0.0268925	20	55	0.363636	75	2934	1.39297	Cluster-13543.31186|Cluster-13543.17605|Cluster-13543.17162|Cluster-13543.7694|Cluster-13543.57561|Cluster-13543.26363|Cluster-13543.55739|Cluster-13543.8204|Cluster-13543.22383|Cluster-13543.11174|Cluster-13543.18665|Cluster-13543.19742|Cluster-13543.21261|Cluster-13543.17409|Cluster-13543.19212|Cluster-13543.39311|Cluster-13543.31696|Cluster-13543.14967|Cluster-13543.12358|Cluster-13543.47783|C…
BP	GO:0036211	protein modification process	75|2935	0.0268925	20	55	0.363636	75	2935	1.3925	Cluster-13543.31186|Cluster-13543.17605|Cluster-13543.17162|Cluster-13543.7694|Cluster-13543.57561|Cluster-13543.26363|Cluster-13543.55739|Cluster-13543.8204|Cluster-13543.22383|Cluster-13543.11174|Cluster-13543.18665|Cluster-13543.19742|Cluster-13543.21261|Cluster-13543.17409|Cluster-13543.19212|Cluster-13543.39311|Cluster-13543.31696|Cluster-13543.14967|Cluster-13543.12358|Cluster-13543.47783|C…
BP	GO:0009725	response to hormone	72|1639	1.16794e-09	31	41	0.756098	72	1639	2.39384	Cluster-13543.19742|Cluster-13543.8962|Cluster-13543.47446|Cluster-13543.19267|Cluster-13543.28402|Cluster-22527.0|Cluster-13543.9653|Cluster-13543.8188|Cluster-13543.480|Cluster-13543.8546|Cluster-13543.11823|Cluster-13543.18919|Cluster-13543.16931|Cluster-13543.24642|Cluster-13543.41907|Cluster-13543.11909|Cluster-13543.15977|Cluster-13543.12412|Cluster-13543.35634|Cluster-13543.41368|Cluster-1…
BP	GO:0009719	response to endogenous stimulus	72|1669	2.40383e-09	31	41	0.756098	72	1669	2.35081	Cluster-13543.19742|Cluster-13543.8962|Cluster-13543.47446|Cluster-13543.19267|Cluster-13543.28402|Cluster-22527.0|Cluster-13543.9653|Cluster-13543.8188|Cluster-13543.480|Cluster-13543.8546|Cluster-13543.11823|Cluster-13543.18919|Cluster-13543.16931|Cluster-13543.24642|Cluster-13543.41907|Cluster-13543.11909|Cluster-13543.15977|Cluster-13543.12412|Cluster-13543.35634|Cluster-13543.41368|Cluster-1…
BP	GO:1901700	response to oxygen-containing compound	72|1679	2.84633e-09	30	42	0.714286	72	1679	2.33681	Cluster-13543.1202|Cluster-13543.19742|Cluster-13543.47446|Cluster-13543.19267|Cluster-13543.28402|Cluster-13543.9653|Cluster-13543.30122|Cluster-13543.125|Cluster-13543.8010|Cluster-13543.18919|Cluster-13543.16931|Cluster-13543.35634|Cluster-13543.31519|Cluster-13543.25985|Cluster-13543.17142|Cluster-13543.18222|Cluster-13543.35314|Cluster-13543.10280|Cluster-13543.12698|Cluster-13543.30164|Clus…
BP	GO:0048731	system development	71|2070	1.94351e-05	24	47	0.510638	71	2070	1.86909	Cluster-13543.47844|Cluster-13543.12322|Cluster-23304.0|Cluster-13543.19267|Cluster-13543.28402|Cluster-13543.24452|Cluster-13543.9479|Cluster-19955.0|Cluster-13543.12315|Cluster-13543.16862|Cluster-13543.9060|Cluster-13543.34999|Cluster-13543.14361|Cluster-13543.17015|Cluster-13543.53326|Cluster-13543.40411|Cluster-23876.0|Cluster-13543.42808|Cluster-19803.0|Cluster-13543.10546|Cluster-13543.889…
BP	GO:0007154	cell communication	70|2320	0.00105029	30	40	0.75	70	2320	1.64419	Cluster-13543.53024|Cluster-13543.125|Cluster-13543.8010|Cluster-13543.19742|Cluster-13543.7660|Cluster-13543.19212|Cluster-13543.8962|Cluster-13543.19267|Cluster-13543.28402|Cluster-22527.0|Cluster-13543.14967|Cluster-13543.16636|Cluster-13543.9653|Cluster-13543.22255|Cluster-13543.480|Cluster-13543.8546|Cluster-13543.17162|Cluster-13543.8188|Cluster-13543.16931|Cluster-13543.24642|Cluster-13543…
BP	GO:0070887	cellular response to chemical stimulus	68|1791	1.22925e-06	26	42	0.619048	68	1791	2.06897	Cluster-13543.24642|Cluster-13543.1202|Cluster-13543.12412|Cluster-13543.3084|Cluster-13543.24781|Cluster-13543.45384|Cluster-13543.3760|Cluster-13543.8670|Cluster-13543.19742|Cluster-13543.8962|Cluster-13543.19267|Cluster-13543.28402|Cluster-22527.0|Cluster-13543.30258|Cluster-13543.9653|Cluster-13543.8188|Cluster-13543.8010|Cluster-13543.480|Cluster-13543.8546|Cluster-13543.16931|Cluster-13543.…
BP	GO:0031326	regulation of cellular biosynthetic process	68|2709	0.0474963	28	40	0.7	68	2709	1.36786	Cluster-13543.27800|Cluster-13543.26363|Cluster-13543.7697|Cluster-13543.32916|Cluster-13543.8204|Cluster-13543.2870|Cluster-13543.10458|Cluster-13543.16917|Cluster-13543.44774|Cluster-13543.47446|Cluster-13543.34395|Cluster-13543.480|Cluster-13543.9915|Cluster-13543.30312|Cluster-13543.2413|Cluster-13543.6062|Cluster-13543.32333|Cluster-13543.15977|Cluster-13543.2708|Cluster-13543.18091|Cluster-…
BP	GO:0009605	response to external stimulus	67|1947	3.3366e-05	25	42	0.595238	67	1947	1.87521	Cluster-13543.10442|Cluster-13543.49014|Cluster-13543.33213|Cluster-13543.3124|Cluster-13543.45803|Cluster-13543.22443|Cluster-13543.10408|Cluster-13543.17015|Cluster-13543.6314|Cluster-13543.35588|Cluster-13543.37444|Cluster-13543.32405|Cluster-13543.41907|Cluster-13543.27573|Cluster-13543.11823|Cluster-13543.5040|Cluster-13543.26522|Cluster-13543.50869|Cluster-13543.44119|Cluster-13543.38647|Cl…
MF	GO:0005524	ATP binding	65|2411	0.0192903	24	41	0.585366	65	2411	1.46912	Cluster-13543.39189|Cluster-13543.35693|Cluster-13543.32405|Cluster-13543.17162|Cluster-13543.7694|Cluster-13543.57561|Cluster-13543.53024|Cluster-13543.44730|Cluster-13543.31186|Cluster-13543.26363|Cluster-13543.53398|Cluster-13543.125|Cluster-13543.55739|Cluster-13543.32838|Cluster-13543.32833|Cluster-13543.35187|Cluster-13543.8204|Cluster-13543.8010|Cluster-13543.24961|Cluster-13543.18665|Clus…
MF	GO:0032559	adenyl ribonucleotide binding	65|2525	0.0401838	24	41	0.585366	65	2525	1.40279	Cluster-13543.39189|Cluster-13543.35693|Cluster-13543.32405|Cluster-13543.17162|Cluster-13543.7694|Cluster-13543.57561|Cluster-13543.53024|Cluster-13543.44730|Cluster-13543.31186|Cluster-13543.26363|Cluster-13543.53398|Cluster-13543.125|Cluster-13543.55739|Cluster-13543.32838|Cluster-13543.32833|Cluster-13543.35187|Cluster-13543.8204|Cluster-13543.8010|Cluster-13543.24961|Cluster-13543.18665|Clus…
MF	GO:0030554	adenyl nucleotide binding	65|2536	0.041089	24	41	0.585366	65	2536	1.39671	Cluster-13543.39189|Cluster-13543.35693|Cluster-13543.32405|Cluster-13543.17162|Cluster-13543.7694|Cluster-13543.57561|Cluster-13543.53024|Cluster-13543.44730|Cluster-13543.31186|Cluster-13543.26363|Cluster-13543.53398|Cluster-13543.125|Cluster-13543.55739|Cluster-13543.32838|Cluster-13543.32833|Cluster-13543.35187|Cluster-13543.8204|Cluster-13543.8010|Cluster-13543.24961|Cluster-13543.18665|Clus…
CC	GO:0009507	chloroplast	64|2403	0.0122595	22	42	0.52381	64	2403	1.45134	Cluster-13543.33426|Cluster-13543.35670|Cluster-13543.33371|Cluster-13543.5219|Cluster-13543.32218|Cluster-13543.30545|Cluster-13543.31562|Cluster-25121.0|Cluster-13543.21728|Cluster-13543.35693|Cluster-13543.36926|Cluster-13543.14786|Cluster-13543.40788|Cluster-13543.34052|Cluster-13543.16760|Cluster-13543.15617|Cluster-13543.8604|Cluster-13543.46569|Cluster-13543.33691|Cluster-13543.34651|Clust…
BP	GO:0023052	signaling	63|2029	0.00107431	24	39	0.615385	63	2029	1.692	Cluster-13543.53024|Cluster-13543.125|Cluster-13543.8010|Cluster-13543.19742|Cluster-13543.7660|Cluster-13543.19212|Cluster-13543.8962|Cluster-13543.19267|Cluster-13543.28402|Cluster-22527.0|Cluster-13543.14967|Cluster-13543.16636|Cluster-13543.9653|Cluster-13543.22255|Cluster-13543.480|Cluster-13543.8546|Cluster-13543.8188|Cluster-13543.16931|Cluster-13543.24642|Cluster-13543.41907|Cluster-13543…
BP	GO:0006355	regulation of transcription DNA-templated	62|2384	0.036242	26	36	0.722222	62	2384	1.41719	Cluster-13543.27800|Cluster-13543.26363|Cluster-13543.7697|Cluster-13543.32916|Cluster-13543.8204|Cluster-13543.2870|Cluster-13543.10458|Cluster-13543.16917|Cluster-13543.44774|Cluster-13543.47446|Cluster-13543.34395|Cluster-13543.480|Cluster-13543.9915|Cluster-13543.30312|Cluster-13543.2413|Cluster-13543.6062|Cluster-13543.15977|Cluster-13543.2708|Cluster-13543.17015|Cluster-13543.19384|Cluster-…
BP	GO:1903506	regulation of nucleic acid-templated transcription	62|2384	0.036242	26	36	0.722222	62	2384	1.41719	Cluster-13543.27800|Cluster-13543.26363|Cluster-13543.7697|Cluster-13543.32916|Cluster-13543.8204|Cluster-13543.2870|Cluster-13543.10458|Cluster-13543.16917|Cluster-13543.44774|Cluster-13543.47446|Cluster-13543.34395|Cluster-13543.480|Cluster-13543.9915|Cluster-13543.30312|Cluster-13543.2413|Cluster-13543.6062|Cluster-13543.15977|Cluster-13543.2708|Cluster-13543.17015|Cluster-13543.19384|Cluster-…
BP	GO:2001141	regulation of RNA biosynthetic process	62|2384	0.036242	26	36	0.722222	62	2384	1.41719	Cluster-13543.27800|Cluster-13543.26363|Cluster-13543.7697|Cluster-13543.32916|Cluster-13543.8204|Cluster-13543.2870|Cluster-13543.10458|Cluster-13543.16917|Cluster-13543.44774|Cluster-13543.47446|Cluster-13543.34395|Cluster-13543.480|Cluster-13543.9915|Cluster-13543.30312|Cluster-13543.2413|Cluster-13543.6062|Cluster-13543.15977|Cluster-13543.2708|Cluster-13543.17015|Cluster-13543.19384|Cluster-…
BP	GO:0009056	catabolic process	61|1911	0.000845851	25	36	0.694444	61	1911	1.73944	Cluster-13543.57561|Cluster-13543.35762|Cluster-13543.8188|Cluster-13543.55739|Cluster-13543.31562|Cluster-13543.21728|Cluster-13543.4023|Cluster-13543.20145|Cluster-13543.31194|Cluster-13543.24895|Cluster-13543.28232|Cluster-13543.43741|Cluster-13543.47783|Cluster-13543.31617|Cluster-13543.18294|Cluster-13543.59178|Cluster-13543.36316|Cluster-13543.37286|Cluster-13543.34016|Cluster-13543.32333|C…
BP	GO:0007165	signal transduction	61|1986	0.00182467	23	38	0.605263	61	1986	1.67376	Cluster-13543.53024|Cluster-13543.125|Cluster-13543.8010|Cluster-13543.19742|Cluster-13543.7660|Cluster-13543.19212|Cluster-13543.8962|Cluster-13543.19267|Cluster-13543.28402|Cluster-22527.0|Cluster-13543.14967|Cluster-13543.16636|Cluster-13543.9653|Cluster-13543.22255|Cluster-13543.480|Cluster-13543.8546|Cluster-13543.8188|Cluster-13543.16931|Cluster-13543.24642|Cluster-13543.41907|Cluster-13543…
BP	GO:0006796	phosphate-containing compound metabolic process	58|2189	0.0349287	17	41	0.414634	58	2189	1.44386	Cluster-13543.31186|Cluster-13543.17605|Cluster-13543.17162|Cluster-13543.7694|Cluster-13543.26363|Cluster-13543.8204|Cluster-13543.11174|Cluster-13543.18665|Cluster-13543.16733|Cluster-13543.19742|Cluster-13543.21261|Cluster-13543.17409|Cluster-13543.19212|Cluster-13543.8962|Cluster-13543.39311|Cluster-13543.1157|Cluster-13543.31696|Cluster-13543.14967|Cluster-13543.28232|Cluster-13543.16636|Clu…
BP	GO:0006793	phosphorus metabolic process	58|2232	0.045956	17	41	0.414634	58	2232	1.41604	Cluster-13543.31186|Cluster-13543.17605|Cluster-13543.17162|Cluster-13543.7694|Cluster-13543.26363|Cluster-13543.8204|Cluster-13543.11174|Cluster-13543.18665|Cluster-13543.16733|Cluster-13543.19742|Cluster-13543.21261|Cluster-13543.17409|Cluster-13543.19212|Cluster-13543.8962|Cluster-13543.39311|Cluster-13543.1157|Cluster-13543.31696|Cluster-13543.14967|Cluster-13543.28232|Cluster-13543.16636|Clu…
BP	GO:0044281	small molecule metabolic process	55|1813	0.00459285	23	32	0.71875	55	1813	1.65313	Cluster-13543.52967|Cluster-13543.35762|Cluster-13543.40959|Cluster-13543.47852|Cluster-13543.48207|Cluster-13543.39542|Cluster-13543.18578|Cluster-13543.31562|Cluster-13543.8573|Cluster-13543.4023|Cluster-13543.16733|Cluster-13543.14128|Cluster-13543.20145|Cluster-13543.24452|Cluster-23876.0|Cluster-13543.24895|Cluster-13543.34089|Cluster-13543.31617|Cluster-13543.18294|Cluster-13543.36316|Clust…
MF	GO:0140110	transcription regulator activity	53|1814	0.0116124	23	30	0.766667	53	1814	1.59214	Cluster-13543.27800|Cluster-13543.7697|Cluster-13543.32916|Cluster-13543.2870|Cluster-23304.0|Cluster-13543.44774|Cluster-13543.34395|Cluster-13543.480|Cluster-13543.30312|Cluster-13543.24781|Cluster-13543.2413|Cluster-13543.42808|Cluster-13543.6062|Cluster-13543.15974|Cluster-13543.40960|Cluster-13543.37632|Cluster-13543.18689|Cluster-13543.24642|Cluster-13543.54720|Cluster-13543.15977|Cluster-1…
BP	GO:1901575	organic substance catabolic process	52|1683	0.00454121	22	30	0.733333	52	1683	1.68368	Cluster-13543.57561|Cluster-13543.35762|Cluster-13543.8188|Cluster-13543.55739|Cluster-13543.31562|Cluster-13543.21728|Cluster-13543.4023|Cluster-13543.20145|Cluster-13543.31194|Cluster-13543.24895|Cluster-13543.28232|Cluster-13543.43741|Cluster-13543.47783|Cluster-13543.31617|Cluster-13543.18294|Cluster-13543.59178|Cluster-13543.36316|Cluster-13543.37286|Cluster-13543.34016|Cluster-13543.32333|C…
BP	GO:0006952	defense response	52|1704	0.00584988	14	38	0.368421	52	1704	1.66293	Cluster-13543.10408|Cluster-13543.11823|Cluster-13543.35588|Cluster-13543.37444|Cluster-13543.41907|Cluster-13543.27573|Cluster-13543.5040|Cluster-13543.26522|Cluster-13543.50869|Cluster-13543.37377|Cluster-13543.16585|Cluster-13543.26363|Cluster-13543.53398|Cluster-13543.16931|Cluster-13543.44119|Cluster-13543.16786|Cluster-13543.41368|Cluster-13543.31519|Cluster-13543.10459|Cluster-13543.33357|…
MF	GO:0003700	DNA-binding transcription factor activity	52|1660	0.00610295	23	29	0.793103	52	1660	1.70701	Cluster-13543.27800|Cluster-13543.7697|Cluster-13543.32916|Cluster-13543.2870|Cluster-23304.0|Cluster-13543.44774|Cluster-13543.34395|Cluster-13543.480|Cluster-13543.30312|Cluster-13543.24781|Cluster-13543.2413|Cluster-13543.42808|Cluster-13543.6062|Cluster-13543.15974|Cluster-13543.40960|Cluster-13543.37632|Cluster-13543.18689|Cluster-13543.24642|Cluster-13543.54720|Cluster-13543.15977|Cluster-1…
BP	GO:0044419	biological process involved in interspecies interaction between organisms	51|1507	0.000916859	16	35	0.457143	51	1507	1.84416	Cluster-13543.10442|Cluster-13543.49014|Cluster-13543.33213|Cluster-13543.3124|Cluster-13543.45803|Cluster-13543.54852|Cluster-13543.10408|Cluster-13543.35588|Cluster-13543.37444|Cluster-13543.41907|Cluster-13543.27573|Cluster-13543.11823|Cluster-13543.5040|Cluster-13543.26522|Cluster-13543.50869|Cluster-13543.44119|Cluster-13543.38647|Cluster-13543.36804|Cluster-13543.31186|Cluster-13543.47852|C…
BP	GO:0009607	response to biotic stimulus	51|1512	0.000950258	16	35	0.457143	51	1512	1.83806	Cluster-13543.10442|Cluster-13543.49014|Cluster-13543.33213|Cluster-13543.3124|Cluster-13543.45803|Cluster-13543.10408|Cluster-13543.35588|Cluster-13543.37444|Cluster-13543.41907|Cluster-13543.27573|Cluster-13543.11823|Cluster-13543.5040|Cluster-13543.26522|Cluster-13543.50869|Cluster-13543.37377|Cluster-13543.44119|Cluster-13543.38647|Cluster-13543.36804|Cluster-13543.31186|Cluster-13543.47852|C…
BP	GO:0071554	cell wall organization or biogenesis	50|700	4.12506e-13	9	41	0.219512	50	700	3.89236	Cluster-13543.38523|Cluster-13543.21728|Cluster-13543.16100|Cluster-13543.44196|Cluster-13543.3107|Cluster-13543.44197|Cluster-13543.37286|Cluster-13543.15453|Cluster-13543.36144|Cluster-13543.39951|Cluster-13543.32671|Cluster-13543.8210|Cluster-13543.30585|Cluster-13543.48262|Cluster-13543.16786|Cluster-13543.10519|Cluster-13543.25439|Cluster-13543.18409|Cluster-25121.0|Cluster-13543.41368|Clust…
BP	GO:0005975	carbohydrate metabolic process	50|1183	4.35076e-06	16	34	0.470588	50	1183	2.30317	Cluster-13543.21728|Cluster-13543.16100|Cluster-13543.28402|Cluster-13543.24895|Cluster-13543.34089|Cluster-13543.59178|Cluster-13543.37286|Cluster-13543.27197|Cluster-13543.36144|Cluster-13543.28192|Cluster-13543.25221|Cluster-13543.47308|Cluster-13543.39951|Cluster-13543.32671|Cluster-13543.8210|Cluster-13543.30585|Cluster-13543.16786|Cluster-13543.12952|Cluster-13543.10519|Cluster-13543.40092|…
BP	GO:0043207	response to external biotic stimulus	50|1485	0.00106825	16	34	0.470588	50	1485	1.83478	Cluster-13543.10442|Cluster-13543.49014|Cluster-13543.33213|Cluster-13543.3124|Cluster-13543.45803|Cluster-13543.10408|Cluster-13543.35588|Cluster-13543.37444|Cluster-13543.41907|Cluster-13543.27573|Cluster-13543.11823|Cluster-13543.5040|Cluster-13543.26522|Cluster-13543.50869|Cluster-13543.44119|Cluster-13543.38647|Cluster-13543.36804|Cluster-13543.31186|Cluster-13543.47852|Cluster-13543.51353|C…
BP	GO:0051707	response to other organism	50|1485	0.00106825	16	34	0.470588	50	1485	1.83478	Cluster-13543.10442|Cluster-13543.49014|Cluster-13543.33213|Cluster-13543.3124|Cluster-13543.45803|Cluster-13543.10408|Cluster-13543.35588|Cluster-13543.37444|Cluster-13543.41907|Cluster-13543.27573|Cluster-13543.11823|Cluster-13543.5040|Cluster-13543.26522|Cluster-13543.50869|Cluster-13543.44119|Cluster-13543.38647|Cluster-13543.36804|Cluster-13543.31186|Cluster-13543.47852|Cluster-13543.51353|C…
BP	GO:0009791	post-embryonic development	48|1633	0.0160277	19	29	0.655172	48	1633	1.60176	Cluster-13543.47844|Cluster-13543.19267|Cluster-13543.28402|Cluster-13543.24452|Cluster-13543.9479|Cluster-19955.0|Cluster-13543.12315|Cluster-13543.5940|Cluster-13543.34999|Cluster-13543.17015|Cluster-13543.53326|Cluster-13543.40411|Cluster-13543.42808|Cluster-13543.8894|Cluster-13543.57561|Cluster-13543.14972|Cluster-13543.55076|Cluster-13543.34089|Cluster-22658.0|Cluster-13543.45015|Cluster-13…
BP	GO:0071310	cellular response to organic substance	47|1263	0.000216126	17	30	0.566667	47	1263	2.02785	Cluster-13543.19742|Cluster-13543.8962|Cluster-13543.19267|Cluster-13543.28402|Cluster-22527.0|Cluster-13543.9653|Cluster-13543.8188|Cluster-13543.480|Cluster-13543.8546|Cluster-13543.16931|Cluster-13543.24642|Cluster-13543.41907|Cluster-13543.11909|Cluster-13543.15977|Cluster-13543.12412|Cluster-13543.35634|Cluster-13543.41368|Cluster-13543.31519|Cluster-13543.2708|Cluster-13543.25985|Cluster-13…
BP	GO:0033993	response to lipid	46|999	1.42264e-06	18	28	0.642857	46	999	2.50919	Cluster-13543.19742|Cluster-13543.47446|Cluster-13543.19267|Cluster-13543.28402|Cluster-13543.9653|Cluster-13543.18919|Cluster-13543.16931|Cluster-13543.35634|Cluster-13543.31519|Cluster-13543.25985|Cluster-13543.17142|Cluster-13543.18222|Cluster-13543.35314|Cluster-13543.10280|Cluster-13543.12698|Cluster-13543.30164|Cluster-13543.18294|Cluster-13543.37691|Cluster-13543.52258|Cluster-13543.33371|…
BP	GO:0016310	phosphorylation	46|1591	0.0239432	13	33	0.393939	46	1591	1.57554	Cluster-13543.31186|Cluster-13543.17605|Cluster-13543.17162|Cluster-13543.7694|Cluster-13543.26363|Cluster-13543.8204|Cluster-13543.11174|Cluster-13543.18665|Cluster-13543.21261|Cluster-13543.17409|Cluster-13543.19212|Cluster-13543.8962|Cluster-13543.39311|Cluster-13543.31696|Cluster-13543.14967|Cluster-13543.16636|Cluster-13543.50212|Cluster-13543.8010|Cluster-13543.10280|Cluster-13543.32405|Clu…
MF	GO:0016773	phosphotransferase activity alcohol group as acceptor	45|1275	0.00233006	13	32	0.40625	45	1275	1.92329	Cluster-13543.31186|Cluster-13543.17605|Cluster-13543.32405|Cluster-13543.17162|Cluster-13543.7694|Cluster-13543.26363|Cluster-13543.32838|Cluster-13543.32833|Cluster-13543.35187|Cluster-13543.8204|Cluster-13543.8010|Cluster-13543.10408|Cluster-13543.21261|Cluster-13543.17409|Cluster-13543.32408|Cluster-13543.19212|Cluster-13543.8962|Cluster-13543.39311|Cluster-13543.1157|Cluster-13543.31696|Clus…
MF	GO:0016301	kinase activity	45|1472	0.0117493	13	32	0.40625	45	1472	1.66589	Cluster-13543.31186|Cluster-13543.17605|Cluster-13543.32405|Cluster-13543.17162|Cluster-13543.7694|Cluster-13543.26363|Cluster-13543.32838|Cluster-13543.32833|Cluster-13543.35187|Cluster-13543.8204|Cluster-13543.8010|Cluster-13543.10408|Cluster-13543.21261|Cluster-13543.17409|Cluster-13543.32408|Cluster-13543.19212|Cluster-13543.8962|Cluster-13543.39311|Cluster-13543.1157|Cluster-13543.31696|Clus…
BP	GO:0009653	anatomical structure morphogenesis	44|1043	2.1917e-05	8	36	0.222222	44	1043	2.29885	Cluster-13543.47844|Cluster-13543.12322|Cluster-23304.0|Cluster-13543.28402|Cluster-13543.24452|Cluster-13543.26805|Cluster-13543.12315|Cluster-13543.5152|Cluster-13543.48262|Cluster-13543.18409|Cluster-13543.48263|Cluster-13543.47137|Cluster-13543.31615|Cluster-13543.47073|Cluster-13543.18222|Cluster-13543.23714|Cluster-13543.17124|Cluster-13543.1157|Cluster-13543.5710|Cluster-13543.27635|Cluste…
BP	GO:0032870	cellular response to hormone stimulus	44|1076	4.51486e-05	17	27	0.62963	44	1076	2.22834	Cluster-13543.19742|Cluster-13543.8962|Cluster-13543.19267|Cluster-13543.28402|Cluster-22527.0|Cluster-13543.9653|Cluster-13543.8188|Cluster-13543.480|Cluster-13543.8546|Cluster-13543.16931|Cluster-13543.24642|Cluster-13543.41907|Cluster-13543.11909|Cluster-13543.15977|Cluster-13543.12412|Cluster-13543.35634|Cluster-13543.41368|Cluster-13543.31519|Cluster-13543.2708|Cluster-13543.25985|Cluster-13…
BP	GO:0071495	cellular response to endogenous stimulus	44|1107	9.2163e-05	17	27	0.62963	44	1107	2.16594	Cluster-13543.19742|Cluster-13543.8962|Cluster-13543.19267|Cluster-13543.28402|Cluster-22527.0|Cluster-13543.9653|Cluster-13543.8188|Cluster-13543.480|Cluster-13543.8546|Cluster-13543.16931|Cluster-13543.24642|Cluster-13543.41907|Cluster-13543.11909|Cluster-13543.15977|Cluster-13543.12412|Cluster-13543.35634|Cluster-13543.41368|Cluster-13543.31519|Cluster-13543.2708|Cluster-13543.25985|Cluster-13…
BP	GO:0055085	transmembrane transport	44|1301	0.00239119	18	26	0.692308	44	1301	1.84296	Cluster-13543.42586|Cluster-13543.49014|Cluster-13543.25621|Cluster-13543.8546|Cluster-13543.45384|Cluster-13543.25775|Cluster-13543.51353|Cluster-13543.33213|Cluster-13543.36069|Cluster-13543.33406|Cluster-13543.44730|Cluster-13543.17843|Cluster-13543.10443|Cluster-13543.17734|Cluster-13543.43017|Cluster-13543.10660|Cluster-13543.20398|Cluster-13543.42890|Cluster-13543.10442|Cluster-13543.41368|…
BP	GO:0071555	cell wall organization	43|532	4.12506e-13	6	37	0.162162	43	532	4.40452	Cluster-13543.44196|Cluster-13543.3107|Cluster-13543.44197|Cluster-13543.36144|Cluster-13543.39951|Cluster-13543.32671|Cluster-13543.8210|Cluster-13543.30585|Cluster-13543.48262|Cluster-13543.16786|Cluster-13543.10519|Cluster-13543.25439|Cluster-13543.18409|Cluster-25121.0|Cluster-13543.41368|Cluster-13543.48263|Cluster-13543.33357|Cluster-13543.16100|Cluster-13543.47137|Cluster-13543.8863|Cluste…
BP	GO:0045229	external encapsulating structure organization	43|579	5.50449e-12	6	37	0.162162	43	579	4.04698	Cluster-13543.44196|Cluster-13543.3107|Cluster-13543.44197|Cluster-13543.36144|Cluster-13543.39951|Cluster-13543.32671|Cluster-13543.8210|Cluster-13543.30585|Cluster-13543.48262|Cluster-13543.16786|Cluster-13543.10519|Cluster-13543.25439|Cluster-13543.18409|Cluster-25121.0|Cluster-13543.41368|Cluster-13543.48263|Cluster-13543.33357|Cluster-13543.16100|Cluster-13543.47137|Cluster-13543.8863|Cluste…
BP	GO:0044248	cellular catabolic process	43|1478	0.0268925	22	21	1.04762	43	1478	1.58539	Cluster-13543.57561|Cluster-13543.35762|Cluster-13543.8188|Cluster-13543.55739|Cluster-13543.31562|Cluster-13543.21728|Cluster-13543.4023|Cluster-13543.20145|Cluster-13543.24895|Cluster-13543.28232|Cluster-13543.43741|Cluster-13543.47783|Cluster-13543.31617|Cluster-13543.18294|Cluster-13543.36316|Cluster-13543.37286|Cluster-13543.34016|Cluster-13543.32333|Cluster-13543.18091|Cluster-13543.40411|C…
CC	GO:0031967	organelle envelope	43|1515	0.0202758	15	28	0.535714	43	1515	1.54667	Cluster-13543.35670|Cluster-13543.32218|Cluster-13543.42586|Cluster-13543.35693|Cluster-13543.36926|Cluster-13543.40788|Cluster-13543.34052|Cluster-13543.16760|Cluster-13543.15617|Cluster-13543.8604|Cluster-13543.33691|Cluster-13543.34651|Cluster-13543.35210|Cluster-13543.34842|Cluster-13543.37122|Cluster-13543.32793|Cluster-13543.30258|Cluster-13543.29656|Cluster-13543.33213|Cluster-13543.2299|C…
CC	GO:0031975	envelope	43|1515	0.0202758	15	28	0.535714	43	1515	1.54667	Cluster-13543.35670|Cluster-13543.32218|Cluster-13543.42586|Cluster-13543.35693|Cluster-13543.36926|Cluster-13543.40788|Cluster-13543.34052|Cluster-13543.16760|Cluster-13543.15617|Cluster-13543.8604|Cluster-13543.33691|Cluster-13543.34651|Cluster-13543.35210|Cluster-13543.34842|Cluster-13543.37122|Cluster-13543.32793|Cluster-13543.30258|Cluster-13543.29656|Cluster-13543.33213|Cluster-13543.2299|C…
BP	GO:0009755	hormone-mediated signaling pathway	41|1014	0.000130302	16	25	0.64	41	1014	2.20337	Cluster-13543.19742|Cluster-13543.8962|Cluster-13543.19267|Cluster-13543.28402|Cluster-22527.0|Cluster-13543.9653|Cluster-13543.480|Cluster-13543.8546|Cluster-13543.8188|Cluster-13543.16931|Cluster-13543.24642|Cluster-13543.41907|Cluster-13543.11909|Cluster-13543.15977|Cluster-13543.12412|Cluster-13543.35634|Cluster-13543.41368|Cluster-13543.31519|Cluster-13543.2708|Cluster-13543.25985|Cluster-13…
BP	GO:0006082	organic acid metabolic process	41|1222	0.0043623	17	24	0.708333	41	1222	1.82833	Cluster-13543.52967|Cluster-13543.35762|Cluster-13543.47852|Cluster-13543.39542|Cluster-13543.18578|Cluster-13543.31562|Cluster-13543.8573|Cluster-13543.14128|Cluster-13543.24452|Cluster-23876.0|Cluster-13543.31617|Cluster-13543.18294|Cluster-13543.36316|Cluster-13543.12315|Cluster-13543.34016|Cluster-13543.3084|Cluster-13543.8604|Cluster-19266.0|Cluster-13543.43152|Cluster-13543.5040|Cluster-135…
MF	GO:0004672	protein kinase activity	41|1111	0.00233006	9	32	0.28125	41	1111	2.011	Cluster-13543.31186|Cluster-13543.17605|Cluster-13543.32405|Cluster-13543.17162|Cluster-13543.7694|Cluster-13543.26363|Cluster-13543.32838|Cluster-13543.32833|Cluster-13543.35187|Cluster-13543.8204|Cluster-13543.8010|Cluster-13543.10408|Cluster-13543.21261|Cluster-13543.17409|Cluster-13543.32408|Cluster-13543.19212|Cluster-13543.8962|Cluster-13543.39311|Cluster-13543.31696|Cluster-13543.14967|Clu…
MF	GO:0005215	transporter activity	41|1271	0.00891427	18	23	0.782609	41	1271	1.75784	Cluster-13543.33406|Cluster-13543.17843|Cluster-13543.17734|Cluster-13543.51353|Cluster-13543.42890|Cluster-13543.42586|Cluster-13543.5309|Cluster-13543.49014|Cluster-13543.30272|Cluster-13543.5250|Cluster-13543.15617|Cluster-13543.1603|Cluster-13543.47085|Cluster-13543.25621|Cluster-13543.8546|Cluster-13543.8566|Cluster-13543.33060|Cluster-13543.45384|Cluster-13543.8252|Cluster-13543.22101|Clust…
BP	GO:0040007	growth	40|718	7.88399e-08	7	33	0.212121	40	718	3.03583	Cluster-13543.19267|Cluster-13543.24452|Cluster-13543.12315|Cluster-13543.5152|Cluster-13543.10787|Cluster-13543.11909|Cluster-13543.12412|Cluster-13543.13565|Cluster-13543.8716|Cluster-13543.17142|Cluster-13543.2948|Cluster-13543.35314|Cluster-13543.5040|Cluster-13543.33990|Cluster-13543.18435|Cluster-13543.18919|Cluster-13543.17124|Cluster-13543.8962|Cluster-13543.1157|Cluster-13543.5710|Cluste…
BP	GO:0006629	lipid metabolic process	40|1161	0.0031909	12	28	0.428571	40	1161	1.87745	Cluster-13543.47852|Cluster-13543.12322|Cluster-13543.14128|Cluster-13543.1157|Cluster-13543.24452|Cluster-13543.28232|Cluster-13543.34804|Cluster-13543.36316|Cluster-13543.12315|Cluster-13543.30122|Cluster-13543.10459|Cluster-13543.8604|Cluster-19266.0|Cluster-13543.25483|Cluster-13543.14790|Cluster-13543.34495|Cluster-13543.6278|Cluster-13543.5219|Cluster-13543.3084|Cluster-13543.31519|Cluster-…
BP	GO:0006468	protein phosphorylation	40|1182	0.0043623	9	31	0.290323	40	1182	1.8441	Cluster-13543.31186|Cluster-13543.17605|Cluster-13543.17162|Cluster-13543.7694|Cluster-13543.26363|Cluster-13543.8204|Cluster-13543.11174|Cluster-13543.18665|Cluster-13543.21261|Cluster-13543.17409|Cluster-13543.19212|Cluster-13543.39311|Cluster-13543.31696|Cluster-13543.14967|Cluster-13543.16636|Cluster-13543.50212|Cluster-13543.8010|Cluster-13543.10280|Cluster-13543.32405|Cluster-13543.53024|Cl…
CC	GO:0005773	vacuole	40|1188	0.00176146	13	27	0.481481	40	1188	1.83478	Cluster-13543.36069|Cluster-13543.51353|Cluster-13543.41368|Cluster-13543.19167|Cluster-13543.36761|Cluster-13543.41710|Cluster-13543.10377|Cluster-13543.8285|Cluster-13543.17383|Cluster-13543.15617|Cluster-13543.1603|Cluster-13543.32493|Cluster-13543.39311|Cluster-13543.28192|Cluster-13543.25621|Cluster-13543.8546|Cluster-13543.26650|Cluster-13543.23896|Cluster-13543.20320|Cluster-13543.28232|Cl…
MF	GO:0022857	transmembrane transporter activity	40|1230	0.00891427	17	23	0.73913	40	1230	1.77213	Cluster-13543.33406|Cluster-13543.17843|Cluster-13543.17734|Cluster-13543.51353|Cluster-13543.42890|Cluster-13543.42586|Cluster-13543.5309|Cluster-13543.49014|Cluster-13543.30272|Cluster-13543.5250|Cluster-13543.15617|Cluster-13543.1603|Cluster-13543.47085|Cluster-13543.25621|Cluster-13543.8546|Cluster-13543.8566|Cluster-13543.33060|Cluster-13543.45384|Cluster-13543.8252|Cluster-13543.22101|Clust…
BP	GO:0043436	oxoacid metabolic process	39|1177	0.00711128	17	22	0.772727	39	1177	1.80563	Cluster-13543.52967|Cluster-13543.35762|Cluster-13543.47852|Cluster-13543.39542|Cluster-13543.18578|Cluster-13543.31562|Cluster-13543.8573|Cluster-13543.14128|Cluster-23876.0|Cluster-13543.31617|Cluster-13543.18294|Cluster-13543.36316|Cluster-13543.34016|Cluster-13543.3084|Cluster-13543.8604|Cluster-19266.0|Cluster-13543.43152|Cluster-13543.5040|Cluster-13543.14790|Cluster-13543.19234|Cluster-135…
BP	GO:0099402	plant organ development	38|1164	0.0101589	13	25	0.52	38	1164	1.77898	Cluster-13543.28402|Cluster-13543.16862|Cluster-13543.14361|Cluster-19803.0|Cluster-13543.10546|Cluster-13543.43152|Cluster-13543.30122|Cluster-13543.27635|Cluster-13543.8188|Cluster-13543.41907|Cluster-13543.11909|Cluster-13543.48107|Cluster-13543.3565|Cluster-13543.10240|Cluster-13543.35693|Cluster-13543.10716|Cluster-13543.34052|Cluster-13543.7660|Cluster-13543.35503|Cluster-13543.19349|Cluste…
CC	GO:0009526	plastid envelope	38|995	0.000270605	11	27	0.407407	38	995	2.08114	Cluster-13543.35670|Cluster-13543.32218|Cluster-13543.35693|Cluster-13543.36926|Cluster-13543.40788|Cluster-13543.34052|Cluster-13543.16760|Cluster-13543.15617|Cluster-13543.8604|Cluster-13543.33691|Cluster-13543.34651|Cluster-13543.35210|Cluster-13543.34842|Cluster-13543.37122|Cluster-13543.32793|Cluster-13543.30258|Cluster-13543.29656|Cluster-13543.33213|Cluster-13543.2299|Cluster-13543.32710|C…
BP	GO:0048367	shoot system development	37|988	0.00134321	11	26	0.423077	37	988	2.04073	Cluster-13543.47844|Cluster-13543.12322|Cluster-23304.0|Cluster-13543.28402|Cluster-13543.24452|Cluster-19955.0|Cluster-13543.12315|Cluster-13543.16862|Cluster-13543.34999|Cluster-13543.17015|Cluster-13543.53326|Cluster-13543.40411|Cluster-13543.42808|Cluster-13543.9479|Cluster-19803.0|Cluster-13543.10546|Cluster-13543.43152|Cluster-13543.30122|Cluster-13543.55076|Cluster-22658.0|Cluster-13543.41…
BP	GO:0098542	defense response to other organism	36|1178	0.0270641	11	25	0.44	36	1178	1.66532	Cluster-13543.10408|Cluster-13543.35588|Cluster-13543.37444|Cluster-13543.41907|Cluster-13543.27573|Cluster-13543.5040|Cluster-13543.26522|Cluster-13543.50869|Cluster-13543.44119|Cluster-13543.38647|Cluster-13543.36804|Cluster-13543.47852|Cluster-13543.8573|Cluster-13543.41710|Cluster-13543.10459|Cluster-13543.47085|Cluster-13543.16636|Cluster-13543.18294|Cluster-13543.17605|Cluster-13543.52044|C…
BP	GO:0019752	carboxylic acid metabolic process	35|1047	0.0104242	16	19	0.842105	35	1047	1.82164	Cluster-13543.52967|Cluster-13543.35762|Cluster-13543.47852|Cluster-13543.39542|Cluster-13543.18578|Cluster-13543.31562|Cluster-13543.8573|Cluster-13543.14128|Cluster-23876.0|Cluster-13543.31617|Cluster-13543.18294|Cluster-13543.36316|Cluster-13543.34016|Cluster-13543.3084|Cluster-13543.8604|Cluster-19266.0|Cluster-13543.43152|Cluster-13543.14790|Cluster-13543.19234|Cluster-13543.8735|Cluster-135…
BP	GO:0009266	response to temperature stimulus	34|648	4.9264e-06	17	17	1	34	648	2.85921	Cluster-13543.1202|Cluster-13543.44774|Cluster-13543.28315|Cluster-13543.2413|Cluster-13543.30132|Cluster-13543.18919|Cluster-13543.31519|Cluster-13543.18294|Cluster-13543.44730|Cluster-13543.41907|Cluster-13543.33371|Cluster-13543.13160|Cluster-13543.32218|Cluster-13543.31562|Cluster-13543.21040|Cluster-13543.19194|Cluster-13543.14361|Cluster-13543.47469|Cluster-13543.35693|Cluster-13543.31935|C…
MF	GO:0004674	protein serine/threonine kinase activity	33|865	0.00414262	7	26	0.269231	33	865	2.07893	Cluster-13543.31186|Cluster-13543.17605|Cluster-13543.32405|Cluster-13543.17162|Cluster-13543.26363|Cluster-13543.32838|Cluster-13543.32833|Cluster-13543.35187|Cluster-13543.8204|Cluster-13543.10408|Cluster-13543.32408|Cluster-13543.19212|Cluster-13543.39311|Cluster-13543.31696|Cluster-13543.14967|Cluster-13543.16636|Cluster-13543.35588|Cluster-13543.8010|Cluster-13543.7694|Cluster-13543.53024|Cl…
CC	GO:0048046	apoplast	32|457	7.07657e-09	5	27	0.185185	32	457	3.81571	Cluster-13543.36804|Cluster-13543.16585|Cluster-13543.5219|Cluster-13543.21728|Cluster-13543.35693|Cluster-13543.36245|Cluster-13543.28249|Cluster-13543.35210|Cluster-13543.26650|Cluster-13543.15567|Cluster-13543.21902|Cluster-13543.32393|Cluster-13543.2299|Cluster-13543.37286|Cluster-13543.5152|Cluster-13543.38647|Cluster-13543.8609|Cluster-13543.32671|Cluster-13543.8210|Cluster-19303.0|Cluster-…
BP	GO:1901701	cellular response to oxygen-containing compound	31|797	0.00244116	9	22	0.409091	31	797	2.11956	Cluster-13543.19742|Cluster-13543.19267|Cluster-13543.28402|Cluster-13543.9653|Cluster-13543.8010|Cluster-13543.16931|Cluster-13543.35634|Cluster-13543.31519|Cluster-13543.25985|Cluster-13543.17142|Cluster-13543.18222|Cluster-13543.35314|Cluster-13543.10280|Cluster-13543.12698|Cluster-13543.30164|Cluster-13543.52258|Cluster-13543.33371|Cluster-13543.18578|Cluster-13543.10408|Cluster-13543.12322|C…
CC	GO:0030312	external encapsulating structure	31|450	1.37827e-08	7	24	0.291667	31	450	3.75397	Cluster-13543.18409|Cluster-13543.21728|Cluster-13543.47137|Cluster-13543.35693|Cluster-13543.15617|Cluster-13543.34761|Cluster-13543.15341|Cluster-13543.26101|Cluster-13543.34493|Cluster-13543.28192|Cluster-13543.52639|Cluster-13543.35256|Cluster-13543.31424|Cluster-13543.12952|Cluster-13543.35665|Cluster-13543.34091|Cluster-13543.21019|Cluster-13543.26650|Cluster-13543.48020|Cluster-13543.37435…
CC	GO:0042170	plastid membrane	31|682	6.15182e-05	9	22	0.409091	31	682	2.47696	Cluster-13543.35670|Cluster-13543.32218|Cluster-13543.35693|Cluster-13543.36926|Cluster-13543.40788|Cluster-13543.34052|Cluster-13543.8604|Cluster-13543.34651|Cluster-13543.35210|Cluster-13543.34842|Cluster-13543.37122|Cluster-13543.2299|Cluster-13543.34495|Cluster-13543.46569|Cluster-13543.33371|Cluster-13543.30545|Cluster-13543.38647|Cluster-13543.48020|Cluster-13543.32710|Cluster-13543.33426|C…
CC	GO:0005618	cell wall	30|421	1.37827e-08	7	23	0.304348	30	421	3.88312	Cluster-13543.18409|Cluster-13543.21728|Cluster-13543.47137|Cluster-13543.35693|Cluster-13543.15617|Cluster-13543.34761|Cluster-13543.15341|Cluster-13543.26101|Cluster-13543.34493|Cluster-13543.28192|Cluster-13543.52639|Cluster-13543.35256|Cluster-13543.31424|Cluster-13543.12952|Cluster-13543.35665|Cluster-13543.21019|Cluster-13543.26650|Cluster-13543.48020|Cluster-13543.37435|Cluster-13543.21902…
CC	GO:0009579	thylakoid	30|602	2.32441e-05	7	23	0.304348	30	602	2.7156	Cluster-13543.33426|Cluster-13543.35670|Cluster-13543.5219|Cluster-13543.32218|Cluster-13543.30545|Cluster-13543.31562|Cluster-13543.36761|Cluster-13543.35693|Cluster-13543.36926|Cluster-13543.14786|Cluster-13543.40788|Cluster-13543.34052|Cluster-13543.16760|Cluster-13543.8604|Cluster-13543.33691|Cluster-13543.34651|Cluster-13543.35210|Cluster-13543.34842|Cluster-13543.37122|Cluster-13543.21588|C…
MF	GO:0004712	protein serine/threonine/tyrosine kinase activity	30|678	0.0014732	7	23	0.304348	30	678	2.4112	Cluster-13543.32405|Cluster-13543.17162|Cluster-13543.7694|Cluster-13543.53024|Cluster-13543.31186|Cluster-13543.53398|Cluster-13543.125|Cluster-13543.32838|Cluster-13543.32833|Cluster-13543.35187|Cluster-13543.8204|Cluster-13543.8010|Cluster-13543.24961|Cluster-13543.18665|Cluster-13543.10408|Cluster-13543.32408|Cluster-13543.19212|Cluster-13543.39311|Cluster-13543.42606|Cluster-13543.18554|Clus…
MF	GO:0106310	protein serine kinase activity	30|633	0.0014732	7	23	0.304348	30	633	2.58261	Cluster-13543.32405|Cluster-13543.17162|Cluster-13543.7694|Cluster-13543.53024|Cluster-13543.31186|Cluster-13543.53398|Cluster-13543.125|Cluster-13543.32838|Cluster-13543.32833|Cluster-13543.35187|Cluster-13543.8204|Cluster-13543.8010|Cluster-13543.24961|Cluster-13543.18665|Cluster-13543.10408|Cluster-13543.32408|Cluster-13543.19212|Cluster-13543.39311|Cluster-13543.42606|Cluster-13543.18554|Clus…
BP	GO:0009416	response to light stimulus	28|773	0.0109999	8	20	0.4	28	773	1.97388	Cluster-13543.32218|Cluster-13543.34842|Cluster-13543.24452|Cluster-13543.12315|Cluster-13543.8010|Cluster-13543.42808|Cluster-13543.17015|Cluster-13543.39311|Cluster-13543.22443|Cluster-13543.35762|Cluster-13543.34999|Cluster-13543.18409|Cluster-13543.21040|Cluster-13543.35693|Cluster-13543.17142|Cluster-13543.47804|Cluster-13543.8894|Cluster-13543.30258|Cluster-13543.24642|Cluster-13543.10787|C…
BP	GO:0009314	response to radiation	28|796	0.0155669	8	20	0.4	28	796	1.91684	Cluster-13543.32218|Cluster-13543.34842|Cluster-13543.24452|Cluster-13543.12315|Cluster-13543.8010|Cluster-13543.42808|Cluster-13543.17015|Cluster-13543.39311|Cluster-13543.22443|Cluster-13543.35762|Cluster-13543.34999|Cluster-13543.18409|Cluster-13543.21040|Cluster-13543.35693|Cluster-13543.17142|Cluster-13543.47804|Cluster-13543.8894|Cluster-13543.30258|Cluster-13543.24642|Cluster-13543.10787|C…
BP	GO:0010035	response to inorganic substance	27|790	0.0239432	16	11	1.45455	27	790	1.86242	Cluster-13543.1202|Cluster-13543.8010|Cluster-13543.18294|Cluster-13543.30122|Cluster-13543.17843|Cluster-13543.41907|Cluster-13543.33371|Cluster-13543.13341|Cluster-13543.18578|Cluster-13543.21040|Cluster-13543.2708|Cluster-13543.10459|Cluster-13543.47469|Cluster-13543.16917|Cluster-13543.19384|Cluster-13543.2413|Cluster-13543.31617|Cluster-13543.40092|Cluster-13543.45380|Cluster-13543.37691|Clu…
CC	GO:0009534	chloroplast thylakoid	27|520	3.04675e-05	6	21	0.285714	27	520	2.82945	Cluster-13543.35670|Cluster-13543.5219|Cluster-13543.32218|Cluster-13543.30545|Cluster-13543.35693|Cluster-13543.36926|Cluster-13543.14786|Cluster-13543.40788|Cluster-13543.34052|Cluster-13543.16760|Cluster-13543.8604|Cluster-13543.33691|Cluster-13543.34651|Cluster-13543.35210|Cluster-13543.34842|Cluster-13543.37122|Cluster-13543.32793|Cluster-13543.33213|Cluster-13543.2299|Cluster-13543.34495|Cl…
CC	GO:0031976	plastid thylakoid	27|522	3.04675e-05	6	21	0.285714	27	522	2.81861	Cluster-13543.35670|Cluster-13543.5219|Cluster-13543.32218|Cluster-13543.30545|Cluster-13543.35693|Cluster-13543.36926|Cluster-13543.14786|Cluster-13543.40788|Cluster-13543.34052|Cluster-13543.16760|Cluster-13543.8604|Cluster-13543.33691|Cluster-13543.34651|Cluster-13543.35210|Cluster-13543.34842|Cluster-13543.37122|Cluster-13543.32793|Cluster-13543.33213|Cluster-13543.2299|Cluster-13543.34495|Cl…
CC	GO:0097708	intracellular vesicle	27|832	0.0203579	7	20	0.35	27	832	1.76841	Cluster-13543.38523|Cluster-13543.36804|Cluster-13543.16585|Cluster-13543.36761|Cluster-13543.10377|Cluster-13543.21261|Cluster-13543.32493|Cluster-13543.21879|Cluster-13543.28192|Cluster-13543.20068|Cluster-13543.52639|Cluster-13543.48020|Cluster-13543.40722|Cluster-13543.31194|Cluster-13543.26101|Cluster-13543.32393|Cluster-13543.30183|Cluster-13543.16862|Cluster-13543.29186|Cluster-13543.13409…
BP	GO:0016049	cell growth	26|430	1.09396e-05	4	22	0.181818	26	430	3.29493	Cluster-13543.19267|Cluster-13543.24452|Cluster-13543.12315|Cluster-13543.5152|Cluster-13543.17124|Cluster-13543.8962|Cluster-13543.1157|Cluster-13543.5710|Cluster-13543.50212|Cluster-13543.32671|Cluster-13543.125|Cluster-13543.10519|Cluster-13543.48107|Cluster-13543.35665|Cluster-25121.0|Cluster-13543.12412|Cluster-13543.41368|Cluster-13543.13565|Cluster-13543.7660|Cluster-13543.35503|Cluster-13…
BP	GO:0044283	small molecule biosynthetic process	26|749	0.0237569	11	15	0.733333	26	749	1.89162	Cluster-13543.52967|Cluster-13543.40959|Cluster-13543.48207|Cluster-13543.18578|Cluster-13543.8573|Cluster-13543.24452|Cluster-13543.34089|Cluster-13543.12315|Cluster-13543.8604|Cluster-13543.18294|Cluster-13543.34495|Cluster-13543.8735|Cluster-13543.41368|Cluster-13543.3084|Cluster-13543.31519|Cluster-13543.25349|Cluster-13543.29463|Cluster-13543.20110|Cluster-13543.14321|Cluster-23876.0|Cluster…
CC	GO:0009505	plant-type cell wall	26|386	4.99565e-07	6	20	0.3	26	386	3.67052	Cluster-13543.18409|Cluster-13543.21728|Cluster-13543.47137|Cluster-13543.35693|Cluster-13543.15617|Cluster-13543.34761|Cluster-13543.15341|Cluster-13543.26101|Cluster-13543.34493|Cluster-13543.28192|Cluster-13543.52639|Cluster-13543.35256|Cluster-13543.31424|Cluster-13543.12952|Cluster-13543.35665|Cluster-13543.21019|Cluster-13543.26650|Cluster-13543.48020|Cluster-13543.37435|Cluster-13543.21902…
CC	GO:0031410	cytoplasmic vesicle	26|830	0.0338702	7	19	0.368421	26	830	1.70701	Cluster-13543.38523|Cluster-13543.36804|Cluster-13543.16585|Cluster-13543.36761|Cluster-13543.10377|Cluster-13543.21261|Cluster-13543.32493|Cluster-13543.21879|Cluster-13543.28192|Cluster-13543.20068|Cluster-13543.52639|Cluster-13543.48020|Cluster-13543.40722|Cluster-13543.31194|Cluster-13543.26101|Cluster-13543.32393|Cluster-13543.30183|Cluster-13543.16862|Cluster-13543.29186|Cluster-13543.13409…
MF	GO:0046983	protein dimerization activity	25|676	0.0149459	6	19	0.315789	25	676	2.01528	Cluster-13543.32218|Cluster-13543.8573|Cluster-13543.17015|Cluster-13543.9653|Cluster-13543.10787|Cluster-13543.32916|Cluster-13543.7988|Cluster-13543.34395|Cluster-13543.30312|Cluster-13543.2413|Cluster-13543.35314|Cluster-13543.42808|Cluster-13543.12271|Cluster-13543.6062|Cluster-22658.0|Cluster-13543.4023|Cluster-13543.17142|Cluster-13543.17773|Cluster-13543.21879|Cluster-13543.25483|Cluster-1…
BP	GO:0009617	response to bacterium	24|509	0.00106825	8	16	0.5	24	509	2.56942	Cluster-13543.10408|Cluster-13543.35588|Cluster-13543.37444|Cluster-13543.41907|Cluster-13543.11823|Cluster-13543.26522|Cluster-13543.31186|Cluster-13543.8573|Cluster-13543.31519|Cluster-13543.41710|Cluster-13543.43152|Cluster-13543.38647|Cluster-13543.8407|Cluster-13543.5040|Cluster-13543.18294|Cluster-13543.17605|Cluster-13543.52044|Cluster-13543.26363|Cluster-13543.36245|Cluster-13543.33691|Cl…
BP	GO:0006970	response to osmotic stress	24|557	0.0031909	15	9	1.66667	24	557	2.348	Cluster-13543.1202|Cluster-13543.18294|Cluster-13543.43015|Cluster-13543.41907|Cluster-13543.31519|Cluster-13543.25349|Cluster-13543.21040|Cluster-13543.2708|Cluster-13543.47469|Cluster-13543.14908|Cluster-13543.31194|Cluster-13543.30183|Cluster-13543.31617|Cluster-13543.45380|Cluster-13543.37691|Cluster-13543.34016|Cluster-13543.52044|Cluster-13543.24475|Cluster-13543.25985|Cluster-13543.19267|C…
BP	GO:0009737	response to abscisic acid	24|590	0.00652607	13	11	1.18182	24	590	2.21667	Cluster-13543.19742|Cluster-13543.47446|Cluster-13543.19267|Cluster-13543.9653|Cluster-13543.18919|Cluster-13543.16931|Cluster-13543.31519|Cluster-13543.25985|Cluster-13543.18294|Cluster-13543.37691|Cluster-13543.52258|Cluster-13543.33371|Cluster-13543.21040|Cluster-13543.16917|Cluster-13543.14908|Cluster-13543.5250|Cluster-13543.32493|Cluster-13543.3220|Cluster-13543.31194|Cluster-13543.45380|Cl…
BP	GO:0097305	response to alcohol	24|599	0.0076833	13	11	1.18182	24	599	2.18336	Cluster-13543.19742|Cluster-13543.47446|Cluster-13543.19267|Cluster-13543.9653|Cluster-13543.18919|Cluster-13543.16931|Cluster-13543.31519|Cluster-13543.25985|Cluster-13543.18294|Cluster-13543.37691|Cluster-13543.52258|Cluster-13543.33371|Cluster-13543.21040|Cluster-13543.16917|Cluster-13543.14908|Cluster-13543.5250|Cluster-13543.32493|Cluster-13543.3220|Cluster-13543.31194|Cluster-13543.45380|Cl…
BP	GO:0009409	response to cold	23|400	9.87892e-05	9	14	0.642857	23	400	3.13335	Cluster-13543.18919|Cluster-13543.44730|Cluster-13543.41907|Cluster-13543.33371|Cluster-13543.32218|Cluster-13543.31562|Cluster-13543.31519|Cluster-13543.21040|Cluster-13543.14361|Cluster-13543.47469|Cluster-13543.35693|Cluster-13543.28232|Cluster-13543.45380|Cluster-13543.37691|Cluster-13543.52044|Cluster-13543.31186|Cluster-13543.15977|Cluster-13543.29412|Cluster-13543.16760|Cluster-13543.30312…
BP	GO:0005976	polysaccharide metabolic process	23|495	0.00175452	5	18	0.277778	23	495	2.532	Cluster-13543.21728|Cluster-13543.16100|Cluster-13543.59178|Cluster-13543.37286|Cluster-13543.36144|Cluster-13543.39951|Cluster-13543.32671|Cluster-13543.8210|Cluster-13543.30585|Cluster-13543.25439|Cluster-13543.17180|Cluster-25121.0|Cluster-13543.8863|Cluster-13543.34718|Cluster-13543.36245|Cluster-13543.51861|Cluster-13543.18810|Cluster-13543.31194|Cluster-13543.34102|Cluster-13543.27726|Clust…
BP	GO:0071396	cellular response to lipid	23|594	0.0131473	7	16	0.4375	23	594	2.11	Cluster-13543.19742|Cluster-13543.19267|Cluster-13543.28402|Cluster-13543.9653|Cluster-13543.16931|Cluster-13543.35634|Cluster-13543.31519|Cluster-13543.25985|Cluster-13543.17142|Cluster-13543.18222|Cluster-13543.35314|Cluster-13543.10280|Cluster-13543.12698|Cluster-13543.30164|Cluster-13543.52258|Cluster-13543.10408|Cluster-13543.12322|Cluster-13543.37691|Cluster-13543.41907|Cluster-13543.28232|…
CC	GO:0009941	chloroplast envelope	23|701	0.0321296	8	15	0.533333	23	701	1.78793	Cluster-13543.35693|Cluster-13543.40788|Cluster-13543.16760|Cluster-13543.15617|Cluster-13543.33691|Cluster-13543.34651|Cluster-13543.32793|Cluster-13543.30258|Cluster-13543.29656|Cluster-13543.33213|Cluster-13543.2299|Cluster-13543.32710|Cluster-13543.50869|Cluster-13543.20945|Cluster-13543.30122|Cluster-13543.46569|Cluster-13543.33371|Cluster-13543.38647|Cluster-13543.48020|Cluster-13543.43015|…
BP	GO:0009651	response to salt stress	22|474	0.00239037	14	8	1.75	22	474	2.52922	Cluster-13543.1202|Cluster-13543.18294|Cluster-13543.43015|Cluster-13543.41907|Cluster-13543.31519|Cluster-13543.25349|Cluster-13543.21040|Cluster-13543.2708|Cluster-13543.47469|Cluster-13543.14908|Cluster-13543.31194|Cluster-13543.30183|Cluster-13543.45380|Cluster-13543.37691|Cluster-13543.34016|Cluster-13543.52044|Cluster-13543.24475|Cluster-13543.19267|Cluster-13543.3220|Cluster-13543.48020|Cl…
BP	GO:0048364	root development	22|614	0.0293817	7	15	0.466667	22	614	1.95252	Cluster-13543.16862|Cluster-13543.27635|Cluster-13543.8188|Cluster-13543.3565|Cluster-13543.10240|Cluster-13543.14361|Cluster-13543.34052|Cluster-13543.7660|Cluster-13543.35503|Cluster-13543.19349|Cluster-13543.47073|Cluster-13543.480|Cluster-13543.18554|Cluster-13543.33230|Cluster-13543.38533|Cluster-13543.8252|Cluster-13543.18887|Cluster-13543.16816|Cluster-13543.16145|Cluster-13543.34412|Clust…
BP	GO:0022622	root system development	22|615	0.0295447	7	15	0.466667	22	615	1.94935	Cluster-13543.16862|Cluster-13543.27635|Cluster-13543.8188|Cluster-13543.3565|Cluster-13543.10240|Cluster-13543.14361|Cluster-13543.34052|Cluster-13543.7660|Cluster-13543.35503|Cluster-13543.19349|Cluster-13543.47073|Cluster-13543.480|Cluster-13543.18554|Cluster-13543.33230|Cluster-13543.38533|Cluster-13543.8252|Cluster-13543.18887|Cluster-13543.16816|Cluster-13543.16145|Cluster-13543.34412|Clust…
CC	GO:0031225	anchored component of membrane	22|365	2.9122e-05	3	19	0.157895	22	365	3.28452	Cluster-13543.38523|Cluster-13543.16786|Cluster-13543.33357|Cluster-13543.19267|Cluster-13543.23896|Cluster-13543.51099|Cluster-13543.6847|Cluster-13543.18626|Cluster-13543.16884|Cluster-13543.10377|Cluster-13543.26650|Cluster-13543.16862|Cluster-13543.36144|Cluster-13543.38533|Cluster-13543.10546|Cluster-13543.12599|Cluster-13543.51285|Cluster-13543.1345|Cluster-13543.35622|Cluster-13543.34412|C…
MF	GO:0042802	identical protein binding	22|411	0.0014732	6	16	0.375	22	411	2.91691	Cluster-13543.18294|Cluster-13543.32218|Cluster-13543.8573|Cluster-13543.17015|Cluster-13543.9653|Cluster-13543.4023|Cluster-13543.10459|Cluster-13543.17142|Cluster-13543.17773|Cluster-13543.15617|Cluster-13543.21879|Cluster-13543.39311|Cluster-13543.30312|Cluster-23876.0|Cluster-13543.27915|Cluster-13543.53976|Cluster-13543.34495|Cluster-13543.26522|Cluster-13543.22443|Cluster-13543.7697|Cluster…
BP	GO:0042742	defense response to bacterium	21|407	0.00100501	7	14	0.5	21	407	2.81168	Cluster-13543.10408|Cluster-13543.35588|Cluster-13543.37444|Cluster-13543.41907|Cluster-13543.26522|Cluster-13543.8573|Cluster-13543.41710|Cluster-13543.38647|Cluster-13543.5040|Cluster-13543.18294|Cluster-13543.17605|Cluster-13543.52044|Cluster-13543.26363|Cluster-13543.31519|Cluster-13543.36245|Cluster-13543.33691|Cluster-13543.48020|Cluster-13543.8407|Cluster-13543.11823|Cluster-13543.8609|Clu…
CC	GO:0009535	chloroplast thylakoid membrane	21|423	0.000555096	6	15	0.4	21	423	2.70533	Cluster-13543.35670|Cluster-13543.32218|Cluster-13543.35693|Cluster-13543.36926|Cluster-13543.40788|Cluster-13543.34052|Cluster-13543.8604|Cluster-13543.34651|Cluster-13543.35210|Cluster-13543.34842|Cluster-13543.37122|Cluster-13543.2299|Cluster-13543.34495|Cluster-13543.33371|Cluster-13543.30545|Cluster-13543.33426|Cluster-13543.29412|Cluster-13543.33691|Cluster-13543.32793|Cluster-13543.43741|C…
CC	GO:0055035	plastid thylakoid membrane	21|425	0.000561026	6	15	0.4	21	425	2.6926	Cluster-13543.35670|Cluster-13543.32218|Cluster-13543.35693|Cluster-13543.36926|Cluster-13543.40788|Cluster-13543.34052|Cluster-13543.8604|Cluster-13543.34651|Cluster-13543.35210|Cluster-13543.34842|Cluster-13543.37122|Cluster-13543.2299|Cluster-13543.34495|Cluster-13543.33371|Cluster-13543.30545|Cluster-13543.33426|Cluster-13543.29412|Cluster-13543.33691|Cluster-13543.32793|Cluster-13543.43741|C…
CC	GO:0034357	photosynthetic membrane	21|446	0.000909037	6	15	0.4	21	446	2.56582	Cluster-13543.35670|Cluster-13543.32218|Cluster-13543.35693|Cluster-13543.36926|Cluster-13543.40788|Cluster-13543.34052|Cluster-13543.8604|Cluster-13543.34651|Cluster-13543.35210|Cluster-13543.34842|Cluster-13543.37122|Cluster-13543.2299|Cluster-13543.34495|Cluster-13543.33426|Cluster-13543.33371|Cluster-13543.30545|Cluster-13543.29412|Cluster-13543.33691|Cluster-13543.32793|Cluster-13543.43741|C…
CC	GO:0042651	thylakoid membrane	21|445	0.000909037	6	15	0.4	21	445	2.57158	Cluster-13543.35670|Cluster-13543.32218|Cluster-13543.35693|Cluster-13543.36926|Cluster-13543.40788|Cluster-13543.34052|Cluster-13543.8604|Cluster-13543.34651|Cluster-13543.35210|Cluster-13543.34842|Cluster-13543.37122|Cluster-13543.2299|Cluster-13543.34495|Cluster-13543.33371|Cluster-13543.30545|Cluster-13543.33426|Cluster-13543.29412|Cluster-13543.33691|Cluster-13543.32793|Cluster-13543.43741|C…
BP	GO:0000902	cell morphogenesis	20|425	0.00363086	3	17	0.176471	20	425	2.56438	Cluster-13543.24452|Cluster-13543.12315|Cluster-13543.5152|Cluster-13543.18222|Cluster-13543.17124|Cluster-13543.1157|Cluster-13543.5710|Cluster-13543.50212|Cluster-13543.125|Cluster-13543.41368|Cluster-13543.13565|Cluster-13543.7660|Cluster-13543.35503|Cluster-13543.47073|Cluster-13543.26650|Cluster-13543.40957|Cluster-13543.38533|Cluster-13543.28893|Cluster-13543.21999|Cluster-13543.36316
BP	GO:0048589	developmental growth	20|505	0.0191512	3	17	0.176471	20	505	2.15814	Cluster-13543.24452|Cluster-13543.12315|Cluster-13543.5152|Cluster-13543.17124|Cluster-13543.1157|Cluster-13543.5710|Cluster-13543.27635|Cluster-13543.50212|Cluster-13543.125|Cluster-13543.41368|Cluster-13543.13565|Cluster-13543.7660|Cluster-13543.35503|Cluster-13543.47073|Cluster-13543.26650|Cluster-13543.38533|Cluster-13543.55076|Cluster-13543.8252|Cluster-13543.36316|Cluster-13543.34412
BP	GO:0009908	flower development	20|544	0.0328369	6	14	0.428571	20	544	2.00342	Cluster-13543.28402|Cluster-13543.24452|Cluster-19955.0|Cluster-13543.12315|Cluster-13543.34999|Cluster-13543.17015|Cluster-13543.53326|Cluster-13543.40411|Cluster-13543.42808|Cluster-13543.9479|Cluster-13543.55076|Cluster-22658.0|Cluster-13543.41907|Cluster-13543.11909|Cluster-13543.48107|Cluster-13543.24599|Cluster-13543.44535|Cluster-13543.33691|Cluster-13543.18887|Cluster-13543.31234
BP	GO:0090567	reproductive shoot system development	20|557	0.0384738	6	14	0.428571	20	557	1.95666	Cluster-13543.28402|Cluster-13543.24452|Cluster-19955.0|Cluster-13543.12315|Cluster-13543.34999|Cluster-13543.17015|Cluster-13543.53326|Cluster-13543.40411|Cluster-13543.42808|Cluster-13543.9479|Cluster-13543.55076|Cluster-22658.0|Cluster-13543.41907|Cluster-13543.11909|Cluster-13543.48107|Cluster-13543.24599|Cluster-13543.44535|Cluster-13543.33691|Cluster-13543.18887|Cluster-13543.31234
BP	GO:0016053	organic acid biosynthetic process	20|574	0.0480222	9	11	0.818182	20	574	1.89871	Cluster-13543.52967|Cluster-13543.18578|Cluster-13543.8573|Cluster-13543.24452|Cluster-13543.12315|Cluster-13543.8604|Cluster-13543.18294|Cluster-13543.8735|Cluster-13543.41368|Cluster-13543.3084|Cluster-13543.31519|Cluster-13543.25349|Cluster-13543.29463|Cluster-13543.20110|Cluster-23876.0|Cluster-13543.24895|Cluster-13543.47308|Cluster-13543.52044|Cluster-13543.10459|Cluster-13543.5040
CC	GO:0031226	intrinsic component of plasma membrane	20|278	7.03833e-06	3	17	0.176471	20	278	3.92037	Cluster-13543.38523|Cluster-13543.16786|Cluster-13543.33357|Cluster-13543.19267|Cluster-13543.23896|Cluster-13543.51099|Cluster-13543.6847|Cluster-13543.18626|Cluster-13543.16884|Cluster-13543.10377|Cluster-13543.8566|Cluster-13543.33060|Cluster-13543.26650|Cluster-13543.22101|Cluster-13543.16862|Cluster-13543.36144|Cluster-13543.32671|Cluster-13543.38533|Cluster-13543.49014|Cluster-13543.18746
MF	GO:0016798	hydrolase activity acting on glycosyl bonds	20|476	0.0116124	5	15	0.333333	20	476	2.28963	Cluster-13543.12952|Cluster-13543.21728|Cluster-13543.27710|Cluster-13543.21019|Cluster-13543.25221|Cluster-13543.31194|Cluster-13543.37435|Cluster-13543.32393|Cluster-13543.37286|Cluster-13543.10519|Cluster-13543.28192|Cluster-13543.32671|Cluster-13543.8210|Cluster-13543.16786|Cluster-13543.25439|Cluster-25121.0|Cluster-13543.33357|Cluster-13543.8863|Cluster-13543.16884|Cluster-13543.44648
MF	GO:0022804	active transmembrane transporter activity	20|556	0.0403084	11	9	1.22222	20	556	1.96018	Cluster-13543.33406|Cluster-13543.17734|Cluster-13543.51353|Cluster-13543.25621|Cluster-13543.8546|Cluster-13543.8566|Cluster-13543.45384|Cluster-13543.22101|Cluster-13543.49014|Cluster-13543.19349|Cluster-13543.36069|Cluster-13543.43017|Cluster-13543.10442|Cluster-13543.32850|Cluster-13543.5250|Cluster-13543.1603|Cluster-13543.47085|Cluster-13543.8252|Cluster-13543.12071|Cluster-13543.45803
BP	GO:0044262	cellular carbohydrate metabolic process	19|510	0.0349287	6	13	0.461538	19	510	2.03013	Cluster-13543.21728|Cluster-13543.16100|Cluster-13543.24895|Cluster-13543.34089|Cluster-13543.37286|Cluster-13543.27197|Cluster-13543.36144|Cluster-13543.32671|Cluster-13543.8210|Cluster-13543.25439|Cluster-25121.0|Cluster-13543.8863|Cluster-13543.38533|Cluster-13543.34102|Cluster-13543.19502|Cluster-13543.47308|Cluster-13543.44648|Cluster-13543.8285|Cluster-13543.23671
MF	GO:0030246	carbohydrate binding	19|383	0.00527056	5	14	0.357143	19	383	2.70331	Cluster-13543.17162|Cluster-13543.53024|Cluster-13543.125|Cluster-13543.25439|Cluster-13543.30545|Cluster-13543.24961|Cluster-13543.16684|Cluster-23135.0|Cluster-13543.21019|Cluster-13543.31696|Cluster-13543.37435|Cluster-13543.32393|Cluster-13543.35588|Cluster-13543.32671|Cluster-13543.8210|Cluster-13543.46131|Cluster-13543.8863|Cluster-13543.44648|Cluster-13543.19267
MF	GO:0004553	hydrolase activity hydrolyzing O-glycosyl compounds	19|404	0.00834365	5	14	0.357143	19	404	2.56279	Cluster-13543.12952|Cluster-13543.21728|Cluster-13543.21019|Cluster-13543.25221|Cluster-13543.31194|Cluster-13543.37435|Cluster-13543.32393|Cluster-13543.37286|Cluster-13543.10519|Cluster-13543.28192|Cluster-13543.32671|Cluster-13543.8210|Cluster-13543.16786|Cluster-13543.25439|Cluster-25121.0|Cluster-13543.33357|Cluster-13543.8863|Cluster-13543.16884|Cluster-13543.44648
BP	GO:0071669	plant-type cell wall organization or biogenesis	18|297	0.000570147	3	15	0.2	18	297	3.30261	Cluster-13543.38523|Cluster-13543.15453|Cluster-13543.36144|Cluster-13543.48262|Cluster-13543.18409|Cluster-13543.48263|Cluster-13543.47137|Cluster-13543.31615|Cluster-13543.47073|Cluster-13543.8735|Cluster-13543.32671|Cluster-13543.10519|Cluster-13543.35665|Cluster-13543.41368|Cluster-13543.16100|Cluster-13543.13565|Cluster-13543.1157|Cluster-13543.41925
BP	GO:1901615	organic hydroxy compound metabolic process	18|394	0.00900146	7	11	0.636364	18	394	2.48953	Cluster-13543.31562|Cluster-13543.14128|Cluster-13543.24895|Cluster-13543.34089|Cluster-13543.34804|Cluster-13543.43152|Cluster-13543.34495|Cluster-13543.31519|Cluster-13543.25349|Cluster-13543.38533|Cluster-13543.19502|Cluster-13543.19234|Cluster-13543.52044|Cluster-13543.15115|Cluster-13543.8609|Cluster-13543.30164|Cluster-13543.36316|Cluster-13543.23671
BP	GO:0051239	regulation of multicellular organismal process	18|452	0.0265788	4	14	0.285714	18	452	2.17008	Cluster-23304.0|Cluster-19955.0|Cluster-13543.5940|Cluster-13543.9479|Cluster-13543.14972|Cluster-13543.34999|Cluster-13543.47844|Cluster-13543.5710|Cluster-13543.41907|Cluster-13543.24599|Cluster-13543.14361|Cluster-13543.17015|Cluster-13543.34395|Cluster-13543.3220|Cluster-13543.53326|Cluster-13543.55076|Cluster-13543.8252|Cluster-13543.42808
BP	GO:0060560	developmental growth involved in morphogenesis	17|354	0.00763592	3	14	0.214286	17	354	2.6169	Cluster-13543.24452|Cluster-13543.12315|Cluster-13543.5152|Cluster-13543.17124|Cluster-13543.1157|Cluster-13543.5710|Cluster-13543.50212|Cluster-13543.125|Cluster-13543.41368|Cluster-13543.13565|Cluster-13543.7660|Cluster-13543.35503|Cluster-13543.47073|Cluster-13543.26650|Cluster-13543.38533|Cluster-13543.36316|Cluster-13543.34412
BP	GO:0040008	regulation of growth	17|375	0.0121566	2	15	0.133333	17	375	2.47035	Cluster-13543.10787|Cluster-13543.11909|Cluster-13543.12412|Cluster-13543.13565|Cluster-13543.8716|Cluster-13543.17142|Cluster-13543.2948|Cluster-13543.35314|Cluster-13543.5040|Cluster-13543.33990|Cluster-13543.18435|Cluster-13543.18919|Cluster-13543.17124|Cluster-13543.5710|Cluster-13543.27635|Cluster-13543.55076|Cluster-13543.8252
BP	GO:0009414	response to water deprivation	17|418	0.0268925	13	4	3.25	17	418	2.21623	Cluster-13543.18294|Cluster-13543.41907|Cluster-13543.33371|Cluster-13543.18578|Cluster-13543.21040|Cluster-13543.2708|Cluster-13543.47469|Cluster-13543.16917|Cluster-13543.2413|Cluster-13543.31617|Cluster-13543.40092|Cluster-13543.45380|Cluster-13543.37691|Cluster-13543.44648|Cluster-13543.15977|Cluster-13543.40960|Cluster-13543.3220
BP	GO:0009415	response to water	17|429	0.0314644	13	4	3.25	17	429	2.1594	Cluster-13543.18294|Cluster-13543.41907|Cluster-13543.33371|Cluster-13543.18578|Cluster-13543.21040|Cluster-13543.2708|Cluster-13543.47469|Cluster-13543.16917|Cluster-13543.2413|Cluster-13543.31617|Cluster-13543.40092|Cluster-13543.45380|Cluster-13543.37691|Cluster-13543.44648|Cluster-13543.15977|Cluster-13543.40960|Cluster-13543.3220
BP	GO:0006979	response to oxidative stress	17|454	0.046102	8	9	0.888889	17	454	2.04049	Cluster-13543.1202|Cluster-13543.30258|Cluster-13543.30122|Cluster-13543.52639|Cluster-13543.35256|Cluster-13543.31424|Cluster-13543.18864|Cluster-13543.21902|Cluster-13543.31234|Cluster-13543.34493|Cluster-13543.18294|Cluster-13543.13341|Cluster-13543.25221|Cluster-13543.40092|Cluster-13543.44119|Cluster-13543.6314|Cluster-13543.26082
BP	GO:0009733	response to auxin	17|456	0.047033	8	9	0.888889	17	456	2.03154	Cluster-22527.0|Cluster-13543.8188|Cluster-13543.480|Cluster-13543.8546|Cluster-13543.11909|Cluster-13543.12412|Cluster-13543.41368|Cluster-13543.41710|Cluster-13543.33230|Cluster-13543.33990|Cluster-13543.18294|Cluster-13543.37912|Cluster-13543.37632|Cluster-13543.12718|Cluster-13543.52044|Cluster-13543.23845|Cluster-13543.17299
BP	GO:0001101	response to acid chemical	17|459	0.0490198	13	4	3.25	17	459	2.01826	Cluster-13543.18294|Cluster-13543.41907|Cluster-13543.33371|Cluster-13543.18578|Cluster-13543.21040|Cluster-13543.2708|Cluster-13543.47469|Cluster-13543.16917|Cluster-13543.2413|Cluster-13543.31617|Cluster-13543.40092|Cluster-13543.45380|Cluster-13543.37691|Cluster-13543.44648|Cluster-13543.15977|Cluster-13543.40960|Cluster-13543.3220
BP	GO:0010817	regulation of hormone levels	16|289	0.00283577	7	9	0.777778	16	289	3.01692	Cluster-17889.0|Cluster-13543.27710|Cluster-13543.14879|Cluster-13543.11909|Cluster-13543.46351|Cluster-13543.14128|Cluster-13543.8546|Cluster-13543.47852|Cluster-13543.41368|Cluster-13543.12718|Cluster-22658.0|Cluster-13543.37912|Cluster-13543.5040|Cluster-13543.18919|Cluster-13543.23845|Cluster-13543.30164
BP	GO:0009826	unidimensional cell growth	16|306	0.00480793	3	13	0.230769	16	306	2.84931	Cluster-13543.24452|Cluster-13543.12315|Cluster-13543.5152|Cluster-13543.17124|Cluster-13543.1157|Cluster-13543.5710|Cluster-13543.50212|Cluster-13543.125|Cluster-13543.41368|Cluster-13543.13565|Cluster-13543.7660|Cluster-13543.35503|Cluster-13543.47073|Cluster-13543.26650|Cluster-13543.38533|Cluster-13543.36316
MF	GO:0015291	secondary active transmembrane transporter activity	16|314	0.00842937	8	8	1	16	314	2.77672	Cluster-13543.33406|Cluster-13543.17734|Cluster-13543.51353|Cluster-13543.45384|Cluster-13543.22101|Cluster-13543.49014|Cluster-13543.19349|Cluster-13543.36069|Cluster-13543.43017|Cluster-13543.10442|Cluster-13543.5250|Cluster-13543.1603|Cluster-13543.47085|Cluster-13543.8252|Cluster-13543.12071|Cluster-13543.45803
BP	GO:0008219	cell death	15|216	0.000605642	6	9	0.666667	15	216	3.78424	Cluster-13543.34625|Cluster-13543.27573|Cluster-13543.36804|Cluster-13543.44119|Cluster-13543.38647|Cluster-13543.10459|Cluster-13543.31935|Cluster-13543.33691|Cluster-13543.40411|Cluster-13543.28232|Cluster-13543.34215|Cluster-13543.6314|Cluster-13543.26522|Cluster-13543.9060|Cluster-13543.18294
BP	GO:0009636	response to toxic substance	15|340	0.0245701	6	9	0.666667	15	340	2.40411	Cluster-13543.47469|Cluster-13543.1603|Cluster-13543.47085|Cluster-13543.52639|Cluster-13543.35256|Cluster-13543.8252|Cluster-13543.31424|Cluster-13543.18864|Cluster-13543.21902|Cluster-13543.31234|Cluster-13543.53797|Cluster-13543.34493|Cluster-13543.45803|Cluster-13543.31615|Cluster-13543.44119
BP	GO:0014070	response to organic cyclic compound	15|341	0.0248512	3	12	0.25	15	341	2.39706	Cluster-13543.125|Cluster-13543.17142|Cluster-13543.35314|Cluster-13543.10280|Cluster-13543.12698|Cluster-13543.30164|Cluster-13543.18294|Cluster-13543.3084|Cluster-13543.10408|Cluster-13543.12322|Cluster-13543.43152|Cluster-13543.33990|Cluster-13543.50212|Cluster-13543.26363|Cluster-13543.40411
BP	GO:0048580	regulation of post-embryonic development	15|347	0.0268925	4	11	0.363636	15	347	2.35561	Cluster-19955.0|Cluster-13543.5940|Cluster-13543.9479|Cluster-13543.14972|Cluster-13543.34999|Cluster-13543.47844|Cluster-13543.41907|Cluster-13543.24599|Cluster-13543.14361|Cluster-13543.17015|Cluster-13543.34395|Cluster-13543.3220|Cluster-13543.53326|Cluster-13543.55076|Cluster-13543.42808
BP	GO:2000026	regulation of multicellular organismal development	15|362	0.0349287	4	11	0.363636	15	362	2.258	Cluster-19955.0|Cluster-13543.5940|Cluster-13543.9479|Cluster-13543.14972|Cluster-13543.34999|Cluster-13543.47844|Cluster-13543.41907|Cluster-13543.24599|Cluster-13543.14361|Cluster-13543.17015|Cluster-13543.34395|Cluster-13543.3220|Cluster-13543.53326|Cluster-13543.55076|Cluster-13543.42808
BP	GO:0045087	innate immune response	14|254	0.00660431	2	12	0.166667	14	254	3.00356	Cluster-13543.27573|Cluster-13543.50869|Cluster-13543.37444|Cluster-13543.44119|Cluster-13543.38647|Cluster-13543.10459|Cluster-13543.5040|Cluster-13543.32408|Cluster-13543.40411|Cluster-13543.48020|Cluster-13543.11823|Cluster-13543.42808|Cluster-13543.17605|Cluster-13543.18294
BP	GO:0006955	immune response	14|282	0.0142402	2	12	0.166667	14	282	2.70533	Cluster-13543.27573|Cluster-13543.50869|Cluster-13543.37444|Cluster-13543.44119|Cluster-13543.38647|Cluster-13543.10459|Cluster-13543.5040|Cluster-13543.17605|Cluster-13543.32408|Cluster-13543.40411|Cluster-13543.48020|Cluster-13543.11823|Cluster-13543.42808|Cluster-13543.18294
BP	GO:0002376	immune system process	14|288	0.0165509	2	12	0.166667	14	288	2.64897	Cluster-13543.27573|Cluster-13543.50869|Cluster-13543.37444|Cluster-13543.44119|Cluster-13543.38647|Cluster-13543.10459|Cluster-13543.5040|Cluster-13543.17605|Cluster-13543.32408|Cluster-13543.40411|Cluster-13543.48020|Cluster-13543.11823|Cluster-13543.42808|Cluster-13543.18294
BP	GO:0016052	carbohydrate catabolic process	14|299	0.0210401	3	11	0.272727	14	299	2.55152	Cluster-13543.21728|Cluster-13543.24895|Cluster-13543.59178|Cluster-13543.37286|Cluster-13543.25221|Cluster-13543.25439|Cluster-13543.17180|Cluster-25121.0|Cluster-13543.34718|Cluster-13543.36245|Cluster-13543.51861|Cluster-13543.31194|Cluster-13543.27726|Cluster-13543.17181
CC	GO:0046658	anchored component of plasma membrane	14|173	6.15182e-05	1	13	0.0769231	14	173	4.40985	Cluster-13543.38523|Cluster-13543.16786|Cluster-13543.33357|Cluster-13543.19267|Cluster-13543.23896|Cluster-13543.51099|Cluster-13543.6847|Cluster-13543.18626|Cluster-13543.16884|Cluster-13543.10377|Cluster-13543.26650|Cluster-13543.16862|Cluster-13543.36144|Cluster-13543.38533
CC	GO:0099503	secretory vesicle	14|173	6.15182e-05	3	11	0.272727	14	173	4.40985	Cluster-13543.38523|Cluster-13543.36804|Cluster-13543.16585|Cluster-13543.36761|Cluster-13543.10377|Cluster-13543.21261|Cluster-13543.32493|Cluster-13543.28192|Cluster-13543.52639|Cluster-13543.48020|Cluster-13543.31194|Cluster-13543.26101|Cluster-13543.32393|Cluster-13543.16862
MF	GO:0060089	molecular transducer activity	14|258	0.00876074	2	12	0.166667	14	258	2.95699	Cluster-13543.10408|Cluster-13543.19742|Cluster-13543.8962|Cluster-13543.9653|Cluster-13543.35588|Cluster-13543.39311|Cluster-13543.7694|Cluster-13543.16931|Cluster-13543.8010|Cluster-13543.21261|Cluster-13543.50212|Cluster-13543.27635|Cluster-13543.53976|Cluster-13543.41907
BP	GO:0012501	programmed cell death	13|168	0.000709746	4	9	0.444444	13	168	4.21673	Cluster-13543.34625|Cluster-13543.27573|Cluster-13543.36804|Cluster-13543.44119|Cluster-13543.38647|Cluster-13543.10459|Cluster-13543.31935|Cluster-13543.40411|Cluster-13543.28232|Cluster-13543.34215|Cluster-13543.6314|Cluster-13543.9060|Cluster-13543.18294
BP	GO:0015979	photosynthesis	13|281	0.0279779	1	12	0.0833333	13	281	2.52103	Cluster-13543.35670|Cluster-13543.32218|Cluster-13543.29412|Cluster-13543.35210|Cluster-13543.34842|Cluster-13543.33426|Cluster-13543.40788|Cluster-13543.37122|Cluster-13543.34495|Cluster-13543.51353|Cluster-13543.30545|Cluster-13543.34052|Cluster-13543.20110
BP	GO:0071365	cellular response to auxin stimulus	13|282	0.0283057	6	7	0.857143	13	282	2.51209	Cluster-22527.0|Cluster-13543.8188|Cluster-13543.480|Cluster-13543.8546|Cluster-13543.11909|Cluster-13543.41368|Cluster-13543.41710|Cluster-13543.33230|Cluster-13543.33990|Cluster-13543.37632|Cluster-13543.12718|Cluster-13543.52044|Cluster-13543.23845
MF	GO:0038023	signaling receptor activity	13|228	0.00876074	2	11	0.181818	13	228	3.10706	Cluster-13543.10408|Cluster-13543.19742|Cluster-13543.9653|Cluster-13543.35588|Cluster-13543.39311|Cluster-13543.7694|Cluster-13543.16931|Cluster-13543.8010|Cluster-13543.21261|Cluster-13543.50212|Cluster-13543.27635|Cluster-13543.53976|Cluster-13543.41907
MF	GO:0042803	protein homodimerization activity	13|227	0.00876074	4	9	0.444444	13	227	3.12075	Cluster-13543.32218|Cluster-13543.8573|Cluster-13543.17015|Cluster-13543.9653|Cluster-13543.4023|Cluster-13543.17142|Cluster-13543.17773|Cluster-13543.21879|Cluster-13543.30312|Cluster-13543.22443|Cluster-13543.7697|Cluster-13543.2870|Cluster-13543.19742
BP	GO:0009664	plant-type cell wall organization	12|154	0.00106876	1	11	0.0909091	12	154	4.24622	Cluster-13543.36144|Cluster-13543.48262|Cluster-13543.18409|Cluster-13543.48263|Cluster-13543.47137|Cluster-13543.31615|Cluster-13543.47073|Cluster-13543.32671|Cluster-13543.10519|Cluster-13543.35665|Cluster-13543.13565|Cluster-13543.1157
BP	GO:0010118	stomatal movement	12|159	0.00137509	2	10	0.2	12	159	4.11269	Cluster-13543.32916|Cluster-13543.8010|Cluster-13543.39738|Cluster-13543.28586|Cluster-13543.47783|Cluster-13543.52044|Cluster-13543.34999|Cluster-13543.18409|Cluster-13543.10442|Cluster-13543.39311|Cluster-13543.1157|Cluster-13543.28232
BP	GO:0000272	polysaccharide catabolic process	12|192	0.00587871	2	10	0.2	12	192	3.40582	Cluster-13543.21728|Cluster-13543.59178|Cluster-13543.37286|Cluster-13543.25439|Cluster-13543.17180|Cluster-25121.0|Cluster-13543.34718|Cluster-13543.36245|Cluster-13543.51861|Cluster-13543.31194|Cluster-13543.27726|Cluster-13543.17181
BP	GO:0044282	small molecule catabolic process	12|263	0.0384243	8	4	2	12	263	2.48638	Cluster-13543.35762|Cluster-13543.31562|Cluster-13543.4023|Cluster-13543.24895|Cluster-13543.31617|Cluster-13543.18294|Cluster-13543.36316|Cluster-13543.34016|Cluster-13543.43152|Cluster-13543.19234|Cluster-13543.47804|Cluster-13543.18578
BP	GO:0009408	response to heat	12|264	0.0391131	9	3	3	12	264	2.47696	Cluster-13543.1202|Cluster-13543.44774|Cluster-13543.28315|Cluster-13543.2413|Cluster-13543.30132|Cluster-13543.31519|Cluster-13543.18294|Cluster-13543.13160|Cluster-13543.19194|Cluster-13543.31935|Cluster-13543.52044|Cluster-13543.2708
BP	GO:0042546	cell wall biogenesis	12|270	0.0450508	3	9	0.333333	12	270	2.42192	Cluster-13543.38523|Cluster-13543.16100|Cluster-13543.15453|Cluster-13543.36144|Cluster-13543.32671|Cluster-13543.8210|Cluster-13543.8863|Cluster-13543.44648|Cluster-13543.41368|Cluster-13543.13565|Cluster-13543.41925|Cluster-13543.23671
CC	GO:0031969	chloroplast membrane	12|291	0.0407228	5	7	0.714286	12	291	2.24714	Cluster-13543.46569|Cluster-13543.33371|Cluster-13543.38647|Cluster-13543.48020|Cluster-13543.43015|Cluster-13543.51353|Cluster-13543.14908|Cluster-13543.20110|Cluster-13543.32793|Cluster-13543.33213|Cluster-13543.30122|Cluster-13543.33691
MF	GO:0052689	carboxylic ester hydrolase activity	12|233	0.0205845	2	10	0.2	12	233	2.80651	Cluster-13543.5152|Cluster-13543.10459|Cluster-13543.44196|Cluster-13543.3107|Cluster-13543.14128|Cluster-13543.36245|Cluster-13543.27726|Cluster-13543.43741|Cluster-13543.44197|Cluster-13543.59178|Cluster-13543.13341|Cluster-13543.19502
BP	GO:0042545	cell wall modification	11|145	0.00239119	2	9	0.222222	11	145	4.13396	Cluster-13543.36245|Cluster-13543.27726|Cluster-13543.59178|Cluster-13543.32671|Cluster-13543.48262|Cluster-13543.10519|Cluster-13543.35665|Cluster-25121.0|Cluster-13543.1157|Cluster-13543.5040|Cluster-13543.53976
BP	GO:0019684	photosynthesis light reaction	11|148	0.00277583	0	11	0	11	148	4.05016	Cluster-13543.35670|Cluster-13543.32218|Cluster-13543.29412|Cluster-13543.35210|Cluster-13543.34842|Cluster-13543.33426|Cluster-13543.40788|Cluster-13543.30545|Cluster-13543.34052|Cluster-13543.20110|Cluster-13543.37122
BP	GO:0072593	reactive oxygen species metabolic process	11|199	0.0191512	3	8	0.375	11	199	3.01218	Cluster-13543.8609|Cluster-13543.52639|Cluster-13543.35256|Cluster-13543.31424|Cluster-13543.18864|Cluster-13543.21902|Cluster-13543.31234|Cluster-13543.34493|Cluster-13543.44119|Cluster-13543.3565|Cluster-13543.34016
BP	GO:0048646	anatomical structure formation involved in morphogenesis	11|216	0.02828	2	9	0.222222	11	216	2.77511	Cluster-13543.12322|Cluster-23304.0|Cluster-13543.26805|Cluster-13543.48262|Cluster-13543.18409|Cluster-13543.48263|Cluster-13543.47137|Cluster-13543.31615|Cluster-13543.8188|Cluster-13543.19349|Cluster-22658.0
BP	GO:0010119	regulation of stomatal movement	10|104	0.000950258	1	9	0.111111	10	104	5.23972	Cluster-13543.32916|Cluster-13543.8010|Cluster-13543.39738|Cluster-13543.28586|Cluster-13543.47783|Cluster-13543.34999|Cluster-13543.18409|Cluster-13543.10442|Cluster-13543.39311|Cluster-13543.28232
BP	GO:0015849	organic acid transport	10|147	0.00900146	7	3	2.33333	10	147	3.70701	Cluster-13543.45384|Cluster-13543.25775|Cluster-13543.51353|Cluster-13543.10442|Cluster-13543.33213|Cluster-13543.17383|Cluster-13543.5250|Cluster-13543.12071|Cluster-13543.53200|Cluster-13543.51285
BP	GO:0010150	leaf senescence	10|150	0.0101589	5	5	1	10	150	3.63287	Cluster-19803.0|Cluster-13543.10546|Cluster-13543.43152|Cluster-13543.30122|Cluster-13543.41907|Cluster-13543.48107|Cluster-13543.35693|Cluster-13543.24781|Cluster-13543.6314|Cluster-13543.37691
BP	GO:0048511	rhythmic process	10|151	0.0103367	4	6	0.666667	10	151	3.60881	Cluster-13543.22443|Cluster-13543.17015|Cluster-13543.32333|Cluster-13543.35256|Cluster-13543.23845|Cluster-13543.21040|Cluster-13543.34651|Cluster-13543.28586|Cluster-13543.30122|Cluster-13543.39311
BP	GO:0090693	plant organ senescence	10|157	0.0126278	5	5	1	10	157	3.4709	Cluster-19803.0|Cluster-13543.10546|Cluster-13543.43152|Cluster-13543.30122|Cluster-13543.41907|Cluster-13543.48107|Cluster-13543.35693|Cluster-13543.24781|Cluster-13543.6314|Cluster-13543.37691
BP	GO:0042445	hormone metabolic process	10|162	0.0153828	5	5	1	10	162	3.36377	Cluster-17889.0|Cluster-13543.27710|Cluster-13543.14879|Cluster-13543.46351|Cluster-13543.14128|Cluster-13543.47852|Cluster-13543.41368|Cluster-13543.5040|Cluster-13543.23845|Cluster-13543.30164
BP	GO:0045488	pectin metabolic process	10|167	0.0178761	0	10	0	10	167	3.26306	Cluster-13543.59178|Cluster-13543.39951|Cluster-13543.30585|Cluster-13543.17180|Cluster-13543.34718|Cluster-13543.36245|Cluster-13543.51861|Cluster-13543.18810|Cluster-13543.27726|Cluster-13543.17181
BP	GO:0010393	galacturonan metabolic process	10|168	0.0185216	0	10	0	10	168	3.24364	Cluster-13543.59178|Cluster-13543.39951|Cluster-13543.30585|Cluster-13543.17180|Cluster-13543.34718|Cluster-13543.36245|Cluster-13543.51861|Cluster-13543.18810|Cluster-13543.27726|Cluster-13543.17181
BP	GO:0006066	alcohol metabolic process	10|187	0.029709	5	5	1	10	187	2.91407	Cluster-13543.24895|Cluster-13543.34089|Cluster-13543.34495|Cluster-13543.31519|Cluster-13543.25349|Cluster-13543.38533|Cluster-13543.19502|Cluster-13543.52044|Cluster-13543.15115|Cluster-13543.23671
BP	GO:0022900	electron transport chain	10|205	0.0463622	1	9	0.111111	10	205	2.6582	Cluster-13543.35670|Cluster-13543.29412|Cluster-13543.47804|Cluster-13543.35210|Cluster-13543.40788|Cluster-13543.10377|Cluster-13543.18626|Cluster-13543.33426|Cluster-13543.30545|Cluster-13543.20110
BP	GO:0009624	response to nematode	9|82	0.000897698	3	6	0.5	9	82	5.98095	Cluster-13543.10442|Cluster-13543.49014|Cluster-13543.33213|Cluster-13543.3124|Cluster-13543.45803|Cluster-13543.51353|Cluster-13543.14361|Cluster-13543.37912|Cluster-13543.36245
BP	GO:0009308	amine metabolic process	9|135	0.0157173	4	5	0.8	9	135	3.63287	Cluster-13543.27710|Cluster-13543.14879|Cluster-13543.8573|Cluster-13543.46351|Cluster-13543.41368|Cluster-13543.1219|Cluster-13543.15115|Cluster-13543.35503|Cluster-13543.5040
BP	GO:0007623	circadian rhythm	9|142	0.0199573	3	6	0.5	9	142	3.45379	Cluster-13543.22443|Cluster-13543.17015|Cluster-13543.21040|Cluster-13543.34651|Cluster-13543.28586|Cluster-13543.23845|Cluster-13543.30122|Cluster-13543.32333|Cluster-13543.39311
BP	GO:0009909	regulation of flower development	9|146	0.023348	3	6	0.5	9	146	3.35916	Cluster-19955.0|Cluster-13543.9479|Cluster-13543.34999|Cluster-13543.41907|Cluster-13543.24599|Cluster-13543.17015|Cluster-13543.53326|Cluster-13543.55076|Cluster-13543.42808
BP	GO:0009739	response to gibberellin	9|150	0.0262511	2	7	0.285714	9	150	3.26959	Cluster-13543.28402|Cluster-13543.35634|Cluster-13543.18222|Cluster-13543.35314|Cluster-13543.25349|Cluster-13543.14361|Cluster-13543.24452|Cluster-13543.12315|Cluster-13543.18409
BP	GO:0048831	regulation of shoot system development	9|156	0.0293817	3	6	0.5	9	156	3.14383	Cluster-19955.0|Cluster-13543.9479|Cluster-13543.34999|Cluster-13543.41907|Cluster-13543.24599|Cluster-13543.17015|Cluster-13543.53326|Cluster-13543.55076|Cluster-13543.42808
BP	GO:0016054	organic acid catabolic process	9|172	0.045956	7	2	3.5	9	172	2.85138	Cluster-13543.35762|Cluster-13543.31617|Cluster-13543.18294|Cluster-13543.36316|Cluster-13543.34016|Cluster-13543.43152|Cluster-13543.19234|Cluster-13543.47804|Cluster-13543.18578
CC	GO:0009521	photosystem	9|97	0.000831124	0	9	0	9	97	5.05606	Cluster-13543.33426|Cluster-13543.32218|Cluster-13543.40788|Cluster-13543.35670|Cluster-13543.29412|Cluster-13543.35210|Cluster-13543.34842|Cluster-13543.37122|Cluster-13543.34495
MF	GO:0030247	polysaccharide binding	9|95	0.00414262	4	5	0.8	9	95	5.1625	Cluster-13543.53024|Cluster-13543.125|Cluster-13543.24961|Cluster-23135.0|Cluster-13543.32671|Cluster-13543.8210|Cluster-13543.8863|Cluster-13543.44648|Cluster-13543.19267
BP	GO:0009825	multidimensional cell growth	8|37	2.16296e-05	1	7	0.142857	8	37	11.7823	Cluster-13543.19267|Cluster-13543.8962|Cluster-13543.32671|Cluster-13543.10519|Cluster-13543.48107|Cluster-13543.35665|Cluster-25121.0|Cluster-13543.36144
BP	GO:0140115	export across plasma membrane	8|97	0.00925572	6	2	3	8	97	4.49428	Cluster-13543.25775|Cluster-13543.8546|Cluster-13543.1603|Cluster-13543.47085|Cluster-13543.8252|Cluster-13543.53200|Cluster-13543.45803|Cluster-13543.41368
BP	GO:0006778	porphyrin-containing compound metabolic process	8|103	0.0121566	4	4	1	8	103	4.23247	Cluster-13543.43741|Cluster-13543.29473|Cluster-13543.33691|Cluster-13543.32793|Cluster-13543.34495|Cluster-13543.41907|Cluster-13543.14908|Cluster-13543.14724
BP	GO:0033013	tetrapyrrole metabolic process	8|104	0.0126278	4	4	1	8	104	4.19178	Cluster-13543.43741|Cluster-13543.29473|Cluster-13543.33691|Cluster-13543.32793|Cluster-13543.34495|Cluster-13543.41907|Cluster-13543.14908|Cluster-13543.14724
BP	GO:0042743	hydrogen peroxide metabolic process	8|122	0.0264008	2	6	0.333333	8	122	3.57332	Cluster-13543.8609|Cluster-13543.52639|Cluster-13543.35256|Cluster-13543.31424|Cluster-13543.18864|Cluster-13543.21902|Cluster-13543.31234|Cluster-13543.34493
BP	GO:0009741	response to brassinosteroid	8|124	0.0270641	1	7	0.142857	8	124	3.51568	Cluster-13543.17142|Cluster-13543.35314|Cluster-13543.10280|Cluster-13543.12698|Cluster-13543.30164|Cluster-13543.18294|Cluster-13543.33990|Cluster-13543.50212
CC	GO:0031977	thylakoid lumen	8|74	0.000738158	0	8	0	8	74	5.89115	Cluster-13543.31562|Cluster-13543.14786|Cluster-13543.34052|Cluster-13543.35210|Cluster-13543.37122|Cluster-13543.21588|Cluster-13543.29412|Cluster-13543.35670
MF	GO:0030170	pyridoxal phosphate binding	8|91	0.00842937	5	3	1.66667	8	91	4.7906	Cluster-13543.18578|Cluster-13543.18294|Cluster-13543.52044|Cluster-13543.15115|Cluster-13543.39542|Cluster-13543.10859|Cluster-23876.0|Cluster-13543.19234
MF	GO:0070279	vitamin B6 binding	8|91	0.00842937	5	3	1.66667	8	91	4.7906	Cluster-13543.18578|Cluster-13543.18294|Cluster-13543.52044|Cluster-13543.15115|Cluster-13543.39542|Cluster-13543.10859|Cluster-23876.0|Cluster-13543.19234
MF	GO:0019842	vitamin binding	8|137	0.0413299	5	3	1.66667	8	137	3.18208	Cluster-13543.18578|Cluster-13543.18294|Cluster-13543.52044|Cluster-13543.15115|Cluster-13543.39542|Cluster-13543.10859|Cluster-23876.0|Cluster-13543.19234
BP	GO:0009767	photosynthetic electron transport chain	7|55	0.00207071	0	7	0	7	55	6.93549	Cluster-13543.35670|Cluster-13543.29412|Cluster-13543.35210|Cluster-13543.40788|Cluster-13543.33426|Cluster-13543.30545|Cluster-13543.20110
BP	GO:0015994	chlorophyll metabolic process	7|90	0.0209909	3	4	0.75	7	90	4.23835	Cluster-13543.43741|Cluster-13543.29473|Cluster-13543.33691|Cluster-13543.32793|Cluster-13543.34495|Cluster-13543.41907|Cluster-13543.14724
BP	GO:0045490	pectin catabolic process	7|98	0.0279779	0	7	0	7	98	3.89236	Cluster-13543.59178|Cluster-13543.17180|Cluster-13543.34718|Cluster-13543.36245|Cluster-13543.51861|Cluster-13543.27726|Cluster-13543.17181
BP	GO:0042744	hydrogen peroxide catabolic process	7|99	0.0287074	2	5	0.4	7	99	3.85305	Cluster-13543.52639|Cluster-13543.35256|Cluster-13543.31424|Cluster-13543.18864|Cluster-13543.21902|Cluster-13543.31234|Cluster-13543.34493
BP	GO:0010410	hemicellulose metabolic process	7|114	0.0484479	2	5	0.4	7	114	3.34607	Cluster-13543.21728|Cluster-13543.16100|Cluster-13543.37286|Cluster-13543.32671|Cluster-13543.8210|Cluster-13543.8863|Cluster-13543.44648
CC	GO:0009523	photosystem II	7|78	0.0047282	0	7	0	7	78	4.89041	Cluster-13543.35670|Cluster-13543.32218|Cluster-13543.29412|Cluster-13543.35210|Cluster-13543.34842|Cluster-13543.37122|Cluster-13543.34495
CC	GO:0019898	extrinsic component of membrane	7|94	0.0124222	1	6	0.166667	7	94	4.058	Cluster-13543.12412|Cluster-13543.27573|Cluster-13543.35670|Cluster-13543.29412|Cluster-13543.35210|Cluster-13543.37122|Cluster-13543.5844
MF	GO:0004190	aspartic-type endopeptidase activity	7|75	0.00988982	3	4	0.75	7	75	5.08602	Cluster-13543.29186|Cluster-13543.8609|Cluster-13543.36804|Cluster-13543.15341|Cluster-13543.34215|Cluster-13543.6847|Cluster-13543.35622
MF	GO:0070001	aspartic-type peptidase activity	7|75	0.00988982	3	4	0.75	7	75	5.08602	Cluster-13543.29186|Cluster-13543.8609|Cluster-13543.36804|Cluster-13543.15341|Cluster-13543.34215|Cluster-13543.6847|Cluster-13543.35622
MF	GO:0015293	symporter activity	7|100	0.0355297	3	4	0.75	7	100	3.81452	Cluster-13543.17734|Cluster-13543.19349|Cluster-13543.36069|Cluster-13543.43017|Cluster-13543.10442|Cluster-13543.22101|Cluster-13543.12071
BP	GO:0006949	syncytium formation	6|12	3.29558e-06	0	6	0	6	12	27.2465	Cluster-13543.26805|Cluster-13543.48262|Cluster-13543.18409|Cluster-13543.48263|Cluster-13543.47137|Cluster-13543.31615
BP	GO:0006576	cellular biogenic amine metabolic process	6|73	0.0279779	3	3	1	6	73	4.47888	Cluster-13543.8573|Cluster-13543.41368|Cluster-13543.1219|Cluster-13543.15115|Cluster-13543.35503|Cluster-13543.5040
BP	GO:0042908	xenobiotic transport	6|73	0.0279779	5	1	5	6	73	4.47888	Cluster-13543.5250|Cluster-13543.1603|Cluster-13543.47085|Cluster-13543.25621|Cluster-13543.8252|Cluster-13543.45803
BP	GO:0009850	auxin metabolic process	6|82	0.0412822	4	2	2	6	82	3.9873	Cluster-17889.0|Cluster-13543.14128|Cluster-13543.47852|Cluster-13543.41368|Cluster-13543.5040|Cluster-13543.23845
BP	GO:0002229	defense response to oomycetes	6|84	0.0451063	1	5	0.2	6	84	3.89236	Cluster-13543.10408|Cluster-13543.35588|Cluster-13543.26363|Cluster-13543.47085|Cluster-13543.43152|Cluster-13543.8407
BP	GO:0044106	cellular amine metabolic process	6|84	0.0451063	3	3	1	6	84	3.89236	Cluster-13543.8573|Cluster-13543.41368|Cluster-13543.1219|Cluster-13543.15115|Cluster-13543.35503|Cluster-13543.5040
BP	GO:0046942	carboxylic acid transport	6|85	0.0463622	3	3	1	6	85	3.84657	Cluster-13543.45384|Cluster-13543.51353|Cluster-13543.10442|Cluster-13543.33213|Cluster-13543.25775|Cluster-13543.5250
BP	GO:0009626	plant-type hypersensitive response	6|87	0.0499825	1	5	0.2	6	87	3.75814	Cluster-13543.27573|Cluster-13543.44119|Cluster-13543.38647|Cluster-13543.10459|Cluster-13543.40411|Cluster-13543.18294
CC	GO:0009543	chloroplast thylakoid lumen	6|51	0.00281912	0	6	0	6	51	6.41095	Cluster-13543.29412|Cluster-13543.14786|Cluster-13543.37122|Cluster-13543.34052|Cluster-13543.21588|Cluster-13543.35670
CC	GO:0031978	plastid thylakoid lumen	6|51	0.00281912	0	6	0	6	51	6.41095	Cluster-13543.29412|Cluster-13543.14786|Cluster-13543.37122|Cluster-13543.34052|Cluster-13543.21588|Cluster-13543.35670
MF	GO:0042910	xenobiotic transmembrane transporter activity	6|73	0.0336384	5	1	5	6	73	4.47888	Cluster-13543.5250|Cluster-13543.1603|Cluster-13543.47085|Cluster-13543.25621|Cluster-13543.8252|Cluster-13543.45803
MF	GO:0008483	transaminase activity	6|80	0.0403084	4	2	2	6	80	4.08698	Cluster-13543.8735|Cluster-13543.39542|Cluster-23876.0|Cluster-13543.18294|Cluster-13543.19234|Cluster-13543.10859
MF	GO:0016769	transferase activity transferring nitrogenous groups	6|81	0.041089	4	2	2	6	81	4.03653	Cluster-13543.8735|Cluster-13543.39542|Cluster-23876.0|Cluster-13543.18294|Cluster-13543.19234|Cluster-13543.10859
BP	GO:0010143	cutin biosynthetic process	5|24	0.0020723	1	4	0.25	5	24	11.3527	Cluster-13543.6278|Cluster-13543.44535|Cluster-13543.23238|Cluster-13543.28893|Cluster-13543.21999
BP	GO:0009827	plant-type cell wall modification	5|36	0.0101589	1	4	0.25	5	36	7.56849	Cluster-13543.32671|Cluster-13543.48262|Cluster-13543.10519|Cluster-13543.35665|Cluster-13543.1157
BP	GO:0009309	amine biosynthetic process	5|49	0.0268925	2	3	0.666667	5	49	5.56052	Cluster-13543.8573|Cluster-13543.41368|Cluster-13543.1219|Cluster-13543.35503|Cluster-13543.5040
BP	GO:0042401	cellular biogenic amine biosynthetic process	5|49	0.0268925	2	3	0.666667	5	49	5.56052	Cluster-13543.8573|Cluster-13543.41368|Cluster-13543.1219|Cluster-13543.35503|Cluster-13543.5040
BP	GO:0034754	cellular hormone metabolic process	5|57	0.0405626	2	3	0.666667	5	57	4.7801	Cluster-13543.27710|Cluster-13543.14879|Cluster-13543.46351|Cluster-13543.14128|Cluster-13543.5040
CC	GO:0098552	side of membrane	5|49	0.0134018	1	4	0.25	5	49	5.56052	Cluster-13543.29186|Cluster-13543.39311|Cluster-13543.19267|Cluster-13543.34651|Cluster-13543.36144
MF	GO:0015925	galactosidase activity	5|30	0.00834365	2	3	0.666667	5	30	9.08218	Cluster-13543.12952|Cluster-13543.21019|Cluster-13543.25221|Cluster-13543.37435|Cluster-13543.28192
MF	GO:0016645	oxidoreductase activity acting on the CH-NH group of donors	5|32	0.00842937	2	3	0.666667	5	32	8.51455	Cluster-13543.9579|Cluster-13543.47804|Cluster-13543.31617|Cluster-13543.34016|Cluster-13543.46351
BP	GO:0042547	cell wall modification involved in multidimensional cell growth	4|8	0.000390789	0	4	0	4	8	27.2465	Cluster-13543.32671|Cluster-13543.10519|Cluster-13543.35665|Cluster-25121.0
BP	GO:0006775	fat-soluble vitamin metabolic process	4|21	0.0104242	1	3	0.333333	4	21	10.3796	Cluster-13543.40959|Cluster-13543.19234|Cluster-13543.34495|Cluster-13543.48207
BP	GO:0015996	chlorophyll catabolic process	4|21	0.0104242	3	1	3	4	21	10.3796	Cluster-13543.43741|Cluster-13543.29473|Cluster-13543.33691|Cluster-13543.41907
BP	GO:0042362	fat-soluble vitamin biosynthetic process	4|21	0.0104242	1	3	0.333333	4	21	10.3796	Cluster-13543.40959|Cluster-13543.19234|Cluster-13543.34495|Cluster-13543.48207
BP	GO:0046149	pigment catabolic process	4|23	0.0138177	3	1	3	4	23	9.47706	Cluster-13543.43741|Cluster-13543.29473|Cluster-13543.33691|Cluster-13543.41907
BP	GO:0006787	porphyrin-containing compound catabolic process	4|26	0.0192046	3	1	3	4	26	8.38355	Cluster-13543.43741|Cluster-13543.29473|Cluster-13543.33691|Cluster-13543.41907
BP	GO:0033015	tetrapyrrole catabolic process	4|26	0.0192046	3	1	3	4	26	8.38355	Cluster-13543.43741|Cluster-13543.29473|Cluster-13543.33691|Cluster-13543.41907
BP	GO:0006536	glutamate metabolic process	4|27	0.0214198	2	2	1	4	27	8.07305	Cluster-13543.31617|Cluster-13543.18294|Cluster-13543.34016|Cluster-13543.33213
BP	GO:0009682	induced systemic resistance	4|29	0.0262511	1	3	0.333333	4	29	7.51629	Cluster-13543.38647|Cluster-13543.5040|Cluster-13543.48020|Cluster-13543.11823
BP	GO:0009625	response to insect	4|33	0.0348183	3	1	3	4	33	6.60522	Cluster-13543.31186|Cluster-13543.10546|Cluster-13543.5040|Cluster-13543.16585
BP	GO:0070417	cellular response to cold	4|34	0.036242	2	2	1	4	34	6.41095	Cluster-13543.44730|Cluster-13543.33371|Cluster-13543.41907|Cluster-13543.38647
CC	GO:0009654	photosystem II oxygen evolving complex	4|24	0.00692166	0	4	0	4	24	9.08218	Cluster-13543.35670|Cluster-13543.29412|Cluster-13543.35210|Cluster-13543.37122
CC	GO:0009522	photosystem I	4|43	0.0407228	0	4	0	4	43	5.06913	Cluster-13543.33426|Cluster-13543.32218|Cluster-13543.40788|Cluster-13543.34842
MF	GO:0019840	isoprenoid binding	4|23	0.0142434	1	3	0.333333	4	23	9.47706	Cluster-13543.19742|Cluster-13543.28402|Cluster-13543.9653|Cluster-13543.16931
MF	GO:0030570	pectate lyase activity	4|26	0.0192903	0	4	0	4	26	8.38355	Cluster-13543.17180|Cluster-13543.34718|Cluster-13543.51861|Cluster-13543.17181
MF	GO:0016846	carbon-sulfur lyase activity	4|31	0.034936	1	3	0.333333	4	31	7.03137	Cluster-13543.18578|Cluster-13543.31562|Cluster-13543.52044|Cluster-23876.0
MF	GO:0016762	xyloglucan:xyloglucosyl transferase activity	4|33	0.038812	1	3	0.333333	4	33	6.60522	Cluster-13543.32671|Cluster-13543.8210|Cluster-13543.8863|Cluster-13543.44648
MF	GO:0016837	carbon-oxygen lyase activity acting on polysaccharides	4|33	0.038812	0	4	0	4	33	6.60522	Cluster-13543.17180|Cluster-13543.34718|Cluster-13543.51861|Cluster-13543.17181
MF	GO:0042562	hormone binding	4|33	0.038812	1	3	0.333333	4	33	6.60522	Cluster-13543.19742|Cluster-13543.28402|Cluster-13543.9653|Cluster-13543.16931
BP	GO:0006560	proline metabolic process	3|16	0.0335579	2	1	2	3	16	10.2175	Cluster-13543.31617|Cluster-13543.18294|Cluster-13543.34016
BP	GO:0009065	glutamine family amino acid catabolic process	3|18	0.0418179	2	1	2	3	18	9.08218	Cluster-13543.31617|Cluster-13543.18294|Cluster-13543.34016
CC	GO:0009986	cell surface	3|11	0.00692166	0	3	0	3	11	14.8618	Cluster-13543.39311|Cluster-13543.19267|Cluster-13543.36144
CC	GO:0098807	chloroplast thylakoid membrane protein complex	3|20	0.0321296	0	3	0	3	20	8.17396	Cluster-13543.40788|Cluster-13543.34842|Cluster-13543.34495
CC	GO:0016602	CCAAT-binding factor complex	3|21	0.0344385	2	1	2	3	21	7.78473	Cluster-13543.2413|Cluster-13543.27800|Cluster-13543.34395
MF	GO:0047274	galactinol-sucrose galactosyltransferase activity	3|5	0.00414262	2	1	2	3	5	32.6959	Cluster-13543.40092|Cluster-13543.25221
MF	GO:0045156	electron transporter transferring electrons within the cyclic electron transport pathway of photosynthesis activity	3|11	0.0161562	0	3	0	3	11	14.8618	Cluster-13543.35670|Cluster-13543.29412|Cluster-13543.35210
MF	GO:0052793	pectin acetylesterase activity	3|12	0.0192903	0	3	0	3	12	13.6233	Cluster-13543.44196|Cluster-13543.3107|Cluster-13543.44197
MF	GO:1901618	organic hydroxy compound transmembrane transporter activity	3|12	0.0192903	2	1	2	3	12	13.6233	Cluster-13543.17734|Cluster-13543.10442|Cluster-13543.19349
MF	GO:0010427	abscisic acid binding	3|19	0.0485876	0	3	0	3	19	8.60417	Cluster-13543.19742|Cluster-13543.9653|Cluster-13543.16931
BP	GO:0006562	proline catabolic process	2|3	0.0166662	1	1	1	2	3	36.3287	Cluster-13543.31617|Cluster-13543.34016
BP	GO:0010133	proline catabolic process to glutamate	2|3	0.0166662	1	1	1	2	3	36.3287	Cluster-13543.31617|Cluster-13543.34016
BP	GO:1901031	regulation of response to reactive oxygen species	2|3	0.0166662	0	2	0	2	3	36.3287	Cluster-13543.30122|Cluster-13543.44119
BP	GO:0009831	plant-type cell wall modification involved in multidimensional cell growth	2|5	0.0355542	0	2	0	2	5	21.7972	Cluster-13543.32671|Cluster-13543.10519
BP	GO:0015729	oxaloacetate transport	2|5	0.0355542	0	2	0	2	5	21.7972	Cluster-13543.45384|Cluster-13543.33213
BP	GO:0015798	myo-inositol transport	2|5	0.0355542	2	0	2	2	5	21.7972	Cluster-13543.17734|Cluster-13543.19349
BP	GO:0043434	response to peptide hormone	2|5	0.0355542	1	1	1	2	5	21.7972	Cluster-13543.3565|Cluster-13543.18435
BP	GO:1902356	oxaloacetate(2-) transmembrane transport	2|5	0.0355542	0	2	0	2	5	21.7972	Cluster-13543.45384|Cluster-13543.33213
BP	GO:0043271	negative regulation of ion transport	2|6	0.0463622	1	1	1	2	6	18.1644	Cluster-13543.41907|Cluster-13543.39311
CC	GO:0009897	external side of plasma membrane	2|4	0.0134018	0	2	0	2	4	27.2465	Cluster-13543.19267|Cluster-13543.36144
CC	GO:0042807	central vacuole	2|6	0.0286751	0	2	0	2	6	18.1644	Cluster-13543.5309|Cluster-13543.15617
CC	GO:0009503	thylakoid light-harvesting complex	2|8	0.0429521	0	2	0	2	8	13.6233	Cluster-13543.34842|Cluster-13543.34495
CC	GO:0030076	light-harvesting complex	2|8	0.0429521	0	2	0	2	8	13.6233	Cluster-13543.34842|Cluster-13543.34495
MF	GO:0004557	alpha-galactosidase activity	2|5	0.038812	2	0	2	2	5	21.7972	Cluster-13543.25221|Cluster-13543.28192
MF	GO:0005365	myo-inositol transmembrane transporter activity	2|5	0.038812	2	0	2	2	5	21.7972	Cluster-13543.17734|Cluster-13543.19349
MF	GO:0015131	oxaloacetate transmembrane transporter activity	2|5	0.038812	0	2	0	2	5	21.7972	Cluster-13543.45384|Cluster-13543.33213
MF	GO:0045544	gibberellin 20-oxidase activity	2|5	0.038812	0	2	0	2	5	21.7972	Cluster-13543.24452|Cluster-13543.12315
MF	GO:0052692	raffinose alpha-galactosidase activity	2|5	0.038812	2	0	2	2	5	21.7972	Cluster-13543.25221|Cluster-13543.28192
MF	GO:0015166	polyol transmembrane transporter activity	2|6	0.0485876	2	0	2	2	6	18.1644	Cluster-13543.17734|Cluster-13543.19349
Supplementary Table S4. GO terms overrepresented in the 4x_T vs 4x_C dataset.
Biological process
Cellular component
Molecular function
Average							0.69231

## Sheet: Combine
ID	Category	Description	2x_C vs 4x_C	2x_T vs 4x_T	2x_T vs 2x_C	4x_T vs 4x_C	SUM	2x_C vs 4x_C (unique)	2x_T vs 4x_T (unique)	2x_T vs 2x_C (unique)	4x_T vs 4x_C (unique)	Combine 2x_T vs 2x_C and 4x_T vs 4x_C
GO:0071944	CC	cell periphery	85	89	100	141	415	NO	NO	NO	NO	YES
GO:0006950	BP	response to stress	92	96	86	126	400	NO	NO	NO	NO	YES
GO:0005886	CC	plasma membrane	81	83	81	117	362	NO	NO	NO	NO	YES
GO:0042221	BP	response to chemical	66	72	74	117	329	NO	NO	NO	NO	YES
GO:0032502	BP	developmental process	0	63	86	115	264	NO	YES	NO	NO	YES
GO:0048856	BP	anatomical structure development	0	62	84	113	259	NO	YES	NO	NO	YES
GO:0016740	MF	transferase activity	76	85	81	113	355	NO	NO	NO	NO	YES
GO:0051716	BP	cellular response to stimulus	80	89	70	100	339	NO	NO	NO	NO	YES
GO:0032501	BP	multicellular organismal process	0	61	76	96	233	NO	YES	NO	NO	YES
GO:0009628	BP	response to abiotic stimulus	0	0	70	89	159	NO	NO	NO	NO	YES
GO:0036094	MF	small molecule binding	103	111	60	89	363	NO	NO	NO	NO	YES
GO:0007275	BP	multicellular organism development	0	0	67	87	154	NO	NO	NO	NO	YES
GO:0046872	MF	metal ion binding	0	0	67	0	67	NO	NO	YES	NO	NO
GO:0043168	MF	anion binding	106	111	60	86	363	NO	NO	NO	NO	YES
GO:0043169	MF	cation binding	0	0	67	0	67	NO	NO	YES	NO	NO
GO:0019222	BP	regulation of metabolic process	0	0	61	87	148	NO	NO	NO	NO	YES
GO:0010033	BP	response to organic substance	0	48	53	82	183	NO	YES	NO	NO	YES
GO:0043412	BP	macromolecule modification	71	83	0	81	235	NO	NO	NO	YES	NO
GO:0016787	MF	hydrolase activity	61	63	0	81	205	NO	NO	NO	YES	NO
GO:0140096	MF	catalytic activity acting on a protein	62	78	58	80	278	NO	NO	NO	NO	YES
GO:0005576	CC	extracellular region	0	0	59	83	142	NO	NO	NO	NO	YES
GO:0006464	BP	cellular protein modification process	68	78	0	75	221	NO	NO	NO	YES	NO
GO:0036211	BP	protein modification process	68	78	0	75	221	NO	NO	NO	YES	NO
GO:1901700	BP	response to oxygen-containing compound	35	39	50	72	196	NO	NO	NO	NO	YES
GO:0009719	BP	response to endogenous stimulus	35	39	44	72	190	NO	NO	NO	NO	YES
GO:0009725	BP	response to hormone	0	37	44	72	153	NO	YES	NO	NO	YES
GO:1901362	BP	organic cyclic compound biosynthetic process	0	0	58	0	58	NO	NO	YES	NO	NO
GO:0007154	BP	cell communication	50	57	52	70	229	NO	NO	NO	NO	YES
GO:0031323	BP	regulation of cellular metabolic process	0	0	57	83	140	NO	NO	NO	NO	YES
GO:0070887	BP	cellular response to chemical stimulus	39	44	48	68	199	NO	NO	NO	NO	YES
GO:0009605	BP	response to external stimulus	59	63	50	67	239	NO	NO	NO	NO	YES
GO:0030554	MF	adenyl nucleotide binding	91	102	0	65	258	NO	NO	NO	YES	NO
GO:0032559	MF	adenyl ribonucleotide binding	91	102	0	65	258	NO	NO	NO	YES	NO
GO:0005524	MF	ATP binding	90	102	0	65	257	NO	NO	NO	YES	NO
GO:0048731	BP	system development	0	0	57	71	128	NO	NO	NO	NO	YES
GO:0023052	BP	signaling	41	47	43	63	194	NO	NO	NO	NO	YES
GO:0010468	BP	regulation of gene expression	0	0	51	0	51	NO	NO	YES	NO	NO
GO:0031326	BP	regulation of cellular biosynthetic process	0	0	50	68	118	NO	NO	NO	NO	YES
GO:0009889	BP	regulation of biosynthetic process	0	0	50	0	50	NO	NO	YES	NO	NO
GO:0051252	BP	regulation of RNA metabolic process	0	0	47	0	47	NO	NO	YES	NO	NO
GO:0007165	BP	signal transduction	41	47	42	61	191	NO	NO	NO	NO	YES
GO:0006793	BP	phosphorus metabolic process	47	61	43	58	209	NO	NO	NO	NO	YES
GO:0006796	BP	phosphate-containing compound metabolic process	46	60	42	58	206	NO	NO	NO	NO	YES
GO:0010556	BP	regulation of macromolecule biosynthetic process	0	0	47	0	47	NO	NO	YES	NO	NO
GO:0019219	BP	regulation of nucleobase-containing compound metabolic process	0	0	47	0	47	NO	NO	YES	NO	NO
GO:0006355	BP	regulation of transcription DNA-templated	0	0	46	62	108	NO	NO	NO	NO	YES
GO:1903506	BP	regulation of nucleic acid-templated transcription	0	0	46	62	108	NO	NO	NO	NO	YES
GO:0006952	BP	defense response	47	54	0	52	153	NO	NO	NO	YES	NO
GO:0044419	BP	biological process involved in interspecies interaction between organisms	49	52	33	51	185	NO	NO	NO	NO	YES
GO:0009607	BP	response to biotic stimulus	48	52	32	51	183	NO	NO	NO	NO	YES
GO:2001141	BP	regulation of RNA biosynthetic process	0	0	46	62	108	NO	NO	NO	NO	YES
GO:0006351	BP	transcription DNA-templated	0	0	46	0	46	NO	NO	YES	NO	NO
GO:0043207	BP	response to external biotic stimulus	48	52	32	50	182	NO	NO	NO	NO	YES
GO:0051707	BP	response to other organism	48	52	32	50	182	NO	NO	NO	NO	YES
GO:0097659	BP	nucleic acid-templated transcription	0	0	46	0	46	NO	NO	YES	NO	NO
GO:0071310	BP	cellular response to organic substance	0	30	34	47	111	NO	YES	NO	NO	YES
GO:0016310	BP	phosphorylation	41	56	33	46	176	NO	NO	NO	NO	YES
GO:0032774	BP	RNA biosynthetic process	0	0	46	0	46	NO	NO	YES	NO	NO
GO:0016301	MF	kinase activity	41	54	32	45	172	NO	NO	NO	NO	YES
GO:0016773	MF	phosphotransferase activity alcohol group as acceptor	40	53	32	45	170	NO	NO	NO	NO	YES
GO:0071495	BP	cellular response to endogenous stimulus	0	27	30	44	101	NO	YES	NO	NO	YES
GO:0009056	BP	catabolic process	0	0	43	61	104	NO	NO	NO	NO	YES
GO:0009653	BP	anatomical structure morphogenesis	0	27	28	44	99	NO	YES	NO	NO	YES
GO:0055085	BP	transmembrane transport	31	33	0	44	108	NO	NO	NO	YES	NO
GO:0009791	BP	post-embryonic development	0	0	40	48	88	NO	NO	NO	NO	YES
GO:0044281	BP	small molecule metabolic process	0	0	39	55	94	NO	NO	NO	NO	YES
GO:0005975	BP	carbohydrate metabolic process	0	0	39	50	89	NO	NO	NO	NO	YES
GO:1901575	BP	organic substance catabolic process	0	0	36	52	88	NO	NO	NO	NO	YES
GO:0003700	MF	DNA-binding transcription factor activity	0	0	34	52	86	NO	NO	NO	NO	YES
GO:0004672	MF	protein kinase activity	39	51	30	41	161	NO	NO	NO	NO	YES
GO:0071554	BP	cell wall organization or biogenesis	0	0	34	50	84	NO	NO	NO	NO	YES
GO:0048608	BP	reproductive structure development	0	0	33	0	33	NO	NO	YES	NO	NO
GO:0005215	MF	transporter activity	30	31	0	41	102	NO	NO	NO	YES	NO
GO:0005773	CC	vacuole	34	0	34	40	108	YES	NO	NO	NO	YES
GO:0061458	BP	reproductive system development	0	0	33	0	33	NO	NO	YES	NO	NO
GO:0006468	BP	protein phosphorylation	39	53	29	40	161	NO	NO	NO	NO	YES
GO:0040007	BP	growth	0	22	28	40	90	NO	YES	NO	NO	YES
GO:0022857	MF	transmembrane transporter activity	30	31	0	40	101	NO	NO	NO	YES	NO
GO:0033993	BP	response to lipid	0	0	31	46	77	NO	NO	NO	NO	YES
GO:0006629	BP	lipid metabolic process	0	0	31	40	71	NO	NO	NO	NO	YES
GO:0032870	BP	cellular response to hormone stimulus	0	0	30	44	74	NO	NO	NO	NO	YES
GO:0009755	BP	hormone-mediated signaling pathway	0	0	29	41	70	NO	NO	NO	NO	YES
GO:0098542	BP	defense response to other organism	30	37	0	36	103	NO	NO	NO	YES	NO
GO:0045229	BP	external encapsulating structure organization	0	0	28	43	71	NO	NO	NO	NO	YES
GO:0009266	BP	response to temperature stimulus	19	19	23	34	95	NO	NO	NO	NO	YES
GO:0004674	MF	protein serine/threonine kinase activity	36	47	27	33	143	NO	NO	NO	NO	YES
GO:0048046	CC	apoplast	14	0	20	32	66	YES	NO	NO	NO	YES
GO:0006082	BP	organic acid metabolic process	0	0	28	41	69	NO	NO	NO	NO	YES
GO:0099402	BP	plant organ development	0	0	28	38	66	NO	NO	NO	NO	YES
GO:0071555	BP	cell wall organization	0	0	27	43	70	NO	NO	NO	NO	YES
GO:0004712	MF	protein serine/threonine/tyrosine kinase activity	30	42	25	30	127	NO	NO	NO	NO	YES
GO:0106310	MF	protein serine kinase activity	29	41	25	30	125	NO	NO	NO	NO	YES
GO:0048367	BP	shoot system development	0	0	27	37	64	NO	NO	NO	NO	YES
GO:0009416	BP	response to light stimulus	0	0	26	28	54	NO	NO	NO	NO	YES
GO:0009314	BP	response to radiation	0	0	26	28	54	NO	NO	NO	NO	YES
GO:0043436	BP	oxoacid metabolic process	0	0	25	39	64	NO	NO	NO	NO	YES
GO:0009536	CC	plastid	0	0	0	79	79	NO	NO	NO	YES	NO
GO:0030312	CC	external encapsulating structure	0	0	25	31	56	NO	NO	NO	NO	YES
GO:0019752	BP	carboxylic acid metabolic process	0	0	23	35	58	NO	NO	NO	NO	YES
GO:0005618	CC	cell wall	0	0	23	30	53	NO	NO	NO	NO	YES
GO:1901701	BP	cellular response to oxygen-containing compound	0	0	22	31	53	NO	NO	NO	NO	YES
GO:0008610	BP	lipid biosynthetic process	0	0	22	0	22	NO	NO	YES	NO	NO
GO:0031225	CC	anchored component of membrane	0	0	21	22	43	NO	NO	NO	NO	YES
GO:0044255	BP	cellular lipid metabolic process	0	0	21	0	21	NO	NO	YES	NO	NO
GO:0046983	MF	protein dimerization activity	0	0	20	25	45	NO	NO	NO	NO	YES
GO:0005976	BP	polysaccharide metabolic process	0	0	20	23	43	NO	NO	NO	NO	YES
GO:0009617	BP	response to bacterium	20	25	14	24	83	NO	NO	NO	NO	YES
GO:0044262	BP	cellular carbohydrate metabolic process	0	0	20	19	39	NO	NO	NO	NO	YES
GO:0006970	BP	response to osmotic stress	0	0	19	24	43	NO	NO	NO	NO	YES
GO:0009505	CC	plant-type cell wall	0	0	18	26	44	NO	NO	NO	NO	YES
GO:0009409	BP	response to cold	0	0	18	23	41	NO	NO	NO	NO	YES
GO:0009651	BP	response to salt stress	0	0	18	22	40	NO	NO	NO	NO	YES
GO:0031226	CC	intrinsic component of plasma membrane	0	0	18	20	38	NO	NO	NO	NO	YES
GO:0016049	BP	cell growth	0	0	17	26	43	NO	NO	NO	NO	YES
GO:0071396	BP	cellular response to lipid	0	0	17	23	40	NO	NO	NO	NO	YES
GO:0042802	MF	identical protein binding	0	14	0	22	36	NO	YES	NO	YES	NO
GO:0048589	BP	developmental growth	0	0	16	20	36	NO	NO	NO	NO	YES
GO:0009908	BP	flower development	0	0	16	20	36	NO	NO	NO	NO	YES
GO:0042742	BP	defense response to bacterium	15	20	13	21	69	NO	NO	NO	NO	YES
GO:0090567	BP	reproductive shoot system development	0	0	16	20	36	NO	NO	NO	NO	YES
GO:0016053	BP	organic acid biosynthetic process	0	0	16	20	36	NO	NO	NO	NO	YES
GO:0071669	BP	plant-type cell wall organization or biogenesis	0	0	14	18	32	NO	NO	NO	NO	YES
GO:1901615	BP	organic hydroxy compound metabolic process	0	0	14	18	32	NO	NO	NO	NO	YES
GO:0014070	BP	response to organic cyclic compound	0	0	14	15	29	NO	NO	NO	NO	YES
GO:0004553	MF	hydrolase activity hydrolyzing O-glycosyl compounds	0	0	13	19	32	NO	NO	NO	NO	YES
GO:0051239	BP	regulation of multicellular organismal process	0	0	13	18	31	NO	NO	NO	NO	YES
GO:0016052	BP	carbohydrate catabolic process	0	0	13	14	27	NO	NO	NO	NO	YES
GO:0046658	CC	anchored component of plasma membrane	0	0	13	14	27	NO	NO	NO	NO	YES
GO:0009507	CC	chloroplast	0	0	0	64	64	NO	NO	NO	YES	NO
GO:1905392	BP	plant organ morphogenesis	0	0	13	0	13	NO	NO	YES	NO	NO
GO:2000026	BP	regulation of multicellular organismal development	0	0	12	15	27	NO	NO	NO	NO	YES
GO:0016746	MF	acyltransferase activity	0	0	12	0	12	NO	NO	YES	NO	NO
GO:0030246	MF	carbohydrate binding	0	14	16	19	49	NO	YES	NO	NO	YES
GO:0060560	BP	developmental growth involved in morphogenesis	0	0	11	17	28	NO	NO	NO	NO	YES
GO:0048580	BP	regulation of post-embryonic development	0	0	11	15	26	NO	NO	NO	NO	YES
GO:0099503	CC	secretory vesicle	0	0	11	14	25	NO	NO	NO	NO	YES
GO:0000272	BP	polysaccharide catabolic process	0	0	11	12	23	NO	NO	NO	NO	YES
GO:0044264	BP	cellular polysaccharide metabolic process	0	0	11	0	11	NO	NO	YES	NO	NO
GO:0040008	BP	regulation of growth	0	13	0	17	30	NO	YES	NO	YES	NO
GO:0016051	BP	carbohydrate biosynthetic process	0	0	11	0	11	NO	NO	YES	NO	NO
GO:0042546	BP	cell wall biogenesis	0	0	10	12	22	NO	NO	NO	NO	YES
GO:0031667	BP	response to nutrient levels	0	0	10	0	10	NO	NO	YES	NO	NO
GO:0001666	BP	response to hypoxia	0	0	10	0	10	NO	NO	YES	NO	NO
GO:0009991	BP	response to extracellular stimulus	0	0	10	0	10	NO	NO	YES	NO	NO
GO:0036293	BP	response to decreased oxygen levels	0	0	10	0	10	NO	NO	YES	NO	NO
GO:0070482	BP	response to oxygen levels	0	0	10	0	10	NO	NO	YES	NO	NO
GO:0042803	MF	protein homodimerization activity	0	0	9	13	22	NO	NO	NO	NO	YES
GO:0009664	BP	plant-type cell wall organization	0	0	9	12	21	NO	NO	NO	NO	YES
GO:0044282	BP	small molecule catabolic process	0	0	9	12	21	NO	NO	NO	NO	YES
GO:0042545	BP	cell wall modification	0	0	9	11	20	NO	NO	NO	NO	YES
GO:0008219	BP	cell death	11	13	9	15	48	NO	NO	NO	NO	YES
GO:0006066	BP	alcohol metabolic process	0	0	9	10	19	NO	NO	NO	NO	YES
GO:0048573	BP	photoperiodism flowering	0	0	9	0	9	NO	NO	YES	NO	NO
GO:0009648	BP	photoperiodism	0	0	9	0	9	NO	NO	YES	NO	NO
GO:0006955	BP	immune response	12	13	11	14	50	NO	NO	NO	NO	YES
GO:0002376	BP	immune system process	12	13	11	14	50	NO	NO	NO	NO	YES
GO:0008299	BP	isoprenoid biosynthetic process	0	0	9	0	9	NO	NO	YES	NO	NO
GO:0045087	BP	innate immune response	11	12	9	14	46	NO	NO	NO	NO	YES
GO:0060089	MF	molecular transducer activity	12	11	0	14	37	NO	NO	NO	YES	NO
GO:0038023	MF	signaling receptor activity	11	10	9	13	43	NO	NO	NO	NO	YES
GO:0006720	BP	isoprenoid metabolic process	0	0	9	0	9	NO	NO	YES	NO	NO
GO:0012501	BP	programmed cell death	10	11	8	13	42	NO	NO	NO	NO	YES
GO:0071456	BP	cellular response to hypoxia	0	0	9	0	9	NO	NO	YES	NO	NO
GO:0036294	BP	cellular response to decreased oxygen levels	0	0	9	0	9	NO	NO	YES	NO	NO
GO:0071453	BP	cellular response to oxygen levels	0	0	9	0	9	NO	NO	YES	NO	NO
GO:0010228	BP	vegetative to reproductive phase transition of meristem	0	0	9	0	9	NO	NO	YES	NO	NO
GO:0006073	BP	cellular glucan metabolic process	0	0	9	0	9	NO	NO	YES	NO	NO
GO:0044042	BP	glucan metabolic process	0	0	9	0	9	NO	NO	YES	NO	NO
GO:0140110	MF	transcription regulator activity	0	0	0	53	53	NO	NO	NO	YES	NO
GO:0000160	BP	phosphorelay signal transduction system	0	0	9	0	9	NO	NO	YES	NO	NO
GO:0044092	BP	negative regulation of molecular function	0	0	9	0	9	NO	NO	YES	NO	NO
GO:0004857	MF	enzyme inhibitor activity	0	0	9	0	9	NO	NO	YES	NO	NO
GO:0048646	BP	anatomical structure formation involved in morphogenesis	0	0	8	11	19	NO	NO	NO	NO	YES
GO:0010393	BP	galacturonan metabolic process	0	0	8	10	18	NO	NO	NO	NO	YES
GO:0045488	BP	pectin metabolic process	0	0	8	10	18	NO	NO	NO	NO	YES
GO:0031669	BP	cellular response to nutrient levels	0	0	8	0	8	NO	NO	YES	NO	NO
GO:0044036	BP	cell wall macromolecule metabolic process	0	0	8	0	8	NO	NO	YES	NO	NO
GO:0009873	BP	ethylene-activated signaling pathway	0	0	8	0	8	NO	NO	YES	NO	NO
GO:0071369	BP	cellular response to ethylene stimulus	0	0	8	0	8	NO	NO	YES	NO	NO
GO:0031668	BP	cellular response to extracellular stimulus	0	0	8	0	8	NO	NO	YES	NO	NO
GO:0071496	BP	cellular response to external stimulus	0	0	8	0	8	NO	NO	YES	NO	NO
GO:0010150	BP	leaf senescence	0	0	7	10	17	NO	NO	NO	NO	YES
GO:0048511	BP	rhythmic process	0	0	7	10	17	NO	NO	NO	NO	YES
GO:0090693	BP	plant organ senescence	0	0	7	10	17	NO	NO	NO	NO	YES
GO:0009909	BP	regulation of flower development	0	0	7	9	16	NO	NO	NO	NO	YES
GO:0009739	BP	response to gibberellin	0	0	7	9	16	NO	NO	NO	NO	YES
GO:0048831	BP	regulation of shoot system development	0	0	7	9	16	NO	NO	NO	NO	YES
GO:0016054	BP	organic acid catabolic process	0	0	7	9	16	NO	NO	NO	NO	YES
GO:0030170	MF	pyridoxal phosphate binding	0	0	7	8	15	NO	NO	NO	NO	YES
GO:0070279	MF	vitamin B6 binding	0	0	7	8	15	NO	NO	NO	NO	YES
GO:0019842	MF	vitamin binding	0	0	7	8	15	NO	NO	NO	NO	YES
GO:0045490	BP	pectin catabolic process	0	0	7	7	14	NO	NO	NO	NO	YES
GO:0015293	MF	symporter activity	0	0	7	7	14	NO	NO	NO	NO	YES
GO:0010383	BP	cell wall polysaccharide metabolic process	0	0	7	0	7	NO	NO	YES	NO	NO
GO:0030247	MF	polysaccharide binding	0	6	0	9	15	NO	YES	NO	YES	NO
GO:0016114	BP	terpenoid biosynthetic process	0	0	7	0	7	NO	NO	YES	NO	NO
GO:0016810	MF	hydrolase activity acting on carbon-nitrogen (but not peptide) bonds	0	0	7	0	7	NO	NO	YES	NO	NO
GO:0009624	BP	response to nematode	0	0	6	9	15	NO	NO	NO	NO	YES
GO:0009741	BP	response to brassinosteroid	0	0	6	8	14	NO	NO	NO	NO	YES
GO:0010410	BP	hemicellulose metabolic process	0	0	6	7	13	NO	NO	NO	NO	YES
GO:0019751	BP	polyol metabolic process	0	0	6	0	6	NO	NO	YES	NO	NO
GO:0009606	BP	tropism	0	0	6	0	6	NO	NO	YES	NO	NO
GO:0010087	BP	phloem or xylem histogenesis	0	0	6	0	6	NO	NO	YES	NO	NO
GO:0009825	BP	multidimensional cell growth	0	0	5	8	13	NO	NO	NO	NO	YES
GO:0008483	MF	transaminase activity	0	0	5	6	11	NO	NO	NO	NO	YES
GO:0016769	MF	transferase activity transferring nitrogenous groups	0	0	5	6	11	NO	NO	NO	NO	YES
GO:0120255	BP	olefinic compound biosynthetic process	0	0	5	0	5	NO	NO	YES	NO	NO
GO:0120254	BP	olefinic compound metabolic process	0	0	5	0	5	NO	NO	YES	NO	NO
GO:0009311	BP	oligosaccharide metabolic process	0	0	5	0	5	NO	NO	YES	NO	NO
GO:0006949	BP	syncytium formation	0	0	4	6	10	NO	NO	NO	NO	YES
GO:0009827	BP	plant-type cell wall modification	0	0	4	5	9	NO	NO	NO	NO	YES
GO:0016645	MF	oxidoreductase activity acting on the CH-NH group of donors	0	0	4	5	9	NO	NO	NO	NO	YES
GO:0016762	MF	xyloglucan:xyloglucosyl transferase activity	0	0	4	4	8	NO	NO	NO	NO	YES
GO:0016106	BP	sesquiterpenoid biosynthetic process	0	0	4	0	4	NO	NO	YES	NO	NO
GO:0043562	BP	cellular response to nitrogen levels	0	0	4	0	4	NO	NO	YES	NO	NO
GO:0006714	BP	sesquiterpenoid metabolic process	0	0	4	0	4	NO	NO	YES	NO	NO
GO:0009312	BP	oligosaccharide biosynthetic process	0	0	4	0	4	NO	NO	YES	NO	NO
GO:0010143	BP	cutin biosynthetic process	0	0	3	5	8	NO	NO	NO	NO	YES
GO:0009626	BP	plant-type hypersensitive response	7	7	0	6	20	NO	NO	NO	YES	NO
GO:0006536	BP	glutamate metabolic process	0	0	3	4	7	NO	NO	NO	NO	YES
GO:0009682	BP	induced systemic resistance	0	0	3	4	7	NO	NO	NO	NO	YES
GO:0019840	MF	isoprenoid binding	0	0	3	4	7	NO	NO	NO	NO	YES
GO:0030570	MF	pectate lyase activity	0	0	3	4	7	NO	NO	NO	NO	YES
GO:0009986	CC	cell surface	0	0	3	3	6	NO	NO	NO	NO	YES
GO:0009904	BP	chloroplast accumulation movement	0	0	3	0	3	NO	NO	YES	NO	NO
GO:0006020	BP	inositol metabolic process	0	0	3	0	3	NO	NO	YES	NO	NO
GO:0006071	BP	glycerol metabolic process	0	0	3	0	3	NO	NO	YES	NO	NO
GO:0009688	BP	abscisic acid biosynthetic process	0	0	3	0	3	NO	NO	YES	NO	NO
GO:0019400	BP	alditol metabolic process	0	0	3	0	3	NO	NO	YES	NO	NO
GO:0043289	BP	apocarotenoid biosynthetic process	0	0	3	0	3	NO	NO	YES	NO	NO
GO:1902645	BP	tertiary alcohol biosynthetic process	0	0	3	0	3	NO	NO	YES	NO	NO
GO:0009902	BP	chloroplast relocation	0	0	3	0	3	NO	NO	YES	NO	NO
GO:0051667	BP	establishment of plastid localization	0	0	3	0	3	NO	NO	YES	NO	NO
GO:0042547	BP	cell wall modification involved in multidimensional cell growth	0	0	2	4	6	NO	NO	NO	NO	YES
GO:0043271	BP	negative regulation of ion transport	0	0	2	2	4	NO	NO	NO	NO	YES
GO:0009897	CC	external side of plasma membrane	0	0	2	2	4	NO	NO	NO	NO	YES
GO:0045544	MF	gibberellin 20-oxidase activity	0	0	2	2	4	NO	NO	NO	NO	YES
GO:0043066	BP	negative regulation of apoptotic process	0	0	2	0	2	NO	NO	YES	NO	NO
GO:0006915	BP	apoptotic process	0	0	2	0	2	NO	NO	YES	NO	NO
GO:0042981	BP	regulation of apoptotic process	0	0	2	0	2	NO	NO	YES	NO	NO
GO:0051051	BP	negative regulation of transport	0	0	2	0	2	NO	NO	YES	NO	NO
GO:0009835	BP	fruit ripening	0	0	2	0	2	NO	NO	YES	NO	NO
GO:0046113	BP	nucleobase catabolic process	0	0	2	0	2	NO	NO	YES	NO	NO
GO:0008453	MF	alanine-glyoxylate transaminase activity	0	0	2	0	2	NO	NO	YES	NO	NO
GO:0016647	MF	oxidoreductase activity acting on the CH-NH group of donors oxygen as acceptor	0	0	2	0	2	NO	NO	YES	NO	NO
GO:0044248	BP	cellular catabolic process	0	0	0	43	43	NO	NO	NO	YES	NO
GO:0031967	CC	organelle envelope	0	0	0	43	43	NO	NO	NO	YES	NO
GO:0031975	CC	envelope	0	0	0	43	43	NO	NO	NO	YES	NO
GO:0009526	CC	plastid envelope	0	0	0	38	38	NO	NO	NO	YES	NO
GO:0042170	CC	plastid membrane	0	0	0	31	31	NO	NO	NO	YES	NO
GO:0009579	CC	thylakoid	0	0	0	30	30	NO	NO	NO	YES	NO
GO:0010035	BP	response to inorganic substance	22	0	0	27	49	YES	NO	NO	YES	NO
GO:0009534	CC	chloroplast thylakoid	0	0	0	27	27	NO	NO	NO	YES	NO
GO:0031976	CC	plastid thylakoid	0	0	0	27	27	NO	NO	NO	YES	NO
GO:0097708	CC	intracellular vesicle	0	0	0	27	27	NO	NO	NO	YES	NO
GO:0044283	BP	small molecule biosynthetic process	0	0	0	26	26	NO	NO	NO	YES	NO
GO:0031410	CC	cytoplasmic vesicle	0	0	0	26	26	NO	NO	NO	YES	NO
GO:0009737	BP	response to abscisic acid	0	0	0	24	24	NO	NO	NO	YES	NO
GO:0097305	BP	response to alcohol	0	0	0	24	24	NO	NO	NO	YES	NO
GO:0009941	CC	chloroplast envelope	0	0	0	23	23	NO	NO	NO	YES	NO
GO:0048364	BP	root development	0	0	0	22	22	NO	NO	NO	YES	NO
GO:0022622	BP	root system development	0	0	0	22	22	NO	NO	NO	YES	NO
GO:0009535	CC	chloroplast thylakoid membrane	0	0	0	21	21	NO	NO	NO	YES	NO
GO:0055035	CC	plastid thylakoid membrane	0	0	0	21	21	NO	NO	NO	YES	NO
GO:0034357	CC	photosynthetic membrane	0	0	0	21	21	NO	NO	NO	YES	NO
GO:0042651	CC	thylakoid membrane	0	0	0	21	21	NO	NO	NO	YES	NO
GO:0016798	MF	hydrolase activity acting on glycosyl bonds	14	0	0	20	34	YES	NO	NO	YES	NO
GO:0000902	BP	cell morphogenesis	0	0	0	20	20	NO	NO	NO	YES	NO
GO:0022804	MF	active transmembrane transporter activity	0	0	0	20	20	NO	NO	NO	YES	NO
GO:0009414	BP	response to water deprivation	0	0	0	17	17	NO	NO	NO	YES	NO
GO:0009415	BP	response to water	0	0	0	17	17	NO	NO	NO	YES	NO
GO:0006979	BP	response to oxidative stress	0	0	0	17	17	NO	NO	NO	YES	NO
GO:0009733	BP	response to auxin	0	0	0	17	17	NO	NO	NO	YES	NO
GO:0001101	BP	response to acid chemical	0	0	0	17	17	NO	NO	NO	YES	NO
GO:0010817	BP	regulation of hormone levels	0	0	0	16	16	NO	NO	NO	YES	NO
GO:0009826	BP	unidimensional cell growth	0	0	0	16	16	NO	NO	NO	YES	NO
GO:0015291	MF	secondary active transmembrane transporter activity	0	0	0	16	16	NO	NO	NO	YES	NO
GO:0009636	BP	response to toxic substance	0	0	0	15	15	NO	NO	NO	YES	NO
GO:0015979	BP	photosynthesis	0	0	0	13	13	NO	NO	NO	YES	NO
GO:0071365	BP	cellular response to auxin stimulus	0	0	0	13	13	NO	NO	NO	YES	NO
GO:0009408	BP	response to heat	10	0	0	12	22	YES	NO	NO	YES	NO
GO:0010118	BP	stomatal movement	0	0	0	12	12	NO	NO	NO	YES	NO
GO:0031969	CC	chloroplast membrane	0	0	0	12	12	NO	NO	NO	YES	NO
GO:0052689	MF	carboxylic ester hydrolase activity	0	0	0	12	12	NO	NO	NO	YES	NO
GO:0019684	BP	photosynthesis light reaction	0	0	0	11	11	NO	NO	NO	YES	NO
GO:0072593	BP	reactive oxygen species metabolic process	0	0	0	11	11	NO	NO	NO	YES	NO
GO:0010119	BP	regulation of stomatal movement	0	0	0	10	10	NO	NO	NO	YES	NO
GO:0015849	BP	organic acid transport	0	0	0	10	10	NO	NO	NO	YES	NO
GO:0042445	BP	hormone metabolic process	0	0	0	10	10	NO	NO	NO	YES	NO
GO:0000003	BP	reproduction	42	49	48	0	139	NO	NO	YES	NO	NO
GO:0022414	BP	reproductive process	42	49	47	0	138	NO	NO	YES	NO	NO
GO:0022900	BP	electron transport chain	0	0	0	10	10	NO	NO	NO	YES	NO
GO:0009308	BP	amine metabolic process	0	0	0	9	9	NO	NO	NO	YES	NO
GO:0007623	BP	circadian rhythm	0	0	0	9	9	NO	NO	NO	YES	NO
GO:0009521	CC	photosystem	0	0	0	9	9	NO	NO	NO	YES	NO
GO:0140115	BP	export across plasma membrane	0	0	0	8	8	NO	NO	NO	YES	NO
GO:0006778	BP	porphyrin-containing compound metabolic process	0	0	0	8	8	NO	NO	NO	YES	NO
GO:0003006	BP	developmental process involved in reproduction	0	35	40	0	75	NO	YES	YES	NO	NO
GO:0033013	BP	tetrapyrrole metabolic process	0	0	0	8	8	NO	NO	NO	YES	NO
GO:0042743	BP	hydrogen peroxide metabolic process	0	0	0	8	8	NO	NO	NO	YES	NO
GO:0033554	BP	cellular response to stress	38	39	29	0	106	NO	NO	YES	NO	NO
GO:0031977	CC	thylakoid lumen	0	0	0	8	8	NO	NO	NO	YES	NO
GO:0009767	BP	photosynthetic electron transport chain	0	0	0	7	7	NO	NO	NO	YES	NO
GO:0015994	BP	chlorophyll metabolic process	0	0	0	7	7	NO	NO	NO	YES	NO
GO:0009856	BP	pollination	0	14	12	0	26	NO	YES	YES	NO	NO
GO:0044706	BP	multi-multicellular organism process	0	14	12	0	26	NO	YES	YES	NO	NO
GO:0042744	BP	hydrogen peroxide catabolic process	0	0	0	7	7	NO	NO	NO	YES	NO
GO:0009523	CC	photosystem II	0	0	0	7	7	NO	NO	NO	YES	NO
GO:0019898	CC	extrinsic component of membrane	0	0	0	7	7	NO	NO	NO	YES	NO
GO:0004190	MF	aspartic-type endopeptidase activity	0	0	0	7	7	NO	NO	NO	YES	NO
GO:0070001	MF	aspartic-type peptidase activity	0	0	0	7	7	NO	NO	NO	YES	NO
GO:0006576	BP	cellular biogenic amine metabolic process	0	0	0	6	6	NO	NO	NO	YES	NO
GO:0042908	BP	xenobiotic transport	0	0	0	6	6	NO	NO	NO	YES	NO
GO:0009850	BP	auxin metabolic process	0	0	0	6	6	NO	NO	NO	YES	NO
GO:0002229	BP	defense response to oomycetes	0	0	0	6	6	NO	NO	NO	YES	NO
GO:0044106	BP	cellular amine metabolic process	0	0	0	6	6	NO	NO	NO	YES	NO
GO:0046942	BP	carboxylic acid transport	0	0	0	6	6	NO	NO	NO	YES	NO
GO:0009543	CC	chloroplast thylakoid lumen	0	0	0	6	6	NO	NO	NO	YES	NO
GO:0031978	CC	plastid thylakoid lumen	0	0	0	6	6	NO	NO	NO	YES	NO
GO:0042910	MF	xenobiotic transmembrane transporter activity	0	0	0	6	6	NO	NO	NO	YES	NO
GO:0009309	BP	amine biosynthetic process	0	0	0	5	5	NO	NO	NO	YES	NO
GO:0042401	BP	cellular biogenic amine biosynthetic process	0	0	0	5	5	NO	NO	NO	YES	NO
GO:0034754	BP	cellular hormone metabolic process	0	0	0	5	5	NO	NO	NO	YES	NO
GO:0098552	CC	side of membrane	0	0	0	5	5	NO	NO	NO	YES	NO
GO:0015925	MF	galactosidase activity	0	0	0	5	5	NO	NO	NO	YES	NO
GO:0006775	BP	fat-soluble vitamin metabolic process	0	0	0	4	4	NO	NO	NO	YES	NO
GO:0015996	BP	chlorophyll catabolic process	0	0	0	4	4	NO	NO	NO	YES	NO
GO:0042362	BP	fat-soluble vitamin biosynthetic process	0	0	0	4	4	NO	NO	NO	YES	NO
GO:0046149	BP	pigment catabolic process	0	0	0	4	4	NO	NO	NO	YES	NO
GO:0006787	BP	porphyrin-containing compound catabolic process	0	0	0	4	4	NO	NO	NO	YES	NO
GO:0033015	BP	tetrapyrrole catabolic process	0	0	0	4	4	NO	NO	NO	YES	NO
GO:0009625	BP	response to insect	0	0	0	4	4	NO	NO	NO	YES	NO
GO:0070417	BP	cellular response to cold	0	0	0	4	4	NO	NO	NO	YES	NO
GO:0009654	CC	photosystem II oxygen evolving complex	0	0	0	4	4	NO	NO	NO	YES	NO
GO:0009522	CC	photosystem I	0	0	0	4	4	NO	NO	NO	YES	NO
GO:0016846	MF	carbon-sulfur lyase activity	0	0	0	4	4	NO	NO	NO	YES	NO
GO:0044389	MF	ubiquitin-like protein ligase binding	0	7	6	0	13	NO	YES	YES	NO	NO
GO:0016837	MF	carbon-oxygen lyase activity acting on polysaccharides	0	0	0	4	4	NO	NO	NO	YES	NO
GO:0042562	MF	hormone binding	0	0	0	4	4	NO	NO	NO	YES	NO
GO:0006560	BP	proline metabolic process	0	0	0	3	3	NO	NO	NO	YES	NO
GO:0051702	BP	biological process involved in interaction with symbiont	7	7	5	0	19	NO	NO	YES	NO	NO
GO:0009065	BP	glutamine family amino acid catabolic process	0	0	0	3	3	NO	NO	NO	YES	NO
GO:0098807	CC	chloroplast thylakoid membrane protein complex	0	0	0	3	3	NO	NO	NO	YES	NO
GO:0016602	CC	CCAAT-binding factor complex	0	0	0	3	3	NO	NO	NO	YES	NO
GO:0047274	MF	galactinol-sucrose galactosyltransferase activity	0	0	0	3	3	NO	NO	NO	YES	NO
GO:0045156	MF	electron transporter transferring electrons within the cyclic electron transport pathway of photosynthesis activity	0	0	0	3	3	NO	NO	NO	YES	NO
GO:0052793	MF	pectin acetylesterase activity	0	0	0	3	3	NO	NO	NO	YES	NO
GO:1901618	MF	organic hydroxy compound transmembrane transporter activity	0	0	0	3	3	NO	NO	NO	YES	NO
GO:0010427	MF	abscisic acid binding	0	0	0	3	3	NO	NO	NO	YES	NO
GO:0006562	BP	proline catabolic process	0	0	0	2	2	NO	NO	NO	YES	NO
GO:0010133	BP	proline catabolic process to glutamate	0	0	0	2	2	NO	NO	NO	YES	NO
GO:1901031	BP	regulation of response to reactive oxygen species	0	0	0	2	2	NO	NO	NO	YES	NO
GO:0009831	BP	plant-type cell wall modification involved in multidimensional cell growth	0	0	0	2	2	NO	NO	NO	YES	NO
GO:0015729	BP	oxaloacetate transport	0	0	0	2	2	NO	NO	NO	YES	NO
GO:0015798	BP	myo-inositol transport	0	0	0	2	2	NO	NO	NO	YES	NO
GO:0043434	BP	response to peptide hormone	0	0	0	2	2	NO	NO	NO	YES	NO
GO:1902356	BP	oxaloacetate(2-) transmembrane transport	0	0	0	2	2	NO	NO	NO	YES	NO
GO:0042807	CC	central vacuole	0	0	0	2	2	NO	NO	NO	YES	NO
GO:0009503	CC	thylakoid light-harvesting complex	0	0	0	2	2	NO	NO	NO	YES	NO
GO:0030076	CC	light-harvesting complex	0	0	0	2	2	NO	NO	NO	YES	NO
GO:0004557	MF	alpha-galactosidase activity	0	0	0	2	2	NO	NO	NO	YES	NO
GO:0005365	MF	myo-inositol transmembrane transporter activity	0	0	0	2	2	NO	NO	NO	YES	NO
GO:0015131	MF	oxaloacetate transmembrane transporter activity	0	0	0	2	2	NO	NO	NO	YES	NO
GO:0052692	MF	raffinose alpha-galactosidase activity	0	0	0	2	2	NO	NO	NO	YES	NO
GO:0015166	MF	polyol transmembrane transporter activity	0	0	0	2	2	NO	NO	NO	YES	NO
GO:0000166	MF	nucleotide binding	99	108	0	0	207	NO	NO	NO	NO	NO
GO:1901265	MF	nucleoside phosphate binding	99	108	0	0	207	NO	NO	NO	NO	NO
GO:0097367	MF	carbohydrate derivative binding	97	108	0	0	205	NO	NO	NO	NO	NO
GO:0032553	MF	ribonucleotide binding	96	106	0	0	202	NO	NO	NO	NO	NO
GO:0032555	MF	purine ribonucleotide binding	95	105	0	0	200	NO	NO	NO	NO	NO
GO:0017076	MF	purine nucleotide binding	95	105	0	0	200	NO	NO	NO	NO	NO
GO:0035639	MF	purine ribonucleoside triphosphate binding	94	105	0	0	199	NO	NO	NO	NO	NO
GO:0019538	BP	protein metabolic process	95	102	0	0	197	NO	NO	NO	NO	NO
GO:0044267	BP	cellular protein metabolic process	87	93	0	0	180	NO	NO	NO	NO	NO
GO:0051234	BP	establishment of localization	54	54	0	0	108	NO	NO	NO	NO	NO
GO:0006810	BP	transport	54	53	0	0	107	NO	NO	NO	NO	NO
GO:0016772	MF	transferase activity transferring phosphorus-containing groups	43	57	0	0	100	NO	NO	NO	NO	NO
GO:0003690	MF	double-stranded DNA binding	0	27	0	0	27	NO	YES	NO	NO	NO
GO:0005911	CC	cell-cell junction	31	28	0	0	59	NO	NO	NO	NO	NO
GO:0009506	CC	plasmodesma	31	28	0	0	59	NO	NO	NO	NO	NO
GO:0030054	CC	cell junction	31	28	0	0	59	NO	NO	NO	NO	NO
GO:0055044	CC	symplast	31	28	0	0	59	NO	NO	NO	NO	NO
GO:0070161	CC	anchoring junction	31	28	0	0	59	NO	NO	NO	NO	NO
GO:0051179	BP	localization	56	0	0	0	56	YES	NO	NO	NO	NO
GO:0000976	MF	transcription cis-regulatory region binding	0	25	0	0	25	NO	YES	NO	NO	NO
GO:0140657	MF	ATP-dependent activity	23	24	0	0	47	NO	NO	NO	NO	NO
GO:0043531	MF	ADP binding	22	19	0	0	41	NO	NO	NO	NO	NO
GO:0001067	MF	transcription regulatory region nucleic acid binding	0	25	0	0	25	NO	YES	NO	NO	NO
GO:0016818	MF	hydrolase activity acting on acid anhydrides in phosphorus-containing anhydrides	17	18	0	0	35	NO	NO	NO	NO	NO
GO:0016817	MF	hydrolase activity acting on acid anhydrides	17	18	0	0	35	NO	NO	NO	NO	NO
GO:0017111	MF	nucleoside-triphosphatase activity	16	17	0	0	33	NO	NO	NO	NO	NO
GO:0046777	BP	protein autophosphorylation	14	16	0	0	30	NO	NO	NO	NO	NO
GO:1990837	MF	sequence-specific double-stranded DNA binding	0	25	0	0	25	NO	YES	NO	NO	NO
GO:0016887	MF	ATP hydrolysis activity	12	14	0	0	26	NO	NO	NO	NO	NO
GO:0140097	MF	catalytic activity acting on DNA	12	11	0	0	23	NO	NO	NO	NO	NO
GO:0000325	CC	plant-type vacuole	21	0	0	0	21	YES	NO	NO	NO	NO
GO:0008094	MF	ATP-dependent activity acting on DNA	11	10	0	0	21	NO	NO	NO	NO	NO
GO:0019199	MF	transmembrane receptor protein kinase activity	11	9	0	0	20	NO	NO	NO	NO	NO
GO:0004888	MF	transmembrane signaling receptor activity	11	9	0	0	20	NO	NO	NO	NO	NO
GO:0051276	BP	chromosome organization	16	0	0	0	16	YES	NO	NO	NO	NO
GO:0044403	BP	biological process involved in symbiotic interaction	8	8	0	0	16	NO	NO	NO	NO	NO
GO:0005516	MF	calmodulin binding	0	11	0	0	11	NO	YES	NO	NO	NO
GO:0006974	BP	cellular response to DNA damage stimulus	14	0	0	0	14	YES	NO	NO	NO	NO
GO:0034050	BP	programmed cell death induced by symbiont	7	7	0	0	14	NO	NO	NO	NO	NO
GO:0006338	BP	chromatin remodeling	7	7	0	0	14	NO	NO	NO	NO	NO
GO:0005694	CC	chromosome	14	0	0	0	14	YES	NO	NO	NO	NO
GO:0016799	MF	hydrolase activity hydrolyzing N-glycosyl compounds	8	6	0	0	14	NO	NO	NO	NO	NO
GO:0006281	BP	DNA repair	13	0	0	0	13	YES	NO	NO	NO	NO
GO:0048609	BP	multicellular organismal reproductive process	0	9	0	0	9	NO	YES	NO	NO	NO
GO:0003953	MF	NAD+ nucleosidase activity	7	5	0	0	12	NO	NO	NO	NO	NO
GO:0050135	MF	NAD(P)+ nucleosidase activity	7	5	0	0	12	NO	NO	NO	NO	NO
GO:0061809	MF	NAD+ nucleotidase cyclic ADP-ribose generating	7	5	0	0	12	NO	NO	NO	NO	NO
GO:0032504	BP	multicellular organism reproduction	0	9	0	0	9	NO	YES	NO	NO	NO
GO:0006310	BP	DNA recombination	10	0	0	0	10	YES	NO	NO	NO	NO
GO:0140658	MF	ATP-dependent chromatin remodeler activity	4	5	0	0	9	NO	NO	NO	NO	NO
GO:0140013	BP	meiotic nuclear division	0	7	0	0	7	NO	YES	NO	NO	NO
GO:0018108	BP	peptidyl-tyrosine phosphorylation	8	0	0	0	8	YES	NO	NO	NO	NO
GO:0018212	BP	peptidyl-tyrosine modification	8	0	0	0	8	YES	NO	NO	NO	NO
GO:0004713	MF	protein tyrosine kinase activity	8	0	0	0	8	YES	NO	NO	NO	NO
GO:0000724	BP	double-strand break repair via homologous recombination	7	0	0	0	7	YES	NO	NO	NO	NO
GO:0000725	BP	recombinational repair	7	0	0	0	7	YES	NO	NO	NO	NO
GO:0006913	BP	nucleocytoplasmic transport	7	0	0	0	7	YES	NO	NO	NO	NO
GO:0051169	BP	nuclear transport	7	0	0	0	7	YES	NO	NO	NO	NO
GO:0006302	BP	double-strand break repair	7	0	0	0	7	YES	NO	NO	NO	NO
GO:0004714	MF	transmembrane receptor protein tyrosine kinase activity	7	0	0	0	7	YES	NO	NO	NO	NO
GO:0005543	MF	phospholipid binding	7	0	0	0	7	YES	NO	NO	NO	NO
GO:0031625	MF	ubiquitin protein ligase binding	0	7	0	0	7	NO	YES	NO	NO	NO
GO:0034605	BP	cellular response to heat	0	6	0	0	6	NO	YES	NO	NO	NO
GO:0010051	BP	xylem and phloem pattern formation	5	0	0	0	5	YES	NO	NO	NO	NO
GO:0061077	BP	chaperone-mediated protein folding	5	0	0	0	5	YES	NO	NO	NO	NO
GO:0005342	MF	organic acid transmembrane transporter activity	5	0	0	0	5	YES	NO	NO	NO	NO
GO:0046943	MF	carboxylic acid transmembrane transporter activity	5	0	0	0	5	YES	NO	NO	NO	NO
GO:0008514	MF	organic anion transmembrane transporter activity	5	0	0	0	5	YES	NO	NO	NO	NO
GO:0055046	BP	microgametogenesis	0	5	0	0	5	NO	YES	NO	NO	NO
GO:0048232	BP	male gamete generation	0	5	0	0	5	NO	YES	NO	NO	NO
GO:0010305	BP	leaf vascular tissue pattern formation	4	0	0	0	4	YES	NO	NO	NO	NO
GO:0071323	BP	cellular response to chitin	2	2	0	0	4	NO	NO	NO	NO	NO
GO:1902936	MF	phosphatidylinositol bisphosphate binding	4	0	0	0	4	YES	NO	NO	NO	NO
GO:0004016	MF	adenylate cyclase activity	2	2	0	0	4	NO	NO	NO	NO	NO
GO:0009378	MF	four-way junction helicase activity	2	2	0	0	4	NO	NO	NO	NO	NO
GO:0008278	CC	cohesin complex	3	0	0	0	3	YES	NO	NO	NO	NO
GO:0005385	MF	zinc ion transmembrane transporter activity	3	0	0	0	3	YES	NO	NO	NO	NO
GO:0140664	MF	ATP-dependent DNA damage sensor activity	3	0	0	0	3	YES	NO	NO	NO	NO
GO:0140612	MF	DNA damage sensor activity	3	0	0	0	3	YES	NO	NO	NO	NO
GO:0008061	MF	chitin binding	0	3	0	0	3	NO	YES	NO	NO	NO
GO:0033212	BP	iron import into cell	2	0	0	0	2	YES	NO	NO	NO	NO
GO:0048830	BP	adventitious root development	2	0	0	0	2	YES	NO	NO	NO	NO
GO:0032300	CC	mismatch repair complex	2	0	0	0	2	YES	NO	NO	NO	NO
GO:0015142	MF	tricarboxylic acid transmembrane transporter activity	0	2	0	0	2	NO	YES	NO	NO	NO
GO:0005350	MF	pyrimidine nucleobase transmembrane transporter activity	0	2	0	0	2	NO	YES	NO	NO	NO
GO:0015210	MF	uracil transmembrane transporter activity	0	2	0	0	2	NO	YES	NO	NO	NO
GO:0005092	MF	GDP-dissociation inhibitor activity	0	2	0	0	2	NO	YES	NO	NO	NO
