# Supplementary material for: Whole genome duplication drives transcriptome reprogramming in response to drought in alfalfa
Source: Plant Cell Rep. 2025 Sep 9;44(10):209. doi: 10.1007/s00299-025-03593-9 (PMC12417302; doi:10.1007/s00299-025-03593-9)
Supplement: Supplementary file 6 — Supplementary file6 (XLSX 80 KB) [file 299_2025_3593_MOESM6_ESM.xlsx]

## Sheet: 2x_C vs 4x_C
Supplementary Table S6. Numbers of genes identified in the 2x_C vs 4x_C group by the Mapman software (version 3.6.0RC1).
BinCode	BinName	id	description	log2 fold change
1.2.1.2.4	Photosynthesis.calvin cycle.ribulose-1,5-bisphosphat carboxylase/oxygenase (RuBisCo) activity.RuBisCo assembly.assembly factor *(RbcX)	cluster-13543.47199	mercator4v7.0: assembly factor involved in RuBisCo assembly *(RbcX) & original description: none	-1.5156
4.1.2.5	Amino acid metabolism.glutamate group amino acid biosynthesis.histidine biosynthesis.imidazoleglycerol-phosphate synthase	cluster-13543.55557	mercator4v7.0: imidazoleglycerol-phosphate synthase & original description: none	-5.6693
4.1.2.6	Amino acid metabolism.glutamate group amino acid biosynthesis.histidine biosynthesis.imidazoleglycerol-phosphate dehydratase	cluster-13543.20052	mercator4v7.0: imidazoleglycerol-phosphate dehydratase & original description: none	-2.3225
4.6.4.1	Amino acid metabolism.amino acid degradation.lysine degradation.bifunctional lysine ketoglutarate reductase and saccharopine dehydrogenase	cluster-13543.25695	mercator4v7.0: bifunctional lysine ketoglutarate reductase and saccharopine dehydrogenase & original description: none	1.487
4.8.4.1	Amino acid metabolism.polyamine metabolism.polyamine conjugation.polyamine hydroxycinnamoyl-CoA acyltransferase *(SCT/SDT)	cluster-13543.22535	mercator4v7.0: polyamine hydroxycinnamoyl-CoA acyltransferase *(SCT/SDT) & original description: none	1.4974
4.8.6.1	Amino acid metabolism.polyamine metabolism.polyamine degradation.copper-containing amine oxidase *(CuAO)	cluster-13543.32852	mercator4v7.0: copper-containing amine oxidase *(CuAO) & original description: none	1.9995
5.1.7.1.2	Lipid metabolism.fatty acid metabolism.fatty acid desaturation.electron supply.cytochrome electron shuttle hemoprotein *(Cyt-b5)	cluster-13543.7166	mercator4v7.0: cytochrome electron shuttle hemoprotein *(Cyt-b5) & original description: none	-1.4338
5.1.9.5.4	Lipid metabolism.fatty acid metabolism.fatty acid degradation.glyoxylate cycle.malate synthase	cluster-13543.9708	mercator4v7.0: malate synthase & original description: none	1.6234
5.2.11.1.2.3	Lipid metabolism.glycerolipid metabolism.glycerolipid degradation.triacylglycerol lipase activities.diacyl-/triacylglycerol lipase activities.lipase *(OBL)	cluster-13543.10806	mercator4v7.0: lipase *(OBL) & original description: none	-1.9399
5.2.11.2.4.2	Lipid metabolism.glycerolipid metabolism.glycerolipid degradation.phospholipase activities.phospholipase D activities.phospholipase-D *(PLD-beta/gamma)	cluster-13543.6734	mercator4v7.0: phospholipase-D *(PLD-beta/gamma) & original description: none	-2.8286
5.2.2.1.2	Lipid metabolism.glycerolipid metabolism.triacylglycerol biosynthesis.acyl-CoA:diacylglycerol acyltransferase activities.acyl-CoA:diacylglycerol acyltransferase *(DGAT2)	cluster-13543.15428	mercator4v7.0: acyl-CoA:diacylglycerol acyltransferase *(DGAT2) & original description: none	-1.9771
5.6.2.2	Lipid metabolism.lipid trafficking.endoplasmic reticulum-plasma membrane lipid transfer.lipid trafficking protein *(PLAT)	cluster-13543.3572	mercator4v7.0: lipid trafficking protein *(PLAT) & original description: none	-6.1157
6.1.6.4	Nucleotide metabolism.purines.extracellular ATP.nucleoside hydrolase *(NSH3)	cluster-13543.52503	mercator4v7.0: nucleoside hydrolase & original description: none	1.3629
7.2.2.1	Coenzyme metabolism.thiamine pyrophosphate metabolism.thiazole moiety.thiazole synthase *(Thi1)	cluster-13543.26421	mercator4v7.0: thiazole synthase *(Thi1) & original description: none	-2.0248
8.1.4.2	Secondary metabolism.terpenoid biosynthesis.terpene biosynthesis.mono-/sesquiterpene-/diterpene synthase	cluster-23180.0	mercator4v7.0: mono-/sesquiterpene-/diterpene synthase & original description: none	-6.6154
8.1.4.2	Secondary metabolism.terpenoid biosynthesis.terpene biosynthesis.mono-/sesquiterpene-/diterpene synthase	cluster-13543.5664	mercator4v7.0: mono-/sesquiterpene-/diterpene synthase & original description: none	-3.9504
8.1.6.1.3	Secondary metabolism.terpenoid biosynthesis.carotenoid biosynthesis.carotenes.zeta-carotene isomerase *(Z-ISO)	cluster-13543.54036	mercator4v7.0: zeta-carotene isomerase *(Z-ISO) & original description: none	-1.5367
8.2.2.2.1.1	Secondary metabolism.phenolics biosynthesis.flavonoid biosynthesis.chalcones.chalcone synthase activity.chalcone synthase *(CHS)	cluster-13543.4937	mercator4v7.0: chalcone synthase & original description: none	-1.3749
9.1.1.4	Redox homeostasis.reactive oxygen scavenging.superoxide dismutase activities.copper chaperone *(CCS)	cluster-13543.30434	mercator4v7.0: copper chaperone *(CCS) & original description: none	1.1854
9.2.3.2	Redox homeostasis.glutathione-based redox regulation.glutathione S-transferase activities.class theta glutathione S-transferase *(GSTT1/2/++)	cluster-13543.48809	mercator4v7.0: class theta glutathione S-transferase *(GSTT1/2/++) & original description: none	-1.7268
9.2.3.3	Redox homeostasis.glutathione-based redox regulation.glutathione S-transferase activities.class tau glutathione S-transferase *(GSTU1/2/++)	cluster-13543.25026	mercator4v7.0: class tau glutathione S-transferase *(GSTU1/2/++) & original description: none	3.1697
9.4.7	Redox homeostasis.ascorbate-based redox regulation.cyt-b561 electron shuttle hemoprotein *(CYBASC)	cluster-13543.46000	mercator4v7.0: cyt-b561 electron shuttle hemoprotein *(CYBASC) & original description: none	-1.6897
10.2.3.2	Phytohormone action.auxin.conjugation and degradation.indole-3-acetic acid dioxygenase *(DAO)	cluster-13543.6807	mercator4v7.0: indole-3-acetic acid dioxygenase *(DAO) & original description: none	-2.4225
10.4.2.1.3.2	Phytohormone action.cytokinin.perception and signal transduction.histidine-aspartate phosphorelay signal transduction.response regulator activities.ARR B-type regulatory protein	cluster-1149.1	mercator4v7.0: ARR B-type regulatory protein of cytokinin signalling & original description: none	-5.4785
10.4.3.2	Phytohormone action.cytokinin.conjugation and degradation.cytokinin dehydrogenase *(CKX)	cluster-13543.13598	mercator4v7.0: cytokinin dehydrogenase *(CKX) & original description: none	-3.3569
11.1.1.1.1	Chromatin organisation.chromatin structure.DNA wrapping.histone H2A-H2B dimer.histone *(H2A/HTA)	cluster-13543.20269	mercator4v7.0: histone *(H2A/HTA) & original description: none	-4.6206
11.1.1.1.1	Chromatin organisation.chromatin structure.DNA wrapping.histone H2A-H2B dimer.histone *(H2A/HTA)	cluster-13543.9502	mercator4v7.0: histone *(H2A/HTA) & original description: none	-3.8702
11.1.3.5	Chromatin organisation.chromatin structure.structure modulation.chromatin architectural modulator *(DEK)	cluster-13543.53520	mercator4v7.0: chromatin architectural modulator *(DEK) & original description: none	-9.0698
11.2.4	Chromatin organisation.histone chaperone activities.histone chaperone *(ASF1)	cluster-13543.55151	mercator4v7.0: histone chaperone *(ASF1) & original description: none	-7.5356
11.2.7	Chromatin organisation.histone chaperone activities.histone chaperone *(NRP)	cluster-13543.7215	mercator4v7.0: histone chaperone *(NRP) & original description: none	-9.3333
11.2.7	Chromatin organisation.histone chaperone activities.histone chaperone *(NRP)	cluster-2921.0	mercator4v7.0: histone chaperone *(NRP) & original description: none	-5.9153
11.3.2.3.2	Chromatin organisation.post-translational histone modification.histone acetylation.HD1-type histone deacetylase activities.class-II histone deacetylase *(HDA5/8)	cluster-13543.6398	mercator4v7.0: class-II histone deacetylase *(HDA5/8) & original description: none	-11.13
11.4.1.2.3	Chromatin organisation.nucleosome remodeling.SWI/SNF chromatin remodeling complexes.BRM-associated complex.SMARCL component *(AN3)	cluster-13543.386	mercator4v7.0: SMARCL component *(AN3) of SWI/SNF chromatin remodeling complex & original description: none	-2.5349
11.4.1.3.4	Chromatin organisation.nucleosome remodeling.SWI/SNF chromatin remodeling complexes.SYD-associated complex.SMARCL component *(AN3)	cluster-13543.386	mercator4v7.0: cofactor component *(AN3) of GRF-GIF transcriptional complex & original description: none	-2.5349
12.1.1.2.7	Cell division.DNA replication.preinitiation.MCM2-7 replicative DNA helicase complex.helicase auxiliary factor *(CDT1)	cluster-13543.10113	mercator4v7.0: helicase auxiliary factor *(CDT1) & original description: none	-4.6776
12.1.2.4.3	Cell division.DNA replication.initiation.GINS DNA replication fork maintenance complex.component *(PSF3)	cluster-13543.54439	mercator4v7.0: component *(PSF3) of GINS DNA replication fork maintenance complex & original description: none	-1.8054
12.1.3.1.4	Cell division.DNA replication.elongation.DNA polymerase alpha complex.primase component *(POLA4)	cluster-13543.54431	mercator4v7.0: primase component *(POLA4) of DNA polymerase alpha complex & original description: none	-4.6227
12.1.3.5.2	Cell division.DNA replication.elongation.single-stranded-DNA binding RPA complex.component *(RPA2)	cluster-13543.12830	mercator4v7.0: component *(RPA2) of single-stranded-DNA binding RPA complex & original description: none	-2.2663
12.2.5.1.1	Cell division.cell cycle organisation.sister chromatid separation.cohesin regulator complex.component *(SMC1/TTN8)	cluster-13543.53337	mercator4v7.0: component *(SMC1/TTN8) of cohesin regulator complex & original description: none	-3.9362
12.2.5.1.5	Cell division.cell cycle organisation.sister chromatid separation.cohesin regulator complex.component *(SCC3)	cluster-13543.5348	mercator4v7.0: component *(SCC3) of cohesin regulator complex & original description: none	-3.1124
12.3.4.3.2	Cell division.meiotic recombination.DNA strand exchange.RPA presynaptic filament assembly factor complex.component *(RPA2)	cluster-13543.12830	mercator4v7.0: component *(RPA2) of RPA presynaptic filament assembly factor complex & original description: none	-2.2663
12.3.5.1.2.2	Cell division.meiotic recombination.meiotic crossover.class-I/ZMM crossover pathway.MutL-gamma endonuclease heterodimer.component *(MLH3)	cluster-13543.55667	mercator4v7.0: component *(MLH3) of MutLy endonuclease heterodimer & original description: none	-1.2838
14.1.2.8	RNA biosynthesis.DNA-dependent RNA polymerase complexes.RNA polymerase II complex.component *(NRPB11)	cluster-13543.45220	mercator4v7.0: component *(NRPB11) of RNA polymerase II complex & original description: none	1.0085
14.1.4.8	RNA biosynthesis.DNA-dependent RNA polymerase complexes.RNA polymerase IV complex.component *(NRPD11)	cluster-13543.45220	mercator4v7.0: component *(NRPD11) of RNA polymerase IV complex & original description: none	1.0085
14.1.5.8	RNA biosynthesis.DNA-dependent RNA polymerase complexes.RNA polymerase V complex.component *(NRPE11)	cluster-13543.45220	mercator4v7.0: component *(NRPE11) of RNA polymerase V complex & original description: none	1.0085
14.3.3.7.1	RNA biosynthesis.RNA polymerase II-dependent transcription.transcription initiation.SNAP snRNA transcription factor complex.component *(SNAPC1)	cluster-13543.54297	mercator4v7.0: component *(SNAPC1) of SNAP snRNA transcription factor complex & original description: none	-7.1474
14.5.1.1.1.1	RNA biosynthesis.DNA-binding transcriptional regulation.basic DNA-binding domain.basic leucine zipper (bZIP) domain.bZIP class-A transcription factor activity.bZIP class-A transcription factor	cluster-13543.682	mercator4v7.0: bZIP class-A transcription factor & original description: none	-2.2462
14.5.1.2.10	RNA biosynthesis.DNA-binding transcriptional regulation.basic DNA-binding domain.basic helix-loop-helix (bHLH) domain.bHLH class-IVa transcription factor	cluster-13543.12271	mercator4v7.0: bHLH class-IVa transcription factor & original description: none	-1.1296
14.5.1.2.10	RNA biosynthesis.DNA-binding transcriptional regulation.basic DNA-binding domain.basic helix-loop-helix (bHLH) domain.bHLH class-IVa transcription factor	cluster-13543.19158	mercator4v7.0: bHLH class-IVa transcription factor & original description: none	-3.2891
14.5.1.2.12	RNA biosynthesis.DNA-binding transcriptional regulation.basic DNA-binding domain.basic helix-loop-helix (bHLH) domain.bHLH class-IVc transcription factor	cluster-13543.4479	mercator4v7.0: bHLH class-IVc transcription factor & original description: none	1.2023
14.5.10.2	RNA biosynthesis.DNA-binding transcriptional regulation.undefined DNA-binding domain.GRAS transcription factor	cluster-13543.31184	mercator4v7.0: GRAS transcription factor & original description: none	1.0604
14.5.2.4	RNA biosynthesis.DNA-binding transcriptional regulation.zinc-coordinating DNA-binding domain.SBP transcription factor	cluster-13543.32279	mercator4v7.0: SBP transcription factor & original description: none	-1.0403
14.5.2.5	RNA biosynthesis.DNA-binding transcriptional regulation.zinc-coordinating DNA-binding domain.AS2/LOB transcription factor	cluster-13543.764	mercator4v7.0: AS2/LOB transcription factor & original description: none	2.269
14.5.2.9	RNA biosynthesis.DNA-binding transcriptional regulation.zinc-coordinating DNA-binding domain.ZFP transcription factor	cluster-13543.8533	mercator4v7.0: ZFP transcription factor & original description: none	-3.6005
14.5.3.1.2.2	RNA biosynthesis.DNA-binding transcriptional regulation.helix-turn-helix DNA-binding domain.HOMEO domain.HD-ZIP III-type transcription factor activity.transcriptional co-regulator *(ZPR)	cluster-19977.0	mercator4v7.0: transcriptional co-regulator *(ZPR) & original description: none	3.9301
14.5.3.2.7	RNA biosynthesis.DNA-binding transcriptional regulation.helix-turn-helix DNA-binding domain.tryptophan-cluster structure.MYBR-R-type transcription factor	cluster-2600.0	mercator4v7.0: MYBR-R-type transcription factor & original description: none	-5.3565
14.5.3.2.8	RNA biosynthesis.DNA-binding transcriptional regulation.helix-turn-helix DNA-binding domain.tryptophan-cluster structure.ARR-B-type transcription factor	cluster-1149.1	mercator4v7.0: ARR-B-type transcription factor & original description: none	-5.4785
14.5.6.1	RNA biosynthesis.DNA-binding transcriptional regulation.alpha-helix exposed by beta-structure.MADS/AGL transcription factor	cluster-13543.37709	mercator4v7.0: MADS/AGL transcription factor & original description: none	-1.8013
14.5.7.1	RNA biosynthesis.DNA-binding transcriptional regulation.beta-hairpin exposed by alpha/beta-scaffold structure.NAC transcription factor	cluster-13543.9060	mercator4v7.0: NAC transcription factor & original description: none	1.6557
14.5.7.1	RNA biosynthesis.DNA-binding transcriptional regulation.beta-hairpin exposed by alpha/beta-scaffold structure.NAC transcription factor	cluster-13543.41417	mercator4v7.0: NAC transcription factor & original description: none	1.508
14.5.7.1	RNA biosynthesis.DNA-binding transcriptional regulation.beta-hairpin exposed by alpha/beta-scaffold structure.NAC transcription factor	cluster-13543.48107	mercator4v7.0: NAC transcription factor & original description: none	2.1274
14.5.7.4	RNA biosynthesis.DNA-binding transcriptional regulation.beta-hairpin exposed by alpha/beta-scaffold structure.FRS/FRF transcription factor	cluster-13543.7238	mercator4v7.0: FRS/FRF transcription factor & original description: none	-9.2977
14.5.7.4	RNA biosynthesis.DNA-binding transcriptional regulation.beta-hairpin exposed by alpha/beta-scaffold structure.FRS/FRF transcription factor	cluster-13543.55827	mercator4v7.0: FRS/FRF transcription factor & original description: none	-6.638
14.5.7.4	RNA biosynthesis.DNA-binding transcriptional regulation.beta-hairpin exposed by alpha/beta-scaffold structure.FRS/FRF transcription factor	cluster-13543.20925	mercator4v7.0: FRS/FRF transcription factor & original description: none	-7.8179
14.5.7.4	RNA biosynthesis.DNA-binding transcriptional regulation.beta-hairpin exposed by alpha/beta-scaffold structure.FRS/FRF transcription factor	cluster-13543.2514	mercator4v7.0: FRS/FRF transcription factor & original description: none	-5.7278
14.5.9.1	RNA biosynthesis.DNA-binding transcriptional regulation.beta-barrel DNA-binding domain.ARF transcription factor	cluster-13543.5231	mercator4v7.0: ARF transcription factor & original description: none	-6.0127
14.7.4.1	RNA biosynthesis.organellar gene expression machinery.R-loop homeostasis.ribonuclease *(RNH1)	cluster-25345.0	mercator4v7.0: ribonuclease *(RNH1) & original description: none	2.1018
14.7.4.1	RNA biosynthesis.organellar gene expression machinery.R-loop homeostasis.ribonuclease *(RNH1)	cluster-20373.0	mercator4v7.0: ribonuclease *(RNH1) & original description: none	1.7243
16.1.4.7	RNA homeostasis.mRNA degradation.Exosome RNA surveillance complex.regulatory protein *(MPP6)	cluster-13543.49506	mercator4v7.0: regulatory protein *(MPP6) of Exosome complex & original description: none	-6.3906
16.8.1.1.2.2.1	RNA homeostasis.RNA transport.RNA nuclear export.nuclear side machinery.TREX/THO ribonucleoparticle (RNP) trafficking complex.mRNA export adaptor activities.mRNA-binding adaptor *(ALY/Tho4)	cluster-13543.29709	mercator4v7.0: mRNA-binding adaptor ALY/Tho4 of TREX/THO mRNP trafficking complex & original description: none	1.3223
19.1.6.1.1	Protein homeostasis.protein quality control.Hsp90 chaperone system.Hsp90-SGT1-RAR1 chaperone complex.molecular chaperone *(Hsp90)	cluster-13543.44055	mercator4v7.0: molecular chaperone *(Hsp90) & original description: none	1.1516
19.1.9.1	Protein homeostasis.protein quality control.smallHsp holdase chaperone activities.class-C-I protein	cluster-13543.29596	mercator4v7.0: class-C-I small heat-shock-responsive protein & original description: none	2.6755
19.2.2.12.3.2	Protein homeostasis.ubiquitin-proteasome system.ubiquitin-fold protein conjugation.CULLIN-based E3 ubiquitin ligase activities.CUL1-based/SCF E3 ubiquitin ligase complexes.linker component *(ASK1/2/3)	cluster-13543.6345	mercator4v7.0: linker component *(ASK1/2/3) of SCF E3 ubiquitin ligase complexes & original description: none	-7.6628
19.2.2.12.3.3.39	Protein homeostasis.ubiquitin-proteasome system.ubiquitin-fold protein conjugation.CULLIN-based E3 ubiquitin ligase activities.CUL1-based/SCF E3 ubiquitin ligase complexes.F-BOX regulatory substrate adaptor activities.substrate adaptor *(LCR)	cluster-3836.0	mercator4v7.0: substrate adaptor *(LCR) of SCF E3 ubiquitin ligase complex & original description: none	-5.6095
19.2.2.12.5.3.15	Protein homeostasis.ubiquitin-proteasome system.ubiquitin-fold protein conjugation.CULLIN-based E3 ubiquitin ligase activities.CUL4-based E3 ubiquitin ligase complexes.DCAF substrate adaptor component activities.substrate adaptor *(HTD1/DWD1)	cluster-13543.21266	mercator4v7.0: substrate adaptor *(HTD1/DWD1) of CUL4-based E3 ubiquitin ligase complex & original description: none	1.1739
19.2.2.13.2	Protein homeostasis.ubiquitin-proteasome system.ubiquitin-fold protein conjugation.E4 polyubiquitination factor activities.E4 SUMO chain-forming-ligase enzyme *(PIAL1/2)	cluster-24289.0	mercator4v7.0: E4 SUMO chain-forming-ligase enzyme *(PIAL1/2) & original description: none	3.8998
19.2.2.4.1	Protein homeostasis.ubiquitin-proteasome system.ubiquitin-fold protein conjugation.HUB conjugation.HUB ubiquitin-fold protein	cluster-13543.6823	mercator4v7.0: HUB ubiquitin-fold protein & original description: none	-2.6707
19.2.2.8.1.13	Protein homeostasis.ubiquitin-proteasome system.ubiquitin-fold protein conjugation.RING E3 ubiquitin ligase activities.RING-H2-class.E3 ubiquitin ligase *(BTS/BTSL)	cluster-13543.5553	mercator4v7.0: E3 ubiquitin ligase *(BTS/BTSL) & original description: none	-1.7639
19.2.2.8.1.3	Protein homeostasis.ubiquitin-proteasome system.ubiquitin-fold protein conjugation.RING E3 ubiquitin ligase activities.RING-H2-class.CTL-subclass E3 ubiquitin ligase	cluster-13543.17099	mercator4v7.0: RING-H2-class CTL-subclass E3 ubiquitin ligase & original description: none	-1.0359
19.2.2.8.2.8	Protein homeostasis.ubiquitin-proteasome system.ubiquitin-fold protein conjugation.RING E3 ubiquitin ligase activities.RING-HC-class.E3 ubiquitin ligase *(SINA)	cluster-13543.5354	mercator4v7.0: E3 ubiquitin ligase *(SINA) & original description: none	-2.9279
19.2.4.2.4.1	Protein homeostasis.ubiquitin-proteasome system.membrane-associated protein degradation.ER-associated protein degradation (ERAD).delivery to proteasome.ubiquitin-proteasome shuttle factor *(RAD23)	cluster-13543.3850	mercator4v7.0: ubiquitin-proteasome shuttle factor *(RAD23) & original description: none	-22.579
19.3.1.1.2	Protein homeostasis.proteolysis.cysteine peptidase activities.Papain-type protease activities.subclass CEP cysteine endopeptidase	cluster-13543.29292	mercator4v7.0: Papain-type subclass CEP cysteine endopeptidase & original description: none	-1.858
19.3.2.6.9	Protein homeostasis.proteolysis.serine peptidase activities.Rhomboid-type protease activities.Rhomboid-type serine peptidase *(UBAC2)	cluster-13543.17941	mercator4v7.0: Rhomboid-type serine peptidase *(UBAC2) & original description: none	1.0328
19.3.3.1	Protein homeostasis.proteolysis.aspartic peptidase activities.Pepsin-type protease	cluster-13543.15810	mercator4v7.0: Pepsin-type protease & original description: none	-3.0941
19.3.6.4	Protein homeostasis.proteolysis.metallopeptidase activities.M10-class Matrixin-type metalloprotease *(MMP)	cluster-19262.0	mercator4v7.0: M10-class Matrixin-type metalloprotease *(MMP) & original description: none	3.3359
19.3.6.4	Protein homeostasis.proteolysis.metallopeptidase activities.M10-class Matrixin-type metalloprotease *(MMP)	cluster-13543.3819	mercator4v7.0: M10-class Matrixin-type metalloprotease *(MMP) & original description: none	2.0362
19.3.7.1	Protein homeostasis.proteolysis.protease inhibitor activities.Serpin protease inhibitor	cluster-13543.6911	mercator4v7.0: Serpin protease inhibitor & original description: none	-4.7424
19.3.7.2	Protein homeostasis.proteolysis.protease inhibitor activities.Kunitz protease inhibitor	cluster-13543.276	mercator4v7.0: Kunitz protease inhibitor & original description: none	-6.2942
19.4.1.3.2	Protein homeostasis.protein storage.seed storage protein activities.11S globulin family.Globulin-type seed storage protein	cluster-13543.40645	mercator4v7.0: Globulin-type seed storage protein & original description: none	1.9876
23.1.1.2	Protein translocation.chloroplast.outer envelope guidance and insertion.chaperone involved in signal/tail anchor protein insertion *(AKR2)	cluster-13543.32116	mercator4v7.0: chaperone involved in signal/tail anchor protein insertion *(AKR2) & original description: none	-1.7988
23.2.1.3	Protein translocation.mitochondrion.outer mitochondrion membrane TOM translocation system.receptor component *(Tom20)	cluster-13543.10848	mercator4v7.0: receptor component *(Tom20) of outer mitochondrion membrane TOM translocation system & original description: none	1.0907
23.5.1.4.2	Protein translocation.nucleus.nuclear pore complex (NPC).transmembrane ring.nucleoporin *(NDC1)	cluster-13543.48148	mercator4v7.0: nucleoporin of nuclear pore complex *(NDC1) & original description: none	-2.9013
23.5.1.4.2	Protein translocation.nucleus.nuclear pore complex (NPC).transmembrane ring.nucleoporin *(NDC1)	cluster-13543.7074	mercator4v7.0: nucleoporin of nuclear pore complex *(NDC1) & original description: none	-5.2391
23.5.1.4.2	Protein translocation.nucleus.nuclear pore complex (NPC).transmembrane ring.nucleoporin *(NDC1)	cluster-13543.5889	mercator4v7.0: nucleoporin of nuclear pore complex *(NDC1) & original description: none	-3.3127
23.5.1.6.2	Protein translocation.nucleus.nuclear pore complex (NPC).central subcomplex.nucleoporin *(NUP62)	cluster-13543.53554	mercator4v7.0: nucleoporin of nuclear pore complex *(NUP62) & original description: none	-5.7946
23.5.2.2.1	Protein translocation.nucleus.nucleocytoplasmic transport.cargo adaptor activities.cargo adaptor protein *(IMP-alpha)	cluster-13543.36713	mercator4v7.0: nucleocytoplasmic transport cargo adaptor protein *(IMP-alpha) & original description: none	-1.3727
23.5.2.2.1	Protein translocation.nucleus.nucleocytoplasmic transport.cargo adaptor activities.cargo adaptor protein *(IMP-alpha)	cluster-13543.28876	mercator4v7.0: nucleocytoplasmic transport cargo adaptor protein *(IMP-alpha) & original description: none	-1.1314
25.3.1.3	Nutrient uptake.phosphorus assimilation.phosphate signalling.regulatory protein *(SPX1/2/++)	cluster-13543.39699	mercator4v7.0: regulatory protein *(SPX1/2/++) of phosphate signalling & original description: none	-2.543
25.3.2.2	Nutrient uptake.phosphorus assimilation.phosphate uptake.phosphate transporter *(PHO1)	cluster-13543.1398	mercator4v7.0: phosphate transporter *(PHO1) & original description: none	-4.6551
25.4.1.1.2.1	Nutrient uptake.iron uptake.reduction-based strategy.root-localised system.metal cation transporter activity.iron/zinc/manganese/cobalt cation transporter *(IRT1/ZIP1/++)	cluster-13543.8571	mercator4v7.0: iron/zinc/manganese/cobalt cation transporter *(IRT1/ZIP1/++) & original description: none	1.4159
25.4.2.1.1	Nutrient uptake.iron uptake.chelation-based strategy.nicotianamine metal chelator.nicotianamine synthase *(NAS)	cluster-13543.8569	mercator4v7.0: nicotianamine synthase *(NAS) & original description: none	2.3926
25.4.2.4	Nutrient uptake.iron uptake.chelation-based strategy.Fe(III)-phytosiderophore uptake transporter *(YSL1)	cluster-13543.35283	mercator4v7.0: Fe(III)-phytosiderophore uptake transporter *(YSL1) & original description: none	-1.4034
25.4.4.1	Nutrient uptake.iron uptake.iron homeostasis.iron cation sensor protein *(HRZ/BRUTUS)	cluster-13543.5553	mercator4v7.0: iron cation sensor protein *(HRZ/BRUTUS) & original description: none	-1.7639
25.4.4.6	Nutrient uptake.iron uptake.iron homeostasis.iron storage protein *(FER)	cluster-13543.38696	mercator4v7.0: iron storage protein *(FER) & original description: none	-1.4252
25.4.4.7	Nutrient uptake.iron uptake.iron homeostasis.bHLH-IVc-class transcriptional regulator *(PRI1)	cluster-13543.4479	mercator4v7.0: bHLH-IVc-class transcriptional regulator *(PRI1) & original description: none	1.2023
25.5.6.4	Nutrient uptake.other micronutrient homeostasis.metallochaperone activities.nucleotide-dependent metallochaperone *(ZNG2)	cluster-13543.15083	mercator4v7.0: nucleotide-dependent metallochaperone *(ZNG2) & original description: none	1.2504

## Sheet: 2x_T vs 4x_T
Supplementary Table S6. Numbers of genes identified in the 2x_T vs 4x_T group by the Mapman software (version 3.6.0RC1).
BinCode	BinName	id	description	log2 fold change
1.3.6.2	Photosynthesis.photorespiration.hydroxypyruvate reductase activities.non-peroxisomal hydroxypyruvate reductase *(HPR2/3)	cluster-13543.9647	mercator4v7.0: non-peroxisomal hydroxypyruvate reductase *(HPR2/3) & original description: none	1.3729
3.2.3.3.1.1	Carbohydrate metabolism.starch metabolism.degradation.hydrolysis and phosphorolysis.amylase activities.alpha amylase *(AMY1/2/3)	cluster-24870.0	mercator4v7.0: alpha amylase *(AMY1/2/3) & original description: none	-2.8777
4.1.1.3.1	Amino acid metabolism.glutamate group amino acid biosynthesis.glutamate-derived amino acids.gamma-aminobutyrate (GABA).glutamate decarboxylase *(GAD)	cluster-13543.32401	mercator4v7.0: glutamate decarboxylase *(GAD) & original description: none	-1.0758
4.1.2.6	Amino acid metabolism.glutamate group amino acid biosynthesis.histidine biosynthesis.imidazoleglycerol-phosphate dehydratase	cluster-13543.20052	mercator4v7.0: imidazoleglycerol-phosphate dehydratase & original description: none	-1.9605
4.8.4.1	Amino acid metabolism.polyamine metabolism.polyamine conjugation.polyamine hydroxycinnamoyl-CoA acyltransferase *(SCT/SDT)	cluster-13543.22535	mercator4v7.0: polyamine hydroxycinnamoyl-CoA acyltransferase *(SCT/SDT) & original description: none	1.2797
4.8.6.1	Amino acid metabolism.polyamine metabolism.polyamine degradation.copper-containing amine oxidase *(CuAO)	cluster-13543.32852	mercator4v7.0: copper-containing amine oxidase *(CuAO) & original description: none	3.288
5.1.6.1.2	Lipid metabolism.fatty acid metabolism.endoplasmic reticulum-localized fatty acid elongase (FAE) system.fatty acid elongation complex.3-ketoacyl-CoA reductase *(KCR)	cluster-13543.59116	mercator4v7.0: 3-ketoacyl-CoA reductase *(KCR) & original description: none	2.1586
5.1.9.3.1	Lipid metabolism.fatty acid metabolism.fatty acid degradation.alpha-oxidation.alpha dioxygenase	cluster-13543.19729	mercator4v7.0: alpha dioxygenase & original description: none	1.7354
5.2.11.1.2.3	Lipid metabolism.glycerolipid metabolism.glycerolipid degradation.triacylglycerol lipase activities.diacyl-/triacylglycerol lipase activities.lipase *(OBL)	cluster-13543.10806	mercator4v7.0: lipase *(OBL) & original description: none	-1.9915
5.2.11.2.4.2	Lipid metabolism.glycerolipid metabolism.glycerolipid degradation.phospholipase activities.phospholipase D activities.phospholipase-D *(PLD-beta/gamma)	cluster-13543.6734	mercator4v7.0: phospholipase-D *(PLD-beta/gamma) & original description: none	-3.1736
5.6.2.2	Lipid metabolism.lipid trafficking.endoplasmic reticulum-plasma membrane lipid transfer.lipid trafficking protein *(PLAT)	cluster-13543.3572	mercator4v7.0: lipid trafficking protein *(PLAT) & original description: none	-3.6027
6.1.6.4	Nucleotide metabolism.purines.extracellular ATP.nucleoside hydrolase *(NSH3)	cluster-13543.52503	mercator4v7.0: nucleoside hydrolase & original description: none	2.1438
6.2.4.5	Nucleotide metabolism.pyrimidines.catabolism.beta-ureidopropionase *(PYD3)	cluster-13543.36448	mercator4v7.0: beta-ureidopropionase *(PYD3) & original description: none	-1.0537
7.2.2.1	Coenzyme metabolism.thiamine pyrophosphate metabolism.thiazole moiety.thiazole synthase *(Thi1)	cluster-13543.26421	mercator4v7.0: thiazole synthase *(Thi1) & original description: none	-2.0534
8.1.4.2	Secondary metabolism.terpenoid biosynthesis.terpene biosynthesis.mono-/sesquiterpene-/diterpene synthase	cluster-13543.44728	mercator4v7.0: mono-/sesquiterpene-/diterpene synthase & original description: none	-1.8984
8.1.6.1.3	Secondary metabolism.terpenoid biosynthesis.carotenoid biosynthesis.carotenes.zeta-carotene isomerase *(Z-ISO)	cluster-13543.54036	mercator4v7.0: zeta-carotene isomerase *(Z-ISO) & original description: none	-1.5683
8.2.2.9.2	Secondary metabolism.phenolics biosynthesis.flavonoid biosynthesis.isoflavonoids.2-hydroxyisoflavanone dehydratase *(HID)	cluster-13543.46536	mercator4v7.0: 2-hydroxyisoflavanone dehydratase & original description: none	-2.8422
9.1.1.3	Redox homeostasis.reactive oxygen scavenging.superoxide dismutase activities.copper/zinc superoxide dismutase *(CSD1/2/3)	cluster-13543.33539	mercator4v7.0: copper/zinc superoxide dismutase *(CSD1/2/3) & original description: none	1.3355
9.1.1.4	Redox homeostasis.reactive oxygen scavenging.superoxide dismutase activities.copper chaperone *(CCS)	cluster-13543.30434	mercator4v7.0: copper chaperone *(CCS) & original description: none	1.0985
9.2.3.2	Redox homeostasis.glutathione-based redox regulation.glutathione S-transferase activities.class theta glutathione S-transferase *(GSTT1/2/++)	cluster-13543.48809	mercator4v7.0: class theta glutathione S-transferase *(GSTT1/2/++) & original description: none	-1.1902
9.7.1.2	Redox homeostasis.reactive electrophilic lipid homeostasis.oxylipin generation.alpha dioxygenase *(DOX1/2)	cluster-13543.19729	mercator4v7.0: alpha dioxygenase *(DOX1/2) & original description: none	1.7354
10.1.3.1	Phytohormone action.abscisic acid.conjugation and degradation.abscisic acid hydroxylase *(CYP707A)	cluster-13543.3845	mercator4v7.0: abscisic acid hydroxylase & original description: none	1.3889
10.2.2.5.3	Phytohormone action.auxin.perception and signal transduction.receptor complex.auxin-binding co-receptor component *(ABL1/2)	cluster-9765.0	mercator4v7.0: auxin-binding co-receptor component *(ABL1/2) of auxin receptor complex & original description: none	-5.0445
10.3.2.6	Phytohormone action.brassinosteroid.perception and signal transduction.regulatory protein *(BON1/2/3)	cluster-13543.10607	mercator4v7.0: regulatory protein *(BON) in brassinosteroid signalling & original description: none	1.4815
11.1.1.1.1	Chromatin organisation.chromatin structure.DNA wrapping.histone H2A-H2B dimer.histone *(H2A/HTA)	cluster-13543.20269	mercator4v7.0: histone *(H2A/HTA) & original description: none	-3.1726
11.1.1.1.1	Chromatin organisation.chromatin structure.DNA wrapping.histone H2A-H2B dimer.histone *(H2A/HTA)	cluster-13543.9502	mercator4v7.0: histone *(H2A/HTA) & original description: none	-3.1426
11.1.1.2.1	Chromatin organisation.chromatin structure.DNA wrapping.histone H3-H4 tetramer.histone *(H3)	cluster-13543.41764	mercator4v7.0: histone *(H3) & original description: none	1.1568
11.1.1.2.2	Chromatin organisation.chromatin structure.DNA wrapping.histone H3-H4 tetramer.histone *(H4)	cluster-13543.52985	mercator4v7.0: histone *(H4) & original description: none	2.2066
11.1.3.5	Chromatin organisation.chromatin structure.structure modulation.chromatin architectural modulator *(DEK)	cluster-13543.53520	mercator4v7.0: chromatin architectural modulator *(DEK) & original description: none	-4.1392
11.2.7	Chromatin organisation.histone chaperone activities.histone chaperone *(NRP)	cluster-13543.7215	mercator4v7.0: histone chaperone *(NRP) & original description: none	-9.9919
11.2.7	Chromatin organisation.histone chaperone activities.histone chaperone *(NRP)	cluster-2921.0	mercator4v7.0: histone chaperone *(NRP) & original description: none	-5.922
11.3.1.4.2	Chromatin organisation.post-translational histone modification.histone methylation.JmjC-domain histone demethylase activities.histone demethylase *(KDM3)	cluster-13543.38166	mercator4v7.0: histone demethylase *(KDM3) & original description: none	-1.1769
12.1.1.2.7	Cell division.DNA replication.preinitiation.MCM2-7 replicative DNA helicase complex.helicase auxiliary factor *(CDT1)	cluster-13543.49323	mercator4v7.0: helicase auxiliary factor *(CDT1) & original description: none	-6.004
12.1.2.4.3	Cell division.DNA replication.initiation.GINS DNA replication fork maintenance complex.component *(PSF3)	cluster-13543.54439	mercator4v7.0: component *(PSF3) of GINS DNA replication fork maintenance complex & original description: none	-1.7667
12.1.3.1.4	Cell division.DNA replication.elongation.DNA polymerase alpha complex.primase component *(POLA4)	cluster-13543.54431	mercator4v7.0: primase component *(POLA4) of DNA polymerase alpha complex & original description: none	-6.7047
12.1.3.2.4	Cell division.DNA replication.elongation.DNA polymerase delta complex.component *(POLD4)	cluster-13543.25937	mercator4v7.0: component *(POLD4) of DNA polymerase delta complex & original description: none	4.3802
12.1.3.5.2	Cell division.DNA replication.elongation.single-stranded-DNA binding RPA complex.component *(RPA2)	cluster-13543.12830	mercator4v7.0: component *(RPA2) of single-stranded-DNA binding RPA complex & original description: none	-1.5975
12.2.1.1.1	Cell division.cell cycle organisation.cell cycle control.CYCLIN regulatory protein activities.regulatory protein *(CYCA)	cluster-13543.55529	mercator4v7.0: regulatory protein *(CYCA) of cell cycle & original description: none	2.9104
12.2.1.1.4	Cell division.cell cycle organisation.cell cycle control.CYCLIN regulatory protein activities.regulatory protein *(CYCD)	cluster-23233.0	mercator4v7.0: regulatory protein *(CYCD) of cell cycle & original description: none	1.4152
12.2.4.3	Cell division.cell cycle organisation.metaphase to anaphase transition.regulatory protein *(TAM)	cluster-13543.55529	mercator4v7.0: regulatory protein *(TAM) involved in cell cycle control & original description: none	2.9104
12.2.5.1.1	Cell division.cell cycle organisation.sister chromatid separation.cohesin regulator complex.component *(SMC1/TTN8)	cluster-13543.53337	mercator4v7.0: component *(SMC1/TTN8) of cohesin regulator complex & original description: none	-2.8101
12.2.5.1.5	Cell division.cell cycle organisation.sister chromatid separation.cohesin regulator complex.component *(SCC3)	cluster-13543.5348	mercator4v7.0: component *(SCC3) of cohesin regulator complex & original description: none	-2.6116
12.2.5.6.1	Cell division.cell cycle organisation.sister chromatid separation.meiosis II spindle orientation.regulatory protein *(JASON)	cluster-24692.0	mercator4v7.0: regulatory protein *(JASON) of sister chromatid separation & original description: none	-1.1952
12.3.3.1.3	Cell division.meiotic recombination.meiotic double strand break processing.MRE11-RAD50-NBS1 (MRN) complex.component *(NBS1)	cluster-13543.56160	mercator4v7.0: component *(NBS1) of MRE11-RAD50-NBS1 (MRN) complex & original description: none	-1.0715
12.3.4.3.2	Cell division.meiotic recombination.DNA strand exchange.RPA presynaptic filament assembly factor complex.component *(RPA2)	cluster-13543.12830	mercator4v7.0: component *(RPA2) of RPA presynaptic filament assembly factor complex & original description: none	-1.5975
12.3.5.1.2.2	Cell division.meiotic recombination.meiotic crossover.class-I/ZMM crossover pathway.MutL-gamma endonuclease heterodimer.component *(MLH3)	cluster-13543.55667	mercator4v7.0: component *(MLH3) of MutLy endonuclease heterodimer & original description: none	-1.5078
13.1.1.1.3	DNA damage response.DNA damage sensing and signalling.ATM pathway.MRN damage sensor complex.component *(NBS1)	cluster-13543.56160	mercator4v7.0: component *(NBS1) of DNA resection MRE11-RAD50-NBS1 (MRN) complex & original description: none	-1.0715
14.1.2.8	RNA biosynthesis.DNA-dependent RNA polymerase complexes.RNA polymerase II complex.component *(NRPB11)	cluster-13543.45220	mercator4v7.0: component *(NRPB11) of RNA polymerase II complex & original description: none	1.0328
14.1.4.8	RNA biosynthesis.DNA-dependent RNA polymerase complexes.RNA polymerase IV complex.component *(NRPD11)	cluster-13543.45220	mercator4v7.0: component *(NRPD11) of RNA polymerase IV complex & original description: none	1.0328
14.1.5.8	RNA biosynthesis.DNA-dependent RNA polymerase complexes.RNA polymerase V complex.component *(NRPE11)	cluster-13543.45220	mercator4v7.0: component *(NRPE11) of RNA polymerase V complex & original description: none	1.0328
14.3.3.7.1	RNA biosynthesis.RNA polymerase II-dependent transcription.transcription initiation.SNAP snRNA transcription factor complex.component *(SNAPC1)	cluster-13543.54297	mercator4v7.0: component *(SNAPC1) of SNAP snRNA transcription factor complex & original description: none	-3.555
14.5.1.1.5	RNA biosynthesis.DNA-binding transcriptional regulation.basic DNA-binding domain.basic leucine zipper (bZIP) domain.bZIP class-E transcription factor	cluster-13543.10458	mercator4v7.0: bZIP class-E transcription factor & original description: none	3.5927
14.5.1.2.10	RNA biosynthesis.DNA-binding transcriptional regulation.basic DNA-binding domain.basic helix-loop-helix (bHLH) domain.bHLH class-IVa transcription factor	cluster-13543.19158	mercator4v7.0: bHLH class-IVa transcription factor & original description: none	-2.3117
14.5.1.2.12	RNA biosynthesis.DNA-binding transcriptional regulation.basic DNA-binding domain.basic helix-loop-helix (bHLH) domain.bHLH class-IVc transcription factor	cluster-13543.4479	mercator4v7.0: bHLH class-IVc transcription factor & original description: none	1.0493
14.5.1.2.21	RNA biosynthesis.DNA-binding transcriptional regulation.basic DNA-binding domain.basic helix-loop-helix (bHLH) domain.bHLH class-X transcription factor	cluster-13543.1043	mercator4v7.0: bHLH class-X transcription factor & original description: none	-1.3466
14.5.1.2.28	RNA biosynthesis.DNA-binding transcriptional regulation.basic DNA-binding domain.basic helix-loop-helix (bHLH) domain.bHLH transcription factor *(PAR1)	cluster-13543.17142	mercator4v7.0: bHLH transcription factor *(PAR1) & original description: none	3.5164
14.5.1.2.29	RNA biosynthesis.DNA-binding transcriptional regulation.basic DNA-binding domain.basic helix-loop-helix (bHLH) domain.bHLH transcription factor *(HLH3)	cluster-13543.10075	mercator4v7.0: bHLH transcription factor *(HLH3) & original description: none	3.6188
14.5.1.2.6	RNA biosynthesis.DNA-binding transcriptional regulation.basic DNA-binding domain.basic helix-loop-helix (bHLH) domain.bHLH class-IIIc transcription factor	cluster-13543.20120	mercator4v7.0: bHLH class-IIIc transcription factor & original description: none	-1.3531
14.5.2.4	RNA biosynthesis.DNA-binding transcriptional regulation.zinc-coordinating DNA-binding domain.SBP transcription factor	cluster-13543.53329	mercator4v7.0: SBP transcription factor & original description: none	1.2456
14.5.2.4	RNA biosynthesis.DNA-binding transcriptional regulation.zinc-coordinating DNA-binding domain.SBP transcription factor	cluster-19180.0	mercator4v7.0: SBP transcription factor & original description: none	1.9479
14.5.2.5	RNA biosynthesis.DNA-binding transcriptional regulation.zinc-coordinating DNA-binding domain.AS2/LOB transcription factor	cluster-13543.14513	mercator4v7.0: AS2/LOB transcription factor & original description: none	-2.4316
14.5.2.9	RNA biosynthesis.DNA-binding transcriptional regulation.zinc-coordinating DNA-binding domain.ZFP transcription factor	cluster-13543.8533	mercator4v7.0: ZFP transcription factor & original description: none	-2.7506
14.5.3.9.2.10	RNA biosynthesis.DNA-binding transcriptional regulation.helix-turn-helix DNA-binding domain.MYB transcription factor family.R2R3-MYB transcription factor family.subgroup-13 transcription factor	cluster-9431.1	mercator4v7.0: MYB class-R2R3 subgroup-13 transcription factor & original description: none	2.8665
14.5.6.1	RNA biosynthesis.DNA-binding transcriptional regulation.alpha-helix exposed by beta-structure.MADS/AGL transcription factor	cluster-13543.37709	mercator4v7.0: MADS/AGL transcription factor & original description: none	-2.8079
14.5.6.1	RNA biosynthesis.DNA-binding transcriptional regulation.alpha-helix exposed by beta-structure.MADS/AGL transcription factor	cluster-13543.16406	mercator4v7.0: MADS/AGL transcription factor & original description: none	1.7106
14.5.6.1	RNA biosynthesis.DNA-binding transcriptional regulation.alpha-helix exposed by beta-structure.MADS/AGL transcription factor	cluster-13543.36895	mercator4v7.0: MADS/AGL transcription factor & original description: none	1.0443
14.5.7.4	RNA biosynthesis.DNA-binding transcriptional regulation.beta-hairpin exposed by alpha/beta-scaffold structure.FRS/FRF transcription factor	cluster-13543.20925	mercator4v7.0: FRS/FRF transcription factor & original description: none	-3.9074
14.5.7.5.1	RNA biosynthesis.DNA-binding transcriptional regulation.beta-hairpin exposed by alpha/beta-scaffold structure.WRKY transcription factor activity.transcription factor *(WRKY)	cluster-13543.7986	mercator4v7.0: transcription factor *(WRKY) & original description: none	2.9502
14.5.7.5.1	RNA biosynthesis.DNA-binding transcriptional regulation.beta-hairpin exposed by alpha/beta-scaffold structure.WRKY transcription factor activity.transcription factor *(WRKY)	cluster-13543.15289	mercator4v7.0: transcription factor *(WRKY) & original description: none	-1.0022
14.5.7.5.1	RNA biosynthesis.DNA-binding transcriptional regulation.beta-hairpin exposed by alpha/beta-scaffold structure.WRKY transcription factor activity.transcription factor *(WRKY)	cluster-13543.6034	mercator4v7.0: transcription factor *(WRKY) & original description: none	-2.9259
14.5.7.5.1	RNA biosynthesis.DNA-binding transcriptional regulation.beta-hairpin exposed by alpha/beta-scaffold structure.WRKY transcription factor activity.transcription factor *(WRKY)	cluster-13543.32774	mercator4v7.0: transcription factor *(WRKY) & original description: none	-2.16
14.5.7.5.1	RNA biosynthesis.DNA-binding transcriptional regulation.beta-hairpin exposed by alpha/beta-scaffold structure.WRKY transcription factor activity.transcription factor *(WRKY)	cluster-13543.16816	mercator4v7.0: transcription factor *(WRKY) & original description: none	-2.1986
14.5.7.5.1	RNA biosynthesis.DNA-binding transcriptional regulation.beta-hairpin exposed by alpha/beta-scaffold structure.WRKY transcription factor activity.transcription factor *(WRKY)	cluster-13543.6736	mercator4v7.0: transcription factor *(WRKY) & original description: none	-2.2182
14.5.7.5.5	RNA biosynthesis.DNA-binding transcriptional regulation.beta-hairpin exposed by alpha/beta-scaffold structure.WRKY transcription factor activity.regulatory protein *(JAV1)	cluster-13543.18151	mercator4v7.0: regulatory protein *(JAV1) of WRKY transcription factor activity & original description: none	-1.6408
14.5.9.1	RNA biosynthesis.DNA-binding transcriptional regulation.beta-barrel DNA-binding domain.ARF transcription factor	cluster-13543.5231	mercator4v7.0: ARF transcription factor & original description: none	-4.0991
14.7.4.1	RNA biosynthesis.organellar gene expression machinery.R-loop homeostasis.ribonuclease *(RNH1)	cluster-20373.0	mercator4v7.0: ribonuclease *(RNH1) & original description: none	1.3332
16.1.4.7	RNA homeostasis.mRNA degradation.Exosome RNA surveillance complex.regulatory protein *(MPP6)	cluster-13543.49506	mercator4v7.0: regulatory protein *(MPP6) of Exosome complex & original description: none	-4.1816
16.2.4.1	RNA homeostasis.mRNA surveillance pathways.mRNA adenine deamination-dependent decay.inosine-specific endoribonuclease *(EndoV)	cluster-13543.7090	mercator4v7.0: inosine-specific endoribonuclease *(EndoV) & original description: none	1.0641
16.5.2.3	RNA homeostasis.mRNA silencing.transacting siRNA pathway.regulatory chromatin remodeling factor *(CLSY3/4)	cluster-13543.5694	mercator4v7.0: regulatory chromatin remodeling factor *(CLSY3/4) of transacting siRNA pathway & original description: none	-3.7844
19.1.6.1.1	Protein homeostasis.protein quality control.Hsp90 chaperone system.Hsp90-SGT1-RAR1 chaperone complex.molecular chaperone *(Hsp90)	cluster-13543.44055	mercator4v7.0: molecular chaperone *(Hsp90) & original description: none	1.4232
19.2.2.10.3.4	Protein homeostasis.ubiquitin-proteasome system.ubiquitin-fold protein conjugation.U-Box E3 ubiquitin ligase activities.group-III.E3 ubiquitin ligase *(PUB20)	cluster-13543.1293	mercator4v7.0: E3 ubiquitin ligase & original description: none	-4.2089
19.2.2.12.3.2	Protein homeostasis.ubiquitin-proteasome system.ubiquitin-fold protein conjugation.CULLIN-based E3 ubiquitin ligase activities.CUL1-based/SCF E3 ubiquitin ligase complexes.linker component *(ASK1/2/3)	cluster-13543.6345	mercator4v7.0: linker component *(ASK1/2/3) of SCF E3 ubiquitin ligase complexes & original description: none	-7.3907
19.2.2.12.5.3.15	Protein homeostasis.ubiquitin-proteasome system.ubiquitin-fold protein conjugation.CULLIN-based E3 ubiquitin ligase activities.CUL4-based E3 ubiquitin ligase complexes.DCAF substrate adaptor component activities.substrate adaptor *(HTD1/DWD1)	cluster-13543.21266	mercator4v7.0: substrate adaptor *(HTD1/DWD1) of CUL4-based E3 ubiquitin ligase complex & original description: none	1.3342
19.2.2.13.2	Protein homeostasis.ubiquitin-proteasome system.ubiquitin-fold protein conjugation.E4 polyubiquitination factor activities.E4 SUMO chain-forming-ligase enzyme *(PIAL1/2)	cluster-24289.0	mercator4v7.0: E4 SUMO chain-forming-ligase enzyme *(PIAL1/2) & original description: none	3.2127
19.2.2.8.1.13	Protein homeostasis.ubiquitin-proteasome system.ubiquitin-fold protein conjugation.RING E3 ubiquitin ligase activities.RING-H2-class.E3 ubiquitin ligase *(BTS/BTSL)	cluster-13543.5553	mercator4v7.0: E3 ubiquitin ligase *(BTS/BTSL) & original description: none	-1.5839
19.2.2.8.2.9	Protein homeostasis.ubiquitin-proteasome system.ubiquitin-fold protein conjugation.RING E3 ubiquitin ligase activities.RING-HC-class.E3 ubiquitin ligase *(LOG2/LUL)	cluster-13543.4282	mercator4v7.0: E3 ubiquitin ligase *(LOG2/LUL) & original description: none	-1.0553
19.3.1.1.2	Protein homeostasis.proteolysis.cysteine peptidase activities.Papain-type protease activities.subclass CEP cysteine endopeptidase	cluster-13543.29292	mercator4v7.0: Papain-type subclass CEP cysteine endopeptidase & original description: none	-1.5479
19.3.3.1	Protein homeostasis.proteolysis.aspartic peptidase activities.Pepsin-type protease	cluster-4377.1	mercator4v7.0: Pepsin-type protease & original description: none	-2.1712
19.3.3.1	Protein homeostasis.proteolysis.aspartic peptidase activities.Pepsin-type protease	cluster-13543.5875	mercator4v7.0: Pepsin-type protease & original description: none	1.9403
19.3.3.1	Protein homeostasis.proteolysis.aspartic peptidase activities.Pepsin-type protease	cluster-13543.15810	mercator4v7.0: Pepsin-type protease & original description: none	-2.4928
19.3.7.1	Protein homeostasis.proteolysis.protease inhibitor activities.Serpin protease inhibitor	cluster-13543.6911	mercator4v7.0: Serpin protease inhibitor & original description: none	-4.4873
19.3.7.4	Protein homeostasis.proteolysis.protease inhibitor activities.PR6 protease inhibitor	cluster-13543.56801	mercator4v7.0: PR6 protease inhibitor & original description: none	-3.899
21.2.2.2.1	Cell wall organisation.hemicellulose.xylan.modification and degradation.xylan O-acetyltransferase *(RWA1/2/++)	cluster-13543.39715	mercator4v7.0: xylan O-acetyltransferase *(RWA1/2/++) & original description: none	1.1447
21.2.5.2.1	Cell wall organisation.hemicellulose.arabinogalactan.modification.beta-1,3-galactosidase *(GH43)	cluster-13543.53403	mercator4v7.0: beta-1,3-galactosidase *(GH43) & original description: none	1.4264
23.1.1.2	Protein translocation.chloroplast.outer envelope guidance and insertion.chaperone involved in signal/tail anchor protein insertion *(AKR2)	cluster-13543.32116	mercator4v7.0: chaperone involved in signal/tail anchor protein insertion *(AKR2) & original description: none	-1.1947
23.2.3.2	Protein translocation.mitochondrion.outer mitochondrion membrane SAM insertion system.component *(SAM37)	cluster-13543.15476	mercator4v7.0: component *(SAM37) of outer mitochondrion membrane SAM insertion system & original description: none	1.1437
23.5.1.4.2	Protein translocation.nucleus.nuclear pore complex (NPC).transmembrane ring.nucleoporin *(NDC1)	cluster-13543.48148	mercator4v7.0: nucleoporin of nuclear pore complex *(NDC1) & original description: none	-2.9781
23.5.1.4.2	Protein translocation.nucleus.nuclear pore complex (NPC).transmembrane ring.nucleoporin *(NDC1)	cluster-13543.7074	mercator4v7.0: nucleoporin of nuclear pore complex *(NDC1) & original description: none	-4.0508
23.5.1.6.2	Protein translocation.nucleus.nuclear pore complex (NPC).central subcomplex.nucleoporin *(NUP62)	cluster-13543.53554	mercator4v7.0: nucleoporin of nuclear pore complex *(NUP62) & original description: none	-4.9804
23.5.2.2.1	Protein translocation.nucleus.nucleocytoplasmic transport.cargo adaptor activities.cargo adaptor protein *(IMP-alpha)	cluster-13543.36713	mercator4v7.0: nucleocytoplasmic transport cargo adaptor protein *(IMP-alpha) & original description: none	-1.7464
23.5.2.2.1	Protein translocation.nucleus.nucleocytoplasmic transport.cargo adaptor activities.cargo adaptor protein *(IMP-alpha)	cluster-13543.28876	mercator4v7.0: nucleocytoplasmic transport cargo adaptor protein *(IMP-alpha) & original description: none	-1.1292
25.2.1.1	Nutrient uptake.sulfur assimilation.sulfate uptake system.sulfate transporter *(SULTR1)	cluster-13543.42221	mercator4v7.0: sulfate transporter *(SULTR1) & original description: none	-1.3594
25.3.1.3	Nutrient uptake.phosphorus assimilation.phosphate signalling.regulatory protein *(SPX1/2/++)	cluster-13543.39699	mercator4v7.0: regulatory protein *(SPX1/2/++) of phosphate signalling & original description: none	-2.9725
25.3.2.1	Nutrient uptake.phosphorus assimilation.phosphate uptake.phosphate transporter *(PHT1)	cluster-13543.56236	mercator4v7.0: phosphate transporter *(PHT1) & original description: none	-22.47
25.4.2.4	Nutrient uptake.iron uptake.chelation-based strategy.Fe(III)-phytosiderophore uptake transporter *(YSL1)	cluster-13543.35283	mercator4v7.0: Fe(III)-phytosiderophore uptake transporter *(YSL1) & original description: none	-1.1661
25.4.4.1	Nutrient uptake.iron uptake.iron homeostasis.iron cation sensor protein *(HRZ/BRUTUS)	cluster-13543.5553	mercator4v7.0: iron cation sensor protein *(HRZ/BRUTUS) & original description: none	-1.5839
25.4.4.7	Nutrient uptake.iron uptake.iron homeostasis.bHLH-IVc-class transcriptional regulator *(PRI1)	cluster-13543.4479	mercator4v7.0: bHLH-IVc-class transcriptional regulator *(PRI1) & original description: none	1.0493
25.5.4.2	Nutrient uptake.other micronutrient homeostasis.manganese.manganese cation transporter *(MTP8/9/10)	cluster-13543.42109	mercator4v7.0: manganese cation transporter *(MTP8/9/10) & original description: none	1.2285

## Sheet: 2x_T vs 2x_C
Supplementary Table S6. Numbers of genes identified in the 2x_T vs 2x_C group by the Mapman software (version 3.6.0RC1).
BinCode	BinName	id	description	log2 fold change
1.1.1.1.1	Photosynthesis.photophosphorylation.photosystem II.LHC-II complex.component *(LHCb1/2/3)	cluster-13543.35879	mercator4v7.0: component *(LHCb1/2/3) of LHC-II complex & original description: none	-1.6878
1.1.1.1.1	Photosynthesis.photophosphorylation.photosystem II.LHC-II complex.component *(LHCb1/2/3)	cluster-13543.35482	mercator4v7.0: component *(LHCb1/2/3) of LHC-II complex & original description: none	-1.7565
1.1.1.1.1	Photosynthesis.photophosphorylation.photosystem II.LHC-II complex.component *(LHCb1/2/3)	cluster-13543.34766	mercator4v7.0: component *(LHCb1/2/3) of LHC-II complex & original description: none	-1.8805
1.1.1.1.1	Photosynthesis.photophosphorylation.photosystem II.LHC-II complex.component *(LHCb1/2/3)	cluster-13543.35821	mercator4v7.0: component *(LHCb1/2/3) of LHC-II complex & original description: none	-1.578
1.1.1.1.1	Photosynthesis.photophosphorylation.photosystem II.LHC-II complex.component *(LHCb1/2/3)	cluster-13543.35825	mercator4v7.0: component *(LHCb1/2/3) of LHC-II complex & original description: none	-1.5369
1.1.1.4.2	Photosynthesis.photophosphorylation.photosystem II.repair and reassembly cycle.protease *(FtsH2/8)	cluster-13543.13071	mercator4v7.0: protease *(FtsH2/8) & original description: none	3.1042
1.1.1.4.2	Photosynthesis.photophosphorylation.photosystem II.repair and reassembly cycle.protease *(FtsH2/8)	cluster-13543.34283	mercator4v7.0: protease *(FtsH2/8) & original description: none	1.364
1.1.1.4.3	Photosynthesis.photophosphorylation.photosystem II.repair and reassembly cycle.stabilizing factor *(ELIP)	cluster-13543.18765	mercator4v7.0: LHC-related protein *(ELIP) & original description: none	2.4059
1.1.1.4.3	Photosynthesis.photophosphorylation.photosystem II.repair and reassembly cycle.stabilizing factor *(ELIP)	cluster-13543.18767	mercator4v7.0: LHC-related protein *(ELIP) & original description: none	2.4105
1.1.5.2.3.2	Photosynthesis.photophosphorylation.linear electron flow.ferredoxin-NADP reductase activity.ferredoxin-NADP reductase membrane-tethering.regulatory protein *(TIC62)	cluster-13543.37278	mercator4v7.0: protein involved in ferredoxin-NADP oxidoreductase membrane-tethering *(TIC62) & original description: none	-1.1018
1.1.8.1.3.2	Photosynthesis.photophosphorylation.chlororespiration.NADH dehydrogenase-like (NDH) complex.subcomplex B.component *(PnsB2/NDF2)	cluster-13543.30545	mercator4v7.0: component *(PnsB2/NDF2) of NDH subcomplex B & original description: none	-1.0255
1.2.1.1.2	Photosynthesis.calvin cycle.ribulose-1,5-bisphosphat carboxylase/oxygenase (RuBisCo) activity.RuBisCo heterodimer.small subunit	cluster-13543.34727	mercator4v7.0: small subunit of ribulose-1,5-bisphosphat carboxylase/oxygenase heterodimer & original description: none	-1.205
1.2.1.1.2	Photosynthesis.calvin cycle.ribulose-1,5-bisphosphat carboxylase/oxygenase (RuBisCo) activity.RuBisCo heterodimer.small subunit	cluster-13543.34932	mercator4v7.0: small subunit of ribulose-1,5-bisphosphat carboxylase/oxygenase heterodimer & original description: none	-1.1439
1.2.1.1.2	Photosynthesis.calvin cycle.ribulose-1,5-bisphosphat carboxylase/oxygenase (RuBisCo) activity.RuBisCo heterodimer.small subunit	cluster-13543.34937	mercator4v7.0: small subunit of ribulose-1,5-bisphosphat carboxylase/oxygenase heterodimer & original description: none	-1.1379
1.2.1.1.2	Photosynthesis.calvin cycle.ribulose-1,5-bisphosphat carboxylase/oxygenase (RuBisCo) activity.RuBisCo heterodimer.small subunit	cluster-13543.35055	mercator4v7.0: small subunit of ribulose-1,5-bisphosphat carboxylase/oxygenase heterodimer & original description: none	-1.4262
1.2.1.1.2	Photosynthesis.calvin cycle.ribulose-1,5-bisphosphat carboxylase/oxygenase (RuBisCo) activity.RuBisCo heterodimer.small subunit	cluster-13543.30950	mercator4v7.0: small subunit of ribulose-1,5-bisphosphat carboxylase/oxygenase heterodimer & original description: none	-1.5144
1.2.1.1.2	Photosynthesis.calvin cycle.ribulose-1,5-bisphosphat carboxylase/oxygenase (RuBisCo) activity.RuBisCo heterodimer.small subunit	cluster-13543.34035	mercator4v7.0: small subunit of ribulose-1,5-bisphosphat carboxylase/oxygenase heterodimer & original description: none	-1.3035
2.1.1.4.2	Cellular respiration.glycolysis.cytosolic glycolysis.glyceraldehyde 3-phosphate dehydrogenase activities.NADP-dependent glyceraldehyde 3-phosphate dehydrogenase	cluster-13543.53565	mercator4v7.0: NADP-dependent glyceraldehyde 3-phosphate dehydrogenase & original description: none	2.831
2.1.1.7	Cellular respiration.glycolysis.cytosolic glycolysis.phosphoenolpyruvate enolase *(ENO2)	cluster-13543.16698	mercator4v7.0: phosphoenolpyruvate enolase *(ENO2) & original description: none	1.0601
2.1.2.2.1	Cellular respiration.glycolysis.methylglyoxal/glyoxal degradation.Viridiplantae-shared glyoxalase system.nickel-dependent lactoyl-glutathione lyase *(GLX-I1/2)	cluster-13543.28449	mercator4v7.0: nickel-dependent lactoyl-glutathione lyase *(GLX-I1/2) & original description: none	1.3523
21.2.1.2.2	Cell wall organisation.hemicellulose.xyloglucan.modification and degradation.xyloglucan O-acetyltransferase *(AXY4)	cluster-13543.15372	mercator4v7.0: xyloglucan O-acetyltransferase *(AXY4) & original description: none	1.2565
21.2.2.1.1	Cell wall organisation.hemicellulose.xylan.biosynthesis.galacturonosyltransferase *(GATL)	cluster-13543.30585	mercator4v7.0: galacturonosyltransferase *(GATL) & original description: none	-1.132
25.1.1.4	Nutrient uptake.nitrogen assimilation.systemic nitrogen signalling.signalling polypeptide *(CEPD)	cluster-13543.8989	mercator4v7.0: systemic nitrogen signalling polypeptide *(CEPD) & original description: none	-1.7506
25.3.2.2	Nutrient uptake.phosphorus assimilation.phosphate uptake.phosphate transporter *(PHO1)	cluster-13543.43576	mercator4v7.0: phosphate transporter *(PHO1) & original description: none	-1.5516
25.4.4.14.1	Nutrient uptake.iron uptake.iron homeostasis.apoplastic iron homeostasis.CYBDOM-type ferric reductase *(CRR)	cluster-13543.31345	mercator4v7.0: CYBDOM-type ferric reductase *(CRR) & original description: none	-2.1976
25.5.1.4	Nutrient uptake.other micronutrient homeostasis.copper.copper transporter *(COPT)	cluster-13543.13703	mercator4v7.0: copper transporter *(COPT) & original description: none	-2.139
3.1.4.2	Carbohydrate metabolism.sucrose metabolism.degradation.sucrose synthase	cluster-13543.35413	mercator4v7.0: sucrose synthase & original description: none	1.0215
3.2.2.6	Carbohydrate metabolism.starch metabolism.biosynthesis.starch branching enzyme *(SBE)	cluster-13543.34880	mercator4v7.0: starch branching enzyme *(SBE) & original description: none	1.9734
3.2.3.1.3	Carbohydrate metabolism.starch metabolism.degradation.phosphorylation.regulatory protein *(ESV1) of dikinase activities	cluster-13543.47329	mercator4v7.0: regulatory protein *(ESV1) of dikinase activities & original description: none	-1.3611
3.3.1	Carbohydrate metabolism.trehalose metabolism.trehalose-6-phosphate synthase	cluster-13543.27504	mercator4v7.0: trehalose-6-phosphate synthase & original description: none	-1.074
3.3.2	Carbohydrate metabolism.trehalose metabolism.trehalose-6-phosphate phosphatase	cluster-13543.27197	mercator4v7.0: trehalose-6-phosphate phosphatase & original description: none	-1.0285
3.4.6	Carbohydrate metabolism.oligosaccharide metabolism.alpha-galactosidase *(AGAL)	cluster-13543.28192	mercator4v7.0: alpha-galactosidase *(AGAL) & original description: none	1.4025
3.4.6	Carbohydrate metabolism.oligosaccharide metabolism.alpha-galactosidase *(AGAL)	cluster-13543.20932	mercator4v7.0: alpha-galactosidase *(AGAL) & original description: none	-2.6368
4.1.1.3.1	Amino acid metabolism.glutamate group amino acid biosynthesis.glutamate-derived amino acids.gamma-aminobutyrate (GABA).glutamate decarboxylase *(GAD)	cluster-13543.32401	mercator4v7.0: glutamate decarboxylase *(GAD) & original description: none	-1.5419
4.1.1.4.1.1	Amino acid metabolism.glutamate group amino acid biosynthesis.glutamate-derived amino acids.proline biosynthesis.main pathway.pyrroline-5-carboxylate synthetase	cluster-13543.32454	mercator4v7.0: pyrroline-5-carboxylate synthetase & original description: none	1.9578
4.1.1.4.1.1	Amino acid metabolism.glutamate group amino acid biosynthesis.glutamate-derived amino acids.proline biosynthesis.main pathway.pyrroline-5-carboxylate synthetase	cluster-13543.32453	mercator4v7.0: pyrroline-5-carboxylate synthetase & original description: none	2.9686
4.1.1.4.1.2	Amino acid metabolism.glutamate group amino acid biosynthesis.glutamate-derived amino acids.proline biosynthesis.main pathway.pyrroline-5-carboxylate reductase	cluster-13543.18834	mercator4v7.0: pyrroline-5-carboxylate reductase & original description: none	1.6978
4.2.1.2	Amino acid metabolism.aspartate group amino acid biosynthesis.asparagine biosynthesis.L-asparaginase *(ASPG)	cluster-13543.34803	mercator4v7.0: L-asparaginase *(ASPG) & original description: none	-1.4067
4.2.2.8.2	Amino acid metabolism.aspartate group amino acid biosynthesis.aspartate-derived amino acids.isoleucine biosynthesis.methionine gamma-lyase *(MGL)	cluster-13543.18578	mercator4v7.0: methionine gamma-lyase *(MGL) & original description: none	2.2188
4.2.2.8.6	Amino acid metabolism.aspartate group amino acid biosynthesis.aspartate-derived amino acids.isoleucine biosynthesis.valine/leucine/isoleucine aminotransferase *(BCAT)	cluster-13543.8735	mercator4v7.0: valine/leucine/isoleucine aminotransferase *(BCAT) & original description: none	4.1173
4.3.2.4	Amino acid metabolism.pyruvate group amino acid biosynthesis.pyruvate-derived amino acids.valine/leucine/isoleucine aminotransferase *(BCAT)	cluster-13543.8735	mercator4v7.0: valine/leucine/isoleucine aminotransferase *(BCAT) & original description: none	4.1173
4.5.2.1	Amino acid metabolism.shikimate group amino acid biosynthesis.phenylalanine and tyrosine.chorismate mutase *(CM)	cluster-13543.8574	mercator4v7.0: chorismate mutase *(CM) & original description: none	-6.3014
4.6.3.2	Amino acid metabolism.amino acid degradation.proline degradation.delta-1-pyrroline-5-carboxylate dehydrogenase *(P5CDH)	cluster-13543.34016	mercator4v7.0: delta-1-pyrroline-5-carboxylate dehydrogenase *(P5CDH) & original description: none	1.539
4.6.4.1	Amino acid metabolism.amino acid degradation.lysine degradation.bifunctional lysine ketoglutarate reductase and saccharopine dehydrogenase	cluster-13543.25695	mercator4v7.0: bifunctional lysine ketoglutarate reductase and saccharopine dehydrogenase & original description: none	1.6213
4.6.4.2	Amino acid metabolism.amino acid degradation.lysine degradation.piperideine-6-carboxylate dehydrogenase	cluster-13543.36830	mercator4v7.0: piperideine-6-carboxylate dehydrogenase & original description: none	1.375
4.6.7.1	Amino acid metabolism.amino acid degradation.branched-chain amino acids.branched-chain aminotransferase *(BCAT)	cluster-13543.8735	mercator4v7.0: branched-chain aminotransferase *(BCAT) & original description: none	4.1173
4.6.8.3	Amino acid metabolism.amino acid degradation.aromatic amino acids.aromatic amino acid decarboxylase	cluster-13543.16427	mercator4v7.0: aromatic amino acid decarboxylase & original description: none	1.6202
4.6.9.1	Amino acid metabolism.amino acid degradation.methionine degradation.methionine gamma-lyase	cluster-13543.18578	mercator4v7.0: methionine gamma-lyase & original description: none	2.2188
4.8.6.1	Amino acid metabolism.polyamine metabolism.polyamine degradation.copper-containing amine oxidase *(CuAO)	cluster-13543.32853	mercator4v7.0: copper-containing amine oxidase *(CuAO) & original description: none	-1.2404
4.8.6.2.2	Amino acid metabolism.polyamine metabolism.polyamine degradation.FAD-dependent polyamine oxidase activities.peroxisomal polyamine oxidase *(PAO2/3/4)	cluster-13543.35043	mercator4v7.0: peroxisomal polyamine oxidase *(PAO2/3/4) & original description: none	-1.2011
5.1.1.4	Lipid metabolism.fatty acid metabolism.citrate shuttle.cytosolic NADP-dependent malic enzyme	cluster-13543.18470	mercator4v7.0: cytosolic NADP-dependent malic enzyme & original description: none	-1.2111
5.1.4.2.3	Lipid metabolism.fatty acid metabolism.plastidial fatty acid synthase (ptFAS) system.ketoacyl-ACP synthase (ptKAS) activities.ketoacyl-ACP synthase III	cluster-13543.8660	mercator4v7.0: ketoacyl-ACP synthase III & original description: none	1.6973
5.1.6.1.1.1	Lipid metabolism.fatty acid metabolism.endoplasmic reticulum-localized fatty acid elongase (FAE) system.fatty acid elongation complex.condensing enzyme activities.3-ketoacyl-CoA synthase *(KCS)	cluster-13543.29463	mercator4v7.0: 3-ketoacyl-CoA synthase *(KCS) & original description: none	-1.376
5.1.6.2.1	Lipid metabolism.fatty acid metabolism.endoplasmic reticulum-localized fatty acid elongase (FAE) system.very long chain fatty acid elongation.catalytic protein *(CER2)	cluster-13543.8604	mercator4v7.0: catalytic protein *(CER2) & original description: none	3.528
5.1.7.2.2	Lipid metabolism.fatty acid metabolism.fatty acid desaturation.first desaturation.acyl-CoA desaturase *(ADS/FAD5)	cluster-13543.20110	mercator4v7.0: acyl-CoA desaturase *(ADS) & original description: none	-1.1003
5.1.7.3.1	Lipid metabolism.fatty acid metabolism.fatty acid desaturation.methyl-end desaturation.delta-12/delta-15 fatty acid desaturase *(FAD2/3/6-8)	cluster-13543.35097	mercator4v7.0: delta-12/delta-15 fatty acid desaturase & original description: none	-1.1224
5.1.9.5.4	Lipid metabolism.fatty acid metabolism.fatty acid degradation.glyoxylate cycle.malate synthase	cluster-13543.9708	mercator4v7.0: malate synthase & original description: none	-1.2519
5.2.1.3.1	Lipid metabolism.glycerolipid metabolism.phosphatidate homeostasis.mitochondrial lysophosphatidate biosynthesis.glycerol-3-phosphate acyltransferase *(GPAT1-3)	cluster-13543.6278	mercator4v7.0: glycerol-3-phosphate acyltransferase *(GPAT) & original description: none	1.3002
5.2.11.1.2.1	Lipid metabolism.glycerolipid metabolism.glycerolipid degradation.triacylglycerol lipase activities.diacyl-/triacylglycerol lipase activities.lipase *(SDP)	cluster-13543.19502	mercator4v7.0: Patatin-type lipase & original description: none	-1.8269
5.2.11.1.2.3	Lipid metabolism.glycerolipid metabolism.glycerolipid degradation.triacylglycerol lipase activities.diacyl-/triacylglycerol lipase activities.lipase *(OBL)	cluster-13543.55310	mercator4v7.0: lipase *(OBL) & original description: none	1.1565
5.2.11.2.2.3	Lipid metabolism.glycerolipid metabolism.glycerolipid degradation.phospholipase activities.phospholipase A2 activities.phospholipase-A2 *(pPLA2-II)	cluster-13543.16190	mercator4v7.0: phospholipase-A2 *(pPLA2-II)) & original description: none	1.5928
5.2.4.1	Lipid metabolism.glycerolipid metabolism.phosphatidylcholine biosynthesis.phospho-base N-methyltransferase *(PMT1/2/3)	cluster-13543.35503	mercator4v7.0: phospho-base N-methyltransferase *(PMT1/2/3) & original description: none	-2.2861
5.3.4.1	Lipid metabolism.sphingolipid metabolism.sphingolipid transport.sphingosine transfer protein *(ACD11)	cluster-13543.23997	mercator4v7.0: sphingosine transfer protein & original description: none	-2.1043
5.3.4.2	Lipid metabolism.sphingolipid metabolism.sphingolipid transport.glycolipid transfer protein *(GLTP)	cluster-13543.23997	mercator4v7.0: glycolipid transfer protein *(GLTP) & original description: none	-2.1043
5.4.1.1	Lipid metabolism.phytosterol metabolism.plant sterol pathway.sterol C-24 methyltransferase *(SMT1)	cluster-13543.34804	mercator4v7.0: sterol C-24 methyltransferase *(SMT1) & original description: none	-1.8755
5.6.2.2	Lipid metabolism.lipid trafficking.endoplasmic reticulum-plasma membrane lipid transfer.lipid trafficking protein *(PLAT)	cluster-13543.36761	mercator4v7.0: lipid trafficking protein *(PLAT) & original description: none	1.8201
5.7.3	Lipid metabolism.cytoplasmic lipid droplet-associated activities.Oleosin-type lipid droplet structural protein	cluster-13543.7538	mercator4v7.0: Oleosin-type lipid droplet structural protein & original description: none	1.509
5.7.7	Lipid metabolism.cytoplasmic lipid droplet-associated activities.associated factor *(LDIP)	cluster-13543.38865	mercator4v7.0: lipid droplet-associated factor *(LDIP) & original description: none	1.1602
5.8.1	Lipid metabolism.plastoglobule-associated activities.Fibrillin plastoglobule core protein *(FBN1/2)	cluster-13543.34145	mercator4v7.0: Fibrillin plastoglobule core protein *(FBN1/2) & original description: none	1.1384
6.1.2.1.1	Nucleotide metabolism.purines.GMP biosynthesis.AMP deaminase activities.membrane-associated AMP deaminase *(FAC1)	cluster-13543.16733	mercator4v7.0: membrane-associated AMP deaminase *(FAC1) & original description: none	1.0705
6.1.5.8	Nucleotide metabolism.purines.catabolism.allantoinase *(ALN)	cluster-13543.20145	mercator4v7.0: allantoinase *(ALN) & original description: none	1.1405
6.1.6.4	Nucleotide metabolism.purines.extracellular ATP.nucleoside hydrolase *(NSH3)	cluster-13543.52503	mercator4v7.0: nucleoside hydrolase & original description: none	1.2187
6.2.4.2	Nucleotide metabolism.pyrimidines.catabolism.cytidine deaminase *(CDA)	cluster-13543.4023	mercator4v7.0: cytidine deaminase *(CDA) & original description: none	1.3554
6.2.4.5	Nucleotide metabolism.pyrimidines.catabolism.beta-ureidopropionase *(PYD3)	cluster-13543.36448	mercator4v7.0: beta-ureidopropionase *(PYD3) & original description: none	-1.114
6.2.4.6	Nucleotide metabolism.pyrimidines.catabolism.beta-alanine aminotransferase *(PYD4)	cluster-13543.10859	mercator4v7.0: beta-alanine aminotransferase *(PYD4) & original description: none	1.7762
6.3.2.4	Nucleotide metabolism.deoxynucleotides.salvage pathway.nucleoside diphosphate kinase	cluster-13543.44496	mercator4v7.0: nucleoside diphosphate kinase & original description: none	-1.013
7.3.2	Coenzyme metabolism.S-adenosyl methionine (SAM) cycle.S-adenosyl homocysteine hydrolase *(SAHH)	cluster-13543.34438	mercator4v7.0: S-adenosyl homocysteine hydrolase & original description: none	1.478
8.1.1.1	Secondary metabolism.terpenoid biosynthesis.mevalonate (MVA) pathway.acetyl-CoA C-acyltransferase *(ACAT1/2)	cluster-13543.36316	mercator4v7.0: acetyl-CoA C-acyltransferase *(ACAT1/2) & original description: none	1.3882
8.2.1.1.2	Secondary metabolism.phenolics biosynthesis.p-coumaroyl-CoA biosynthesis.phenylalanine ammonia lyase activity.substrate adaptor *(KFB-PAL) of SCF E3 ubiquitin ligase activity	cluster-13543.29584	mercator4v7.0: substrate(PAL) adaptor of SCF E3 ubiquitin ligase *(KFB-PAL) & original description: none	-1.0721
8.2.2.6.1	Secondary metabolism.phenolics biosynthesis.flavonoid biosynthesis.flavonols.flavonol synthase *(FLS)	cluster-13543.49983	mercator4v7.0: flavonol synthase *(FLS) & original description: none	-1.7628
8.2.3.3	Secondary metabolism.phenolics biosynthesis.lignan biosynthesis.phenylpropanoid reductase *(PCBER1)	cluster-13543.52848	mercator4v7.0: phenylpropanoid reductase *(PCBER1) & original description: none	2.7343
9.2.3.3	Redox homeostasis.glutathione-based redox regulation.glutathione S-transferase activities.class tau glutathione S-transferase *(GSTU1/2/++)	cluster-13543.36125	mercator4v7.0: class tau glutathione S-transferase *(GSTU1/2/++) & original description: none	1.0562
9.3.2.1	Redox homeostasis.thiol-based redox regulation.peroxiredoxin activities.typical 2-Cys peroxiredoxin *(PrxA/B)	cluster-13543.29977	mercator4v7.0: typical 2-Cys peroxiredoxin *(PrxA/B) & original description: none	-1.0307
9.3.3.10	Redox homeostasis.thiol-based redox regulation.thioredoxin activities.nucleoredoxin *(NRX)	cluster-13543.34265	mercator4v7.0: nucleoredoxin *(NRX) & original description: none	1.2465
9.5.3	Redox homeostasis.tocopherol biosynthesis.homogentisate phytyltransferase *(VTE2)	cluster-13543.18852	mercator4v7.0: homogentisate phytyltransferase *(VTE2) & original description: none	1.0601
9.5.6	Redox homeostasis.tocopherol biosynthesis.gamma-tocopherol methyltransferase *(VTE4)	cluster-13543.27724	mercator4v7.0: gamma-tocopherol methyltransferase *(VTE4) & original description: none	1.0673
9.6.1.1	Redox homeostasis.reactive oxygen-induced signalling.NADPH-oxidase activity.NADPH-oxidase *(RbohA/B/++)	cluster-13543.15153	mercator4v7.0: NADPH-oxidase *(RbohA/B/++) & original description: none	1.3284
9.6.4.2	Redox homeostasis.reactive oxygen-induced signalling.singlet oxygen-induced signalling.EXECUTER-cleavage protease *(FtsH2/8)	cluster-13543.13071	mercator4v7.0: EXECUTER-cleavage protease *(FtsH2/8) & original description: none	3.1042
9.6.4.2	Redox homeostasis.reactive oxygen-induced signalling.singlet oxygen-induced signalling.EXECUTER-cleavage protease *(FtsH2/8)	cluster-13543.34283	mercator4v7.0: EXECUTER-cleavage protease *(FtsH2/8) & original description: none	1.364
10.1.2.1.1.1	Phytohormone action.abscisic acid.perception and signalling.receptor activities.cytoplasm-localized receptor complex.receptor component *(PYL/RCAR)	cluster-13543.9653	mercator4v7.0: receptor component *(PYL/RCAR) of cytoplasm-localized abscisic acid receptor complex & original description: none	-1.3136
10.1.2.1.1.1	Phytohormone action.abscisic acid.perception and signalling.receptor activities.cytoplasm-localized receptor complex.receptor component *(PYL/RCAR)	cluster-13543.19742	mercator4v7.0: receptor component *(PYL/RCAR) of cytoplasm-localized abscisic acid receptor complex & original description: none	-2.7337
10.1.2.1.1.1	Phytohormone action.abscisic acid.perception and signalling.receptor activities.cytoplasm-localized receptor complex.receptor component *(PYL/RCAR)	cluster-13543.44361	mercator4v7.0: receptor component *(PYL/RCAR) of cytoplasm-localized abscisic acid receptor complex & original description: none	-2.8588
10.1.2.1.1.1	Phytohormone action.abscisic acid.perception and signalling.receptor activities.cytoplasm-localized receptor complex.receptor component *(PYL/RCAR)	cluster-13543.53497	mercator4v7.0: receptor component *(PYL/RCAR) of cytoplasm-localized abscisic acid receptor complex & original description: none	-2.8438
10.1.2.1.1.1	Phytohormone action.abscisic acid.perception and signalling.receptor activities.cytoplasm-localized receptor complex.receptor component *(PYL/RCAR)	cluster-13543.29708	mercator4v7.0: receptor component *(PYL/RCAR) of cytoplasm-localized abscisic acid receptor complex & original description: none	-3.0093
10.1.2.2.5	Phytohormone action.abscisic acid.perception and signalling.signal transduction.transcriptional repressor *(AITR)	cluster-13543.14765	mercator4v7.0: transcriptional repressor *(AITR) & original description: none	2.8387
10.2.2.5.1	Phytohormone action.auxin.perception and signal transduction.receptor complex.protein kinase signalling component *(TMK1/2/++)	cluster-13543.25987	mercator4v7.0: protein kinase signalling component *(TMK1/2/++) of auxin receptor complex & original description: none	-1.478
10.2.2.5.3	Phytohormone action.auxin.perception and signal transduction.receptor complex.auxin-binding co-receptor component *(ABL1/2)	cluster-13543.34091	mercator4v7.0: auxin-binding co-receptor component *(ABL1/2) of auxin receptor complex & original description: none	-3.5042
10.2.3.4.1	Phytohormone action.auxin.conjugation and degradation.methylation.indole-3-acetic acid carboxyl methyltransferase *(MES17)	cluster-13543.14128	mercator4v7.0: indole-3-acetic acid carboxyl methyltransferase *(MES17) & original description: none	-1.5842
10.3.1.1	Phytohormone action.brassinosteroid.biosynthesis.steroid 22-alpha-hydroxylase *(DWF4)	cluster-13543.29216	mercator4v7.0: steroid 22-alpha-hydroxylase *(DWF4) & original description: none	-1.2305
10.3.1.5	Phytohormone action.brassinosteroid.biosynthesis.6-deoxocastasterone 6-oxidase *(BR6OX)	cluster-13543.12610	mercator4v7.0: 6-deoxocastasterone 6-oxidase *(BR6OX) & original description: none	-1.3808
10.3.2.1.3	Phytohormone action.brassinosteroid.perception and signal transduction.receptor complex.kinase-regulatory protein *(BKI1)	cluster-13543.30164	mercator4v7.0: kinase-regulatory protein *(BKI1) of brassinosteroid signal transduction & original description: none	-1.2895
10.3.3.1	Phytohormone action.brassinosteroid.conjugation and degradation.brassinosteroid sulfotransferase *(ST1)	cluster-13543.11738	mercator4v7.0: brassinosteroid sulfotransferase *(ST1) & original description: none	1.0483
10.4.2.1.1.1	Phytohormone action.cytokinin.perception and signal transduction.histidine-aspartate phosphorelay signal transduction.hybrid histidine kinase activities.cytokinin receptor protein *(AHK2/3/4)	cluster-13543.41907	mercator4v7.0: cytokinin receptor protein *(AHK2/3/4) & original description: none	1.3322
10.4.3.2	Phytohormone action.cytokinin.conjugation and degradation.cytokinin dehydrogenase *(CKX)	cluster-13543.46351	mercator4v7.0: cytokinin dehydrogenase *(CKX) & original description: none	-2.7608
10.5.1.1	Phytohormone action.ethylene.biosynthesis.1-aminocyclopropane-1-carboxylate synthase *(ACS1/2/++)	cluster-23876.0	mercator4v7.0: 1-aminocyclopropane-1-carboxylate synthase *(ACS1/2/++) & original description: none	-2.6321
10.6.1.5	Phytohormone action.gibberellin.biosynthesis.gibberellin 20-oxidase	cluster-13543.12315	mercator4v7.0: gibberellin 20-oxidase & original description: none	-1.7837
10.6.1.5	Phytohormone action.gibberellin.biosynthesis.gibberellin 20-oxidase	cluster-13543.24452	mercator4v7.0: gibberellin 20-oxidase & original description: none	-3.0304
10.6.2.1	Phytohormone action.gibberellin.perception and signal transduction.receptor protein *(GID1)	cluster-13543.28402	mercator4v7.0: gibberellin receptor *(GID1) & original description: none	1.0596
10.6.2.3	Phytohormone action.gibberellin.perception and signal transduction.substrate adaptor *(SLY1/2) of SCF E3 ubiquitin ligase activity	cluster-13543.54057	mercator4v7.0: substrate adaptor *(SLY1/2) of SCF E3 ubiquitin ligase complex & original description: none	1.6482
10.6.3.3	Phytohormone action.gibberellin.conjugation and degradation.gibberellin 2-oxidase *(Ga2-Ox)	cluster-13543.49824	mercator4v7.0: gibberellin 2-oxidase & original description: none	-1.4757
10.7.1.3	Phytohormone action.jasmonic acid.biosynthesis.allene oxidase synthase *(AOS)	cluster-13543.16481	mercator4v7.0: allene oxidase synthase *(AOS) & original description: none	1.2479
10.7.1.7	Phytohormone action.jasmonic acid.biosynthesis.4,5-didehydro-jasmonic acid reductase *(OPR1/2)	cluster-13543.3084	mercator4v7.0: 4,5-didehydro-jasmonic acid reductase *(OPR1/2) & original description: none	3.3227
11.4.1.1.4	Chromatin organisation.nucleosome remodeling.SWI/SNF chromatin remodeling complexes.shared BRM/SYD/MINU-associated module.SMARCJ component *(BDH)	cluster-13543.30182	mercator4v7.0: SMARCJ component *(BDH) of SWI/SNF chromatin remodeling complex & original description: none	1.4344
12.1.6.8.1	Cell division.DNA replication.organelle machinery.genome stability maintenance.recombinase *(RecA)	cluster-13543.13568	mercator4v7.0: recombinase *(RecA) & original description: none	1.1402
14.5.1.1.1.2	RNA biosynthesis.DNA-binding transcriptional regulation.basic DNA-binding domain.basic leucine zipper (bZIP) domain.bZIP class-A transcription factor activity.transcriptional co-regulator *(AFP1)	cluster-13543.52655	mercator4v7.0: transcriptional co-regulator *(AFP1) & original description: none	2.4277
14.5.1.1.1.2	RNA biosynthesis.DNA-binding transcriptional regulation.basic DNA-binding domain.basic leucine zipper (bZIP) domain.bZIP class-A transcription factor activity.transcriptional co-regulator *(AFP1)	cluster-13543.47446	mercator4v7.0: transcriptional co-regulator *(AFP1) & original description: none	2.1523
14.5.1.1.1.2	RNA biosynthesis.DNA-binding transcriptional regulation.basic DNA-binding domain.basic leucine zipper (bZIP) domain.bZIP class-A transcription factor activity.transcriptional co-regulator *(AFP1)	cluster-13543.51823	mercator4v7.0: transcriptional co-regulator *(AFP1) & original description: none	2.7298
14.5.1.1.4.1	RNA biosynthesis.DNA-binding transcriptional regulation.basic DNA-binding domain.basic leucine zipper (bZIP) domain.bZIP class-D transcription factor activity.TGA-type transcription factor	cluster-13543.6477	mercator4v7.0: TGA-type transcription factor & original description: none	-2.9815
14.5.1.1.5	RNA biosynthesis.DNA-binding transcriptional regulation.basic DNA-binding domain.basic leucine zipper (bZIP) domain.bZIP class-E transcription factor	cluster-13543.9915	mercator4v7.0: bZIP class-E transcription factor & original description: none	-2.6579
14.5.1.2.1	RNA biosynthesis.DNA-binding transcriptional regulation.basic DNA-binding domain.basic helix-loop-helix (bHLH) domain.bHLH class-Ia transcription factor	cluster-13543.30312	mercator4v7.0: bHLH class-Ia transcription factor & original description: none	-1.5406
14.5.1.2.10	RNA biosynthesis.DNA-binding transcriptional regulation.basic DNA-binding domain.basic helix-loop-helix (bHLH) domain.bHLH class-IVa transcription factor	cluster-13543.48917	mercator4v7.0: bHLH class-IVa transcription factor & original description: none	-1.0011
14.5.1.2.10	RNA biosynthesis.DNA-binding transcriptional regulation.basic DNA-binding domain.basic helix-loop-helix (bHLH) domain.bHLH class-IVa transcription factor	cluster-13543.44747	mercator4v7.0: bHLH class-IVa transcription factor & original description: none	-1.231
14.5.1.2.18	RNA biosynthesis.DNA-binding transcriptional regulation.basic DNA-binding domain.basic helix-loop-helix (bHLH) domain.bHLH class-VIIIb transcription factor *(HEC1/2/++)	cluster-13543.7988	mercator4v7.0: bHLH class-VIIIb transcription factor *(HEC1/2/++) & original description: none	-2.883
14.5.1.2.18	RNA biosynthesis.DNA-binding transcriptional regulation.basic DNA-binding domain.basic helix-loop-helix (bHLH) domain.bHLH class-VIIIb transcription factor *(HEC1/2/++)	cluster-22658.0	mercator4v7.0: bHLH class-VIIIb transcription factor *(HEC1/2/++) & original description: none	-2.0125
14.5.1.2.18	RNA biosynthesis.DNA-binding transcriptional regulation.basic DNA-binding domain.basic helix-loop-helix (bHLH) domain.bHLH class-VIIIb transcription factor *(HEC1/2/++)	cluster-13543.42904	mercator4v7.0: bHLH class-VIIIb transcription factor *(HEC1/2/++) & original description: none	-1.7324
14.5.1.2.20	RNA biosynthesis.DNA-binding transcriptional regulation.basic DNA-binding domain.basic helix-loop-helix (bHLH) domain.bHLH class-IX transcription factor *(FBH1/2/++)	cluster-13543.32916	mercator4v7.0: bHLH class-IX transcription factor *(FBH1/2/++) & original description: none	1.2084
14.5.1.2.23	RNA biosynthesis.DNA-binding transcriptional regulation.basic DNA-binding domain.basic helix-loop-helix (bHLH) domain.bHLH class-XII transcription factor *(CIB1/2/++)	cluster-13543.18548	mercator4v7.0: bHLH class-XII transcription factor *(CIB1/2/++) & original description: none	-1.3598
14.5.1.2.23	RNA biosynthesis.DNA-binding transcriptional regulation.basic DNA-binding domain.basic helix-loop-helix (bHLH) domain.bHLH class-XII transcription factor *(CIB1/2/++)	cluster-13543.35400	mercator4v7.0: bHLH class-XII transcription factor *(CIB1/2/++) & original description: none	-1.4656
14.5.1.2.23	RNA biosynthesis.DNA-binding transcriptional regulation.basic DNA-binding domain.basic helix-loop-helix (bHLH) domain.bHLH class-XII transcription factor *(CIB1/2/++)	cluster-13543.42808	mercator4v7.0: bHLH class-XII transcription factor *(CIB1/2/++) & original description: none	-2.2121
14.5.1.2.28	RNA biosynthesis.DNA-binding transcriptional regulation.basic DNA-binding domain.basic helix-loop-helix (bHLH) domain.bHLH transcription factor *(PAR1)	cluster-13543.17142	mercator4v7.0: bHLH transcription factor *(PAR1) & original description: none	-2.2863
14.5.1.2.29	RNA biosynthesis.DNA-binding transcriptional regulation.basic DNA-binding domain.basic helix-loop-helix (bHLH) domain.bHLH transcription factor *(HLH3)	cluster-13543.10075	mercator4v7.0: bHLH transcription factor *(HLH3) & original description: none	-2.7303
14.5.10.6	RNA biosynthesis.DNA-binding transcriptional regulation.undefined DNA-binding domain.PLATZ transcription factor	cluster-13543.3565	mercator4v7.0: PLATZ transcription factor & original description: none	-1.8185
14.5.10.6	RNA biosynthesis.DNA-binding transcriptional regulation.undefined DNA-binding domain.PLATZ transcription factor	cluster-13543.36025	mercator4v7.0: PLATZ transcription factor & original description: none	1.0398
14.5.2.2.1	RNA biosynthesis.DNA-binding transcriptional regulation.zinc-coordinating DNA-binding domain.Cys4-GATA-related domain.A/B-GATA-type transcription factor	cluster-13543.45222	mercator4v7.0: A/B-GATA-type transcription factor & original description: none	-1.5424
14.5.2.3	RNA biosynthesis.DNA-binding transcriptional regulation.zinc-coordinating DNA-binding domain.DOF transcription factor	cluster-13543.23321	mercator4v7.0: DOF transcription factor & original description: none	-1.1952
14.5.2.3	RNA biosynthesis.DNA-binding transcriptional regulation.zinc-coordinating DNA-binding domain.DOF transcription factor	cluster-13543.54720	mercator4v7.0: DOF transcription factor & original description: none	-1.5893
14.5.2.4	RNA biosynthesis.DNA-binding transcriptional regulation.zinc-coordinating DNA-binding domain.SBP transcription factor	cluster-13543.9782	mercator4v7.0: SBP transcription factor & original description: none	2.1014
14.5.2.6	RNA biosynthesis.DNA-binding transcriptional regulation.zinc-coordinating DNA-binding domain.GRF transcription factor	cluster-13543.14362	mercator4v7.0: GRF transcription factor & original description: none	-2.2506
14.5.2.9	RNA biosynthesis.DNA-binding transcriptional regulation.zinc-coordinating DNA-binding domain.ZFP transcription factor	cluster-13543.30059	mercator4v7.0: ZFP transcription factor & original description: none	1.2784
14.5.3.1.1	RNA biosynthesis.DNA-binding transcriptional regulation.helix-turn-helix DNA-binding domain.HOMEO domain.HD-ZIP I/II-type transcription factor	cluster-13543.27440	mercator4v7.0: HD-ZIP I/II-type transcription factor & original description: none	2.6459
14.5.3.1.1	RNA biosynthesis.DNA-binding transcriptional regulation.helix-turn-helix DNA-binding domain.HOMEO domain.HD-ZIP I/II-type transcription factor	cluster-13543.34691	mercator4v7.0: HD-ZIP I/II-type transcription factor & original description: none	1.0978
14.5.3.1.2.2	RNA biosynthesis.DNA-binding transcriptional regulation.helix-turn-helix DNA-binding domain.HOMEO domain.HD-ZIP III-type transcription factor activity.transcriptional co-regulator *(ZPR)	cluster-13543.10716	mercator4v7.0: transcriptional co-regulator *(ZPR) & original description: none	-1.0008
14.5.3.2.1	RNA biosynthesis.DNA-binding transcriptional regulation.helix-turn-helix DNA-binding domain.tryptophan-cluster structure.RADIALIS-type transcription factor	cluster-13543.19870	mercator4v7.0: RADIALIS-type transcription factor & original description: none	-3.2064
14.5.3.2.1	RNA biosynthesis.DNA-binding transcriptional regulation.helix-turn-helix DNA-binding domain.tryptophan-cluster structure.RADIALIS-type transcription factor	cluster-13543.12553	mercator4v7.0: RADIALIS-type transcription factor & original description: none	-2.9904
14.5.3.2.1	RNA biosynthesis.DNA-binding transcriptional regulation.helix-turn-helix DNA-binding domain.tryptophan-cluster structure.RADIALIS-type transcription factor	cluster-13543.11501	mercator4v7.0: RADIALIS-type transcription factor & original description: none	-2.6447
14.5.3.2.1	RNA biosynthesis.DNA-binding transcriptional regulation.helix-turn-helix DNA-binding domain.tryptophan-cluster structure.RADIALIS-type transcription factor	cluster-13543.19136	mercator4v7.0: RADIALIS-type transcription factor & original description: none	-3.2928
14.5.3.2.1	RNA biosynthesis.DNA-binding transcriptional regulation.helix-turn-helix DNA-binding domain.tryptophan-cluster structure.RADIALIS-type transcription factor	cluster-13543.37402	mercator4v7.0: RADIALIS-type transcription factor & original description: none	-1.9003
14.5.3.9.2.17	RNA biosynthesis.DNA-binding transcriptional regulation.helix-turn-helix DNA-binding domain.MYB transcription factor family.R2R3-MYB transcription factor family.subgroup-22/23 transcription factor	cluster-13543.13831	mercator4v7.0: MYB class-R2R3 subgroup-22/23 transcription factor & original description: none	-3.1725
14.5.4.3.2	RNA biosynthesis.DNA-binding transcriptional regulation.other all-alpha-helix DNA-binding domain.NF-Y transcription factor complex.component *(NF-YB)	cluster-13543.2413	mercator4v7.0: component *(NF-YB) of NF-Y transcription factor complex & original description: none	2.2407
14.5.4.3.2	RNA biosynthesis.DNA-binding transcriptional regulation.other all-alpha-helix DNA-binding domain.NF-Y transcription factor complex.component *(NF-YB)	cluster-13543.54924	mercator4v7.0: component *(NF-YB) of NF-Y transcription factor complex & original description: none	3.0374
14.5.4.5.1.1	RNA biosynthesis.DNA-binding transcriptional regulation.other all-alpha-helix DNA-binding domain.BBX family.class-I transcription factor activity.transcription factor *(CO)	cluster-13543.44532	mercator4v7.0: BBX class-I transcription factor & original description: none	-1.5643
14.5.4.5.2	RNA biosynthesis.DNA-binding transcriptional regulation.other all-alpha-helix DNA-binding domain.BBX family.class-II transcription factor	cluster-13543.36677	mercator4v7.0: BBX class-II transcription factor & original description: none	-2.1952
14.5.4.5.5	RNA biosynthesis.DNA-binding transcriptional regulation.other all-alpha-helix DNA-binding domain.BBX family.class-V transcription factor	cluster-13543.7984	mercator4v7.0: BBX class-V transcription factor & original description: none	1.549
14.5.6.1	RNA biosynthesis.DNA-binding transcriptional regulation.alpha-helix exposed by beta-structure.MADS/AGL transcription factor	cluster-13543.49910	mercator4v7.0: MADS/AGL transcription factor & original description: none	1.0952
14.5.6.1	RNA biosynthesis.DNA-binding transcriptional regulation.alpha-helix exposed by beta-structure.MADS/AGL transcription factor	cluster-13543.58203	mercator4v7.0: MADS/AGL transcription factor & original description: none	-1.5574
14.5.7.1	RNA biosynthesis.DNA-binding transcriptional regulation.beta-hairpin exposed by alpha/beta-scaffold structure.NAC transcription factor	cluster-13543.9060	mercator4v7.0: NAC transcription factor & original description: none	1.9256
14.5.7.1	RNA biosynthesis.DNA-binding transcriptional regulation.beta-hairpin exposed by alpha/beta-scaffold structure.NAC transcription factor	cluster-13543.3989	mercator4v7.0: NAC transcription factor & original description: none	-1.4372
14.5.7.1	RNA biosynthesis.DNA-binding transcriptional regulation.beta-hairpin exposed by alpha/beta-scaffold structure.NAC transcription factor	cluster-13543.48107	mercator4v7.0: NAC transcription factor & original description: none	1.3439
14.5.7.10.2.1	RNA biosynthesis.DNA-binding transcriptional regulation.beta-hairpin exposed by alpha/beta-scaffold structure.ERF transcription factor activity.subgroup ERF-II transcriptional regulator activities.subgroup ERF-II-DEAR transcription factor	cluster-13543.15044	mercator4v7.0: subgroup ERF-II-DEAR transcription factor & original description: none	1.1288
14.5.7.10.2.1	RNA biosynthesis.DNA-binding transcriptional regulation.beta-hairpin exposed by alpha/beta-scaffold structure.ERF transcription factor activity.subgroup ERF-II transcriptional regulator activities.subgroup ERF-II-DEAR transcription factor	cluster-13543.15977	mercator4v7.0: subgroup ERF-II-DEAR transcription factor & original description: none	1.4688
14.5.7.10.3	RNA biosynthesis.DNA-binding transcriptional regulation.beta-hairpin exposed by alpha/beta-scaffold structure.ERF transcription factor activity.subgroup ERF-III transcription factor	cluster-13543.20000	mercator4v7.0: subgroup ERF-III transcription factor & original description: none	1.5858
14.5.7.10.3	RNA biosynthesis.DNA-binding transcriptional regulation.beta-hairpin exposed by alpha/beta-scaffold structure.ERF transcription factor activity.subgroup ERF-III transcription factor	cluster-13543.2365	mercator4v7.0: subgroup ERF-III transcription factor & original description: none	2.4072
14.5.7.10.3	RNA biosynthesis.DNA-binding transcriptional regulation.beta-hairpin exposed by alpha/beta-scaffold structure.ERF transcription factor activity.subgroup ERF-III transcription factor	cluster-13543.18977	mercator4v7.0: subgroup ERF-III transcription factor & original description: none	1.2001
14.5.7.10.9	RNA biosynthesis.DNA-binding transcriptional regulation.beta-hairpin exposed by alpha/beta-scaffold structure.ERF transcription factor activity.subgroup ERF-IX transcription factor	cluster-13543.33531	mercator4v7.0: subgroup ERF-IX transcription factor & original description: none	-1.9041
14.5.7.10.9	RNA biosynthesis.DNA-binding transcriptional regulation.beta-hairpin exposed by alpha/beta-scaffold structure.ERF transcription factor activity.subgroup ERF-IX transcription factor	cluster-13543.36270	mercator4v7.0: subgroup ERF-IX transcription factor & original description: none	-1.6589
14.5.7.5.1	RNA biosynthesis.DNA-binding transcriptional regulation.beta-hairpin exposed by alpha/beta-scaffold structure.WRKY transcription factor activity.transcription factor *(WRKY)	cluster-13543.7512	mercator4v7.0: transcription factor *(WRKY) & original description: none	-2.4254
14.5.7.8.1	RNA biosynthesis.DNA-binding transcriptional regulation.beta-hairpin exposed by alpha/beta-scaffold structure.AP2 transcription factor activity.transcription factor *(WRI/AIL)	cluster-13543.1767	mercator4v7.0: transcription factor *(WRI/AIL) & original description: none	2.3175
14.5.7.9.1	RNA biosynthesis.DNA-binding transcriptional regulation.beta-hairpin exposed by alpha/beta-scaffold structure.RAV transcription factor activity.transcription factor *(EDF)	cluster-13543.25797	mercator4v7.0: transcription factor *(EDF) & original description: none	-2.3099
14.5.7.9.1	RNA biosynthesis.DNA-binding transcriptional regulation.beta-hairpin exposed by alpha/beta-scaffold structure.RAV transcription factor activity.transcription factor *(EDF)	cluster-13543.24642	mercator4v7.0: transcription factor *(EDF) & original description: none	-1.3323
14.6.2	RNA biosynthesis.transcriptional co-regulation.OVATE transcriptional co-regulator *(OFP)	cluster-13543.22854	mercator4v7.0: transcriptional co-regulator *(OFP) & original description: none	-1.8919
14.7.4.1	RNA biosynthesis.organellar gene expression machinery.R-loop homeostasis.ribonuclease *(RNH1)	cluster-13543.21879	mercator4v7.0: ribonuclease *(RNH1) & original description: none	-1.1737
16.7.2.2	RNA homeostasis.mRNA stress granule formation.mRNA endoribonuclease activities.mRNA endoribonuclease *(G3BP)	cluster-13543.2928	mercator4v7.0: mRNA endoribonuclease *(G3BP) & original description: none	1.5242
16.8.1.1.1.6	RNA homeostasis.RNA transport.RNA nuclear export.nuclear side machinery.TREX-2 ribonucleoparticle (RNP) trafficking complex.regulatory component *(DSS1)	cluster-13543.14972	mercator4v7.0: regulatory component *(DSS1) of TREX-2 mRNP trafficking complex & original description: none	1.5503
19.1.1.2.1.1	Protein homeostasis.protein quality control.ER Quality Control (ERQC) machinery.BiP chaperone system.ERdj3B-BiP-SDF2 chaperone complex.chaperone component *(BiP1/2/3)	cluster-13543.35387	mercator4v7.0: chaperone *(BiP1/2/3) & original description: none	-1.4375
19.1.1.2.2.1	Protein homeostasis.protein quality control.ER Quality Control (ERQC) machinery.BiP chaperone system.ATPase-stimulating co-chaperone activities.molecular co-chaperone *(P58/ERdj6)	cluster-13543.33142	mercator4v7.0: molecular co-chaperone *(P58) & original description: none	-1.2986
19.1.1.2.3.1	Protein homeostasis.protein quality control.ER Quality Control (ERQC) machinery.BiP chaperone system.nucleotide exchange function co-chaperone activities.molecular co-chaperone *(Grp170)	cluster-13543.34891	mercator4v7.0: molecular co-chaperone *(Grp170) & original description: none	-1.3192
19.1.5.2.3.17	Protein homeostasis.protein quality control.cytosolic Hsp70 chaperone system.Hsp40 ATPase-stimulating co-chaperone activities.DnaJ type-III molecular co-chaperone activities.molecular co-chaperone *(DjC87)	cluster-13543.10160	mercator4v7.0: molecular co-chaperone *(DjC87) of cytosolic Hsp70 chaperone system & original description: none	2.0001
19.1.6.1.1	Protein homeostasis.protein quality control.Hsp90 chaperone system.Hsp90-SGT1-RAR1 chaperone complex.molecular chaperone *(Hsp90)	cluster-13543.35011	mercator4v7.0: molecular chaperone *(Hsp90) & original description: none	-1.6135
19.1.9.1	Protein homeostasis.protein quality control.smallHsp holdase chaperone activities.class-C-I protein	cluster-13543.8537	mercator4v7.0: class-C-I small heat-shock-responsive protein & original description: none	2.6582
19.1.9.10	Protein homeostasis.protein quality control.smallHsp holdase chaperone activities.class-PX protein	cluster-13543.10780	mercator4v7.0: class-PX small heat-shock-responsive protein & original description: none	1.2813
19.1.9.11	Protein homeostasis.protein quality control.smallHsp holdase chaperone activities.class-P protein	cluster-13543.7059	mercator4v7.0: class-P small heat-shock-responsive protein & original description: none	3.0956
19.1.9.12	Protein homeostasis.protein quality control.smallHsp holdase chaperone activities.class-ER protein	cluster-13543.7979	mercator4v7.0: class-ER small heat-shock-responsive protein & original description: none	3.9713
19.2.1.2.1.2	Protein homeostasis.ubiquitin-proteasome system.N-degron pathways.Arg/N-degron pathway.N-terminal modification.cysteine oxidase *(PCO)	cluster-13543.3760	mercator4v7.0: cysteine oxidase *(PCO) & original description: none	3.164
19.2.2.10.2.5	Protein homeostasis.ubiquitin-proteasome system.ubiquitin-fold protein conjugation.U-Box E3 ubiquitin ligase activities.group-II.E3 ubiquitin ligase *(PUB18)	cluster-13543.14972	mercator4v7.0: E3 ubiquitin ligase & original description: none	1.5503
19.2.2.12.3.3.4	Protein homeostasis.ubiquitin-proteasome system.ubiquitin-fold protein conjugation.CULLIN-based E3 ubiquitin ligase activities.CUL1-based/SCF E3 ubiquitin ligase complexes.F-BOX regulatory substrate adaptor activities.substrate adaptor *(SKP2)	cluster-13543.8188	mercator4v7.0: substrate adaptor *(SKP2) of SCF E3 ubiquitin ligase complex & original description: none	1.7581
19.2.2.12.4.2.15	Protein homeostasis.ubiquitin-proteasome system.ubiquitin-fold protein conjugation.CULLIN-based E3 ubiquitin ligase activities.CUL3-based E3 ubiquitin ligase complexes.BTB/POZ substrate adaptor component activities.substrate adaptor	cluster-13543.34426	mercator4v7.0: substrate adaptor of CUL3-based E3 ubiquitin ligase complex & original description: none	-1.2957
19.2.2.8.1.1	Protein homeostasis.ubiquitin-proteasome system.ubiquitin-fold protein conjugation.RING E3 ubiquitin ligase activities.RING-H2-class.ATL-subclass E3 ubiquitin ligase	cluster-13543.13962	mercator4v7.0: RING-H2-class ATL-subclass E3 ubiquitin ligase & original description: none	-1.1108
19.2.2.8.1.1	Protein homeostasis.ubiquitin-proteasome system.ubiquitin-fold protein conjugation.RING E3 ubiquitin ligase activities.RING-H2-class.ATL-subclass E3 ubiquitin ligase	cluster-13543.2993	mercator4v7.0: RING-H2-class ATL-subclass E3 ubiquitin ligase & original description: none	1.5723
19.2.2.8.1.1	Protein homeostasis.ubiquitin-proteasome system.ubiquitin-fold protein conjugation.RING E3 ubiquitin ligase activities.RING-H2-class.ATL-subclass E3 ubiquitin ligase	cluster-13543.1135	mercator4v7.0: RING-H2-class ATL-subclass E3 ubiquitin ligase & original description: none	-2.0156
19.2.2.8.2.8	Protein homeostasis.ubiquitin-proteasome system.ubiquitin-fold protein conjugation.RING E3 ubiquitin ligase activities.RING-HC-class.E3 ubiquitin ligase *(SINA)	cluster-13543.46722	mercator4v7.0: E3 ubiquitin ligase *(SINA) & original description: none	2.5494
19.3.2.1.1	Protein homeostasis.proteolysis.serine peptidase activities.SBT-type protease activities.protease *(SBT1)	cluster-13543.22613	mercator4v7.0: protease *(SBT1) & original description: none	-2.042
19.3.2.1.2	Protein homeostasis.proteolysis.serine peptidase activities.SBT-type protease activities.protease *(SBT2)	cluster-13543.31978	mercator4v7.0: protease *(SBT2) & original description: none	-1.1687
19.3.2.1.2	Protein homeostasis.proteolysis.serine peptidase activities.SBT-type protease activities.protease *(SBT2)	cluster-13543.47026	mercator4v7.0: protease *(SBT2) & original description: none	1.2551
19.3.2.2.1	Protein homeostasis.proteolysis.serine peptidase activities.SCPL-type carboxypeptidase activities.carboxypeptidase *(SCPL)	cluster-13543.31563	mercator4v7.0: serine carboxypeptidase & original description: none	-1.0306
19.3.2.2.1	Protein homeostasis.proteolysis.serine peptidase activities.SCPL-type carboxypeptidase activities.carboxypeptidase *(SCPL)	cluster-24002.0	mercator4v7.0: serine carboxypeptidase & original description: none	-1.3597
19.3.3.1	Protein homeostasis.proteolysis.aspartic peptidase activities.Pepsin-type protease	cluster-13543.16792	mercator4v7.0: Pepsin-type protease & original description: none	-2.8531
19.3.3.1	Protein homeostasis.proteolysis.aspartic peptidase activities.Pepsin-type protease	cluster-4377.2	mercator4v7.0: Pepsin-type protease & original description: none	1.491
19.3.3.1	Protein homeostasis.proteolysis.aspartic peptidase activities.Pepsin-type protease	cluster-13543.34215	mercator4v7.0: Pepsin-type protease & original description: none	1.3038
19.3.3.1	Protein homeostasis.proteolysis.aspartic peptidase activities.Pepsin-type protease	cluster-13543.7766	mercator4v7.0: Pepsin-type protease & original description: none	-2.1022
19.3.3.1	Protein homeostasis.proteolysis.aspartic peptidase activities.Pepsin-type protease	cluster-23525.0	mercator4v7.0: Pepsin-type protease & original description: none	-3.9413
19.3.3.1	Protein homeostasis.proteolysis.aspartic peptidase activities.Pepsin-type protease	cluster-13543.30119	mercator4v7.0: Pepsin-type protease & original description: none	-1.1264
19.3.3.1	Protein homeostasis.proteolysis.aspartic peptidase activities.Pepsin-type protease	cluster-13543.6847	mercator4v7.0: Pepsin-type protease & original description: none	2.5742
19.3.3.1	Protein homeostasis.proteolysis.aspartic peptidase activities.Pepsin-type protease	cluster-13543.35622	mercator4v7.0: Pepsin-type protease & original description: none	-1.7156
19.3.3.1	Protein homeostasis.proteolysis.aspartic peptidase activities.Pepsin-type protease	cluster-13543.15341	mercator4v7.0: Pepsin-type protease & original description: none	-1.0757
19.3.6.13.2.1	Protein homeostasis.proteolysis.metallopeptidase activities.FtsH endopeptidase activities.FtsH plastidial protease complexes.component *(FtsH1/2/5/6/8)	cluster-13543.13071	mercator4v7.0: component *(FtsH1/2/5/6/8) of FtsH plastidial protease complexes & original description: none	3.1042
19.3.6.13.2.1	Protein homeostasis.proteolysis.metallopeptidase activities.FtsH endopeptidase activities.FtsH plastidial protease complexes.component *(FtsH1/2/5/6/8)	cluster-13543.34283	mercator4v7.0: component *(FtsH1/2/5/6/8) of FtsH plastidial protease complexes & original description: none	1.364
19.3.6.4	Protein homeostasis.proteolysis.metallopeptidase activities.M10-class Matrixin-type metalloprotease *(MMP)	cluster-19262.0	mercator4v7.0: M10-class Matrixin-type metalloprotease *(MMP) & original description: none	-3.699
19.3.6.4	Protein homeostasis.proteolysis.metallopeptidase activities.M10-class Matrixin-type metalloprotease *(MMP)	cluster-13543.3819	mercator4v7.0: M10-class Matrixin-type metalloprotease *(MMP) & original description: none	-2.3192
19.3.7.2	Protein homeostasis.proteolysis.protease inhibitor activities.Kunitz protease inhibitor	cluster-13543.9137	mercator4v7.0: Kunitz protease inhibitor & original description: none	1.8928
19.3.7.2	Protein homeostasis.proteolysis.protease inhibitor activities.Kunitz protease inhibitor	cluster-13543.3411	mercator4v7.0: Kunitz protease inhibitor & original description: none	2.912
19.3.7.3	Protein homeostasis.proteolysis.protease inhibitor activities.Bowman-Birk protease inhibitor	cluster-13543.3968	mercator4v7.0: Bowman-Birk protease inhibitor & original description: none	1.1826
19.3.7.3	Protein homeostasis.proteolysis.protease inhibitor activities.Bowman-Birk protease inhibitor	cluster-13543.3757	mercator4v7.0: Bowman-Birk protease inhibitor & original description: none	3.5538
19.3.7.3	Protein homeostasis.proteolysis.protease inhibitor activities.Bowman-Birk protease inhibitor	cluster-13543.36323	mercator4v7.0: Bowman-Birk protease inhibitor & original description: none	1.9339
19.4.1.3.2	Protein homeostasis.protein storage.seed storage protein activities.11S globulin family.Globulin-type seed storage protein	cluster-13543.40645	mercator4v7.0: Globulin-type seed storage protein & original description: none	-1.1395

## Sheet: 4x_T vs 4x_C
Supplementary Table S6. Numbers of genes identified in the 4x_T vs 4x_C group by the Mapman software (version 3.6.0RC1).
BinCode	BinName	id	description	log2 fold change
1.1.1.1.1	Photosynthesis.photophosphorylation.photosystem II.LHC-II complex.component *(LHCb1/2/3)	cluster-13543.35879	mercator4v7.0: component *(LHCb1/2/3) of LHC-II complex & original description: none	-2.1538
1.1.1.1.1	Photosynthesis.photophosphorylation.photosystem II.LHC-II complex.component *(LHCb1/2/3)	cluster-13543.35482	mercator4v7.0: component *(LHCb1/2/3) of LHC-II complex & original description: none	-2.3323
1.1.1.1.1	Photosynthesis.photophosphorylation.photosystem II.LHC-II complex.component *(LHCb1/2/3)	cluster-13543.34766	mercator4v7.0: component *(LHCb1/2/3) of LHC-II complex & original description: none	-2.4732
1.1.1.1.1	Photosynthesis.photophosphorylation.photosystem II.LHC-II complex.component *(LHCb1/2/3)	cluster-13543.35821	mercator4v7.0: component *(LHCb1/2/3) of LHC-II complex & original description: none	-2.3659
1.1.1.1.1	Photosynthesis.photophosphorylation.photosystem II.LHC-II complex.component *(LHCb1/2/3)	cluster-13543.35825	mercator4v7.0: component *(LHCb1/2/3) of LHC-II complex & original description: none	-1.9824
1.1.1.1.1	Photosynthesis.photophosphorylation.photosystem II.LHC-II complex.component *(LHCb1/2/3)	cluster-13543.27663	mercator4v7.0: component *(LHCb1/2/3) of LHC-II complex & original description: none	-1.0793
1.1.1.2.10	Photosynthesis.photophosphorylation.photosystem II.PS-II complex.component *(PsbTn)	cluster-13543.34607	mercator4v7.0: component *(PsbTn) of PS-II complex & original description: none	-1.0738
1.1.1.2.11	Photosynthesis.photophosphorylation.photosystem II.PS-II complex.component *(PsbW)	cluster-13543.39951	mercator4v7.0: component *(PsbW) of PS-II complex & original description: none	-1.0351
1.1.1.2.12	Photosynthesis.photophosphorylation.photosystem II.PS-II complex.component *(PsbX)	cluster-13543.20451	mercator4v7.0: component *(PsbX) of PS-II complex & original description: none	-1.5656
1.1.1.2.2.3	Photosynthesis.photophosphorylation.photosystem II.PS-II complex.oxygen-evolving center (OEC) extrinsic components.component *(OEC16/PsbQ)	cluster-13543.35580	mercator4v7.0: component *(PsbQ) of PS-II oxygen-evolving center & original description: none	-1.0412
1.1.1.2.4	Photosynthesis.photophosphorylation.photosystem II.PS-II complex.component *(PsbJ)	cluster-13543.50852	mercator4v7.0: component *(PsbJ) of PS-II complex & original description: none	-1.0441
1.1.1.2.7	Photosynthesis.photophosphorylation.photosystem II.PS-II complex.component *(PsbM)	cluster-13543.35306	mercator4v7.0: component *(PsbM) of PS-II complex & original description: none	-1.6241
1.1.1.3.21	Photosynthesis.photophosphorylation.photosystem II.assembly.LHCII-stabilizing factor *(SEP3)	cluster-13543.34495	mercator4v7.0: LHCII-stabilizing factor *(SEP3) & original description: none	-1.0396
1.1.1.4.2	Photosynthesis.photophosphorylation.photosystem II.repair and reassembly cycle.protease *(FtsH2/8)	cluster-13543.13071	mercator4v7.0: protease *(FtsH2/8) & original description: none	4.3022
1.1.1.4.2	Photosynthesis.photophosphorylation.photosystem II.repair and reassembly cycle.protease *(FtsH2/8)	cluster-13543.34283	mercator4v7.0: protease *(FtsH2/8) & original description: none	1.2981
1.1.1.4.3	Photosynthesis.photophosphorylation.photosystem II.repair and reassembly cycle.stabilizing factor *(ELIP)	cluster-13543.18765	mercator4v7.0: LHC-related protein *(ELIP) & original description: none	2.5204
1.1.1.4.3	Photosynthesis.photophosphorylation.photosystem II.repair and reassembly cycle.stabilizing factor *(ELIP)	cluster-13543.18767	mercator4v7.0: LHC-related protein *(ELIP) & original description: none	2.0577
1.1.1.4.8	Photosynthesis.photophosphorylation.photosystem II.repair and reassembly cycle.assembly factor *(CYP38)	cluster-13543.34052	mercator4v7.0: protein involved in PS-II assembly *(CYP38) & original description: none	-1.081
1.1.1.4.9	Photosynthesis.photophosphorylation.photosystem II.repair and reassembly cycle.assembly factor *(LQY1)	cluster-13543.30228	mercator4v7.0: protein involved in PS-II assembly *(LQY1) & original description: none	-1.3157
1.1.1.5.2.1.2.2	Photosynthesis.photophosphorylation.photosystem II.photosynthetic acclimation.non-photochemical quenching (NPQ).qE/qZ-type quenching.xanthophyll cycle.zeaxanthin epoxidase *(ZEP)	cluster-13543.55625	mercator4v7.0: zeaxanthin epoxidase *(ZEP) & original description: none	1.135
1.1.1.5.2.1.6	Photosynthesis.photophosphorylation.photosystem II.photosynthetic acclimation.non-photochemical quenching (NPQ).qE/qZ-type quenching.regulatory protein *(YCF10)	cluster-13543.50852	mercator4v7.0: regulatory protein *(YCF10) of non-photochemical quenching & original description: none	-1.0441
1.1.1.5.3.2	Photosynthesis.photophosphorylation.photosystem II.photosynthetic acclimation.thylakoid grana stacking.regulatory factor *(CURT)	cluster-13543.40788	mercator4v7.0: regulatory factor *(CURT) of thylakoid grana stacking & original description: none	-1.6912
1.1.2.1	Photosynthesis.photophosphorylation.cytochrome b6/f complex.apocytochrome f component *(PetA)	cluster-13543.50852	mercator4v7.0: apocytochrome f component *(PetA) of cytochrome b6/f complex & original description: none	-1.0441
1.1.4.2.1	Photosynthesis.photophosphorylation.photosystem I.PS-I complex.apoprotein component *(PsaA)	cluster-13543.33536	mercator4v7.0: apoprotein PsaA of PS-I complex & original description: none	-1.0201
1.1.4.2.15	Photosynthesis.photophosphorylation.photosystem I.PS-I complex.component *(PsaO)	cluster-13543.33426	mercator4v7.0: component *(PsaO) of PS-I complex & original description: none	-1.0555
1.1.4.2.2	Photosynthesis.photophosphorylation.photosystem I.PS-I complex.apoprotein component *(PsaB)	cluster-13543.33536	mercator4v7.0: apoprotein PsaB of PS-I complex & original description: none	-1.0201
1.1.4.2.4	Photosynthesis.photophosphorylation.photosystem I.PS-I complex.component *(PsaD)	cluster-13543.18618	mercator4v7.0: component *(PsaD) of PS-I complex & original description: none	-1.0105
1.1.4.2.6	Photosynthesis.photophosphorylation.photosystem I.PS-I complex.component *(PsaF)	cluster-13543.35023	mercator4v7.0: component *(PsaF) of PS-I complex & original description: none	-1.1309
1.1.4.2.6	Photosynthesis.photophosphorylation.photosystem I.PS-I complex.component *(PsaF)	cluster-13543.34845	mercator4v7.0: component *(PsaF) of PS-I complex & original description: none	-1.0278
1.1.4.2.9	Photosynthesis.photophosphorylation.photosystem I.PS-I complex.component *(PsaI)	cluster-13543.50852	mercator4v7.0: component *(PsaI) of PS-I complex & original description: none	-1.0441
1.1.4.3.2	Photosynthesis.photophosphorylation.photosystem I.assembly and maintenance.scaffold protein *(YCF4)	cluster-13543.50852	mercator4v7.0: scaffold protein involved in PS-I assembly *(YCF4) & original description: none	-1.0441
1.1.4.3.3	Photosynthesis.photophosphorylation.photosystem I.assembly and maintenance.assembly factor *(PPD1)	cluster-13543.37122	mercator4v7.0: protein involved in PS-I assembly *(PPD1) & original description: none	-1.1903
1.1.5.1.1	Photosynthesis.photophosphorylation.linear electron flow.ferredoxin electron carrier activities.ferredoxin electron transfer protein *(Fd1/2/3)	cluster-13543.28232	mercator4v7.0: ferredoxin electron transfer protein *(Fd1/2/3) & original description: none	-1.1596
1.1.5.2.3.2	Photosynthesis.photophosphorylation.linear electron flow.ferredoxin-NADP reductase activity.ferredoxin-NADP reductase membrane-tethering.regulatory protein *(TIC62)	cluster-13543.37278	mercator4v7.0: protein involved in ferredoxin-NADP oxidoreductase membrane-tethering *(TIC62) & original description: none	-1.295
1.1.8.1.1.3	Photosynthesis.photophosphorylation.chlororespiration.NADH dehydrogenase-like (NDH) complex.membrane subcomplex M.component *(NdhC)	cluster-13543.36844	mercator4v7.0: component *(NdhC) of NDH membrane subcomplex M & original description: none	-1.0335
1.1.8.1.2.3	Photosynthesis.photophosphorylation.chlororespiration.NADH dehydrogenase-like (NDH) complex.subcomplex A.component *(NdhJ)	cluster-13543.36844	mercator4v7.0: component *(NdhJ) of NDH subcomplex A & original description: none	-1.0335
1.1.8.1.2.4	Photosynthesis.photophosphorylation.chlororespiration.NADH dehydrogenase-like (NDH) complex.subcomplex A.component *(NdhK)	cluster-13543.36844	mercator4v7.0: component *(NdhK) of NDH subcomplex A & original description: none	-1.0335
1.1.8.1.3.2	Photosynthesis.photophosphorylation.chlororespiration.NADH dehydrogenase-like (NDH) complex.subcomplex B.component *(PnsB2/NDF2)	cluster-13543.30545	mercator4v7.0: component *(PnsB2/NDF2) of NDH subcomplex B & original description: none	-1.0974
1.1.8.1.4.2	Photosynthesis.photophosphorylation.chlororespiration.NADH dehydrogenase-like (NDH) complex.lumen subcomplex L.component *(PnsL2/PQL1)	cluster-13543.35670	mercator4v7.0: component *(PnsL2/PQL1) of NDH lumen subcomplex L & original description: none	-1.0724
1.1.8.1.6.11	Photosynthesis.photophosphorylation.chlororespiration.NADH dehydrogenase-like (NDH) complex.assembly and maintenance.assembly factor *(PQL3)	cluster-13543.29412	mercator4v7.0: assembly factor (PQL3) involved in NDH complex assembly & original description: none	-1.1926
1.1.8.1.6.6	Photosynthesis.photophosphorylation.chlororespiration.NADH dehydrogenase-like (NDH) complex.assembly and maintenance.assembly factor *(CRR7)	cluster-13543.19421	mercator4v7.0: assembly factor CRR7 involved in NDH complex assembly & original description: none	-1.0409
1.2.1.1.2	Photosynthesis.calvin cycle.ribulose-1,5-bisphosphat carboxylase/oxygenase (RuBisCo) activity.RuBisCo heterodimer.small subunit	cluster-13543.34727	mercator4v7.0: small subunit of ribulose-1,5-bisphosphat carboxylase/oxygenase heterodimer & original description: none	-1.5378
1.2.1.1.2	Photosynthesis.calvin cycle.ribulose-1,5-bisphosphat carboxylase/oxygenase (RuBisCo) activity.RuBisCo heterodimer.small subunit	cluster-13543.36599	mercator4v7.0: small subunit of ribulose-1,5-bisphosphat carboxylase/oxygenase heterodimer & original description: none	-1.5173
1.2.1.1.2	Photosynthesis.calvin cycle.ribulose-1,5-bisphosphat carboxylase/oxygenase (RuBisCo) activity.RuBisCo heterodimer.small subunit	cluster-13543.35941	mercator4v7.0: small subunit of ribulose-1,5-bisphosphat carboxylase/oxygenase heterodimer & original description: none	-1.6075
1.2.1.1.2	Photosynthesis.calvin cycle.ribulose-1,5-bisphosphat carboxylase/oxygenase (RuBisCo) activity.RuBisCo heterodimer.small subunit	cluster-13543.34932	mercator4v7.0: small subunit of ribulose-1,5-bisphosphat carboxylase/oxygenase heterodimer & original description: none	-1.6273
1.2.1.1.2	Photosynthesis.calvin cycle.ribulose-1,5-bisphosphat carboxylase/oxygenase (RuBisCo) activity.RuBisCo heterodimer.small subunit	cluster-13543.34937	mercator4v7.0: small subunit of ribulose-1,5-bisphosphat carboxylase/oxygenase heterodimer & original description: none	-1.5148
1.2.1.1.2	Photosynthesis.calvin cycle.ribulose-1,5-bisphosphat carboxylase/oxygenase (RuBisCo) activity.RuBisCo heterodimer.small subunit	cluster-13543.35055	mercator4v7.0: small subunit of ribulose-1,5-bisphosphat carboxylase/oxygenase heterodimer & original description: none	-1.4254
1.2.1.1.2	Photosynthesis.calvin cycle.ribulose-1,5-bisphosphat carboxylase/oxygenase (RuBisCo) activity.RuBisCo heterodimer.small subunit	cluster-13543.30950	mercator4v7.0: small subunit of ribulose-1,5-bisphosphat carboxylase/oxygenase heterodimer & original description: none	-1.4295
1.2.1.1.2	Photosynthesis.calvin cycle.ribulose-1,5-bisphosphat carboxylase/oxygenase (RuBisCo) activity.RuBisCo heterodimer.small subunit	cluster-13543.34035	mercator4v7.0: small subunit of ribulose-1,5-bisphosphat carboxylase/oxygenase heterodimer & original description: none	-1.5091
1.2.1.3.4	Photosynthesis.calvin cycle.ribulose-1,5-bisphosphat carboxylase/oxygenase (RuBisCo) activity.RuBisCo regulation.ATP-dependent activase *(RCA)	cluster-13543.35542	mercator4v7.0: ATP-dependent activase *(RCA) involved in RuBisCo regulation & original description: none	-1.0987
1.2.1.3.4	Photosynthesis.calvin cycle.ribulose-1,5-bisphosphat carboxylase/oxygenase (RuBisCo) activity.RuBisCo regulation.ATP-dependent activase *(RCA)	cluster-13543.35028	mercator4v7.0: ATP-dependent activase *(RCA) involved in RuBisCo regulation & original description: none	-1.2507
2.1.1.4.2	Cellular respiration.glycolysis.cytosolic glycolysis.glyceraldehyde 3-phosphate dehydrogenase activities.NADP-dependent glyceraldehyde 3-phosphate dehydrogenase	cluster-13543.53565	mercator4v7.0: NADP-dependent glyceraldehyde 3-phosphate dehydrogenase & original description: none	3.2791
2.1.1.7	Cellular respiration.glycolysis.cytosolic glycolysis.phosphoenolpyruvate enolase *(ENO2)	cluster-13543.16698	mercator4v7.0: phosphoenolpyruvate enolase *(ENO2) & original description: none	1.4931
2.1.2.2.1	Cellular respiration.glycolysis.methylglyoxal/glyoxal degradation.Viridiplantae-shared glyoxalase system.nickel-dependent lactoyl-glutathione lyase *(GLX-I1/2)	cluster-13543.31562	mercator4v7.0: nickel-dependent lactoyl-glutathione lyase *(GLX-I1/2) & original description: none	-1.161
3.1.4.2	Carbohydrate metabolism.sucrose metabolism.degradation.sucrose synthase	cluster-13543.35413	mercator4v7.0: sucrose synthase & original description: none	1.3035
3.2.2.5.6	Carbohydrate metabolism.starch metabolism.biosynthesis.starch synthase activities.granule-bound starch (amylose) synthase *(GBSS)	cluster-13543.33285	mercator4v7.0: granule-bound starch (amylose) synthase *(GBSS) & original description: none	1.0317
3.2.2.6	Carbohydrate metabolism.starch metabolism.biosynthesis.starch branching enzyme *(SBE)	cluster-13543.34880	mercator4v7.0: starch branching enzyme *(SBE) & original description: none	2.5289
3.2.3.1.3	Carbohydrate metabolism.starch metabolism.degradation.phosphorylation.regulatory protein *(ESV1) of dikinase activities	cluster-13543.47329	mercator4v7.0: regulatory protein *(ESV1) of dikinase activities & original description: none	-1.4702
3.3.2	Carbohydrate metabolism.trehalose metabolism.trehalose-6-phosphate phosphatase	cluster-13543.3509	mercator4v7.0: trehalose-6-phosphate phosphatase & original description: none	1.3041
3.3.2	Carbohydrate metabolism.trehalose metabolism.trehalose-6-phosphate phosphatase	cluster-13543.27197	mercator4v7.0: trehalose-6-phosphate phosphatase & original description: none	-1.0166
3.4.3	Carbohydrate metabolism.oligosaccharide metabolism.raffinose synthase *(RFS5)	cluster-13543.25399	mercator4v7.0: raffinose synthase *(RFS5) & original description: none	1.2139
3.4.6	Carbohydrate metabolism.oligosaccharide metabolism.alpha-galactosidase *(AGAL)	cluster-13543.28192	mercator4v7.0: alpha-galactosidase *(AGAL) & original description: none	1.3362
3.4.6	Carbohydrate metabolism.oligosaccharide metabolism.alpha-galactosidase *(AGAL)	cluster-13543.20932	mercator4v7.0: alpha-galactosidase *(AGAL) & original description: none	-1.8453
4.1.1.4.1.1	Amino acid metabolism.glutamate group amino acid biosynthesis.glutamate-derived amino acids.proline biosynthesis.main pathway.pyrroline-5-carboxylate synthetase	cluster-13543.32454	mercator4v7.0: pyrroline-5-carboxylate synthetase & original description: none	1.6514
4.1.1.4.1.1	Amino acid metabolism.glutamate group amino acid biosynthesis.glutamate-derived amino acids.proline biosynthesis.main pathway.pyrroline-5-carboxylate synthetase	cluster-13543.32453	mercator4v7.0: pyrroline-5-carboxylate synthetase & original description: none	3.1689
4.1.1.4.1.2	Amino acid metabolism.glutamate group amino acid biosynthesis.glutamate-derived amino acids.proline biosynthesis.main pathway.pyrroline-5-carboxylate reductase	cluster-13543.18834	mercator4v7.0: pyrroline-5-carboxylate reductase & original description: none	1.4577
4.1.1.4.2.1	Amino acid metabolism.glutamate group amino acid biosynthesis.glutamate-derived amino acids.proline biosynthesis.alternative pathway.ornithine aminotransferase	cluster-13543.18294	mercator4v7.0: ornithine aminotransferase & original description: none	1.1431
4.2.1.2	Amino acid metabolism.aspartate group amino acid biosynthesis.asparagine biosynthesis.L-asparaginase *(ASPG)	cluster-13543.34803	mercator4v7.0: L-asparaginase *(ASPG) & original description: none	-1.8271
4.2.2.8.2	Amino acid metabolism.aspartate group amino acid biosynthesis.aspartate-derived amino acids.isoleucine biosynthesis.methionine gamma-lyase *(MGL)	cluster-13543.18578	mercator4v7.0: methionine gamma-lyase *(MGL) & original description: none	2.1985
4.2.2.8.6	Amino acid metabolism.aspartate group amino acid biosynthesis.aspartate-derived amino acids.isoleucine biosynthesis.valine/leucine/isoleucine aminotransferase *(BCAT)	cluster-13543.8735	mercator4v7.0: valine/leucine/isoleucine aminotransferase *(BCAT) & original description: none	4.7712
4.3.2.4	Amino acid metabolism.pyruvate group amino acid biosynthesis.pyruvate-derived amino acids.valine/leucine/isoleucine aminotransferase *(BCAT)	cluster-13543.8735	mercator4v7.0: valine/leucine/isoleucine aminotransferase *(BCAT) & original description: none	4.7712
4.5.2.1	Amino acid metabolism.shikimate group amino acid biosynthesis.phenylalanine and tyrosine.chorismate mutase *(CM)	cluster-13543.8574	mercator4v7.0: chorismate mutase *(CM) & original description: none	-2.5875
4.5.2.1	Amino acid metabolism.shikimate group amino acid biosynthesis.phenylalanine and tyrosine.chorismate mutase *(CM)	cluster-13543.8573	mercator4v7.0: chorismate mutase *(CM) & original description: none	-3.5358
4.5.2.4	Amino acid metabolism.shikimate group amino acid biosynthesis.phenylalanine and tyrosine.arogenate dehydratase *(ADT)	cluster-13543.52967	mercator4v7.0: arogenate dehydratase *(ADT) & original description: none	-1.2081
4.6.3.1	Amino acid metabolism.amino acid degradation.proline degradation.proline dehydrogenase *(ProDH1/2)	cluster-13543.31617	mercator4v7.0: proline dehydrogenase *(ProDH1/2) & original description: none	-1.6734
4.6.3.2	Amino acid metabolism.amino acid degradation.proline degradation.delta-1-pyrroline-5-carboxylate dehydrogenase *(P5CDH)	cluster-13543.34016	mercator4v7.0: delta-1-pyrroline-5-carboxylate dehydrogenase *(P5CDH) & original description: none	2.2644
4.6.4.1	Amino acid metabolism.amino acid degradation.lysine degradation.bifunctional lysine ketoglutarate reductase and saccharopine dehydrogenase	cluster-13543.25695	mercator4v7.0: bifunctional lysine ketoglutarate reductase and saccharopine dehydrogenase & original description: none	2.9995
4.6.4.2	Amino acid metabolism.amino acid degradation.lysine degradation.piperideine-6-carboxylate dehydrogenase	cluster-13543.36830	mercator4v7.0: piperideine-6-carboxylate dehydrogenase & original description: none	1.5326
4.6.7.1	Amino acid metabolism.amino acid degradation.branched-chain amino acids.branched-chain aminotransferase *(BCAT)	cluster-13543.8735	mercator4v7.0: branched-chain aminotransferase *(BCAT) & original description: none	4.7712
4.6.7.8.2	Amino acid metabolism.amino acid degradation.branched-chain amino acids.acyl-CoA dehydrogenase oxidation.electron transfer flavoprotein-ubiquinone oxidoreductase *(ETF-QO)	cluster-13543.47804	mercator4v7.0: electron transfer flavoprotein-ubiquinone oxidoreductase *(ETF-QO) & original description: none	1.0152
4.6.8.3	Amino acid metabolism.amino acid degradation.aromatic amino acids.aromatic amino acid decarboxylase	cluster-13543.16427	mercator4v7.0: aromatic amino acid decarboxylase & original description: none	1.5938
4.6.8.4.1	Amino acid metabolism.amino acid degradation.aromatic amino acids.tyrosine degradation.tyrosine aminotransferase *(TAT)	cluster-13543.19234	mercator4v7.0: tyrosine aminotransferase *(TAT) & original description: none	1.7383
4.6.9.1	Amino acid metabolism.amino acid degradation.methionine degradation.methionine gamma-lyase	cluster-13543.18578	mercator4v7.0: methionine gamma-lyase & original description: none	2.1985
4.8.4.1	Amino acid metabolism.polyamine metabolism.polyamine conjugation.polyamine hydroxycinnamoyl-CoA acyltransferase *(SCT/SDT)	cluster-13543.1219	mercator4v7.0: polyamine hydroxycinnamoyl-CoA acyltransferase *(SCT/SDT) & original description: none	3.4024
4.8.6.1	Amino acid metabolism.polyamine metabolism.polyamine degradation.copper-containing amine oxidase *(CuAO)	cluster-13543.32853	mercator4v7.0: copper-containing amine oxidase *(CuAO) & original description: none	-1.7107
5.1.1.4	Lipid metabolism.fatty acid metabolism.citrate shuttle.cytosolic NADP-dependent malic enzyme	cluster-13543.18470	mercator4v7.0: cytosolic NADP-dependent malic enzyme & original description: none	-1.2002
5.1.10.1	Lipid metabolism.fatty acid metabolism.fatty acid cyclopropanation.cyclopropane fatty acid synthase	cluster-13543.28804	mercator4v7.0: cyclopropane fatty acid synthase & original description: none	-1.3385
5.1.4.2.3	Lipid metabolism.fatty acid metabolism.plastidial fatty acid synthase (ptFAS) system.ketoacyl-ACP synthase (ptKAS) activities.ketoacyl-ACP synthase III	cluster-13543.8660	mercator4v7.0: ketoacyl-ACP synthase III & original description: none	1.9794
5.1.6.1.1.1	Lipid metabolism.fatty acid metabolism.endoplasmic reticulum-localized fatty acid elongase (FAE) system.fatty acid elongation complex.condensing enzyme activities.3-ketoacyl-CoA synthase *(KCS)	cluster-13543.29463	mercator4v7.0: 3-ketoacyl-CoA synthase *(KCS) & original description: none	-1.2766
5.1.6.2.1	Lipid metabolism.fatty acid metabolism.endoplasmic reticulum-localized fatty acid elongase (FAE) system.very long chain fatty acid elongation.catalytic protein *(CER2)	cluster-13543.8604	mercator4v7.0: catalytic protein *(CER2) & original description: none	3.1442
5.1.7.2.2	Lipid metabolism.fatty acid metabolism.fatty acid desaturation.first desaturation.acyl-CoA desaturase *(ADS/FAD5)	cluster-13543.20110	mercator4v7.0: acyl-CoA desaturase *(ADS) & original description: none	-1.3443
5.1.7.3.1	Lipid metabolism.fatty acid metabolism.fatty acid desaturation.methyl-end desaturation.delta-12/delta-15 fatty acid desaturase *(FAD2/3/6-8)	cluster-13543.16184	mercator4v7.0: delta-12/delta-15 fatty acid desaturase & original description: none	-1.9315
5.1.7.3.1	Lipid metabolism.fatty acid metabolism.fatty acid desaturation.methyl-end desaturation.delta-12/delta-15 fatty acid desaturase *(FAD2/3/6-8)	cluster-13543.35820	mercator4v7.0: delta-12/delta-15 fatty acid desaturase & original description: none	-1.1103
5.1.7.3.1	Lipid metabolism.fatty acid metabolism.fatty acid desaturation.methyl-end desaturation.delta-12/delta-15 fatty acid desaturase *(FAD2/3/6-8)	cluster-13543.35097	mercator4v7.0: delta-12/delta-15 fatty acid desaturase & original description: none	-1.2469
5.2.1.2.2	Lipid metabolism.glycerolipid metabolism.phosphatidate homeostasis.endoplasmic reticulum phosphatidate biosynthesis.glycerol-3-phosphate acyltransferase *(GPAT4/5/6)	cluster-13543.43924	mercator4v7.0: glycerol-3-phosphate acyltransferase *(GPAT4/5/6) & original description: none	-1.5544
5.2.1.3.1	Lipid metabolism.glycerolipid metabolism.phosphatidate homeostasis.mitochondrial lysophosphatidate biosynthesis.glycerol-3-phosphate acyltransferase *(GPAT1-3)	cluster-13543.6278	mercator4v7.0: glycerol-3-phosphate acyltransferase *(GPAT) & original description: none	2.085
5.2.1.4.1	Lipid metabolism.glycerolipid metabolism.phosphatidate homeostasis.diacylglycerol kinase activities.diacylglycerol kinase *(DGK1/2)	cluster-13543.50974	mercator4v7.0: diacylglycerol kinase *(DGK1/2) & original description: none	1.0312
5.2.11.1.2.1	Lipid metabolism.glycerolipid metabolism.glycerolipid degradation.triacylglycerol lipase activities.diacyl-/triacylglycerol lipase activities.lipase *(SDP)	cluster-13543.19502	mercator4v7.0: Patatin-type lipase & original description: none	-1.976
5.2.11.1.2.3	Lipid metabolism.glycerolipid metabolism.glycerolipid degradation.triacylglycerol lipase activities.diacyl-/triacylglycerol lipase activities.lipase *(OBL)	cluster-13543.55310	mercator4v7.0: lipase *(OBL) & original description: none	1.2467
5.2.11.2.2.1	Lipid metabolism.glycerolipid metabolism.glycerolipid degradation.phospholipase activities.phospholipase A2 activities.phospholipase-A2 *(sPLA2)	cluster-13543.22700	mercator4v7.0: phospholipase-A2 *(sPLA2)) & original description: none	-1.3941
5.2.11.2.2.4	Lipid metabolism.glycerolipid metabolism.glycerolipid degradation.phospholipase activities.phospholipase A2 activities.phospholipase-A2 *(pPLA2-III)	cluster-13543.2948	mercator4v7.0: phospholipase-A2 *(pPLA2-III)) & original description: none	-1.1554
5.2.4.1	Lipid metabolism.glycerolipid metabolism.phosphatidylcholine biosynthesis.phospho-base N-methyltransferase *(PMT1/2/3)	cluster-13543.28126	mercator4v7.0: phospho-base N-methyltransferase *(PMT1/2/3) & original description: none	-1.2995
5.2.4.1	Lipid metabolism.glycerolipid metabolism.phosphatidylcholine biosynthesis.phospho-base N-methyltransferase *(PMT1/2/3)	cluster-13543.35503	mercator4v7.0: phospho-base N-methyltransferase *(PMT1/2/3) & original description: none	-2.3492
5.3.2.1	Lipid metabolism.sphingolipid metabolism.sphingolipid desaturation.clade-I delta-8 sphingolipid desaturase *(SLD)	cluster-13543.46222	mercator4v7.0: delta-8 sphingolipid desaturase & original description: none	-1.1234
5.4.1.1	Lipid metabolism.phytosterol metabolism.plant sterol pathway.sterol C-24 methyltransferase *(SMT1)	cluster-13543.34804	mercator4v7.0: sterol C-24 methyltransferase *(SMT1) & original description: none	-2.7486
5.6.2.2	Lipid metabolism.lipid trafficking.endoplasmic reticulum-plasma membrane lipid transfer.lipid trafficking protein *(PLAT)	cluster-13543.36761	mercator4v7.0: lipid trafficking protein *(PLAT) & original description: none	2.0071
5.7.1.2	Lipid metabolism.cytoplasmic lipid droplet-associated activities.lipid droplet-plasma membrane tethering complex.plasma membrane-localized component *(LIPA)	cluster-24012.0	mercator4v7.0: component *(LIPA) of lipid droplet-plasma membrane tethering complex & original description: none	3.2398
5.7.3	Lipid metabolism.cytoplasmic lipid droplet-associated activities.Oleosin-type lipid droplet structural protein	cluster-13543.7538	mercator4v7.0: Oleosin-type lipid droplet structural protein & original description: none	1.815
5.7.7	Lipid metabolism.cytoplasmic lipid droplet-associated activities.associated factor *(LDIP)	cluster-13543.38865	mercator4v7.0: lipid droplet-associated factor *(LDIP) & original description: none	1.249
5.8.1	Lipid metabolism.plastoglobule-associated activities.Fibrillin plastoglobule core protein *(FBN1/2)	cluster-13543.34145	mercator4v7.0: Fibrillin plastoglobule core protein *(FBN1/2) & original description: none	1.1743
6.1.2.1.1	Nucleotide metabolism.purines.GMP biosynthesis.AMP deaminase activities.membrane-associated AMP deaminase *(FAC1)	cluster-13543.16733	mercator4v7.0: membrane-associated AMP deaminase *(FAC1) & original description: none	1.2174
6.1.3.1	Nucleotide metabolism.purines.salvage pathway.adenine phosphoribosyltransferase *(APT)	cluster-13543.14321	mercator4v7.0: adenine phosphoribosyltransferase *(APT) & original description: none	-1.3691
6.1.5.8	Nucleotide metabolism.purines.catabolism.allantoinase *(ALN)	cluster-13543.20145	mercator4v7.0: allantoinase *(ALN) & original description: none	1.094
6.2.4.2	Nucleotide metabolism.pyrimidines.catabolism.cytidine deaminase *(CDA)	cluster-13543.4023	mercator4v7.0: cytidine deaminase *(CDA) & original description: none	1.1555
6.2.4.6	Nucleotide metabolism.pyrimidines.catabolism.beta-alanine aminotransferase *(PYD4)	cluster-13543.10859	mercator4v7.0: beta-alanine aminotransferase *(PYD4) & original description: none	2.6558
7.3.2	Coenzyme metabolism.S-adenosyl methionine (SAM) cycle.S-adenosyl homocysteine hydrolase *(SAHH)	cluster-13543.34438	mercator4v7.0: S-adenosyl homocysteine hydrolase & original description: none	1.3411
8.1.1.1	Secondary metabolism.terpenoid biosynthesis.mevalonate (MVA) pathway.acetyl-CoA C-acyltransferase *(ACAT1/2)	cluster-13543.36316	mercator4v7.0: acetyl-CoA C-acyltransferase *(ACAT1/2) & original description: none	1.2177
8.1.6.2.3	Secondary metabolism.terpenoid biosynthesis.carotenoid biosynthesis.xanthophylls.zeaxanthin epoxidase *(ZEP)	cluster-13543.55625	mercator4v7.0: zeaxanthin epoxidase *(ZEP) & original description: none	1.135
8.2.2.6.1	Secondary metabolism.phenolics biosynthesis.flavonoid biosynthesis.flavonols.flavonol synthase *(FLS)	cluster-13543.49983	mercator4v7.0: flavonol synthase *(FLS) & original description: none	-1.9213
8.2.3.3	Secondary metabolism.phenolics biosynthesis.lignan biosynthesis.phenylpropanoid reductase *(PCBER1)	cluster-13543.52848	mercator4v7.0: phenylpropanoid reductase *(PCBER1) & original description: none	2.7431
9.1.3	Redox homeostasis.reactive oxygen scavenging.glutathione peroxidase *(GPX1/2/++)	cluster-13543.36783	mercator4v7.0: glutathione peroxidase *(GPX1/2/++) & original description: none	1.3907
9.2.3.3	Redox homeostasis.glutathione-based redox regulation.glutathione S-transferase activities.class tau glutathione S-transferase *(GSTU1/2/++)	cluster-13543.36125	mercator4v7.0: class tau glutathione S-transferase *(GSTU1/2/++) & original description: none	1.2973
9.3.2.1	Redox homeostasis.thiol-based redox regulation.peroxiredoxin activities.typical 2-Cys peroxiredoxin *(PrxA/B)	cluster-13543.29977	mercator4v7.0: typical 2-Cys peroxiredoxin *(PrxA/B) & original description: none	-1.2159
9.3.3.10	Redox homeostasis.thiol-based redox regulation.thioredoxin activities.nucleoredoxin *(NRX)	cluster-13543.38939	mercator4v7.0: nucleoredoxin *(NRX) & original description: none	1.5152
9.3.3.10	Redox homeostasis.thiol-based redox regulation.thioredoxin activities.nucleoredoxin *(NRX)	cluster-13543.34265	mercator4v7.0: nucleoredoxin *(NRX) & original description: none	1.2846
9.5.1	Redox homeostasis.tocopherol biosynthesis.tyrosine aminotransferase *(TAT2)	cluster-13543.19234	mercator4v7.0: tyrosine aminotransferase *(TAT2) & original description: none	1.7383
9.6.1.1	Redox homeostasis.reactive oxygen-induced signalling.NADPH-oxidase activity.NADPH-oxidase *(RbohA/B/++)	cluster-13543.15153	mercator4v7.0: NADPH-oxidase *(RbohA/B/++) & original description: none	1.8686
9.6.4.2	Redox homeostasis.reactive oxygen-induced signalling.singlet oxygen-induced signalling.EXECUTER-cleavage protease *(FtsH2/8)	cluster-13543.13071	mercator4v7.0: EXECUTER-cleavage protease *(FtsH2/8) & original description: none	4.3022
9.6.4.2	Redox homeostasis.reactive oxygen-induced signalling.singlet oxygen-induced signalling.EXECUTER-cleavage protease *(FtsH2/8)	cluster-13543.34283	mercator4v7.0: EXECUTER-cleavage protease *(FtsH2/8) & original description: none	1.2981
10.1.1.1	Phytohormone action.abscisic acid.biosynthesis.zeaxanthin epoxidase *(ABA1)	cluster-13543.55625	mercator4v7.0: zeaxanthin epoxidase *(ABA1) & original description: none	1.135
10.1.1.4	Phytohormone action.abscisic acid.biosynthesis.9-cis-epoxycarotenoid dioxygenase *(NCED)	cluster-13543.36340	mercator4v7.0: 9-cis-epoxycarotenoid dioxygenase *(NCED) & original description: none	2.9712
10.1.2.1.1.1	Phytohormone action.abscisic acid.perception and signalling.receptor activities.cytoplasm-localized receptor complex.receptor component *(PYL/RCAR)	cluster-13543.9653	mercator4v7.0: receptor component *(PYL/RCAR) of cytoplasm-localized abscisic acid receptor complex & original description: none	-1.5018
10.1.2.1.1.1	Phytohormone action.abscisic acid.perception and signalling.receptor activities.cytoplasm-localized receptor complex.receptor component *(PYL/RCAR)	cluster-13543.19742	mercator4v7.0: receptor component *(PYL/RCAR) of cytoplasm-localized abscisic acid receptor complex & original description: none	-2.8684
10.1.2.1.1.1	Phytohormone action.abscisic acid.perception and signalling.receptor activities.cytoplasm-localized receptor complex.receptor component *(PYL/RCAR)	cluster-13543.44361	mercator4v7.0: receptor component *(PYL/RCAR) of cytoplasm-localized abscisic acid receptor complex & original description: none	-2.4475
10.1.2.1.1.1	Phytohormone action.abscisic acid.perception and signalling.receptor activities.cytoplasm-localized receptor complex.receptor component *(PYL/RCAR)	cluster-13543.53497	mercator4v7.0: receptor component *(PYL/RCAR) of cytoplasm-localized abscisic acid receptor complex & original description: none	-2.4567
10.1.2.1.1.1	Phytohormone action.abscisic acid.perception and signalling.receptor activities.cytoplasm-localized receptor complex.receptor component *(PYL/RCAR)	cluster-13543.29708	mercator4v7.0: receptor component *(PYL/RCAR) of cytoplasm-localized abscisic acid receptor complex & original description: none	-2.3582
10.1.2.2.5	Phytohormone action.abscisic acid.perception and signalling.signal transduction.transcriptional repressor *(AITR)	cluster-13543.14765	mercator4v7.0: transcriptional repressor *(AITR) & original description: none	3.0154
10.1.2.2.5	Phytohormone action.abscisic acid.perception and signalling.signal transduction.transcriptional repressor *(AITR)	cluster-13543.8021	mercator4v7.0: transcriptional repressor *(AITR) & original description: none	6.0463
10.1.4.1	Phytohormone action.abscisic acid.transport.abscisic acid transporter *(AIT)	cluster-13543.10442	mercator4v7.0: abscisic acid transporter *(AIT) & original description: none	-3.8042
10.2.1.1.2	Phytohormone action.auxin.biosynthesis.indole-3-pyruvic acid (IPyA) pathway.flavin-dependent monooxygenase *(YUC1/2/++)	cluster-17889.0	mercator4v7.0: flavin-dependent monooxygenase *(YUC1/2/++) & original description: none	1.9614
10.2.2.2	Phytohormone action.auxin.perception and signal transduction.transcriptional repressor *(IAA/AUX)	cluster-13543.33230	mercator4v7.0: transcriptional repressor *(IAA/AUX) & original description: none	-1.0374
10.2.2.5.3	Phytohormone action.auxin.perception and signal transduction.receptor complex.auxin-binding co-receptor component *(ABL1/2)	cluster-13543.24012	mercator4v7.0: auxin-binding co-receptor component *(ABL1/2) of auxin receptor complex & original description: none	-3.9426
10.2.2.5.3	Phytohormone action.auxin.perception and signal transduction.receptor complex.auxin-binding co-receptor component *(ABL1/2)	cluster-13543.34091	mercator4v7.0: auxin-binding co-receptor component *(ABL1/2) of auxin receptor complex & original description: none	-3.9492
10.2.3.2	Phytohormone action.auxin.conjugation and degradation.indole-3-acetic acid dioxygenase *(DAO)	cluster-13543.6807	mercator4v7.0: indole-3-acetic acid dioxygenase *(DAO) & original description: none	-1.786
10.2.3.3	Phytohormone action.auxin.conjugation and degradation.indole-3-acetic acid amidohydrolase *(ILR)	cluster-13543.47852	mercator4v7.0: indole-3-acetic acid amidohydrolase *(ILR) & original description: none	1.1486
10.2.3.4.1	Phytohormone action.auxin.conjugation and degradation.methylation.indole-3-acetic acid carboxyl methyltransferase *(MES17)	cluster-13543.14128	mercator4v7.0: indole-3-acetic acid carboxyl methyltransferase *(MES17) & original description: none	-1.7248
10.3.1.1	Phytohormone action.brassinosteroid.biosynthesis.steroid 22-alpha-hydroxylase *(DWF4)	cluster-13543.29216	mercator4v7.0: steroid 22-alpha-hydroxylase *(DWF4) & original description: none	-1.3847
10.3.1.5	Phytohormone action.brassinosteroid.biosynthesis.6-deoxocastasterone 6-oxidase *(BR6OX)	cluster-13543.12610	mercator4v7.0: 6-deoxocastasterone 6-oxidase *(BR6OX) & original description: none	-1.1298
10.3.2.1.3	Phytohormone action.brassinosteroid.perception and signal transduction.receptor complex.kinase-regulatory protein *(BKI1)	cluster-13543.30164	mercator4v7.0: kinase-regulatory protein *(BKI1) of brassinosteroid signal transduction & original description: none	-1.1852
10.3.2.1.4	Phytohormone action.brassinosteroid.perception and signal transduction.receptor complex.kinase-regulatory protein *(MAKR1)	cluster-13543.12698	mercator4v7.0: kinase-regulatory protein *(MAKR1) of brassinosteroid signal transduction & original description: none	-2.2197
10.3.2.5	Phytohormone action.brassinosteroid.perception and signal transduction.transcriptional regulator *(BRON)	cluster-13543.35272	mercator4v7.0: transcriptional regulator *(BRON) of brassinosteroid signalling & original description: none	-1.1109
10.4.1.1	Phytohormone action.cytokinin.biosynthesis.IP-type-cytokinin synthase *(IPT)	cluster-13543.14879	mercator4v7.0: IP-type-cytokinin synthase *(IPT) & original description: none	1.1851
10.4.1.3	Phytohormone action.cytokinin.biosynthesis.cytokinin phosphoribohydrolase *(LOG)	cluster-13543.27710	mercator4v7.0: cytokinin phosphoribohydrolase *(LOG) & original description: none	-1.2028
10.4.1.3	Phytohormone action.cytokinin.biosynthesis.cytokinin phosphoribohydrolase *(LOG)	cluster-13543.27706	mercator4v7.0: cytokinin phosphoribohydrolase *(LOG) & original description: none	-1.0786
10.4.2.1.1.1	Phytohormone action.cytokinin.perception and signal transduction.histidine-aspartate phosphorelay signal transduction.hybrid histidine kinase activities.cytokinin receptor protein *(AHK2/3/4)	cluster-13543.41907	mercator4v7.0: cytokinin receptor protein *(AHK2/3/4) & original description: none	1.2149
10.4.2.1.2	Phytohormone action.cytokinin.perception and signal transduction.histidine-aspartate phosphorelay signal transduction.signal transducer *(AHP1/2/++)	cluster-13543.8962	mercator4v7.0: cytokinin signal transducer *(AHP1/2/++) & original description: none	-2.401
10.4.3.2	Phytohormone action.cytokinin.conjugation and degradation.cytokinin dehydrogenase *(CKX)	cluster-13543.46351	mercator4v7.0: cytokinin dehydrogenase *(CKX) & original description: none	-1.8608
10.5.1.1	Phytohormone action.ethylene.biosynthesis.1-aminocyclopropane-1-carboxylate synthase *(ACS1/2/++)	cluster-23876.0	mercator4v7.0: 1-aminocyclopropane-1-carboxylate synthase *(ACS1/2/++) & original description: none	-3.9378
10.6.1.5	Phytohormone action.gibberellin.biosynthesis.gibberellin 20-oxidase	cluster-13543.12315	mercator4v7.0: gibberellin 20-oxidase & original description: none	-1.4325
10.6.1.5	Phytohormone action.gibberellin.biosynthesis.gibberellin 20-oxidase	cluster-13543.24452	mercator4v7.0: gibberellin 20-oxidase & original description: none	-2.5659
10.6.2.1	Phytohormone action.gibberellin.perception and signal transduction.receptor protein *(GID1)	cluster-13543.28402	mercator4v7.0: gibberellin receptor *(GID1) & original description: none	1.2444
10.6.2.2	Phytohormone action.gibberellin.perception and signal transduction.DELLA-type transcriptional repressor *(RGA1/2)	cluster-13543.16278	mercator4v7.0: DELLA-type transcriptional repressor *(RGA1/2) & original description: none	-1.4066
10.6.2.3	Phytohormone action.gibberellin.perception and signal transduction.substrate adaptor *(SLY1/2) of SCF E3 ubiquitin ligase activity	cluster-13543.54057	mercator4v7.0: substrate adaptor *(SLY1/2) of SCF E3 ubiquitin ligase complex & original description: none	2.2611
10.7.1.3	Phytohormone action.jasmonic acid.biosynthesis.allene oxidase synthase *(AOS)	cluster-13543.16481	mercator4v7.0: allene oxidase synthase *(AOS) & original description: none	1.6064
10.7.1.4	Phytohormone action.jasmonic acid.biosynthesis.allene oxidase cyclase *(AOC)	cluster-13543.26734	mercator4v7.0: allene oxidase cyclase *(AOC) & original description: none	1.1326
10.7.1.7	Phytohormone action.jasmonic acid.biosynthesis.4,5-didehydro-jasmonic acid reductase *(OPR1/2)	cluster-13543.3084	mercator4v7.0: 4,5-didehydro-jasmonic acid reductase *(OPR1/2) & original description: none	2.7787
11.4.1.1.4	Chromatin organisation.nucleosome remodeling.SWI/SNF chromatin remodeling complexes.shared BRM/SYD/MINU-associated module.SMARCJ component *(BDH)	cluster-13543.30182	mercator4v7.0: SMARCJ component *(BDH) of SWI/SNF chromatin remodeling complex & original description: none	1.65
12.1.1.2.4	Cell division.DNA replication.preinitiation.MCM2-7 replicative DNA helicase complex.component *(MCM5)	cluster-13543.11902	mercator4v7.0: component *(MCM5) of MCM replicative DNA helicase complex & original description: none	-1.523
12.2.1.1.4	Cell division.cell cycle organisation.cell cycle control.CYCLIN regulatory protein activities.regulatory protein *(CYCD)	cluster-13543.11174	mercator4v7.0: regulatory protein *(CYCD) of cell cycle & original description: none	-1.1646
12.2.1.3.1	Cell division.cell cycle organisation.cell cycle control.CYCLIN-dependent protein kinase inhibitor activities.inhibitor *(KRP/ICK)	cluster-13543.56188	mercator4v7.0: cyclin-dependent kinase inhibitor *(KRP/ICK) & original description: none	-2.4292
12.2.3.7	Cell division.cell cycle organisation.chromosome segregation.microtubule destabilizing motor protein *(Kinesin-13)	cluster-13543.20439	mercator4v7.0: microtubule destabilizing motor protein *(Kinesin-13) & original description: none	-1.0415
12.2.4.1.2	Cell division.cell cycle organisation.metaphase to anaphase transition.Anaphase-Promoting Complex/Cyclosome (APC/C)-dependent ubiquitination.E2 ubiquitin-conjugating protein	cluster-13543.55739	mercator4v7.0: E2 ubiquitin-conjugating protein & original description: none	-1.192
14.1.7.1	RNA biosynthesis.DNA-dependent RNA polymerase complexes.regulation.RNA polymerase auxiliary factor *(RDM4)	cluster-13543.28172	mercator4v7.0: RNA polymerase auxiliary factor *(RDM4) & original description: none	-1.7163
14.5.1.1.1.2	RNA biosynthesis.DNA-binding transcriptional regulation.basic DNA-binding domain.basic leucine zipper (bZIP) domain.bZIP class-A transcription factor activity.transcriptional co-regulator *(AFP1)	cluster-13543.52655	mercator4v7.0: transcriptional co-regulator *(AFP1) & original description: none	2.9179
14.5.1.1.1.2	RNA biosynthesis.DNA-binding transcriptional regulation.basic DNA-binding domain.basic leucine zipper (bZIP) domain.bZIP class-A transcription factor activity.transcriptional co-regulator *(AFP1)	cluster-13543.47446	mercator4v7.0: transcriptional co-regulator *(AFP1) & original description: none	1.889
14.5.1.1.1.2	RNA biosynthesis.DNA-binding transcriptional regulation.basic DNA-binding domain.basic leucine zipper (bZIP) domain.bZIP class-A transcription factor activity.transcriptional co-regulator *(AFP1)	cluster-13543.51823	mercator4v7.0: transcriptional co-regulator *(AFP1) & original description: none	2.7675
14.5.1.1.10	RNA biosynthesis.DNA-binding transcriptional regulation.basic DNA-binding domain.basic leucine zipper (bZIP) domain.bZIP class-J transcription factor	cluster-13543.5645	mercator4v7.0: bZIP class-J transcription factor & original description: none	1.4353
14.5.1.1.3	RNA biosynthesis.DNA-binding transcriptional regulation.basic DNA-binding domain.basic leucine zipper (bZIP) domain.bZIP class-C transcription factor	cluster-13543.15409	mercator4v7.0: bZIP class-C transcription factor & original description: none	-1.1105
14.5.1.1.5	RNA biosynthesis.DNA-binding transcriptional regulation.basic DNA-binding domain.basic leucine zipper (bZIP) domain.bZIP class-E transcription factor	cluster-13543.10458	mercator4v7.0: bZIP class-E transcription factor & original description: none	-5.8228
14.5.1.1.5	RNA biosynthesis.DNA-binding transcriptional regulation.basic DNA-binding domain.basic leucine zipper (bZIP) domain.bZIP class-E transcription factor	cluster-13543.9369	mercator4v7.0: bZIP class-E transcription factor & original description: none	-3.454
14.5.1.1.5	RNA biosynthesis.DNA-binding transcriptional regulation.basic DNA-binding domain.basic leucine zipper (bZIP) domain.bZIP class-E transcription factor	cluster-13543.9915	mercator4v7.0: bZIP class-E transcription factor & original description: none	-2.8605
14.5.1.2.1	RNA biosynthesis.DNA-binding transcriptional regulation.basic DNA-binding domain.basic helix-loop-helix (bHLH) domain.bHLH class-Ia transcription factor	cluster-13543.30312	mercator4v7.0: bHLH class-Ia transcription factor & original description: none	-1.8303
14.5.1.2.1	RNA biosynthesis.DNA-binding transcriptional regulation.basic DNA-binding domain.basic helix-loop-helix (bHLH) domain.bHLH class-Ia transcription factor	cluster-13543.6062	mercator4v7.0: bHLH class-Ia transcription factor & original description: none	-5.3242
14.5.1.2.10	RNA biosynthesis.DNA-binding transcriptional regulation.basic DNA-binding domain.basic helix-loop-helix (bHLH) domain.bHLH class-IVa transcription factor	cluster-13543.12271	mercator4v7.0: bHLH class-IVa transcription factor & original description: none	-1.2255
14.5.1.2.10	RNA biosynthesis.DNA-binding transcriptional regulation.basic DNA-binding domain.basic helix-loop-helix (bHLH) domain.bHLH class-IVa transcription factor	cluster-13543.44747	mercator4v7.0: bHLH class-IVa transcription factor & original description: none	-1.4028
14.5.1.2.18	RNA biosynthesis.DNA-binding transcriptional regulation.basic DNA-binding domain.basic helix-loop-helix (bHLH) domain.bHLH class-VIIIb transcription factor *(HEC1/2/++)	cluster-13543.7988	mercator4v7.0: bHLH class-VIIIb transcription factor *(HEC1/2/++) & original description: none	-3.1662
14.5.1.2.18	RNA biosynthesis.DNA-binding transcriptional regulation.basic DNA-binding domain.basic helix-loop-helix (bHLH) domain.bHLH class-VIIIb transcription factor *(HEC1/2/++)	cluster-22658.0	mercator4v7.0: bHLH class-VIIIb transcription factor *(HEC1/2/++) & original description: none	-2.4332
14.5.1.2.18	RNA biosynthesis.DNA-binding transcriptional regulation.basic DNA-binding domain.basic helix-loop-helix (bHLH) domain.bHLH class-VIIIb transcription factor *(HEC1/2/++)	cluster-13543.42904	mercator4v7.0: bHLH class-VIIIb transcription factor *(HEC1/2/++) & original description: none	-1.8916
14.5.1.2.20	RNA biosynthesis.DNA-binding transcriptional regulation.basic DNA-binding domain.basic helix-loop-helix (bHLH) domain.bHLH class-IX transcription factor *(FBH1/2/++)	cluster-13543.32916	mercator4v7.0: bHLH class-IX transcription factor *(FBH1/2/++) & original description: none	1.0541
14.5.1.2.23	RNA biosynthesis.DNA-binding transcriptional regulation.basic DNA-binding domain.basic helix-loop-helix (bHLH) domain.bHLH class-XII transcription factor *(CIB1/2/++)	cluster-13543.18548	mercator4v7.0: bHLH class-XII transcription factor *(CIB1/2/++) & original description: none	-1.6324
14.5.1.2.23	RNA biosynthesis.DNA-binding transcriptional regulation.basic DNA-binding domain.basic helix-loop-helix (bHLH) domain.bHLH class-XII transcription factor *(CIB1/2/++)	cluster-13543.35400	mercator4v7.0: bHLH class-XII transcription factor *(CIB1/2/++) & original description: none	-1.6267
14.5.1.2.23	RNA biosynthesis.DNA-binding transcriptional regulation.basic DNA-binding domain.basic helix-loop-helix (bHLH) domain.bHLH class-XII transcription factor *(CIB1/2/++)	cluster-13543.42808	mercator4v7.0: bHLH class-XII transcription factor *(CIB1/2/++) & original description: none	-2.2282
14.5.1.2.26	RNA biosynthesis.DNA-binding transcriptional regulation.basic DNA-binding domain.basic helix-loop-helix (bHLH) domain.bHLH class-XV transcription factor *(PRE1/2/++)	cluster-13543.1842	mercator4v7.0: bHLH class-XV transcription factor *(PRE1/2/++) & original description: none	-2.6773
14.5.1.2.28	RNA biosynthesis.DNA-binding transcriptional regulation.basic DNA-binding domain.basic helix-loop-helix (bHLH) domain.bHLH transcription factor *(PAR1)	cluster-13543.17142	mercator4v7.0: bHLH transcription factor *(PAR1) & original description: none	-5.2024
14.5.1.2.29	RNA biosynthesis.DNA-binding transcriptional regulation.basic DNA-binding domain.basic helix-loop-helix (bHLH) domain.bHLH transcription factor *(HLH3)	cluster-13543.10075	mercator4v7.0: bHLH transcription factor *(HLH3) & original description: none	-5.6645
14.5.1.2.30	RNA biosynthesis.DNA-binding transcriptional regulation.basic DNA-binding domain.basic helix-loop-helix (bHLH) domain.bHLH transcription factor *(P1R1)	cluster-13543.35314	mercator4v7.0: bHLH transcription factor *(P1R1) & original description: none	-1.3422
14.5.10.2	RNA biosynthesis.DNA-binding transcriptional regulation.undefined DNA-binding domain.GRAS transcription factor	cluster-13543.16278	mercator4v7.0: GRAS transcription factor & original description: none	-1.4066
14.5.10.6	RNA biosynthesis.DNA-binding transcriptional regulation.undefined DNA-binding domain.PLATZ transcription factor	cluster-13543.3565	mercator4v7.0: PLATZ transcription factor & original description: none	-2.438
14.5.10.6	RNA biosynthesis.DNA-binding transcriptional regulation.undefined DNA-binding domain.PLATZ transcription factor	cluster-13543.36025	mercator4v7.0: PLATZ transcription factor & original description: none	1.0643
14.5.2.3	RNA biosynthesis.DNA-binding transcriptional regulation.zinc-coordinating DNA-binding domain.DOF transcription factor	cluster-13543.54720	mercator4v7.0: DOF transcription factor & original description: none	-1.6891
14.5.2.4	RNA biosynthesis.DNA-binding transcriptional regulation.zinc-coordinating DNA-binding domain.SBP transcription factor	cluster-13543.9782	mercator4v7.0: SBP transcription factor & original description: none	1.6086
14.5.2.5	RNA biosynthesis.DNA-binding transcriptional regulation.zinc-coordinating DNA-binding domain.AS2/LOB transcription factor	cluster-13543.45388	mercator4v7.0: AS2/LOB transcription factor & original description: none	-1.348
14.5.2.6	RNA biosynthesis.DNA-binding transcriptional regulation.zinc-coordinating DNA-binding domain.GRF transcription factor	cluster-13543.14362	mercator4v7.0: GRF transcription factor & original description: none	-4.3984
14.5.2.9	RNA biosynthesis.DNA-binding transcriptional regulation.zinc-coordinating DNA-binding domain.ZFP transcription factor	cluster-13543.30059	mercator4v7.0: ZFP transcription factor & original description: none	1.4003
14.5.2.9	RNA biosynthesis.DNA-binding transcriptional regulation.zinc-coordinating DNA-binding domain.ZFP transcription factor	cluster-13543.8716	mercator4v7.0: ZFP transcription factor & original description: none	-1.563
14.5.2.9	RNA biosynthesis.DNA-binding transcriptional regulation.zinc-coordinating DNA-binding domain.ZFP transcription factor	cluster-13543.18222	mercator4v7.0: ZFP transcription factor & original description: none	-1.0148
14.5.3.1.1	RNA biosynthesis.DNA-binding transcriptional regulation.helix-turn-helix DNA-binding domain.HOMEO domain.HD-ZIP I/II-type transcription factor	cluster-13543.16917	mercator4v7.0: HD-ZIP I/II-type transcription factor & original description: none	1.4391
14.5.3.1.1	RNA biosynthesis.DNA-binding transcriptional regulation.helix-turn-helix DNA-binding domain.HOMEO domain.HD-ZIP I/II-type transcription factor	cluster-13543.27440	mercator4v7.0: HD-ZIP I/II-type transcription factor & original description: none	2.8882
14.5.3.1.11	RNA biosynthesis.DNA-binding transcriptional regulation.helix-turn-helix DNA-binding domain.HOMEO domain.zf-HD-type transcription factor	cluster-13543.2870	mercator4v7.0: zf-HD-type transcription factor & original description: none	1.0955
14.5.3.1.11	RNA biosynthesis.DNA-binding transcriptional regulation.helix-turn-helix DNA-binding domain.HOMEO domain.zf-HD-type transcription factor	cluster-13543.7697	mercator4v7.0: zf-HD-type transcription factor & original description: none	-2.0104
14.5.3.1.2.2	RNA biosynthesis.DNA-binding transcriptional regulation.helix-turn-helix DNA-binding domain.HOMEO domain.HD-ZIP III-type transcription factor activity.transcriptional co-regulator *(ZPR)	cluster-13543.10716	mercator4v7.0: transcriptional co-regulator *(ZPR) & original description: none	-1.3321
14.5.3.2.1	RNA biosynthesis.DNA-binding transcriptional regulation.helix-turn-helix DNA-binding domain.tryptophan-cluster structure.RADIALIS-type transcription factor	cluster-13543.19870	mercator4v7.0: RADIALIS-type transcription factor & original description: none	-4.2071
14.5.3.2.1	RNA biosynthesis.DNA-binding transcriptional regulation.helix-turn-helix DNA-binding domain.tryptophan-cluster structure.RADIALIS-type transcription factor	cluster-13543.12553	mercator4v7.0: RADIALIS-type transcription factor & original description: none	-2.9913
14.5.3.2.1	RNA biosynthesis.DNA-binding transcriptional regulation.helix-turn-helix DNA-binding domain.tryptophan-cluster structure.RADIALIS-type transcription factor	cluster-13543.11501	mercator4v7.0: RADIALIS-type transcription factor & original description: none	-3.4304
14.5.3.2.1	RNA biosynthesis.DNA-binding transcriptional regulation.helix-turn-helix DNA-binding domain.tryptophan-cluster structure.RADIALIS-type transcription factor	cluster-13543.48008	mercator4v7.0: RADIALIS-type transcription factor & original description: none	-1.6532
14.5.3.2.1	RNA biosynthesis.DNA-binding transcriptional regulation.helix-turn-helix DNA-binding domain.tryptophan-cluster structure.RADIALIS-type transcription factor	cluster-13543.19136	mercator4v7.0: RADIALIS-type transcription factor & original description: none	-4.5119
14.5.3.2.1	RNA biosynthesis.DNA-binding transcriptional regulation.helix-turn-helix DNA-binding domain.tryptophan-cluster structure.RADIALIS-type transcription factor	cluster-13543.37402	mercator4v7.0: RADIALIS-type transcription factor & original description: none	-2.2897
14.5.3.4	RNA biosynthesis.DNA-binding transcriptional regulation.helix-turn-helix DNA-binding domain.HSF transcription factor	cluster-13543.44774	mercator4v7.0: HSF transcription factor & original description: none	1.7537
14.5.3.9.2.17	RNA biosynthesis.DNA-binding transcriptional regulation.helix-turn-helix DNA-binding domain.MYB transcription factor family.R2R3-MYB transcription factor family.subgroup-22/23 transcription factor	cluster-13543.480	mercator4v7.0: MYB class-R2R3 subgroup-22/23 transcription factor & original description: none	1.1474
14.5.3.9.2.7	RNA biosynthesis.DNA-binding transcriptional regulation.helix-turn-helix DNA-binding domain.MYB transcription factor family.R2R3-MYB transcription factor family.subgroup-9 transcription factor	cluster-13543.19272	mercator4v7.0: MYB class-R2R3 subgroup-8 transcription factor & original description: none	-1.8276
14.5.3.9.2.7	RNA biosynthesis.DNA-binding transcriptional regulation.helix-turn-helix DNA-binding domain.MYB transcription factor family.R2R3-MYB transcription factor family.subgroup-9 transcription factor	cluster-13543.28893	mercator4v7.0: MYB class-R2R3 subgroup-8 transcription factor & original description: none	-1.0578
14.5.4.3.1	RNA biosynthesis.DNA-binding transcriptional regulation.other all-alpha-helix DNA-binding domain.NF-Y transcription factor complex.component *(NF-YA)	cluster-13543.27800	mercator4v7.0: component *(NF-YA) of NF-Y transcription factor complex & original description: none	1.2192
14.5.4.3.2	RNA biosynthesis.DNA-binding transcriptional regulation.other all-alpha-helix DNA-binding domain.NF-Y transcription factor complex.component *(NF-YB)	cluster-13543.2413	mercator4v7.0: component *(NF-YB) of NF-Y transcription factor complex & original description: none	2.4023
14.5.4.3.2	RNA biosynthesis.DNA-binding transcriptional regulation.other all-alpha-helix DNA-binding domain.NF-Y transcription factor complex.component *(NF-YB)	cluster-13543.54924	mercator4v7.0: component *(NF-YB) of NF-Y transcription factor complex & original description: none	2.4613
14.5.4.3.3	RNA biosynthesis.DNA-binding transcriptional regulation.other all-alpha-helix DNA-binding domain.NF-Y transcription factor complex.component *(NF-YC)	cluster-13543.34395	mercator4v7.0: component *(NF-YC) of NF-Y transcription factor complex & original description: none	-1.0514
14.5.4.5.2	RNA biosynthesis.DNA-binding transcriptional regulation.other all-alpha-helix DNA-binding domain.BBX family.class-II transcription factor	cluster-13543.36677	mercator4v7.0: BBX class-II transcription factor & original description: none	-2.797
14.5.7.1	RNA biosynthesis.DNA-binding transcriptional regulation.beta-hairpin exposed by alpha/beta-scaffold structure.NAC transcription factor	cluster-13543.37632	mercator4v7.0: NAC transcription factor & original description: none	2.2142
14.5.7.1	RNA biosynthesis.DNA-binding transcriptional regulation.beta-hairpin exposed by alpha/beta-scaffold structure.NAC transcription factor	cluster-13543.40960	mercator4v7.0: NAC transcription factor & original description: none	3.3589
14.5.7.1	RNA biosynthesis.DNA-binding transcriptional regulation.beta-hairpin exposed by alpha/beta-scaffold structure.NAC transcription factor	cluster-13543.9060	mercator4v7.0: NAC transcription factor & original description: none	2.0512
14.5.7.1	RNA biosynthesis.DNA-binding transcriptional regulation.beta-hairpin exposed by alpha/beta-scaffold structure.NAC transcription factor	cluster-13543.20117	mercator4v7.0: NAC transcription factor & original description: none	1.0372
14.5.7.1	RNA biosynthesis.DNA-binding transcriptional regulation.beta-hairpin exposed by alpha/beta-scaffold structure.NAC transcription factor	cluster-13543.3989	mercator4v7.0: NAC transcription factor & original description: none	-1.3072
14.5.7.1	RNA biosynthesis.DNA-binding transcriptional regulation.beta-hairpin exposed by alpha/beta-scaffold structure.NAC transcription factor	cluster-13543.48107	mercator4v7.0: NAC transcription factor & original description: none	2.9507
14.5.7.10.1	RNA biosynthesis.DNA-binding transcriptional regulation.beta-hairpin exposed by alpha/beta-scaffold structure.ERF transcription factor activity.subgroup ERF-I transcription factor	cluster-13543.2708	mercator4v7.0: subgroup ERF-I transcription factor & original description: none	2.4417
14.5.7.10.2.1	RNA biosynthesis.DNA-binding transcriptional regulation.beta-hairpin exposed by alpha/beta-scaffold structure.ERF transcription factor activity.subgroup ERF-II transcriptional regulator activities.subgroup ERF-II-DEAR transcription factor	cluster-13543.15044	mercator4v7.0: subgroup ERF-II-DEAR transcription factor & original description: none	1.1086
14.5.7.10.2.1	RNA biosynthesis.DNA-binding transcriptional regulation.beta-hairpin exposed by alpha/beta-scaffold structure.ERF transcription factor activity.subgroup ERF-II transcriptional regulator activities.subgroup ERF-II-DEAR transcription factor	cluster-13543.15977	mercator4v7.0: subgroup ERF-II-DEAR transcription factor & original description: none	1.2241
14.5.7.10.3	RNA biosynthesis.DNA-binding transcriptional regulation.beta-hairpin exposed by alpha/beta-scaffold structure.ERF transcription factor activity.subgroup ERF-III transcription factor	cluster-13543.20000	mercator4v7.0: subgroup ERF-III transcription factor & original description: none	1.3662
14.5.7.10.3	RNA biosynthesis.DNA-binding transcriptional regulation.beta-hairpin exposed by alpha/beta-scaffold structure.ERF transcription factor activity.subgroup ERF-III transcription factor	cluster-13543.2365	mercator4v7.0: subgroup ERF-III transcription factor & original description: none	2.8789
14.5.7.10.3	RNA biosynthesis.DNA-binding transcriptional regulation.beta-hairpin exposed by alpha/beta-scaffold structure.ERF transcription factor activity.subgroup ERF-III transcription factor	cluster-13543.11246	mercator4v7.0: subgroup ERF-III transcription factor & original description: none	1.617
14.5.7.10.5.1	RNA biosynthesis.DNA-binding transcriptional regulation.beta-hairpin exposed by alpha/beta-scaffold structure.ERF transcription factor activity.subgroup ERF-V transcriptional regulator activities.subgroup ERF-V transcription factor *(SHN1/2/3)	cluster-13543.18689	mercator4v7.0: subgroup ERF-V transcription factor *(SHN1/2/3) & original description: none	-1.5532
14.5.7.10.9	RNA biosynthesis.DNA-binding transcriptional regulation.beta-hairpin exposed by alpha/beta-scaffold structure.ERF transcription factor activity.subgroup ERF-IX transcription factor	cluster-13543.1218	mercator4v7.0: subgroup ERF-IX transcription factor & original description: none	2.4924
14.5.7.10.9	RNA biosynthesis.DNA-binding transcriptional regulation.beta-hairpin exposed by alpha/beta-scaffold structure.ERF transcription factor activity.subgroup ERF-IX transcription factor	cluster-13543.44658	mercator4v7.0: subgroup ERF-IX transcription factor & original description: none	-1.2827
14.5.7.5.1	RNA biosynthesis.DNA-binding transcriptional regulation.beta-hairpin exposed by alpha/beta-scaffold structure.WRKY transcription factor activity.transcription factor *(WRKY)	cluster-13543.7986	mercator4v7.0: transcription factor *(WRKY) & original description: none	-3.3007
14.5.7.5.1	RNA biosynthesis.DNA-binding transcriptional regulation.beta-hairpin exposed by alpha/beta-scaffold structure.WRKY transcription factor activity.transcription factor *(WRKY)	cluster-13543.24781	mercator4v7.0: transcription factor *(WRKY) & original description: none	-1.0963
14.5.7.5.1	RNA biosynthesis.DNA-binding transcriptional regulation.beta-hairpin exposed by alpha/beta-scaffold structure.WRKY transcription factor activity.transcription factor *(WRKY)	cluster-13543.37912	mercator4v7.0: transcription factor *(WRKY) & original description: none	1.1751
14.5.7.5.1	RNA biosynthesis.DNA-binding transcriptional regulation.beta-hairpin exposed by alpha/beta-scaffold structure.WRKY transcription factor activity.transcription factor *(WRKY)	cluster-13543.16816	mercator4v7.0: transcription factor *(WRKY) & original description: none	1.6572
14.5.7.7.1	RNA biosynthesis.DNA-binding transcriptional regulation.beta-hairpin exposed by alpha/beta-scaffold structure.TCP transcription factor activity.transcription factor *(TCP)	cluster-23304.0	mercator4v7.0: transcription factor *(TCP) & original description: none	-1.4862
14.5.7.7.1	RNA biosynthesis.DNA-binding transcriptional regulation.beta-hairpin exposed by alpha/beta-scaffold structure.TCP transcription factor activity.transcription factor *(TCP)	cluster-13543.15974	mercator4v7.0: transcription factor *(TCP) & original description: none	1.3152
14.5.7.9.1	RNA biosynthesis.DNA-binding transcriptional regulation.beta-hairpin exposed by alpha/beta-scaffold structure.RAV transcription factor activity.transcription factor *(EDF)	cluster-13543.25797	mercator4v7.0: transcription factor *(EDF) & original description: none	-1.3233
14.5.7.9.1	RNA biosynthesis.DNA-binding transcriptional regulation.beta-hairpin exposed by alpha/beta-scaffold structure.RAV transcription factor activity.transcription factor *(EDF)	cluster-13543.24642	mercator4v7.0: transcription factor *(EDF) & original description: none	-1.3009
14.6.1.2	RNA biosynthesis.transcriptional co-regulation.bridging activity of transcription factor to chromatin remodeling.regulatory factor *(ULT)	cluster-13543.55076	mercator4v7.0: regulatory factor *(ULT) of bridging chromatin remodeling to transcription factor activity & original description: none	-1.2576
14.6.2	RNA biosynthesis.transcriptional co-regulation.OVATE transcriptional co-regulator *(OFP)	cluster-13543.22854	mercator4v7.0: transcriptional co-regulator *(OFP) & original description: none	-2.2473
14.6.2	RNA biosynthesis.transcriptional co-regulation.OVATE transcriptional co-regulator *(OFP)	cluster-13543.45759	mercator4v7.0: transcriptional co-regulator *(OFP) & original description: none	-1.3353
14.6.9	RNA biosynthesis.transcriptional co-regulation.transcriptional co-regulator *(RPGE1/2/3)	cluster-13543.12839	mercator4v7.0: transcriptional co-regulator *(RPGE1/2/3) & original description: none	-1.8564
14.7.4.1	RNA biosynthesis.organellar gene expression machinery.R-loop homeostasis.ribonuclease *(RNH1)	cluster-13543.21879	mercator4v7.0: ribonuclease *(RNH1) & original description: none	-1.1618
16.8.1.1.1.6	RNA homeostasis.RNA transport.RNA nuclear export.nuclear side machinery.TREX-2 ribonucleoparticle (RNP) trafficking complex.regulatory component *(DSS1)	cluster-13543.14972	mercator4v7.0: regulatory component *(DSS1) of TREX-2 mRNP trafficking complex & original description: none	2.6404
19.1.5.1.1	Protein homeostasis.protein quality control.cytosolic Hsp70 chaperone system.Hsp70 chaperone activities.molecular chaperone *(Hsp70-1/2/3/4/5)	cluster-13543.24233	mercator4v7.0: molecular chaperone *(Hsp70-1/2/3/4/5) & original description: none	1.8476
19.1.5.2.3.17	Protein homeostasis.protein quality control.cytosolic Hsp70 chaperone system.Hsp40 ATPase-stimulating co-chaperone activities.DnaJ type-III molecular co-chaperone activities.molecular co-chaperone *(DjC87)	cluster-13543.10160	mercator4v7.0: molecular co-chaperone *(DjC87) of cytosolic Hsp70 chaperone system & original description: none	3.9899
19.1.5.2.3.2	Protein homeostasis.protein quality control.cytosolic Hsp70 chaperone system.Hsp40 ATPase-stimulating co-chaperone activities.DnaJ type-III molecular co-chaperone activities.molecular co-chaperone *(DjC31/32)	cluster-13543.53183	mercator4v7.0: molecular co-chaperone *(DjC31/32) of cytosolic Hsp70 chaperone system & original description: none	1.829
19.1.9.1	Protein homeostasis.protein quality control.smallHsp holdase chaperone activities.class-C-I protein	cluster-13543.8537	mercator4v7.0: class-C-I small heat-shock-responsive protein & original description: none	3.7926
19.1.9.1	Protein homeostasis.protein quality control.smallHsp holdase chaperone activities.class-C-I protein	cluster-13543.22747	mercator4v7.0: class-C-I small heat-shock-responsive protein & original description: none	1.2718
19.1.9.11	Protein homeostasis.protein quality control.smallHsp holdase chaperone activities.class-P protein	cluster-13543.7059	mercator4v7.0: class-P small heat-shock-responsive protein & original description: none	5.0574
19.1.9.2	Protein homeostasis.protein quality control.smallHsp holdase chaperone activities.class-C-II protein	cluster-13543.20324	mercator4v7.0: class-C-II small heat-shock-responsive protein & original description: none	1.6078
19.1.9.3	Protein homeostasis.protein quality control.smallHsp holdase chaperone activities.class-C-III protein	cluster-13543.1202	mercator4v7.0: class-C-III small heat-shock-responsive protein & original description: none	5.1959
19.1.9.9	Protein homeostasis.protein quality control.smallHsp holdase chaperone activities.class-M-II protein	cluster-13543.5825	mercator4v7.0: class-M-II small heat-shock-responsive protein & original description: none	2.5171
19.2.1.2.1.2	Protein homeostasis.ubiquitin-proteasome system.N-degron pathways.Arg/N-degron pathway.N-terminal modification.cysteine oxidase *(PCO)	cluster-13543.3760	mercator4v7.0: cysteine oxidase *(PCO) & original description: none	3.9452
19.2.2.10.2.5	Protein homeostasis.ubiquitin-proteasome system.ubiquitin-fold protein conjugation.U-Box E3 ubiquitin ligase activities.group-II.E3 ubiquitin ligase *(PUB18)	cluster-13543.14972	mercator4v7.0: E3 ubiquitin ligase & original description: none	2.6404
19.2.2.10.3.4	Protein homeostasis.ubiquitin-proteasome system.ubiquitin-fold protein conjugation.U-Box E3 ubiquitin ligase activities.group-III.E3 ubiquitin ligase *(PUB20)	cluster-13543.1293	mercator4v7.0: E3 ubiquitin ligase & original description: none	2.9365
19.2.2.12.3.3.4	Protein homeostasis.ubiquitin-proteasome system.ubiquitin-fold protein conjugation.CULLIN-based E3 ubiquitin ligase activities.CUL1-based/SCF E3 ubiquitin ligase complexes.F-BOX regulatory substrate adaptor activities.substrate adaptor *(SKP2)	cluster-13543.8188	mercator4v7.0: substrate adaptor *(SKP2) of SCF E3 ubiquitin ligase complex & original description: none	3.6325
19.2.2.12.3.3.61	Protein homeostasis.ubiquitin-proteasome system.ubiquitin-fold protein conjugation.CULLIN-based E3 ubiquitin ligase activities.CUL1-based/SCF E3 ubiquitin ligase complexes.F-BOX regulatory substrate adaptor activities.substrate adaptor	cluster-13543.42661	mercator4v7.0: substrate adaptor of SCF E3 ubiquitin ligase complex & original description: none	-1.1072
19.2.2.8.2.2	Protein homeostasis.ubiquitin-proteasome system.ubiquitin-fold protein conjugation.RING E3 ubiquitin ligase activities.RING-HC-class.E3 ubiquitin ligase *(XBAT31)	cluster-13543.19194	mercator4v7.0: E3 ubiquitin ligase *(XBAT31) & original description: none	-1.006
19.2.2.8.2.8	Protein homeostasis.ubiquitin-proteasome system.ubiquitin-fold protein conjugation.RING E3 ubiquitin ligase activities.RING-HC-class.E3 ubiquitin ligase *(SINA)	cluster-13543.46722	mercator4v7.0: E3 ubiquitin ligase *(SINA) & original description: none	2.3781
19.2.3.1.5.3	Protein homeostasis.ubiquitin-proteasome system.ubiquitin-fold protein deconjugation.UBQ deconjugation.PPPDE deubiquitinase activities.deubiquitinase	cluster-13543.12358	mercator4v7.0: deubiquitinase & original description: none	-1.5891
19.3.2.1.1	Protein homeostasis.proteolysis.serine peptidase activities.SBT-type protease activities.protease *(SBT1)	cluster-13543.52551	mercator4v7.0: protease *(SBT1) & original description: none	-1.1677
19.3.2.1.1	Protein homeostasis.proteolysis.serine peptidase activities.SBT-type protease activities.protease *(SBT1)	cluster-13543.22613	mercator4v7.0: protease *(SBT1) & original description: none	-1.4116
19.3.2.1.2	Protein homeostasis.proteolysis.serine peptidase activities.SBT-type protease activities.protease *(SBT2)	cluster-13543.31978	mercator4v7.0: protease *(SBT2) & original description: none	-1.3006
19.3.2.1.2	Protein homeostasis.proteolysis.serine peptidase activities.SBT-type protease activities.protease *(SBT2)	cluster-13543.47026	mercator4v7.0: protease *(SBT2) & original description: none	1.1923
19.3.3.1	Protein homeostasis.proteolysis.aspartic peptidase activities.Pepsin-type protease	cluster-13543.16792	mercator4v7.0: Pepsin-type protease & original description: none	-2.362
19.3.3.1	Protein homeostasis.proteolysis.aspartic peptidase activities.Pepsin-type protease	cluster-4377.2	mercator4v7.0: Pepsin-type protease & original description: none	1.2252
19.3.3.1	Protein homeostasis.proteolysis.aspartic peptidase activities.Pepsin-type protease	cluster-13543.8609	mercator4v7.0: Pepsin-type protease & original description: none	-2.1759
19.3.3.1	Protein homeostasis.proteolysis.aspartic peptidase activities.Pepsin-type protease	cluster-13543.34215	mercator4v7.0: Pepsin-type protease & original description: none	1.4987
19.3.3.1	Protein homeostasis.proteolysis.aspartic peptidase activities.Pepsin-type protease	cluster-13543.36804	mercator4v7.0: Pepsin-type protease & original description: none	-2.1933
19.3.3.1	Protein homeostasis.proteolysis.aspartic peptidase activities.Pepsin-type protease	cluster-13543.6847	mercator4v7.0: Pepsin-type protease & original description: none	2.0337
19.3.3.1	Protein homeostasis.proteolysis.aspartic peptidase activities.Pepsin-type protease	cluster-13543.9247	mercator4v7.0: Pepsin-type protease & original description: none	-5.075
19.3.3.1	Protein homeostasis.proteolysis.aspartic peptidase activities.Pepsin-type protease	cluster-13543.35622	mercator4v7.0: Pepsin-type protease & original description: none	-1.4299
19.3.3.1	Protein homeostasis.proteolysis.aspartic peptidase activities.Pepsin-type protease	cluster-13543.15341	mercator4v7.0: Pepsin-type protease & original description: none	-1.0604
19.3.6.13.2.1	Protein homeostasis.proteolysis.metallopeptidase activities.FtsH endopeptidase activities.FtsH plastidial protease complexes.component *(FtsH1/2/5/6/8)	cluster-13543.13071	mercator4v7.0: component *(FtsH1/2/5/6/8) of FtsH plastidial protease complexes & original description: none	4.3022
19.3.6.13.2.1	Protein homeostasis.proteolysis.metallopeptidase activities.FtsH endopeptidase activities.FtsH plastidial protease complexes.component *(FtsH1/2/5/6/8)	cluster-13543.34283	mercator4v7.0: component *(FtsH1/2/5/6/8) of FtsH plastidial protease complexes & original description: none	1.2981
19.3.7.2	Protein homeostasis.proteolysis.protease inhibitor activities.Kunitz protease inhibitor	cluster-13543.16585	mercator4v7.0: Kunitz protease inhibitor & original description: none	-1.5191
19.3.7.2	Protein homeostasis.proteolysis.protease inhibitor activities.Kunitz protease inhibitor	cluster-13543.17343	mercator4v7.0: Kunitz protease inhibitor & original description: none	-1.7166
19.3.7.3	Protein homeostasis.proteolysis.protease inhibitor activities.Bowman-Birk protease inhibitor	cluster-13543.36323	mercator4v7.0: Bowman-Birk protease inhibitor & original description: none	2.1431
19.3.7.5	Protein homeostasis.proteolysis.protease inhibitor activities.Cystatin protease inhibitor	cluster-13543.57479	mercator4v7.0: Cystatin protease inhibitor & original description: none	1.9561
19.4.1.2	Protein homeostasis.protein storage.seed storage protein activities.2S globulin	cluster-13543.21232	mercator4v7.0: 2S globulin seed storage protein & original description: none	1.2462
19.4.2.1	Protein homeostasis.protein storage.vegetative storage protein activities.acid phosphatase storage protein *(VSP)	cluster-13543.10016	mercator4v7.0: acid phosphatase storage protein *(VSP) & original description: none	-4.3707
21.2.1.2.2	Cell wall organisation.hemicellulose.xyloglucan.modification and degradation.xyloglucan O-acetyltransferase *(AXY4)	cluster-13543.15372	mercator4v7.0: xyloglucan O-acetyltransferase *(AXY4) & original description: none	1.8254
21.2.2.1.1	Cell wall organisation.hemicellulose.xylan.biosynthesis.galacturonosyltransferase *(GATL)	cluster-13543.30585	mercator4v7.0: galacturonosyltransferase *(GATL) & original description: none	-1.214
21.2.2.1.1	Cell wall organisation.hemicellulose.xylan.biosynthesis.galacturonosyltransferase *(GATL)	cluster-13543.18810	mercator4v7.0: galacturonosyltransferase *(GATL) & original description: none	-1.2487
21.2.2.1.2.2	Cell wall organisation.hemicellulose.xylan.biosynthesis.glucuronosyltransferase activities.glucuronoxylan glucuronosyltransferase *(IRX7)	cluster-13543.16100	mercator4v7.0: glucuronoxylan glucuronosyltransferase *(IRX7) & original description: none	-1.037
21.2.3.1.1.1	Cell wall organisation.hemicellulose.heteromannan.biosynthesis.mannan synthase activities.mannan synthase *(CSLA)	cluster-13543.52245	mercator4v7.0: mannan synthase *(CSLA) & original description: none	-1.5435
23.2.2.1	Protein translocation.mitochondrion.inner mitochondrion membrane TIM translocation system.channel-forming component *(Tim23)	cluster-13543.42586	mercator4v7.0: channel-forming component *(Tim23) of inner mitochondrion membrane TIM translocation system & original description: none	1.1277
25.2.3.1	Nutrient uptake.sulfur assimilation.sulfite detoxification.sulfite oxidase *(SOX)	cluster-13543.14723	mercator4v7.0: sulfite oxidase *(SOX) & original description: none	-1.282
25.4.1.1.1	Nutrient uptake.iron uptake.reduction-based strategy.root-localised system.ferric chelate reductase *(FRO2)	cluster-13543.22479	mercator4v7.0: ferric chelate reductase *(FRO2) & original description: none	-1.2949
25.4.3.2.2	Nutrient uptake.iron uptake.ferroxidase-dependent aquisition.Fe(III)-citrate translocation.Fe(III)-citrate complex transporter *(FRD)	cluster-13543.5250	mercator4v7.0: Fe(III)-citrate complex transporter *(FRD) & original description: none	1.5049
25.5.1.4	Nutrient uptake.other micronutrient homeostasis.copper.copper transporter *(COPT)	cluster-13543.13703	mercator4v7.0: copper transporter *(COPT) & original description: none	-2.3929
25.5.7.1	Nutrient uptake.other micronutrient homeostasis.selenium.selenium-binding protein *(SBP1)	cluster-13543.27886	mercator4v7.0: selenium-binding protein *(SBP1) & original description: none	1.041

## Sheet: Combine
BinName	2x_C vs 4x_C	2x_T vs 4x_T	2x_T vs 2x_C	4x_T vs 4x_C	2x_C vs 4x_C_unique	2x_T vs 4x_T_unique	2x_T vs 2x_C_unique	4x_T vs 4x_C_unique	Combine
Amino acid metabolism.glutamate group amino acid biosynthesis.glutamate-derived amino acids.gamma-aminobutyrate (GABA).glutamate decarboxylase *(GAD)	NA	-1.0758	-1.5419	NA	FALSE	TRUE	TRUE	FALSE	FALSE
Chromatin organisation.histone chaperone activities.histone chaperone *(NRP)	-9.3333	-9.9919	NA	NA	FALSE	FALSE	FALSE	FALSE	FALSE
Protein homeostasis.ubiquitin-proteasome system.ubiquitin-fold protein conjugation.CULLIN-based E3 ubiquitin ligase activities.CUL1-based/SCF E3 ubiquitin ligase complexes.linker component *(ASK1/2/3)	-7.6628	-7.3907	NA	NA	FALSE	FALSE	FALSE	FALSE	FALSE
Cell division.DNA replication.elongation.DNA polymerase alpha complex.primase component *(POLA4)	-4.6227	-6.7047	NA	NA	FALSE	FALSE	FALSE	FALSE	FALSE
Cell division.DNA replication.preinitiation.MCM2-7 replicative DNA helicase complex.helicase auxiliary factor *(CDT1)	-4.6776	-6.004	NA	NA	FALSE	FALSE	FALSE	FALSE	FALSE
Carbohydrate metabolism.starch metabolism.degradation.hydrolysis and phosphorolysis.amylase activities.alpha amylase *(AMY1/2/3)	NA	-2.8777	NA	NA	FALSE	TRUE	FALSE	FALSE	FALSE
Protein translocation.nucleus.nuclear pore complex (NPC).central subcomplex.nucleoporin *(NUP62)	-5.7946	-4.9804	NA	NA	FALSE	FALSE	FALSE	FALSE	FALSE
Protein homeostasis.proteolysis.protease inhibitor activities.Serpin protease inhibitor	-4.7424	-4.4873	NA	NA	FALSE	FALSE	FALSE	FALSE	FALSE
Cell division.cell cycle organisation.cell cycle control.CYCLIN regulatory protein activities.regulatory protein *(CYCA)	NA	2.9104	NA	NA	FALSE	TRUE	FALSE	FALSE	FALSE
RNA homeostasis.mRNA degradation.Exosome RNA surveillance complex.regulatory protein *(MPP6)	-6.3906	-4.1816	NA	NA	FALSE	FALSE	FALSE	FALSE	FALSE
Chromatin organisation.chromatin structure.structure modulation.chromatin architectural modulator *(DEK)	-9.0698	-4.1392	NA	NA	FALSE	FALSE	FALSE	FALSE	FALSE
RNA biosynthesis.DNA-binding transcriptional regulation.beta-barrel DNA-binding domain.ARF transcription factor	-6.0127	-4.0991	NA	NA	FALSE	FALSE	FALSE	FALSE	FALSE
RNA biosynthesis.DNA-binding transcriptional regulation.beta-hairpin exposed by alpha/beta-scaffold structure.FRS/FRF transcription factor	-9.2977	-3.9074	NA	NA	FALSE	FALSE	FALSE	FALSE	FALSE
Amino acid metabolism.amino acid degradation.aromatic amino acids.tyrosine degradation.tyrosine aminotransferase *(TAT)	NA	NA	NA	1.7383	FALSE	FALSE	FALSE	TRUE	FALSE
Cell division.cell cycle organisation.cell cycle control.CYCLIN regulatory protein activities.regulatory protein *(CYCD)	NA	1.4152	NA	-1.1646	FALSE	TRUE	FALSE	TRUE	FALSE
Lipid metabolism.lipid trafficking.endoplasmic reticulum-plasma membrane lipid transfer.lipid trafficking protein *(PLAT)	-6.1157	-3.6027	1.8201	2.0071	FALSE	FALSE	FALSE	FALSE	TRUE
RNA biosynthesis.RNA polymerase II-dependent transcription.transcription initiation.SNAP snRNA transcription factor complex.component *(SNAPC1)	-7.1474	-3.555	NA	NA	FALSE	FALSE	FALSE	FALSE	FALSE
Lipid metabolism.glycerolipid metabolism.glycerolipid degradation.phospholipase activities.phospholipase D activities.phospholipase-D *(PLD-beta/gamma)	-2.8286	-3.1736	NA	NA	FALSE	FALSE	FALSE	FALSE	FALSE
Chromatin organisation.chromatin structure.DNA wrapping.histone H2A-H2B dimer.histone *(H2A/HTA)	-4.6206	-3.1726	NA	NA	FALSE	FALSE	FALSE	FALSE	FALSE
Protein translocation.nucleus.nuclear pore complex (NPC).transmembrane ring.nucleoporin *(NDC1)	-2.9013	-2.9781	NA	NA	FALSE	FALSE	FALSE	FALSE	FALSE
Nutrient uptake.phosphorus assimilation.phosphate signalling.regulatory protein *(SPX1/2/++)	-2.543	-2.9725	NA	NA	FALSE	FALSE	FALSE	FALSE	FALSE
Cell division.cell cycle organisation.metaphase to anaphase transition.regulatory protein *(TAM)	NA	2.9104	NA	NA	FALSE	TRUE	FALSE	FALSE	FALSE
Cell division.cell cycle organisation.sister chromatid separation.meiosis II spindle orientation.regulatory protein *(JASON)	NA	-1.1952	NA	NA	FALSE	TRUE	FALSE	FALSE	FALSE
Cell division.cell cycle organisation.sister chromatid separation.cohesin regulator complex.component *(SMC1/TTN8)	-3.9362	-2.8101	NA	NA	FALSE	FALSE	FALSE	FALSE	FALSE
Amino acid metabolism.polyamine metabolism.polyamine degradation.FAD-dependent polyamine oxidase activities.peroxisomal polyamine oxidase *(PAO2/3/4)	NA	NA	-1.2011	NA	FALSE	FALSE	TRUE	FALSE	FALSE
RNA biosynthesis.DNA-binding transcriptional regulation.zinc-coordinating DNA-binding domain.ZFP transcription factor	-3.6005	-2.7506	1.2784	1.4003	FALSE	FALSE	FALSE	FALSE	TRUE
Cell division.cell cycle organisation.sister chromatid separation.cohesin regulator complex.component *(SCC3)	-3.1124	-2.6116	NA	NA	FALSE	FALSE	FALSE	FALSE	FALSE
Amino acid metabolism.amino acid degradation.branched-chain amino acids.acyl-CoA dehydrogenase oxidation.electron transfer flavoprotein-ubiquinone oxidoreductase *(ETF-QO)	NA	NA	NA	1.0152	FALSE	FALSE	FALSE	TRUE	FALSE
RNA biosynthesis.DNA-binding transcriptional regulation.basic DNA-binding domain.basic helix-loop-helix (bHLH) domain.bHLH class-IVa transcription factor	-1.1296	-2.3117	-1.0011	-1.2255	FALSE	FALSE	FALSE	FALSE	TRUE
Protein homeostasis.proteolysis.aspartic peptidase activities.Pepsin-type protease	-3.0941	-2.1712	-2.8531	-2.362	FALSE	FALSE	FALSE	FALSE	TRUE
Coenzyme metabolism.thiamine pyrophosphate metabolism.thiazole moiety.thiazole synthase *(Thi1)	-2.0248	-2.0534	NA	NA	FALSE	FALSE	FALSE	FALSE	FALSE
Lipid metabolism.glycerolipid metabolism.glycerolipid degradation.triacylglycerol lipase activities.diacyl-/triacylglycerol lipase activities.lipase *(OBL)	-1.9399	-1.9915	1.1565	1.2467	FALSE	FALSE	FALSE	FALSE	TRUE
Amino acid metabolism.glutamate group amino acid biosynthesis.histidine biosynthesis.imidazoleglycerol-phosphate dehydratase	-2.3225	-1.9605	NA	NA	FALSE	FALSE	FALSE	FALSE	FALSE
Secondary metabolism.terpenoid biosynthesis.terpene biosynthesis.mono-/sesquiterpene-/diterpene synthase	-6.6154	-1.8984	NA	NA	FALSE	FALSE	FALSE	FALSE	FALSE
Cell division.DNA replication.initiation.GINS DNA replication fork maintenance complex.component *(PSF3)	-1.8054	-1.7667	NA	NA	FALSE	FALSE	FALSE	FALSE	FALSE
Protein translocation.nucleus.nucleocytoplasmic transport.cargo adaptor activities.cargo adaptor protein *(IMP-alpha)	-1.3727	-1.7464	NA	NA	FALSE	FALSE	FALSE	FALSE	FALSE
Cell division.DNA replication.elongation.DNA polymerase delta complex.component *(POLD4)	NA	4.3802	NA	NA	FALSE	TRUE	FALSE	FALSE	FALSE
Cell division.DNA replication.elongation.single-stranded-DNA binding RPA complex.component *(RPA2)	-2.2663	-1.5975	NA	NA	FALSE	FALSE	FALSE	FALSE	FALSE
Cell division.meiotic recombination.DNA strand exchange.RPA presynaptic filament assembly factor complex.component *(RPA2)	-2.2663	-1.5975	NA	NA	FALSE	FALSE	FALSE	FALSE	FALSE
Protein homeostasis.ubiquitin-proteasome system.ubiquitin-fold protein conjugation.RING E3 ubiquitin ligase activities.RING-H2-class.E3 ubiquitin ligase *(BTS/BTSL)	-1.7639	-1.5839	NA	NA	FALSE	FALSE	FALSE	FALSE	FALSE
Nutrient uptake.iron uptake.iron homeostasis.iron cation sensor protein *(HRZ/BRUTUS)	-1.7639	-1.5839	NA	NA	FALSE	FALSE	FALSE	FALSE	FALSE
Secondary metabolism.terpenoid biosynthesis.carotenoid biosynthesis.carotenes.zeta-carotene isomerase *(Z-ISO)	-1.5367	-1.5683	NA	NA	FALSE	FALSE	FALSE	FALSE	FALSE
Protein homeostasis.proteolysis.cysteine peptidase activities.Papain-type protease activities.subclass CEP cysteine endopeptidase	-1.858	-1.5479	NA	NA	FALSE	FALSE	FALSE	FALSE	FALSE
Cell division.meiotic recombination.meiotic crossover.class-I/ZMM crossover pathway.MutL-gamma endonuclease heterodimer.component *(MLH3)	-1.2838	-1.5078	NA	NA	FALSE	FALSE	FALSE	FALSE	FALSE
Cell division.meiotic recombination.meiotic double strand break processing.MRE11-RAD50-NBS1 (MRN) complex.component *(NBS1)	NA	-1.0715	NA	NA	FALSE	TRUE	FALSE	FALSE	FALSE
Cell wall organisation.hemicellulose.arabinogalactan.modification.beta-1,3-galactosidase *(GH43)	NA	1.4264	NA	NA	FALSE	TRUE	FALSE	FALSE	FALSE
Cell wall organisation.hemicellulose.xylan.modification and degradation.xylan O-acetyltransferase *(RWA1/2/++)	NA	1.1447	NA	NA	FALSE	TRUE	FALSE	FALSE	FALSE
Chromatin organisation.chromatin structure.DNA wrapping.histone H3-H4 tetramer.histone *(H3)	NA	1.1568	NA	NA	FALSE	TRUE	FALSE	FALSE	FALSE
Protein translocation.chloroplast.outer envelope guidance and insertion.chaperone involved in signal/tail anchor protein insertion *(AKR2)	-1.7988	-1.1947	NA	NA	FALSE	FALSE	FALSE	FALSE	FALSE
Redox homeostasis.glutathione-based redox regulation.glutathione S-transferase activities.class theta glutathione S-transferase *(GSTT1/2/++)	-1.7268	-1.1902	NA	NA	FALSE	FALSE	FALSE	FALSE	FALSE
Chromatin organisation.chromatin structure.DNA wrapping.histone H3-H4 tetramer.histone *(H4)	NA	2.2066	NA	NA	FALSE	TRUE	FALSE	FALSE	FALSE
Nutrient uptake.iron uptake.chelation-based strategy.Fe(III)-phytosiderophore uptake transporter *(YSL1)	-1.4034	-1.1661	NA	NA	FALSE	FALSE	FALSE	FALSE	FALSE
Chromatin organisation.post-translational histone modification.histone methylation.JmjC-domain histone demethylase activities.histone demethylase *(KDM3)	NA	-1.1769	NA	NA	FALSE	TRUE	FALSE	FALSE	FALSE
DNA damage response.DNA damage sensing and signalling.ATM pathway.MRN damage sensor complex.component *(NBS1)	NA	-1.0715	NA	NA	FALSE	TRUE	FALSE	FALSE	FALSE
Lipid metabolism.fatty acid metabolism.endoplasmic reticulum-localized fatty acid elongase (FAE) system.fatty acid elongation complex.3-ketoacyl-CoA reductase *(KCR)	NA	2.1586	NA	NA	FALSE	TRUE	FALSE	FALSE	FALSE
Lipid metabolism.fatty acid metabolism.fatty acid degradation.alpha-oxidation.alpha dioxygenase	NA	1.7354	NA	NA	FALSE	TRUE	FALSE	FALSE	FALSE
Carbohydrate metabolism.trehalose metabolism.trehalose-6-phosphate synthase	NA	NA	-1.074	NA	FALSE	FALSE	TRUE	FALSE	FALSE
RNA biosynthesis.DNA-dependent RNA polymerase complexes.RNA polymerase II complex.component *(NRPB11)	1.0085	1.0328	NA	NA	FALSE	FALSE	FALSE	FALSE	FALSE
RNA biosynthesis.DNA-dependent RNA polymerase complexes.RNA polymerase IV complex.component *(NRPD11)	1.0085	1.0328	NA	NA	FALSE	FALSE	FALSE	FALSE	FALSE
RNA biosynthesis.DNA-dependent RNA polymerase complexes.RNA polymerase V complex.component *(NRPE11)	1.0085	1.0328	NA	NA	FALSE	FALSE	FALSE	FALSE	FALSE
RNA biosynthesis.DNA-binding transcriptional regulation.basic DNA-binding domain.basic helix-loop-helix (bHLH) domain.bHLH class-IVc transcription factor	1.2023	1.0493	NA	NA	FALSE	FALSE	FALSE	FALSE	FALSE
Nutrient uptake.iron uptake.iron homeostasis.bHLH-IVc-class transcriptional regulator *(PRI1)	1.2023	1.0493	NA	NA	FALSE	FALSE	FALSE	FALSE	FALSE
Nutrient uptake.other micronutrient homeostasis.manganese.manganese cation transporter *(MTP8/9/10)	NA	1.2285	NA	NA	FALSE	TRUE	FALSE	FALSE	FALSE
Redox homeostasis.reactive oxygen scavenging.superoxide dismutase activities.copper chaperone *(CCS)	1.1854	1.0985	NA	NA	FALSE	FALSE	FALSE	FALSE	FALSE
Nutrient uptake.phosphorus assimilation.phosphate uptake.phosphate transporter *(PHT1)	NA	-22.47	NA	NA	FALSE	TRUE	FALSE	FALSE	FALSE
Nutrient uptake.sulfur assimilation.sulfate uptake system.sulfate transporter *(SULTR1)	NA	-1.3594	NA	NA	FALSE	TRUE	FALSE	FALSE	FALSE
Photosynthesis.photorespiration.hydroxypyruvate reductase activities.non-peroxisomal hydroxypyruvate reductase *(HPR2/3)	NA	1.3729	NA	NA	FALSE	TRUE	FALSE	FALSE	FALSE
Phytohormone action.abscisic acid.conjugation and degradation.abscisic acid hydroxylase *(CYP707A)	NA	1.3889	NA	NA	FALSE	TRUE	FALSE	FALSE	FALSE
RNA biosynthesis.DNA-binding transcriptional regulation.zinc-coordinating DNA-binding domain.SBP transcription factor	-1.0403	1.2456	2.1014	1.6086	FALSE	FALSE	FALSE	FALSE	TRUE
Amino acid metabolism.amino acid degradation.proline degradation.proline dehydrogenase *(ProDH1/2)	NA	NA	NA	-1.6734	FALSE	FALSE	FALSE	TRUE	FALSE
RNA biosynthesis.organellar gene expression machinery.R-loop homeostasis.ribonuclease *(RNH1)	2.1018	1.3332	-1.1737	-1.1618	FALSE	FALSE	FALSE	FALSE	TRUE
Protein homeostasis.ubiquitin-proteasome system.ubiquitin-fold protein conjugation.CULLIN-based E3 ubiquitin ligase activities.CUL4-based E3 ubiquitin ligase complexes.DCAF substrate adaptor component activities.substrate adaptor *(HTD1/DWD1)	1.1739	1.3342	NA	NA	FALSE	FALSE	FALSE	FALSE	FALSE
Phytohormone action.auxin.perception and signal transduction.receptor complex.auxin-binding co-receptor component *(ABL1/2)	NA	-5.0445	-3.5042	-3.9426	FALSE	TRUE	FALSE	FALSE	TRUE
Phytohormone action.brassinosteroid.perception and signal transduction.regulatory protein *(BON1/2/3)	NA	1.4815	NA	NA	FALSE	TRUE	FALSE	FALSE	FALSE
Protein homeostasis.proteolysis.protease inhibitor activities.PR6 protease inhibitor	NA	-3.899	NA	NA	FALSE	TRUE	FALSE	FALSE	FALSE
Amino acid metabolism.glutamate group amino acid biosynthesis.glutamate-derived amino acids.proline biosynthesis.alternative pathway.ornithine aminotransferase	NA	NA	NA	1.1431	FALSE	FALSE	FALSE	TRUE	FALSE
Cell division.DNA replication.organelle machinery.genome stability maintenance.recombinase *(RecA)	NA	NA	1.1402	NA	FALSE	FALSE	TRUE	FALSE	FALSE
Protein homeostasis.ubiquitin-proteasome system.ubiquitin-fold protein conjugation.RING E3 ubiquitin ligase activities.RING-HC-class.E3 ubiquitin ligase *(LOG2/LUL)	NA	-1.0553	NA	NA	FALSE	TRUE	FALSE	FALSE	FALSE
Protein homeostasis.ubiquitin-proteasome system.ubiquitin-fold protein conjugation.U-Box E3 ubiquitin ligase activities.group-III.E3 ubiquitin ligase *(PUB20)	NA	-4.2089	NA	2.9365	FALSE	TRUE	FALSE	TRUE	FALSE
Protein translocation.mitochondrion.outer mitochondrion membrane SAM insertion system.component *(SAM37)	NA	1.1437	NA	NA	FALSE	TRUE	FALSE	FALSE	FALSE
Redox homeostasis.reactive electrophilic lipid homeostasis.oxylipin generation.alpha dioxygenase *(DOX1/2)	NA	1.7354	NA	NA	FALSE	TRUE	FALSE	FALSE	FALSE
Lipid metabolism.fatty acid metabolism.fatty acid degradation.glyoxylate cycle.malate synthase	1.6234	NA	-1.2519	NA	TRUE	FALSE	TRUE	FALSE	FALSE
Redox homeostasis.reactive oxygen scavenging.superoxide dismutase activities.copper/zinc superoxide dismutase *(CSD1/2/3)	NA	1.3355	NA	NA	FALSE	TRUE	FALSE	FALSE	FALSE
RNA biosynthesis.DNA-binding transcriptional regulation.basic DNA-binding domain.basic helix-loop-helix (bHLH) domain.bHLH class-IIIc transcription factor	NA	-1.3531	NA	NA	FALSE	TRUE	FALSE	FALSE	FALSE
RNA biosynthesis.DNA-binding transcriptional regulation.basic DNA-binding domain.basic helix-loop-helix (bHLH) domain.bHLH class-X transcription factor	NA	-1.3466	NA	NA	FALSE	TRUE	FALSE	FALSE	FALSE
RNA biosynthesis.DNA-binding transcriptional regulation.basic DNA-binding domain.basic helix-loop-helix (bHLH) domain.bHLH transcription factor *(HLH3)	NA	3.6188	-2.7303	-5.6645	FALSE	TRUE	FALSE	FALSE	TRUE
RNA biosynthesis.DNA-binding transcriptional regulation.basic DNA-binding domain.basic helix-loop-helix (bHLH) domain.bHLH transcription factor *(PAR1)	NA	3.5164	-2.2863	-5.2024	FALSE	TRUE	FALSE	FALSE	TRUE
RNA biosynthesis.DNA-binding transcriptional regulation.basic DNA-binding domain.basic leucine zipper (bZIP) domain.bZIP class-E transcription factor	NA	3.5927	-2.6579	-5.8228	FALSE	TRUE	FALSE	FALSE	TRUE
Protein homeostasis.ubiquitin-proteasome system.ubiquitin-fold protein conjugation.E4 polyubiquitination factor activities.E4 SUMO chain-forming-ligase enzyme *(PIAL1/2)	3.8998	3.2127	NA	NA	FALSE	FALSE	FALSE	FALSE	FALSE
Amino acid metabolism.polyamine metabolism.polyamine degradation.copper-containing amine oxidase *(CuAO)	1.9995	3.288	-1.2404	-1.7107	FALSE	FALSE	FALSE	FALSE	TRUE
RNA biosynthesis.DNA-binding transcriptional regulation.beta-hairpin exposed by alpha/beta-scaffold structure.WRKY transcription factor activity.regulatory protein *(JAV1)	NA	-1.6408	NA	NA	FALSE	TRUE	FALSE	FALSE	FALSE
RNA biosynthesis.DNA-binding transcriptional regulation.beta-hairpin exposed by alpha/beta-scaffold structure.WRKY transcription factor activity.transcription factor *(WRKY)	NA	2.9502	-2.4254	-3.3007	FALSE	TRUE	FALSE	FALSE	TRUE
RNA biosynthesis.DNA-binding transcriptional regulation.helix-turn-helix DNA-binding domain.MYB transcription factor family.R2R3-MYB transcription factor family.subgroup-13 transcription factor	NA	2.8665	NA	NA	FALSE	TRUE	FALSE	FALSE	FALSE
RNA homeostasis.mRNA silencing.transacting siRNA pathway.regulatory chromatin remodeling factor *(CLSY3/4)	NA	-3.7844	NA	NA	FALSE	TRUE	FALSE	FALSE	FALSE
RNA biosynthesis.DNA-binding transcriptional regulation.zinc-coordinating DNA-binding domain.GRF transcription factor	NA	NA	-2.2506	-4.3984	FALSE	FALSE	FALSE	FALSE	TRUE
Amino acid metabolism.polyamine metabolism.polyamine conjugation.polyamine hydroxycinnamoyl-CoA acyltransferase *(SCT/SDT)	1.4974	1.2797	NA	3.4024	FALSE	FALSE	FALSE	TRUE	FALSE
RNA biosynthesis.DNA-binding transcriptional regulation.helix-turn-helix DNA-binding domain.tryptophan-cluster structure.RADIALIS-type transcription factor	NA	NA	-3.2064	-4.2071	FALSE	FALSE	FALSE	FALSE	TRUE
Phytohormone action.ethylene.biosynthesis.1-aminocyclopropane-1-carboxylate synthase *(ACS1/2/++)	NA	NA	-2.6321	-3.9378	FALSE	FALSE	FALSE	FALSE	TRUE
Amino acid metabolism.shikimate group amino acid biosynthesis.phenylalanine and tyrosine.arogenate dehydratase *(ADT)	NA	NA	NA	-1.2081	FALSE	FALSE	FALSE	TRUE	FALSE
RNA biosynthesis.DNA-binding transcriptional regulation.basic DNA-binding domain.basic helix-loop-helix (bHLH) domain.bHLH class-VIIIb transcription factor *(HEC1/2/++)	NA	NA	-2.883	-3.1662	FALSE	FALSE	FALSE	FALSE	TRUE
RNA biosynthesis.DNA-binding transcriptional regulation.other all-alpha-helix DNA-binding domain.BBX family.class-II transcription factor	NA	NA	-2.1952	-2.797	FALSE	FALSE	FALSE	FALSE	TRUE
Lipid metabolism.phytosterol metabolism.plant sterol pathway.sterol C-24 methyltransferase *(SMT1)	NA	NA	-1.8755	-2.7486	FALSE	FALSE	FALSE	FALSE	TRUE
Carbohydrate metabolism.oligosaccharide metabolism.raffinose synthase *(RFS5)	NA	NA	NA	1.2139	FALSE	FALSE	FALSE	TRUE	FALSE
Amino acid metabolism.shikimate group amino acid biosynthesis.phenylalanine and tyrosine.chorismate mutase *(CM)	NA	NA	-6.3014	-2.5875	FALSE	FALSE	FALSE	FALSE	TRUE
RNA biosynthesis.DNA-binding transcriptional regulation.undefined DNA-binding domain.PLATZ transcription factor	NA	NA	-1.8185	-2.438	FALSE	FALSE	FALSE	FALSE	TRUE
Carbohydrate metabolism.starch metabolism.biosynthesis.starch synthase activities.granule-bound starch (amylose) synthase *(GBSS)	NA	NA	NA	1.0317	FALSE	FALSE	FALSE	TRUE	FALSE
RNA homeostasis.mRNA surveillance pathways.mRNA adenine deamination-dependent decay.inosine-specific endoribonuclease *(EndoV)	NA	1.0641	NA	NA	FALSE	TRUE	FALSE	FALSE	FALSE
Nutrient uptake.other micronutrient homeostasis.copper.copper transporter *(COPT)	NA	NA	-2.139	-2.3929	FALSE	FALSE	FALSE	FALSE	TRUE
RNA biosynthesis.transcriptional co-regulation.OVATE transcriptional co-regulator *(OFP)	NA	NA	-1.8919	-2.2473	FALSE	FALSE	FALSE	FALSE	TRUE
Cell division.cell cycle organisation.cell cycle control.CYCLIN-dependent protein kinase inhibitor activities.inhibitor *(KRP/ICK)	NA	NA	NA	-2.4292	FALSE	FALSE	FALSE	TRUE	FALSE
Photosynthesis.photophosphorylation.photosystem II.LHC-II complex.component *(LHCb1/2/3)	NA	NA	-1.6878	-2.1538	FALSE	FALSE	FALSE	FALSE	TRUE
Lipid metabolism.glycerolipid metabolism.glycerolipid degradation.triacylglycerol lipase activities.diacyl-/triacylglycerol lipase activities.lipase *(SDP)	NA	NA	-1.8269	-1.976	FALSE	FALSE	FALSE	FALSE	TRUE
Lipid metabolism.fatty acid metabolism.fatty acid desaturation.methyl-end desaturation.delta-12/delta-15 fatty acid desaturase *(FAD2/3/6-8)	NA	NA	-1.1224	-1.9315	FALSE	FALSE	FALSE	FALSE	TRUE
Secondary metabolism.phenolics biosynthesis.flavonoid biosynthesis.flavonols.flavonol synthase *(FLS)	NA	NA	-1.7628	-1.9213	FALSE	FALSE	FALSE	FALSE	TRUE
Phytohormone action.cytokinin.conjugation and degradation.cytokinin dehydrogenase *(CKX)	-3.3569	NA	-2.7608	-1.8608	TRUE	FALSE	FALSE	FALSE	TRUE
Cell division.cell cycle organisation.chromosome segregation.microtubule destabilizing motor protein *(Kinesin-13)	NA	NA	NA	-1.0415	FALSE	FALSE	FALSE	TRUE	FALSE
RNA biosynthesis.DNA-binding transcriptional regulation.basic DNA-binding domain.basic helix-loop-helix (bHLH) domain.bHLH class-Ia transcription factor	NA	NA	-1.5406	-1.8303	FALSE	FALSE	FALSE	FALSE	TRUE
Cell division.cell cycle organisation.metaphase to anaphase transition.Anaphase-Promoting Complex/Cyclosome (APC/C)-dependent ubiquitination.E2 ubiquitin-conjugating protein	NA	NA	NA	-1.192	FALSE	FALSE	FALSE	TRUE	FALSE
Amino acid metabolism.aspartate group amino acid biosynthesis.asparagine biosynthesis.L-asparaginase *(ASPG)	NA	NA	-1.4067	-1.8271	FALSE	FALSE	FALSE	FALSE	TRUE
Cell division.DNA replication.preinitiation.MCM2-7 replicative DNA helicase complex.component *(MCM5)	NA	NA	NA	-1.523	FALSE	FALSE	FALSE	TRUE	FALSE
Phytohormone action.auxin.conjugation and degradation.methylation.indole-3-acetic acid carboxyl methyltransferase *(MES17)	NA	NA	-1.5842	-1.7248	FALSE	FALSE	FALSE	FALSE	TRUE
Cell wall organisation.hemicellulose.heteromannan.biosynthesis.mannan synthase activities.mannan synthase *(CSLA)	NA	NA	NA	-1.5435	FALSE	FALSE	FALSE	TRUE	FALSE
Cell wall organisation.hemicellulose.xylan.biosynthesis.glucuronosyltransferase activities.glucuronoxylan glucuronosyltransferase *(IRX7)	NA	NA	NA	-1.037	FALSE	FALSE	FALSE	TRUE	FALSE
RNA biosynthesis.DNA-binding transcriptional regulation.zinc-coordinating DNA-binding domain.DOF transcription factor	NA	NA	-1.1952	-1.6891	FALSE	FALSE	FALSE	FALSE	TRUE
Lipid metabolism.cytoplasmic lipid droplet-associated activities.lipid droplet-plasma membrane tethering complex.plasma membrane-localized component *(LIPA)	NA	NA	NA	3.2398	FALSE	FALSE	FALSE	TRUE	FALSE
RNA biosynthesis.DNA-binding transcriptional regulation.basic DNA-binding domain.basic helix-loop-helix (bHLH) domain.bHLH class-XII transcription factor *(CIB1/2/++)	NA	NA	-1.3598	-1.6324	FALSE	FALSE	FALSE	FALSE	TRUE
Lipid metabolism.fatty acid metabolism.fatty acid cyclopropanation.cyclopropane fatty acid synthase	NA	NA	NA	-1.3385	FALSE	FALSE	FALSE	TRUE	FALSE
Lipid metabolism.glycerolipid metabolism.glycerolipid degradation.phospholipase activities.phospholipase A2 activities.phospholipase-A2 *(pPLA2-III)	NA	NA	NA	-1.1554	FALSE	FALSE	FALSE	TRUE	FALSE
Lipid metabolism.glycerolipid metabolism.glycerolipid degradation.phospholipase activities.phospholipase A2 activities.phospholipase-A2 *(sPLA2)	NA	NA	NA	-1.3941	FALSE	FALSE	FALSE	TRUE	FALSE
Lipid metabolism.glycerolipid metabolism.phosphatidate homeostasis.diacylglycerol kinase activities.diacylglycerol kinase *(DGK1/2)	NA	NA	NA	1.0312	FALSE	FALSE	FALSE	TRUE	FALSE
Lipid metabolism.glycerolipid metabolism.phosphatidate homeostasis.endoplasmic reticulum phosphatidate biosynthesis.glycerol-3-phosphate acyltransferase *(GPAT4/5/6)	NA	NA	NA	-1.5544	FALSE	FALSE	FALSE	TRUE	FALSE
Lipid metabolism.sphingolipid metabolism.sphingolipid desaturation.clade-I delta-8 sphingolipid desaturase *(SLD)	NA	NA	NA	-1.1234	FALSE	FALSE	FALSE	TRUE	FALSE
Photosynthesis.calvin cycle.ribulose-1,5-bisphosphat carboxylase/oxygenase (RuBisCo) activity.RuBisCo heterodimer.small subunit	NA	NA	-1.205	-1.5378	FALSE	FALSE	FALSE	FALSE	TRUE
Nucleotide metabolism.purines.salvage pathway.adenine phosphoribosyltransferase *(APT)	NA	NA	NA	-1.3691	FALSE	FALSE	FALSE	TRUE	FALSE
Protein homeostasis.proteolysis.protease inhibitor activities.Kunitz protease inhibitor	-6.2942	NA	1.8928	-1.5191	TRUE	FALSE	FALSE	FALSE	TRUE
Phytohormone action.abscisic acid.perception and signalling.receptor activities.cytoplasm-localized receptor complex.receptor component *(PYL/RCAR)	NA	NA	-1.3136	-1.5018	FALSE	FALSE	FALSE	FALSE	TRUE
Nutrient uptake.iron uptake.ferroxidase-dependent aquisition.Fe(III)-citrate translocation.Fe(III)-citrate complex transporter *(FRD)	NA	NA	NA	1.5049	FALSE	FALSE	FALSE	TRUE	FALSE
Carbohydrate metabolism.starch metabolism.degradation.phosphorylation.regulatory protein *(ESV1) of dikinase activities	NA	NA	-1.3611	-1.4702	FALSE	FALSE	FALSE	FALSE	TRUE
Phytohormone action.gibberellin.biosynthesis.gibberellin 20-oxidase	NA	NA	-1.7837	-1.4325	FALSE	FALSE	FALSE	FALSE	TRUE
Nutrient uptake.iron uptake.reduction-based strategy.root-localised system.ferric chelate reductase *(FRO2)	NA	NA	NA	-1.2949	FALSE	FALSE	FALSE	TRUE	FALSE
Nutrient uptake.other micronutrient homeostasis.selenium.selenium-binding protein *(SBP1)	NA	NA	NA	1.041	FALSE	FALSE	FALSE	TRUE	FALSE
Nutrient uptake.sulfur assimilation.sulfite detoxification.sulfite oxidase *(SOX)	NA	NA	NA	-1.282	FALSE	FALSE	FALSE	TRUE	FALSE
Phytohormone action.brassinosteroid.biosynthesis.steroid 22-alpha-hydroxylase *(DWF4)	NA	NA	-1.2305	-1.3847	FALSE	FALSE	FALSE	FALSE	TRUE
Photosynthesis.calvin cycle.ribulose-1,5-bisphosphat carboxylase/oxygenase (RuBisCo) activity.RuBisCo regulation.ATP-dependent activase *(RCA)	NA	NA	NA	-1.0987	FALSE	FALSE	FALSE	TRUE	FALSE
Lipid metabolism.fatty acid metabolism.fatty acid desaturation.first desaturation.acyl-CoA desaturase *(ADS/FAD5)	NA	NA	-1.1003	-1.3443	FALSE	FALSE	FALSE	FALSE	TRUE
Photosynthesis.photophosphorylation.chlororespiration.NADH dehydrogenase-like (NDH) complex.assembly and maintenance.assembly factor *(CRR7)	NA	NA	NA	-1.0409	FALSE	FALSE	FALSE	TRUE	FALSE
Photosynthesis.photophosphorylation.chlororespiration.NADH dehydrogenase-like (NDH) complex.assembly and maintenance.assembly factor *(PQL3)	NA	NA	NA	-1.1926	FALSE	FALSE	FALSE	TRUE	FALSE
RNA biosynthesis.DNA-binding transcriptional regulation.helix-turn-helix DNA-binding domain.HOMEO domain.HD-ZIP III-type transcription factor activity.transcriptional co-regulator *(ZPR)	3.9301	NA	-1.0008	-1.3321	TRUE	FALSE	FALSE	FALSE	TRUE
RNA biosynthesis.DNA-binding transcriptional regulation.beta-hairpin exposed by alpha/beta-scaffold structure.RAV transcription factor activity.transcription factor *(EDF)	NA	NA	-2.3099	-1.3233	FALSE	FALSE	FALSE	FALSE	TRUE
Photosynthesis.photophosphorylation.chlororespiration.NADH dehydrogenase-like (NDH) complex.lumen subcomplex L.component *(PnsL2/PQL1)	NA	NA	NA	-1.0724	FALSE	FALSE	FALSE	TRUE	FALSE
Protein homeostasis.proteolysis.serine peptidase activities.SBT-type protease activities.protease *(SBT2)	NA	NA	-1.1687	-1.3006	FALSE	FALSE	FALSE	FALSE	TRUE
Lipid metabolism.glycerolipid metabolism.phosphatidylcholine biosynthesis.phospho-base N-methyltransferase *(PMT1/2/3)	NA	NA	-2.2861	-1.2995	FALSE	FALSE	FALSE	FALSE	TRUE
Photosynthesis.photophosphorylation.linear electron flow.ferredoxin-NADP reductase activity.ferredoxin-NADP reductase membrane-tethering.regulatory protein *(TIC62)	NA	NA	-1.1018	-1.295	FALSE	FALSE	FALSE	FALSE	TRUE
Photosynthesis.photophosphorylation.chlororespiration.NADH dehydrogenase-like (NDH) complex.membrane subcomplex M.component *(NdhC)	NA	NA	NA	-1.0335	FALSE	FALSE	FALSE	TRUE	FALSE
Photosynthesis.photophosphorylation.chlororespiration.NADH dehydrogenase-like (NDH) complex.subcomplex A.component *(NdhJ)	NA	NA	NA	-1.0335	FALSE	FALSE	FALSE	TRUE	FALSE
Lipid metabolism.fatty acid metabolism.endoplasmic reticulum-localized fatty acid elongase (FAE) system.fatty acid elongation complex.condensing enzyme activities.3-ketoacyl-CoA synthase *(KCS)	NA	NA	-1.376	-1.2766	FALSE	FALSE	FALSE	FALSE	TRUE
Photosynthesis.photophosphorylation.chlororespiration.NADH dehydrogenase-like (NDH) complex.subcomplex A.component *(NdhK)	NA	NA	NA	-1.0335	FALSE	FALSE	FALSE	TRUE	FALSE
Redox homeostasis.thiol-based redox regulation.peroxiredoxin activities.typical 2-Cys peroxiredoxin *(PrxA/B)	NA	NA	-1.0307	-1.2159	FALSE	FALSE	FALSE	FALSE	TRUE
Cell wall organisation.hemicellulose.xylan.biosynthesis.galacturonosyltransferase *(GATL)	NA	NA	-1.132	-1.214	FALSE	FALSE	FALSE	FALSE	TRUE
Photosynthesis.photophosphorylation.cytochrome b6/f complex.apocytochrome f component *(PetA)	NA	NA	NA	-1.0441	FALSE	FALSE	FALSE	TRUE	FALSE
Photosynthesis.photophosphorylation.linear electron flow.ferredoxin electron carrier activities.ferredoxin electron transfer protein *(Fd1/2/3)	NA	NA	NA	-1.1596	FALSE	FALSE	FALSE	TRUE	FALSE
Lipid metabolism.fatty acid metabolism.citrate shuttle.cytosolic NADP-dependent malic enzyme	NA	NA	-1.2111	-1.2002	FALSE	FALSE	FALSE	FALSE	TRUE
Photosynthesis.photophosphorylation.photosystem I.assembly and maintenance.assembly factor *(PPD1)	NA	NA	NA	-1.1903	FALSE	FALSE	FALSE	TRUE	FALSE
Photosynthesis.photophosphorylation.photosystem I.assembly and maintenance.scaffold protein *(YCF4)	NA	NA	NA	-1.0441	FALSE	FALSE	FALSE	TRUE	FALSE
Photosynthesis.photophosphorylation.photosystem I.PS-I complex.apoprotein component *(PsaA)	NA	NA	NA	-1.0201	FALSE	FALSE	FALSE	TRUE	FALSE
Phytohormone action.brassinosteroid.perception and signal transduction.receptor complex.kinase-regulatory protein *(BKI1)	NA	NA	-1.2895	-1.1852	FALSE	FALSE	FALSE	FALSE	TRUE
Protein homeostasis.proteolysis.serine peptidase activities.SBT-type protease activities.protease *(SBT1)	NA	NA	-2.042	-1.1677	FALSE	FALSE	FALSE	FALSE	TRUE
Cellular respiration.glycolysis.methylglyoxal/glyoxal degradation.Viridiplantae-shared glyoxalase system.nickel-dependent lactoyl-glutathione lyase *(GLX-I1/2)	NA	NA	1.3523	-1.161	FALSE	FALSE	FALSE	FALSE	TRUE
Photosynthesis.photophosphorylation.photosystem I.PS-I complex.apoprotein component *(PsaB)	NA	NA	NA	-1.0201	FALSE	FALSE	FALSE	TRUE	FALSE
Photosynthesis.photophosphorylation.photosystem I.PS-I complex.component *(PsaD)	NA	NA	NA	-1.0105	FALSE	FALSE	FALSE	TRUE	FALSE
Photosynthesis.photophosphorylation.photosystem I.PS-I complex.component *(PsaF)	NA	NA	NA	-1.1309	FALSE	FALSE	FALSE	TRUE	FALSE
Phytohormone action.brassinosteroid.biosynthesis.6-deoxocastasterone 6-oxidase *(BR6OX)	NA	NA	-1.3808	-1.1298	FALSE	FALSE	FALSE	FALSE	TRUE
Photosynthesis.photophosphorylation.photosystem I.PS-I complex.component *(PsaI)	NA	NA	NA	-1.0441	FALSE	FALSE	FALSE	TRUE	FALSE
Photosynthesis.photophosphorylation.photosystem I.PS-I complex.component *(PsaO)	NA	NA	NA	-1.0555	FALSE	FALSE	FALSE	TRUE	FALSE
Photosynthesis.photophosphorylation.photosystem II.assembly.LHCII-stabilizing factor *(SEP3)	NA	NA	NA	-1.0396	FALSE	FALSE	FALSE	TRUE	FALSE
Photosynthesis.photophosphorylation.photosystem II.photosynthetic acclimation.non-photochemical quenching (NPQ).qE/qZ-type quenching.regulatory protein *(YCF10)	NA	NA	NA	-1.0441	FALSE	FALSE	FALSE	TRUE	FALSE
Photosynthesis.photophosphorylation.photosystem II.photosynthetic acclimation.non-photochemical quenching (NPQ).qE/qZ-type quenching.xanthophyll cycle.zeaxanthin epoxidase *(ZEP)	NA	NA	NA	1.135	FALSE	FALSE	FALSE	TRUE	FALSE
Photosynthesis.photophosphorylation.chlororespiration.NADH dehydrogenase-like (NDH) complex.subcomplex B.component *(PnsB2/NDF2)	NA	NA	-1.0255	-1.0974	FALSE	FALSE	FALSE	FALSE	TRUE
Photosynthesis.photophosphorylation.photosystem II.photosynthetic acclimation.thylakoid grana stacking.regulatory factor *(CURT)	NA	NA	NA	-1.6912	FALSE	FALSE	FALSE	TRUE	FALSE
Photosynthesis.photophosphorylation.photosystem II.PS-II complex.component *(PsbJ)	NA	NA	NA	-1.0441	FALSE	FALSE	FALSE	TRUE	FALSE
Photosynthesis.photophosphorylation.photosystem II.PS-II complex.component *(PsbM)	NA	NA	NA	-1.6241	FALSE	FALSE	FALSE	TRUE	FALSE
Photosynthesis.photophosphorylation.photosystem II.PS-II complex.component *(PsbTn)	NA	NA	NA	-1.0738	FALSE	FALSE	FALSE	TRUE	FALSE
Photosynthesis.photophosphorylation.photosystem II.PS-II complex.component *(PsbW)	NA	NA	NA	-1.0351	FALSE	FALSE	FALSE	TRUE	FALSE
Photosynthesis.photophosphorylation.photosystem II.PS-II complex.component *(PsbX)	NA	NA	NA	-1.5656	FALSE	FALSE	FALSE	TRUE	FALSE
Photosynthesis.photophosphorylation.photosystem II.PS-II complex.oxygen-evolving center (OEC) extrinsic components.component *(OEC16/PsbQ)	NA	NA	NA	-1.0412	FALSE	FALSE	FALSE	TRUE	FALSE
Photosynthesis.photophosphorylation.photosystem II.repair and reassembly cycle.assembly factor *(CYP38)	NA	NA	NA	-1.081	FALSE	FALSE	FALSE	TRUE	FALSE
Photosynthesis.photophosphorylation.photosystem II.repair and reassembly cycle.assembly factor *(LQY1)	NA	NA	NA	-1.3157	FALSE	FALSE	FALSE	TRUE	FALSE
Phytohormone action.abscisic acid.biosynthesis.9-cis-epoxycarotenoid dioxygenase *(NCED)	NA	NA	NA	2.9712	FALSE	FALSE	FALSE	TRUE	FALSE
Phytohormone action.abscisic acid.biosynthesis.zeaxanthin epoxidase *(ABA1)	NA	NA	NA	1.135	FALSE	FALSE	FALSE	TRUE	FALSE
Phytohormone action.abscisic acid.transport.abscisic acid transporter *(AIT)	NA	NA	NA	-3.8042	FALSE	FALSE	FALSE	TRUE	FALSE
Phytohormone action.auxin.biosynthesis.indole-3-pyruvic acid (IPyA) pathway.flavin-dependent monooxygenase *(YUC1/2/++)	NA	NA	NA	1.9614	FALSE	FALSE	FALSE	TRUE	FALSE
Phytohormone action.auxin.conjugation and degradation.indole-3-acetic acid amidohydrolase *(ILR)	NA	NA	NA	1.1486	FALSE	FALSE	FALSE	TRUE	FALSE
Phytohormone action.auxin.conjugation and degradation.indole-3-acetic acid dioxygenase *(DAO)	-2.4225	NA	NA	-1.786	TRUE	FALSE	FALSE	TRUE	FALSE
Phytohormone action.auxin.perception and signal transduction.transcriptional repressor *(IAA/AUX)	NA	NA	NA	-1.0374	FALSE	FALSE	FALSE	TRUE	FALSE
Phytohormone action.brassinosteroid.perception and signal transduction.receptor complex.kinase-regulatory protein *(MAKR1)	NA	NA	NA	-2.2197	FALSE	FALSE	FALSE	TRUE	FALSE
Phytohormone action.brassinosteroid.perception and signal transduction.transcriptional regulator *(BRON)	NA	NA	NA	-1.1109	FALSE	FALSE	FALSE	TRUE	FALSE
Phytohormone action.cytokinin.biosynthesis.cytokinin phosphoribohydrolase *(LOG)	NA	NA	NA	-1.2028	FALSE	FALSE	FALSE	TRUE	FALSE
Phytohormone action.cytokinin.biosynthesis.IP-type-cytokinin synthase *(IPT)	NA	NA	NA	1.1851	FALSE	FALSE	FALSE	TRUE	FALSE
Phytohormone action.cytokinin.perception and signal transduction.histidine-aspartate phosphorelay signal transduction.signal transducer *(AHP1/2/++)	NA	NA	NA	-2.401	FALSE	FALSE	FALSE	TRUE	FALSE
Phytohormone action.gibberellin.perception and signal transduction.DELLA-type transcriptional repressor *(RGA1/2)	NA	NA	NA	-1.4066	FALSE	FALSE	FALSE	TRUE	FALSE
Phytohormone action.jasmonic acid.biosynthesis.allene oxidase cyclase *(AOC)	NA	NA	NA	1.1326	FALSE	FALSE	FALSE	TRUE	FALSE
Protein homeostasis.protein quality control.cytosolic Hsp70 chaperone system.Hsp40 ATPase-stimulating co-chaperone activities.DnaJ type-III molecular co-chaperone activities.molecular co-chaperone *(DjC31/32)	NA	NA	NA	1.829	FALSE	FALSE	FALSE	TRUE	FALSE
Protein homeostasis.protein quality control.cytosolic Hsp70 chaperone system.Hsp70 chaperone activities.molecular chaperone *(Hsp70-1/2/3/4/5)	NA	NA	NA	1.8476	FALSE	FALSE	FALSE	TRUE	FALSE
Protein homeostasis.protein quality control.smallHsp holdase chaperone activities.class-C-II protein	NA	NA	NA	1.6078	FALSE	FALSE	FALSE	TRUE	FALSE
Protein homeostasis.protein quality control.smallHsp holdase chaperone activities.class-C-III protein	NA	NA	NA	5.1959	FALSE	FALSE	FALSE	TRUE	FALSE
Protein homeostasis.protein quality control.smallHsp holdase chaperone activities.class-M-II protein	NA	NA	NA	2.5171	FALSE	FALSE	FALSE	TRUE	FALSE
RNA biosynthesis.DNA-binding transcriptional regulation.basic DNA-binding domain.basic helix-loop-helix (bHLH) domain.bHLH class-IX transcription factor *(FBH1/2/++)	NA	NA	1.2084	1.0541	FALSE	FALSE	FALSE	FALSE	TRUE
Nucleotide metabolism.purines.catabolism.allantoinase *(ALN)	NA	NA	1.1405	1.094	FALSE	FALSE	FALSE	FALSE	TRUE
Protein homeostasis.protein storage.seed storage protein activities.2S globulin	NA	NA	NA	1.2462	FALSE	FALSE	FALSE	TRUE	FALSE
RNA biosynthesis.DNA-binding transcriptional regulation.beta-hairpin exposed by alpha/beta-scaffold structure.ERF transcription factor activity.subgroup ERF-II transcriptional regulator activities.subgroup ERF-II-DEAR transcription factor	NA	NA	1.1288	1.1086	FALSE	FALSE	FALSE	FALSE	TRUE
Protein homeostasis.protein storage.vegetative storage protein activities.acid phosphatase storage protein *(VSP)	NA	NA	NA	-4.3707	FALSE	FALSE	FALSE	TRUE	FALSE
Protein homeostasis.proteolysis.protease inhibitor activities.Cystatin protease inhibitor	NA	NA	NA	1.9561	FALSE	FALSE	FALSE	TRUE	FALSE
Protein homeostasis.ubiquitin-proteasome system.ubiquitin-fold protein conjugation.CULLIN-based E3 ubiquitin ligase activities.CUL1-based/SCF E3 ubiquitin ligase complexes.F-BOX regulatory substrate adaptor activities.substrate adaptor	NA	NA	NA	-1.1072	FALSE	FALSE	FALSE	TRUE	FALSE
Protein homeostasis.ubiquitin-proteasome system.ubiquitin-fold protein conjugation.RING E3 ubiquitin ligase activities.RING-HC-class.E3 ubiquitin ligase *(XBAT31)	NA	NA	NA	-1.006	FALSE	FALSE	FALSE	TRUE	FALSE
Secondary metabolism.phenolics biosynthesis.flavonoid biosynthesis.isoflavonoids.2-hydroxyisoflavanone dehydratase *(HID)	NA	-2.8422	NA	NA	FALSE	TRUE	FALSE	FALSE	FALSE
Protein homeostasis.ubiquitin-proteasome system.ubiquitin-fold protein deconjugation.UBQ deconjugation.PPPDE deubiquitinase activities.deubiquitinase	NA	NA	NA	-1.5891	FALSE	FALSE	FALSE	TRUE	FALSE
RNA biosynthesis.DNA-binding transcriptional regulation.helix-turn-helix DNA-binding domain.MYB transcription factor family.R2R3-MYB transcription factor family.subgroup-22/23 transcription factor	NA	NA	-3.1725	1.1474	FALSE	FALSE	FALSE	FALSE	TRUE
Protein translocation.mitochondrion.inner mitochondrion membrane TIM translocation system.channel-forming component *(Tim23)	NA	NA	NA	1.1277	FALSE	FALSE	FALSE	TRUE	FALSE
Nucleotide metabolism.pyrimidines.catabolism.cytidine deaminase *(CDA)	NA	NA	1.3554	1.1555	FALSE	FALSE	FALSE	FALSE	TRUE
Lipid metabolism.plastoglobule-associated activities.Fibrillin plastoglobule core protein *(FBN1/2)	NA	NA	1.1384	1.1743	FALSE	FALSE	FALSE	FALSE	TRUE
Redox homeostasis.reactive oxygen scavenging.glutathione peroxidase *(GPX1/2/++)	NA	NA	NA	1.3907	FALSE	FALSE	FALSE	TRUE	FALSE
Redox homeostasis.tocopherol biosynthesis.tyrosine aminotransferase *(TAT2)	NA	NA	NA	1.7383	FALSE	FALSE	FALSE	TRUE	FALSE
Phytohormone action.cytokinin.perception and signal transduction.histidine-aspartate phosphorelay signal transduction.hybrid histidine kinase activities.cytokinin receptor protein *(AHK2/3/4)	NA	NA	1.3322	1.2149	FALSE	FALSE	FALSE	FALSE	TRUE
Nucleotide metabolism.purines.GMP biosynthesis.AMP deaminase activities.membrane-associated AMP deaminase *(FAC1)	NA	NA	1.0705	1.2174	FALSE	FALSE	FALSE	FALSE	TRUE
Secondary metabolism.terpenoid biosynthesis.mevalonate (MVA) pathway.acetyl-CoA C-acyltransferase *(ACAT1/2)	NA	NA	1.3882	1.2177	FALSE	FALSE	FALSE	FALSE	TRUE
RNA biosynthesis.DNA-binding transcriptional regulation.basic DNA-binding domain.basic helix-loop-helix (bHLH) domain.bHLH class-XV transcription factor *(PRE1/2/++)	NA	NA	NA	-2.6773	FALSE	FALSE	FALSE	TRUE	FALSE
Phytohormone action.gibberellin.perception and signal transduction.receptor protein *(GID1)	NA	NA	1.0596	1.2444	FALSE	FALSE	FALSE	FALSE	TRUE
RNA biosynthesis.DNA-binding transcriptional regulation.basic DNA-binding domain.basic helix-loop-helix (bHLH) domain.bHLH transcription factor *(P1R1)	NA	NA	NA	-1.3422	FALSE	FALSE	FALSE	TRUE	FALSE
Lipid metabolism.cytoplasmic lipid droplet-associated activities.associated factor *(LDIP)	NA	NA	1.1602	1.249	FALSE	FALSE	FALSE	FALSE	TRUE
Redox homeostasis.glutathione-based redox regulation.glutathione S-transferase activities.class tau glutathione S-transferase *(GSTU1/2/++)	3.1697	NA	1.0562	1.2973	TRUE	FALSE	FALSE	FALSE	TRUE
Carbohydrate metabolism.sucrose metabolism.degradation.sucrose synthase	NA	NA	1.0215	1.3035	FALSE	FALSE	FALSE	FALSE	TRUE
Carbohydrate metabolism.trehalose metabolism.trehalose-6-phosphate phosphatase	NA	NA	-1.0285	1.3041	FALSE	FALSE	FALSE	FALSE	TRUE
Carbohydrate metabolism.oligosaccharide metabolism.alpha-galactosidase *(AGAL)	NA	NA	1.4025	1.3362	FALSE	FALSE	FALSE	FALSE	TRUE
Coenzyme metabolism.S-adenosyl methionine (SAM) cycle.S-adenosyl homocysteine hydrolase *(SAHH)	NA	NA	1.478	1.3411	FALSE	FALSE	FALSE	FALSE	TRUE
RNA biosynthesis.DNA-binding transcriptional regulation.beta-hairpin exposed by alpha/beta-scaffold structure.ERF transcription factor activity.subgroup ERF-III transcription factor	NA	NA	1.5858	1.3662	FALSE	FALSE	FALSE	FALSE	TRUE
RNA biosynthesis.DNA-binding transcriptional regulation.basic DNA-binding domain.basic leucine zipper (bZIP) domain.bZIP class-C transcription factor	NA	NA	NA	-1.1105	FALSE	FALSE	FALSE	TRUE	FALSE
RNA biosynthesis.DNA-binding transcriptional regulation.basic DNA-binding domain.basic leucine zipper (bZIP) domain.bZIP class-J transcription factor	NA	NA	NA	1.4353	FALSE	FALSE	FALSE	TRUE	FALSE
RNA biosynthesis.DNA-binding transcriptional regulation.helix-turn-helix DNA-binding domain.HOMEO domain.HD-ZIP I/II-type transcription factor	NA	NA	2.6459	1.4391	FALSE	FALSE	FALSE	FALSE	TRUE
Amino acid metabolism.glutamate group amino acid biosynthesis.glutamate-derived amino acids.proline biosynthesis.main pathway.pyrroline-5-carboxylate reductase	NA	NA	1.6978	1.4577	FALSE	FALSE	FALSE	FALSE	TRUE
Cellular respiration.glycolysis.cytosolic glycolysis.phosphoenolpyruvate enolase *(ENO2)	NA	NA	1.0601	1.4931	FALSE	FALSE	FALSE	FALSE	TRUE
RNA biosynthesis.DNA-binding transcriptional regulation.beta-hairpin exposed by alpha/beta-scaffold structure.ERF transcription factor activity.subgroup ERF-I transcription factor	NA	NA	NA	2.4417	FALSE	FALSE	FALSE	TRUE	FALSE
Redox homeostasis.thiol-based redox regulation.thioredoxin activities.nucleoredoxin *(NRX)	NA	NA	1.2465	1.5152	FALSE	FALSE	FALSE	FALSE	TRUE
Amino acid metabolism.amino acid degradation.lysine degradation.piperideine-6-carboxylate dehydrogenase	NA	NA	1.375	1.5326	FALSE	FALSE	FALSE	FALSE	TRUE
Amino acid metabolism.amino acid degradation.aromatic amino acids.aromatic amino acid decarboxylase	NA	NA	1.6202	1.5938	FALSE	FALSE	FALSE	FALSE	TRUE
Phytohormone action.jasmonic acid.biosynthesis.allene oxidase synthase *(AOS)	NA	NA	1.2479	1.6064	FALSE	FALSE	FALSE	FALSE	TRUE
RNA biosynthesis.DNA-binding transcriptional regulation.beta-hairpin exposed by alpha/beta-scaffold structure.ERF transcription factor activity.subgroup ERF-V transcriptional regulator activities.subgroup ERF-V transcription factor *(SHN1/2/3)	NA	NA	NA	-1.5532	FALSE	FALSE	FALSE	TRUE	FALSE
Chromatin organisation.nucleosome remodeling.SWI/SNF chromatin remodeling complexes.shared BRM/SYD/MINU-associated module.SMARCJ component *(BDH)	NA	NA	1.4344	1.65	FALSE	FALSE	FALSE	FALSE	TRUE
Amino acid metabolism.glutamate group amino acid biosynthesis.glutamate-derived amino acids.proline biosynthesis.main pathway.pyrroline-5-carboxylate synthetase	NA	NA	1.9578	1.6514	FALSE	FALSE	FALSE	FALSE	TRUE
RNA biosynthesis.DNA-binding transcriptional regulation.beta-hairpin exposed by alpha/beta-scaffold structure.TCP transcription factor activity.transcription factor *(TCP)	NA	NA	NA	-1.4862	FALSE	FALSE	FALSE	TRUE	FALSE
RNA biosynthesis.DNA-binding transcriptional regulation.helix-turn-helix DNA-binding domain.HOMEO domain.zf-HD-type transcription factor	NA	NA	NA	1.0955	FALSE	FALSE	FALSE	TRUE	FALSE
RNA biosynthesis.DNA-binding transcriptional regulation.helix-turn-helix DNA-binding domain.HSF transcription factor	NA	NA	NA	1.7537	FALSE	FALSE	FALSE	TRUE	FALSE
Lipid metabolism.cytoplasmic lipid droplet-associated activities.Oleosin-type lipid droplet structural protein	NA	NA	1.509	1.815	FALSE	FALSE	FALSE	FALSE	TRUE
Cell wall organisation.hemicellulose.xyloglucan.modification and degradation.xyloglucan O-acetyltransferase *(AXY4)	NA	NA	1.2565	1.8254	FALSE	FALSE	FALSE	FALSE	TRUE
RNA biosynthesis.DNA-binding transcriptional regulation.helix-turn-helix DNA-binding domain.MYB transcription factor family.R2R3-MYB transcription factor family.subgroup-9 transcription factor	NA	NA	NA	-1.8276	FALSE	FALSE	FALSE	TRUE	FALSE
RNA biosynthesis.DNA-binding transcriptional regulation.other all-alpha-helix DNA-binding domain.NF-Y transcription factor complex.component *(NF-YA)	NA	NA	NA	1.2192	FALSE	FALSE	FALSE	TRUE	FALSE
Redox homeostasis.reactive oxygen-induced signalling.NADPH-oxidase activity.NADPH-oxidase *(RbohA/B/++)	NA	NA	1.3284	1.8686	FALSE	FALSE	FALSE	FALSE	TRUE
RNA biosynthesis.DNA-binding transcriptional regulation.other all-alpha-helix DNA-binding domain.NF-Y transcription factor complex.component *(NF-YC)	NA	NA	NA	-1.0514	FALSE	FALSE	FALSE	TRUE	FALSE
RNA biosynthesis.DNA-binding transcriptional regulation.undefined DNA-binding domain.GRAS transcription factor	1.0604	NA	NA	-1.4066	TRUE	FALSE	FALSE	TRUE	FALSE
Lipid metabolism.fatty acid metabolism.plastidial fatty acid synthase (ptFAS) system.ketoacyl-ACP synthase (ptKAS) activities.ketoacyl-ACP synthase III	NA	NA	1.6973	1.9794	FALSE	FALSE	FALSE	FALSE	TRUE
Lipid metabolism.glycerolipid metabolism.phosphatidate homeostasis.mitochondrial lysophosphatidate biosynthesis.glycerol-3-phosphate acyltransferase *(GPAT1-3)	NA	NA	1.3002	2.085	FALSE	FALSE	FALSE	FALSE	TRUE
Protein homeostasis.proteolysis.protease inhibitor activities.Bowman-Birk protease inhibitor	NA	NA	1.1826	2.1431	FALSE	FALSE	FALSE	FALSE	TRUE
Amino acid metabolism.aspartate group amino acid biosynthesis.aspartate-derived amino acids.isoleucine biosynthesis.methionine gamma-lyase *(MGL)	NA	NA	2.2188	2.1985	FALSE	FALSE	FALSE	FALSE	TRUE
Amino acid metabolism.amino acid degradation.methionine degradation.methionine gamma-lyase	NA	NA	2.2188	2.1985	FALSE	FALSE	FALSE	FALSE	TRUE
RNA biosynthesis.DNA-binding transcriptional regulation.beta-hairpin exposed by alpha/beta-scaffold structure.NAC transcription factor	1.6557	NA	1.9256	2.2142	TRUE	FALSE	FALSE	FALSE	TRUE
Phytohormone action.gibberellin.perception and signal transduction.substrate adaptor *(SLY1/2) of SCF E3 ubiquitin ligase activity	NA	NA	1.6482	2.2611	FALSE	FALSE	FALSE	FALSE	TRUE
Amino acid metabolism.amino acid degradation.proline degradation.delta-1-pyrroline-5-carboxylate dehydrogenase *(P5CDH)	NA	NA	1.539	2.2644	FALSE	FALSE	FALSE	FALSE	TRUE
Protein homeostasis.ubiquitin-proteasome system.ubiquitin-fold protein conjugation.RING E3 ubiquitin ligase activities.RING-HC-class.E3 ubiquitin ligase *(SINA)	-2.9279	NA	2.5494	2.3781	TRUE	FALSE	FALSE	FALSE	TRUE
RNA biosynthesis.DNA-binding transcriptional regulation.other all-alpha-helix DNA-binding domain.NF-Y transcription factor complex.component *(NF-YB)	NA	NA	2.2407	2.4023	FALSE	FALSE	FALSE	FALSE	TRUE
RNA biosynthesis.DNA-binding transcriptional regulation.zinc-coordinating DNA-binding domain.AS2/LOB transcription factor	2.269	-2.4316	NA	-1.348	FALSE	FALSE	FALSE	TRUE	FALSE
RNA biosynthesis.DNA-binding transcriptional regulation.beta-hairpin exposed by alpha/beta-scaffold structure.ERF transcription factor activity.subgroup ERF-IX transcription factor	NA	NA	-1.9041	2.4924	FALSE	FALSE	FALSE	FALSE	TRUE
RNA biosynthesis.DNA-dependent RNA polymerase complexes.regulation.RNA polymerase auxiliary factor *(RDM4)	NA	NA	NA	-1.7163	FALSE	FALSE	FALSE	TRUE	FALSE
Photosynthesis.photophosphorylation.photosystem II.repair and reassembly cycle.stabilizing factor *(ELIP)	NA	NA	2.4059	2.5204	FALSE	FALSE	FALSE	FALSE	TRUE
Carbohydrate metabolism.starch metabolism.biosynthesis.starch branching enzyme *(SBE)	NA	NA	1.9734	2.5289	FALSE	FALSE	FALSE	FALSE	TRUE
RNA homeostasis.RNA transport.RNA nuclear export.nuclear side machinery.TREX-2 ribonucleoparticle (RNP) trafficking complex.regulatory component *(DSS1)	NA	NA	1.5503	2.6404	FALSE	FALSE	FALSE	FALSE	TRUE
Protein homeostasis.ubiquitin-proteasome system.ubiquitin-fold protein conjugation.U-Box E3 ubiquitin ligase activities.group-II.E3 ubiquitin ligase *(PUB18)	NA	NA	1.5503	2.6404	FALSE	FALSE	FALSE	FALSE	TRUE
Nucleotide metabolism.pyrimidines.catabolism.beta-alanine aminotransferase *(PYD4)	NA	NA	1.7762	2.6558	FALSE	FALSE	FALSE	FALSE	TRUE
Secondary metabolism.phenolics biosynthesis.lignan biosynthesis.phenylpropanoid reductase *(PCBER1)	NA	NA	2.7343	2.7431	FALSE	FALSE	FALSE	FALSE	TRUE
Phytohormone action.jasmonic acid.biosynthesis.4,5-didehydro-jasmonic acid reductase *(OPR1/2)	NA	NA	3.3227	2.7787	FALSE	FALSE	FALSE	FALSE	TRUE
RNA biosynthesis.DNA-binding transcriptional regulation.basic DNA-binding domain.basic leucine zipper (bZIP) domain.bZIP class-A transcription factor activity.transcriptional co-regulator *(AFP1)	NA	NA	2.4277	2.9179	FALSE	FALSE	FALSE	FALSE	TRUE
RNA biosynthesis.transcriptional co-regulation.bridging activity of transcription factor to chromatin remodeling.regulatory factor *(ULT)	NA	NA	NA	-1.2576	FALSE	FALSE	FALSE	TRUE	FALSE
Amino acid metabolism.amino acid degradation.lysine degradation.bifunctional lysine ketoglutarate reductase and saccharopine dehydrogenase	1.487	NA	1.6213	2.9995	TRUE	FALSE	FALSE	FALSE	TRUE
Phytohormone action.abscisic acid.perception and signalling.signal transduction.transcriptional repressor *(AITR)	NA	NA	2.8387	3.0154	FALSE	FALSE	FALSE	FALSE	TRUE
Lipid metabolism.fatty acid metabolism.endoplasmic reticulum-localized fatty acid elongase (FAE) system.very long chain fatty acid elongation.catalytic protein *(CER2)	NA	NA	3.528	3.1442	FALSE	FALSE	FALSE	FALSE	TRUE
RNA biosynthesis.transcriptional co-regulation.transcriptional co-regulator *(RPGE1/2/3)	NA	NA	NA	-1.8564	FALSE	FALSE	FALSE	TRUE	FALSE
Cellular respiration.glycolysis.cytosolic glycolysis.glyceraldehyde 3-phosphate dehydrogenase activities.NADP-dependent glyceraldehyde 3-phosphate dehydrogenase	NA	NA	2.831	3.2791	FALSE	FALSE	FALSE	FALSE	TRUE
Protein homeostasis.ubiquitin-proteasome system.ubiquitin-fold protein conjugation.CULLIN-based E3 ubiquitin ligase activities.CUL1-based/SCF E3 ubiquitin ligase complexes.F-BOX regulatory substrate adaptor activities.substrate adaptor *(SKP2)	NA	NA	1.7581	3.6325	FALSE	FALSE	FALSE	FALSE	TRUE
Protein homeostasis.protein quality control.smallHsp holdase chaperone activities.class-C-I protein	2.6755	NA	2.6582	3.7926	TRUE	FALSE	FALSE	FALSE	TRUE
Protein homeostasis.ubiquitin-proteasome system.N-degron pathways.Arg/N-degron pathway.N-terminal modification.cysteine oxidase *(PCO)	NA	NA	3.164	3.9452	FALSE	FALSE	FALSE	FALSE	TRUE
Protein homeostasis.protein quality control.cytosolic Hsp70 chaperone system.Hsp40 ATPase-stimulating co-chaperone activities.DnaJ type-III molecular co-chaperone activities.molecular co-chaperone *(DjC87)	NA	NA	2.0001	3.9899	FALSE	FALSE	FALSE	FALSE	TRUE
Photosynthesis.photophosphorylation.photosystem II.repair and reassembly cycle.protease *(FtsH2/8)	NA	NA	3.1042	4.3022	FALSE	FALSE	FALSE	FALSE	TRUE
Redox homeostasis.reactive oxygen-induced signalling.singlet oxygen-induced signalling.EXECUTER-cleavage protease *(FtsH2/8)	NA	NA	3.1042	4.3022	FALSE	FALSE	FALSE	FALSE	TRUE
Protein homeostasis.proteolysis.metallopeptidase activities.FtsH endopeptidase activities.FtsH plastidial protease complexes.component *(FtsH1/2/5/6/8)	NA	NA	3.1042	4.3022	FALSE	FALSE	FALSE	FALSE	TRUE
Amino acid metabolism.aspartate group amino acid biosynthesis.aspartate-derived amino acids.isoleucine biosynthesis.valine/leucine/isoleucine aminotransferase *(BCAT)	NA	NA	4.1173	4.7712	FALSE	FALSE	FALSE	FALSE	TRUE
Amino acid metabolism.pyruvate group amino acid biosynthesis.pyruvate-derived amino acids.valine/leucine/isoleucine aminotransferase *(BCAT)	NA	NA	4.1173	4.7712	FALSE	FALSE	FALSE	FALSE	TRUE
Amino acid metabolism.amino acid degradation.branched-chain amino acids.branched-chain aminotransferase *(BCAT)	NA	NA	4.1173	4.7712	FALSE	FALSE	FALSE	FALSE	TRUE
Protein homeostasis.protein quality control.smallHsp holdase chaperone activities.class-P protein	NA	NA	3.0956	5.0574	FALSE	FALSE	FALSE	FALSE	TRUE
Secondary metabolism.terpenoid biosynthesis.carotenoid biosynthesis.xanthophylls.zeaxanthin epoxidase *(ZEP)	NA	NA	NA	1.135	FALSE	FALSE	FALSE	TRUE	FALSE
Photosynthesis.calvin cycle.ribulose-1,5-bisphosphat carboxylase/oxygenase (RuBisCo) activity.RuBisCo assembly.assembly factor *(RbcX)	-1.5156	NA	NA	NA	TRUE	FALSE	FALSE	FALSE	FALSE
Amino acid metabolism.glutamate group amino acid biosynthesis.histidine biosynthesis.imidazoleglycerol-phosphate synthase	-5.6693	NA	NA	NA	TRUE	FALSE	FALSE	FALSE	FALSE
Lipid metabolism.fatty acid metabolism.fatty acid desaturation.electron supply.cytochrome electron shuttle hemoprotein *(Cyt-b5)	-1.4338	NA	NA	NA	TRUE	FALSE	FALSE	FALSE	FALSE
Lipid metabolism.glycerolipid metabolism.glycerolipid degradation.phospholipase activities.phospholipase A2 activities.phospholipase-A2 *(pPLA2-II)	NA	NA	1.5928	NA	FALSE	FALSE	TRUE	FALSE	FALSE
Lipid metabolism.glycerolipid metabolism.triacylglycerol biosynthesis.acyl-CoA:diacylglycerol acyltransferase activities.acyl-CoA:diacylglycerol acyltransferase *(DGAT2)	-1.9771	NA	NA	NA	TRUE	FALSE	FALSE	FALSE	FALSE
Secondary metabolism.phenolics biosynthesis.flavonoid biosynthesis.chalcones.chalcone synthase activity.chalcone synthase *(CHS)	-1.3749	NA	NA	NA	TRUE	FALSE	FALSE	FALSE	FALSE
Redox homeostasis.ascorbate-based redox regulation.cyt-b561 electron shuttle hemoprotein *(CYBASC)	-1.6897	NA	NA	NA	TRUE	FALSE	FALSE	FALSE	FALSE
Phytohormone action.cytokinin.perception and signal transduction.histidine-aspartate phosphorelay signal transduction.response regulator activities.ARR B-type regulatory protein	-5.4785	NA	NA	NA	TRUE	FALSE	FALSE	FALSE	FALSE
Chromatin organisation.histone chaperone activities.histone chaperone *(ASF1)	-7.5356	NA	NA	NA	TRUE	FALSE	FALSE	FALSE	FALSE
Chromatin organisation.post-translational histone modification.histone acetylation.HD1-type histone deacetylase activities.class-II histone deacetylase *(HDA5/8)	-11.13	NA	NA	NA	TRUE	FALSE	FALSE	FALSE	FALSE
Chromatin organisation.nucleosome remodeling.SWI/SNF chromatin remodeling complexes.BRM-associated complex.SMARCL component *(AN3)	-2.5349	NA	NA	NA	TRUE	FALSE	FALSE	FALSE	FALSE
Chromatin organisation.nucleosome remodeling.SWI/SNF chromatin remodeling complexes.SYD-associated complex.SMARCL component *(AN3)	-2.5349	NA	NA	NA	TRUE	FALSE	FALSE	FALSE	FALSE
RNA biosynthesis.DNA-binding transcriptional regulation.basic DNA-binding domain.basic leucine zipper (bZIP) domain.bZIP class-A transcription factor activity.bZIP class-A transcription factor	-2.2462	NA	NA	NA	TRUE	FALSE	FALSE	FALSE	FALSE
RNA biosynthesis.DNA-binding transcriptional regulation.helix-turn-helix DNA-binding domain.tryptophan-cluster structure.MYBR-R-type transcription factor	-5.3565	NA	NA	NA	TRUE	FALSE	FALSE	FALSE	FALSE
RNA biosynthesis.DNA-binding transcriptional regulation.helix-turn-helix DNA-binding domain.tryptophan-cluster structure.ARR-B-type transcription factor	-5.4785	NA	NA	NA	TRUE	FALSE	FALSE	FALSE	FALSE
RNA homeostasis.RNA transport.RNA nuclear export.nuclear side machinery.TREX/THO ribonucleoparticle (RNP) trafficking complex.mRNA export adaptor activities.mRNA-binding adaptor *(ALY/Tho4)	1.3223	NA	NA	NA	TRUE	FALSE	FALSE	FALSE	FALSE
Protein homeostasis.ubiquitin-proteasome system.ubiquitin-fold protein conjugation.CULLIN-based E3 ubiquitin ligase activities.CUL1-based/SCF E3 ubiquitin ligase complexes.F-BOX regulatory substrate adaptor activities.substrate adaptor *(LCR)	-5.6095	NA	NA	NA	TRUE	FALSE	FALSE	FALSE	FALSE
Protein homeostasis.ubiquitin-proteasome system.ubiquitin-fold protein conjugation.HUB conjugation.HUB ubiquitin-fold protein	-2.6707	NA	NA	NA	TRUE	FALSE	FALSE	FALSE	FALSE
Protein homeostasis.ubiquitin-proteasome system.ubiquitin-fold protein conjugation.RING E3 ubiquitin ligase activities.RING-H2-class.CTL-subclass E3 ubiquitin ligase	-1.0359	NA	NA	NA	TRUE	FALSE	FALSE	FALSE	FALSE
Protein homeostasis.ubiquitin-proteasome system.membrane-associated protein degradation.ER-associated protein degradation (ERAD).delivery to proteasome.ubiquitin-proteasome shuttle factor *(RAD23)	-22.579	NA	NA	NA	TRUE	FALSE	FALSE	FALSE	FALSE
Protein homeostasis.proteolysis.serine peptidase activities.Rhomboid-type protease activities.Rhomboid-type serine peptidase *(UBAC2)	1.0328	NA	NA	NA	TRUE	FALSE	FALSE	FALSE	FALSE
Lipid metabolism.sphingolipid metabolism.sphingolipid transport.glycolipid transfer protein *(GLTP)	NA	NA	-2.1043	NA	FALSE	FALSE	TRUE	FALSE	FALSE
Lipid metabolism.sphingolipid metabolism.sphingolipid transport.sphingosine transfer protein *(ACD11)	NA	NA	-2.1043	NA	FALSE	FALSE	TRUE	FALSE	FALSE
Protein translocation.mitochondrion.outer mitochondrion membrane TOM translocation system.receptor component *(Tom20)	1.0907	NA	NA	NA	TRUE	FALSE	FALSE	FALSE	FALSE
Nucleotide metabolism.deoxynucleotides.salvage pathway.nucleoside diphosphate kinase	NA	NA	-1.013	NA	FALSE	FALSE	TRUE	FALSE	FALSE
Nutrient uptake.iron uptake.reduction-based strategy.root-localised system.metal cation transporter activity.iron/zinc/manganese/cobalt cation transporter *(IRT1/ZIP1/++)	1.4159	NA	NA	NA	TRUE	FALSE	FALSE	FALSE	FALSE
Nutrient uptake.iron uptake.chelation-based strategy.nicotianamine metal chelator.nicotianamine synthase *(NAS)	2.3926	NA	NA	NA	TRUE	FALSE	FALSE	FALSE	FALSE
Nutrient uptake.iron uptake.iron homeostasis.iron storage protein *(FER)	-1.4252	NA	NA	NA	TRUE	FALSE	FALSE	FALSE	FALSE
Nutrient uptake.other micronutrient homeostasis.metallochaperone activities.nucleotide-dependent metallochaperone *(ZNG2)	1.2504	NA	NA	NA	TRUE	FALSE	FALSE	FALSE	FALSE
Nucleotide metabolism.purines.extracellular ATP.nucleoside hydrolase *(NSH3)	1.3629	2.1438	1.2187	NA	FALSE	FALSE	TRUE	FALSE	FALSE
Nucleotide metabolism.pyrimidines.catabolism.beta-ureidopropionase *(PYD3)	NA	-1.0537	-1.114	NA	FALSE	TRUE	TRUE	FALSE	FALSE
Nutrient uptake.iron uptake.iron homeostasis.apoplastic iron homeostasis.CYBDOM-type ferric reductase *(CRR)	NA	NA	-2.1976	NA	FALSE	FALSE	TRUE	FALSE	FALSE
Nutrient uptake.nitrogen assimilation.systemic nitrogen signalling.signalling polypeptide *(CEPD)	NA	NA	-1.7506	NA	FALSE	FALSE	TRUE	FALSE	FALSE
Nutrient uptake.phosphorus assimilation.phosphate uptake.phosphate transporter *(PHO1)	-4.6551	NA	-1.5516	NA	TRUE	FALSE	TRUE	FALSE	FALSE
Phytohormone action.auxin.perception and signal transduction.receptor complex.protein kinase signalling component *(TMK1/2/++)	NA	NA	-1.478	NA	FALSE	FALSE	TRUE	FALSE	FALSE
Phytohormone action.brassinosteroid.conjugation and degradation.brassinosteroid sulfotransferase *(ST1)	NA	NA	1.0483	NA	FALSE	FALSE	TRUE	FALSE	FALSE
Phytohormone action.gibberellin.conjugation and degradation.gibberellin 2-oxidase *(Ga2-Ox)	NA	NA	-1.4757	NA	FALSE	FALSE	TRUE	FALSE	FALSE
Protein homeostasis.protein quality control.ER Quality Control (ERQC) machinery.BiP chaperone system.ATPase-stimulating co-chaperone activities.molecular co-chaperone *(P58/ERdj6)	NA	NA	-1.2986	NA	FALSE	FALSE	TRUE	FALSE	FALSE
Protein homeostasis.protein quality control.ER Quality Control (ERQC) machinery.BiP chaperone system.ERdj3B-BiP-SDF2 chaperone complex.chaperone component *(BiP1/2/3)	NA	NA	-1.4375	NA	FALSE	FALSE	TRUE	FALSE	FALSE
Protein homeostasis.protein quality control.ER Quality Control (ERQC) machinery.BiP chaperone system.nucleotide exchange function co-chaperone activities.molecular co-chaperone *(Grp170)	NA	NA	-1.3192	NA	FALSE	FALSE	TRUE	FALSE	FALSE
Protein homeostasis.protein quality control.Hsp90 chaperone system.Hsp90-SGT1-RAR1 chaperone complex.molecular chaperone *(Hsp90)	1.1516	1.4232	-1.6135	NA	FALSE	FALSE	TRUE	FALSE	FALSE
Protein homeostasis.protein quality control.smallHsp holdase chaperone activities.class-ER protein	NA	NA	3.9713	NA	FALSE	FALSE	TRUE	FALSE	FALSE
Protein homeostasis.protein quality control.smallHsp holdase chaperone activities.class-PX protein	NA	NA	1.2813	NA	FALSE	FALSE	TRUE	FALSE	FALSE
Protein homeostasis.protein storage.seed storage protein activities.11S globulin family.Globulin-type seed storage protein	1.9876	NA	-1.1395	NA	TRUE	FALSE	TRUE	FALSE	FALSE
Protein homeostasis.proteolysis.metallopeptidase activities.M10-class Matrixin-type metalloprotease *(MMP)	3.3359	NA	-3.699	NA	TRUE	FALSE	TRUE	FALSE	FALSE
Protein homeostasis.proteolysis.serine peptidase activities.SCPL-type carboxypeptidase activities.carboxypeptidase *(SCPL)	NA	NA	-1.0306	NA	FALSE	FALSE	TRUE	FALSE	FALSE
Protein homeostasis.ubiquitin-proteasome system.ubiquitin-fold protein conjugation.CULLIN-based E3 ubiquitin ligase activities.CUL3-based E3 ubiquitin ligase complexes.BTB/POZ substrate adaptor component activities.substrate adaptor	NA	NA	-1.2957	NA	FALSE	FALSE	TRUE	FALSE	FALSE
Protein homeostasis.ubiquitin-proteasome system.ubiquitin-fold protein conjugation.RING E3 ubiquitin ligase activities.RING-H2-class.ATL-subclass E3 ubiquitin ligase	NA	NA	-1.1108	NA	FALSE	FALSE	TRUE	FALSE	FALSE
Redox homeostasis.tocopherol biosynthesis.gamma-tocopherol methyltransferase *(VTE4)	NA	NA	1.0673	NA	FALSE	FALSE	TRUE	FALSE	FALSE
Redox homeostasis.tocopherol biosynthesis.homogentisate phytyltransferase *(VTE2)	NA	NA	1.0601	NA	FALSE	FALSE	TRUE	FALSE	FALSE
RNA biosynthesis.DNA-binding transcriptional regulation.alpha-helix exposed by beta-structure.MADS/AGL transcription factor	-1.8013	-2.8079	1.0952	NA	FALSE	FALSE	TRUE	FALSE	FALSE
RNA biosynthesis.DNA-binding transcriptional regulation.basic DNA-binding domain.basic leucine zipper (bZIP) domain.bZIP class-D transcription factor activity.TGA-type transcription factor	NA	NA	-2.9815	NA	FALSE	FALSE	TRUE	FALSE	FALSE
RNA biosynthesis.DNA-binding transcriptional regulation.beta-hairpin exposed by alpha/beta-scaffold structure.AP2 transcription factor activity.transcription factor *(WRI/AIL)	NA	NA	2.3175	NA	FALSE	FALSE	TRUE	FALSE	FALSE
RNA biosynthesis.DNA-binding transcriptional regulation.other all-alpha-helix DNA-binding domain.BBX family.class-I transcription factor activity.transcription factor *(CO)	NA	NA	-1.5643	NA	FALSE	FALSE	TRUE	FALSE	FALSE
RNA biosynthesis.DNA-binding transcriptional regulation.other all-alpha-helix DNA-binding domain.BBX family.class-V transcription factor	NA	NA	1.549	NA	FALSE	FALSE	TRUE	FALSE	FALSE
RNA biosynthesis.DNA-binding transcriptional regulation.zinc-coordinating DNA-binding domain.Cys4-GATA-related domain.A/B-GATA-type transcription factor	NA	NA	-1.5424	NA	FALSE	FALSE	TRUE	FALSE	FALSE
RNA homeostasis.mRNA stress granule formation.mRNA endoribonuclease activities.mRNA endoribonuclease *(G3BP)	NA	NA	1.5242	NA	FALSE	FALSE	TRUE	FALSE	FALSE
Secondary metabolism.phenolics biosynthesis.p-coumaroyl-CoA biosynthesis.phenylalanine ammonia lyase activity.substrate adaptor *(KFB-PAL) of SCF E3 ubiquitin ligase activity	NA	NA	-1.0721	NA	FALSE	FALSE	TRUE	FALSE	FALSE
