# Supplementary material for: Whole genome duplication drives transcriptome reprogramming in response to drought in alfalfa
Source: Plant Cell Rep. 2025 Sep 9;44(10):209. doi: 10.1007/s00299-025-03593-9 (PMC12417302; doi:10.1007/s00299-025-03593-9)
Supplement: Supplementary file 7 — Supplementary file7 (XLSX 108 KB) [file 299_2025_3593_MOESM7_ESM.xlsx]

## Sheet: Summary
Supplementary Table S7. Ploidy responsive transcription factor families in Medicago sativa.
TF subfamily	2x_C vs 4x_C	2x_T vs 4x_T	2x_T vs 2x_C	4x_T vs 4x_C
AP2/ERF	0	1	10	11
ARID	1	1	0	0
AUX/IAA	0	0	0	1
B3	4	3	0	0
bHLH	2	2	8	11
bZIP	1	2	1	4
C2C2	0	1	3	2
C2H2	2	1	1	3
C3H	1	1	1	1
DBB	0	0	1	0
FAR1	4	2	0	0
GARP	2	1	0	1
GNAT	1	1	1	0
GRAS	1	0	0	1
GRF	0	0	1	1
HB	0	0	2	2
HMG	1	1	0	0
HSF	0	0	0	1
Jumonji	0	1	0	0
LOB	1	1	0	1
MADS	1	3	2	0
mTERF	1	0	1	0
MYB	2	2	6	11
NAC	3	0	3	6
NF	0	0	2	4
OFP	0	0	1	2
Others	1	3	2	4
PLATZ	0	0	2	2
SBP	1	2	1	1
SET	1	1	0	0
SNF2	2	2	0	0
TCP	0	0	0	2
Tify	0	1	0	0
ULT	0	0	0	1
WRKY	0	6	1	4
zf-HD	0	0	0	2

## Sheet: 2x_C vs 4x_C
Supplementary Table S7. Ploidy responsive transcription factor families in the 2x_C vs 4x_C dataset.
gene_id	Dip_C_readcount	Tet_C_readcount	log2FoldChange	pvalue	padj	significant	tf_Family	NR Evalue	NR Description	NT GI	NT ID	NT Score	NT Evalue	NT Description	KO ID	KO Name	KO Description	Http Link	Swissprot ID	Swissprot Score	Swissprot Evalue	Swissprot Description	PFAM ID	PFAM description	Gene Ontology Biological Pathway	BP Description	Gene Ontology Molecular Function	MF Description	Gene Ontology Cellular Component	CC Description	KOG ID	KOG Description
Cluster-13543.45830	37.0589	76.751	-1.0437	3.2687e-06	0.00030356	TRUE	ARID	9.77e-237	AT-rich interactive domain-containing protein 2 [Medicago truncatula]||KEH21090.1 ARID/bright DNA-binding domain protein [Medicago truncatula]||RHN43377.1 putative transcription factor & chromatin remodeling ARID family [Medicago truncatula]	XM_039829313.1	XM_039829313	1025	0	PREDICTED: Medicago truncatula AT-rich interactive domain-containing protein 2 (LOC25502071), mRNA	--	--	--	--	Q9LDD4	317	7.53e-31	AT-rich interactive domain-containing protein 2 OS=Arabidopsis thaliana OX=3702 GN=ARID2 PE=1 SV=1	PF01388	ARID/BRIGHT DNA binding domain	--	--	GO:0003677	DNA binding	--	--	--	--
Cluster-2972.0	0	3.51629	-4.3627	0.0010062	0.040165	TRUE	B3->B3	7.26e-112	B3 domain-containing protein REM8 [Medicago truncatula]||RHN64281.1 putative transcription factor B3-Domain family [Medicago truncatula]	XM_024781100.2	XM_024781100	541	0	PREDICTED: Medicago truncatula B3 domain-containing protein REM8 (LOC11418291), mRNA	--	--	--	--	Q8H2D1	120	4.76e-06	B3 domain-containing protein REM8 OS=Arabidopsis thaliana OX=3702 GN=REM8 PE=2 SV=1	PF02362	B3 DNA binding domain	--	--	GO:0003677	DNA binding	--	--	--	--
Cluster-3055.0	1.03566	11.9434	-3.5376	3.5553e-07	4.4229e-05	TRUE	B3->B3	4.89e-72	B3 domain-containing protein REM9-like isoform X2 [Medicago truncatula]	XM_039832443.1	XM_039832443	278	1.7932e-141	PREDICTED: Medicago truncatula B3 domain-containing protein REM9-like (LOC120579732), transcript variant X1, mRNA	--	--	--	--	--	--	--	--	PF02362	B3 DNA binding domain	--	--	GO:0003677	DNA binding	--	--	--	--
Cluster-13543.25524	6.5129	22.9748	-1.8361	1.6085e-08	2.7648e-06	TRUE	B3->B3-ARF	5.07e-38	auxin response factor 5-like [Cicer arietinum]	XM_003612208.4	XM_003612208	310	3.73375e-159	PREDICTED: Medicago truncatula DNA-directed RNA polymerase II subunit RPB1 (LOC11434004), mRNA	K14486	K14486, ARF	auxin response factor	http://www.genome.jp/dbget-bin/www_bget?ko:K14486	P93024	359	5.43e-34	Auxin response factor 5 OS=Arabidopsis thaliana OX=3702 GN=ARF5 PE=1 SV=3	--	--	--	--	--	--	--	--	--	--
Cluster-13543.5231	0	11.0621	-6.0127	5.1205e-07	6.0564e-05	TRUE	B3->B3-ARF	5.17e-196	auxin response factor 17 [Medicago truncatula]||RHN56017.1 putative transcription factor ARF family [Medicago truncatula]	XM_024784888.1	XM_024784888	729	0	PREDICTED: Medicago truncatula auxin response factor 17 (LOC11427344), mRNA	--	--	--	--	Q84WU6	520	4.62e-57	Auxin response factor 17 OS=Arabidopsis thaliana OX=3702 GN=ARF17 PE=2 SV=1	PF06507//PF02362	Auxin response factor//B3 DNA binding domain	GO:0006355//GO:0009725	regulation of DNA-templated transcription//response to hormone	GO:0003677	DNA binding	GO:0005634	nucleus	--	--
Cluster-13543.12271	16.2989	35.6169	-1.1296	0.00054304	0.024441	TRUE	bHLH	1.74e-80	transcription factor bHLH18 [Medicago truncatula]||AES94454.1 basic helix loop helix (bHLH) DNA-binding family protein [Medicago truncatula]	XM_003611448.3	XM_003611448	375	0	PREDICTED: Medicago truncatula transcription factor bHLH18 (LOC11423794), mRNA	--	--	--	--	Q9T072	350	7.18e-37	Transcription factor bHLH25 OS=Arabidopsis thaliana OX=3702 GN=BHLH25 PE=2 SV=2	PF00010	Helix-loop-helix DNA-binding domain	--	--	GO:0046983	protein dimerization activity	--	--	--	--
Cluster-13543.4479	71.0095	30.9947	1.2023	4.1051e-07	5.0273e-05	TRUE	bHLH	8.66e-117	transcription factor bHLH115 [Medicago truncatula]||AES67293.1 BHLH domain class transcription factor [Medicago truncatula]||AFK41880.1 unknown [Medicago truncatula]||RHN75602.1 putative transcription factor bHLH family [Medicago truncatula]	XM_003596994.4	XM_003596994	857	0	PREDICTED: Medicago truncatula transcription factor bHLH115 (LOC11408870), mRNA	--	--	--	--	Q9FH37	340	1.52e-35	Transcription factor ILR3 OS=Arabidopsis thaliana OX=3702 GN=ILR3 PE=1 SV=1	PF08961//PF13476//PF01496//PF07851//PF00170//PF06156//PF08172//PF05837//PF00010//PF06005//PF01166	Nuclear receptor-binding factor 2, autophagy regulator//AAA domain//V-type ATPase 116kDa subunit family//TMPIT-like protein//bZIP transcription factor//Initiation control protein YabA//CASP C terminal//Centromere protein H (CENP-H)//Helix-loop-helix DNA-binding domain//Cell division protein ZapB//TSC-22/dip/bun family	GO:0006891//GO:0006914//GO:0090529//GO:0051382//GO:1902600//GO:0006119//GO:0006357//GO:0006260//GO:0043093//GO:0006355	intra-Golgi vesicle-mediated transport//autophagy//cell septum assembly//kinetochore assembly//proton transmembrane transport//oxidative phosphorylation//regulation of transcription by RNA polymerase II//DNA replication//FtsZ-dependent cytokinesis//regulation of DNA-templated transcription	GO:0003700//GO:0046983//GO:0046961	DNA-binding transcription factor activity//protein dimerization activity//proton-transporting ATPase activity, rotational mechanism	GO:0000776//GO:0005667//GO:0033179//GO:0030173//GO:0005737	kinetochore//transcription regulator complex//proton-transporting V-type ATPase, V0 domain//obsolete integral component of Golgi membrane//cytoplasm	--	--
Cluster-13543.682	2.55374	12.1802	-2.2462	0.0012911	0.048895	TRUE	bZIP	1.06e-202	ABSCISIC ACID-INSENSITIVE 5-like protein 1 [Medicago truncatula]||AES67058.1 bZIP transcription factor [Medicago truncatula]	XM_003596759.2	XM_003596759	1099	0	PREDICTED: Medicago truncatula ABSCISIC ACID-INSENSITIVE 5-like protein 1 (LOC11417040), mRNA	K14432	ABF	ABA responsive element binding factor	http://www.genome.jp/dbget-bin/www_bget?ko:K14432	Q8RYD6	528	1.14e-61	ABSCISIC ACID-INSENSITIVE 5-like protein 1 OS=Arabidopsis thaliana OX=3702 GN=DPBF2 PE=1 SV=1	PF03131//PF07716//PF00170	bZIP Maf transcription factor//Basic region leucine zipper//bZIP transcription factor	GO:0006355	regulation of DNA-templated transcription	GO:0003700//GO:0003677	DNA-binding transcription factor activity//DNA binding	GO:0005667	transcription regulator complex	--	--
Cluster-13543.18821	35.5497	79.47	-1.1612	1.057e-05	0.00085327	TRUE	C2H2	7.35e-86	putative transcription factor C2H2 family [Medicago truncatula]	XM_039828202.1	XM_039828202	395	0	PREDICTED: Medicago truncatula zinc finger protein 511-like (LOC25497815), partial mRNA	--	--	--	--	Q6P0X2	217	1.33e-18	Zinc finger protein 511 OS=Mus musculus OX=10090 GN=Znf511 PE=1 SV=2	PF00537//PF11789	Scorpion toxin-like domain//Zinc-finger of the MIZ type in Nse subunit	GO:0006810	transport	GO:0019871//GO:0008200//GO:0008270	sodium channel inhibitor activity//ion channel inhibitor activity//zinc ion binding	GO:0005576	extracellular region	--	--
Cluster-13543.8533	4.56514	55.6103	-3.6005	5.4269e-10	1.2e-07	TRUE	C2H2	7.62e-137	zinc finger protein 1 [Medicago truncatula]||AES73564.1 zinc finger-like protein [Medicago truncatula]||RHN70585.1 putative transcription factor C2H2 family [Medicago truncatula]	XM_003603265.4	XM_003603265	610	0	PREDICTED: Medicago truncatula zinc finger protein 1 (LOC11429951), mRNA	--	--	--	--	Q39262	237	7.21e-22	Zinc finger protein 3 OS=Arabidopsis thaliana OX=3702 GN=ZFP3 PE=1 SV=1	--	--	--	--	--	--	--	--	--	--
Cluster-13543.52071	1.21621	292.507	-7.9446	1.9201e-14	7.5119e-12	TRUE	C3H	4.86e-40	putative EamA domain-containing protein [Medicago truncatula]	OX326965.1	OX326965	649	0	Medicago arabica genome assembly, chromosome: 2	--	--	--	--	Q9C9F5	249	2.82e-22	Zinc finger CCCH domain-containing protein 15 OS=Arabidopsis thaliana OX=3702 GN=C3H15 PE=1 SV=1	PF06072//PF00642	Alphaherpesvirus tegument protein US9//Zinc finger C-x8-C-x5-C-x3-H type (and similar)	GO:0075733	intracellular transport of virus	GO:0046872	metal ion binding	--	--	KOG1677	CCCH-type Zn-finger protein
Cluster-13543.20925	0.168574	60.1883	-7.8179	6.4482e-26	6.7171e-23	TRUE	FAR1	2.02e-78	protein FAR-RED IMPAIRED RESPONSE 1-like [Trifolium pratense]	OX326966.1	OX326966	921	0	Medicago arabica genome assembly, chromosome: 3	--	--	--	--	Q9SSQ4	210	7.28e-16	Protein FAR1-RELATED SEQUENCE 6 OS=Arabidopsis thaliana OX=3702 GN=FRS6 PE=2 SV=1	PF02170//PF15838//PF04882	PAZ domain//LLLL and CFNLAS motif-containing protein 1//Peroxin-3	GO:0007342//GO:0007031	fusion of sperm to egg plasma membrane involved in single fertilization//peroxisome organization	GO:0005515	protein binding	GO:0005779	obsolete integral component of peroxisomal membrane	--	--
Cluster-13543.54886	0.109342	13.4559	-5.9739	1.4739e-12	4.5511e-10	TRUE	FAR1	8.72e-52	FAR1 DNA-binding domain protein [Medicago truncatula]	AC149304.11	AC149304	549	0	Medicago truncatula clone mth2-76g4, complete sequence	--	--	--	--	--	--	--	--	--	--	--	--	--	--	--	--	--	--
Cluster-13543.55827	0.496039	50.46	-6.638	1.1975e-05	0.00094377	TRUE	FAR1	3.96e-310	protein FAR1-RELATED SEQUENCE 5-like [Medicago truncatula]	OX326965.1	OX326965	485	0	Medicago arabica genome assembly, chromosome: 2	--	--	--	--	Q9SZL8	834	3.32e-96	Protein FAR1-RELATED SEQUENCE 5 OS=Arabidopsis thaliana OX=3702 GN=FRS5 PE=1 SV=1	PF18209//PF00872//PF04434	Embryo surrounding factor 1//Transposase, Mutator family//SWIM zinc finger	GO:0006313//GO:0010098	transposition, DNA-mediated//suspensor development	GO:0008270//GO:0003677//GO:0004803	zinc ion binding//DNA binding//transposase activity	--	--	--	--
Cluster-13543.7238	0	107.712	-9.2977	4.3747e-07	5.3123e-05	TRUE	FAR1	0	protein FAR1-RELATED SEQUENCE 5-like [Medicago truncatula]	OX326969.1	OX326969	685	0	Medicago arabica genome assembly, chromosome: 6	--	--	--	--	Q9SZL8	801	5.25e-92	Protein FAR1-RELATED SEQUENCE 5 OS=Arabidopsis thaliana OX=3702 GN=FRS5 PE=1 SV=1	PF00872//PF04434	Transposase, Mutator family//SWIM zinc finger	GO:0006313	transposition, DNA-mediated	GO:0004803//GO:0008270//GO:0003677	transposase activity//zinc ion binding//DNA binding	--	--	--	--
Cluster-1149.1	0	7.61789	-5.4785	1.3964e-07	1.9013e-05	TRUE	GARP->GARP-ARR-B	0	two-component response regulator ARR12-like protein [Medicago truncatula]||RHN64927.1 putative response regulator and transcription factor RR-B-type family [Medicago truncatula]	XM_024781168.2	XM_024781168	1018	0	PREDICTED: Medicago truncatula two-component response regulator ARR12 (LOC11438630), mRNA	--	--	--	--	A2X1N2	681	8.52e-79	Two-component response regulator ORR24 OS=Oryza sativa subsp. indica OX=39946 GN=RR24 PE=3 SV=1	PF00072//PF03987	Response regulator receiver domain//Autophagocytosis associated protein, active-site domain	GO:0000160	phosphorelay signal transduction system	GO:0019787	ubiquitin-like protein transferase activity	--	--	--	--
Cluster-13543.43014	0.810317	36.0325	-5.4604	1.1585e-14	4.6806e-12	TRUE	GARP->GARP-G2-like	8.99e-26	two-component response regulator-like APRR2 [Cicer arietinum]||XP_004509000.1 two-component response regulator-like APRR2 [Cicer arietinum]||XP_012573646.1 two-component response regulator-like APRR2 [Cicer arietinum]||XP_012573647.1 two-component response regulator-like APRR2 [Cicer arietinum]	XR_003011569.2	XR_003011569	146	1.02432e-68	PREDICTED: Medicago truncatula two-component response regulator-like APRR2 (LOC25493550), transcript variant X3, misc_RNA	--	--	--	--	Q6LA43	187	4.68e-16	Two-component response regulator-like APRR2 OS=Arabidopsis thaliana OX=3702 GN=APRR2 PE=2 SV=2	PF00525	Alpha crystallin A chain, N terminal	GO:0007423	sensory organ development	GO:0005212	structural constituent of eye lens	--	--	--	--
Cluster-13543.12539	18.8466	91.2357	-2.2777	2.0728e-05	0.001501	TRUE	GNAT	8.06e-116	uncharacterized N-acetyltransferase p20 [Medicago truncatula]||AFK47955.1 unknown [Medicago truncatula]||KEH21910.1 acetyltransferase (GNAT) domain protein [Medicago truncatula]	XM_013592429.3	XM_013592429	646	0	PREDICTED: Medicago truncatula uncharacterized N-acetyltransferase p20 (LOC25497720), mRNA	--	--	--	--	O31633	174	1.7e-13	Putative [ribosomal protein S5]-alanine N-acetyltransferase OS=Bacillus subtilis (strain 168) OX=224308 GN=yjcK PE=3 SV=1	PF00583//PF13302	Acetyltransferase (GNAT) family//Acetyltransferase (GNAT) domain	GO:0042967	obsolete acyl-carrier-protein biosynthetic process	GO:0008080	N-acetyltransferase activity	--	--	--	--
Cluster-13543.31184	277.427	132.867	1.0604	3.1204e-05	0.0021497	TRUE	GRAS	7.06e-34	scarecrow-like protein 3 [Medicago truncatula]||AES93930.1 GRAS family transcription factor [Medicago truncatula]||RHN53498.1 putative transcription factor GRAS family [Medicago truncatula]	AF439380.1	AF439380	894	0	Medicago sativa retrotransposon polyprotein gene interrupted by LTR retroelement MCIRE, complete sequence	--	--	--	--	Q9LPR8	271	5.28e-24	Scarecrow-like protein 3 OS=Arabidopsis thaliana OX=3702 GN=SCL3 PE=1 SV=1	--	--	--	--	--	--	--	--	--	--
Cluster-13543.3541	0	75.3222	-8.7803	6.0932e-32	1.0131e-28	TRUE	HMG	2.7e-11	FACT complex subunit SSRP1 [Glycine soja]	AC131026.11	AC131026	315	5.11013e-162	Medicago truncatula clone mth2-6e18, complete sequence	K09272	SSRP1, POB3	FACT complex subunit SSRP1/POB3	http://www.genome.jp/dbget-bin/www_bget?ko:K09272	O04235	172	1.46e-11	FACT complex subunit SSRP1 OS=Vicia faba OX=3906 GN=SSRP1 PE=2 SV=1	--	--	--	--	--	--	--	--	--	--
Cluster-13543.764	7.29924	1.52779	2.269	0.0010361	0.041015	TRUE	LOB	1.21e-133	LOB domain-containing protein 15 [Medicago truncatula]||AES99716.1 LOB domain protein [Medicago truncatula]||RHN57228.1 putative transcription factor AS2-LOB family [Medicago truncatula]	XM_003616710.4	XM_003616710	673	0	PREDICTED: Medicago truncatula LOB domain-containing protein 15 (LOC11430462), mRNA	--	--	--	--	Q8L5T5	571	2.45e-72	LOB domain-containing protein 15 OS=Arabidopsis thaliana OX=3702 GN=LBD15 PE=1 SV=2	--	--	--	--	--	--	--	--	--	--
Cluster-13543.37709	36.4637	127.731	-1.8013	1.7933e-11	4.8302e-09	TRUE	MADS->MADS-M-type	1.89e-68	putative protein kinase RLK-Pelle-DLSV family [Medicago truncatula]	KF159804.1	KF159804	313	2.53672e-161	Medicago truncatula cultivar Jemalong A17 MADS-box transcription factor AGAMOUSa (AGa) mRNA, complete cds	--	--	--	--	Q39086	434	4.83e-48	Receptor-like serine/threonine-protein kinase SD1-7 OS=Arabidopsis thaliana OX=3702 GN=SD17 PE=1 SV=1	PF00319//PF07714//PF00069	SRF-type transcription factor (DNA-binding and dimerisation domain)//Protein tyrosine and serine/threonine kinase//Protein kinase domain	GO:0006468	protein phosphorylation	GO:0046983//GO:0005524//GO:0003677//GO:0004672	protein dimerization activity//ATP binding//DNA binding//protein kinase activity	--	--	--	--
Cluster-13543.49423	49.4227	15.7462	1.6425	0.0013168	0.049672	TRUE	mTERF	3.71e-87	uncharacterized protein LOC101497007 [Cicer arietinum]	CP039337.1	CP039337	303	3.13797e-155	Cicer arietinum chromosome Ca7	K15032	MTERFD	mTERF domain-containing protein, mitochondrial	http://www.genome.jp/dbget-bin/www_bget?ko:K15032	--	--	--	--	PF02536//PF08640	mTERF//U3 small nucleolar RNA-associated protein 6	GO:0000462//GO:0006355	maturation of SSU-rRNA from tricistronic rRNA transcript (SSU-rRNA, 5.8S rRNA, LSU-rRNA)//regulation of DNA-templated transcription	GO:0030515//GO:0003690	snoRNA binding//double-stranded DNA binding	--	--	--	--
Cluster-13543.45936	36.7357	103.886	-1.5057	3.5885e-09	6.8795e-07	TRUE	MYB->MYB-related	3.94e-246	transcription factor MYB61 isoform X1 [Medicago truncatula]||KEH43172.1 myb transcription factor MYB64 [Medicago truncatula]||RHN80952.1 putative transcription factor MYB-HB-like family [Medicago truncatula]	XM_013613680.3	XM_013613680	1248	0	PREDICTED: Medicago truncatula transcription factor MYB61 (LOC25484733), transcript variant X1, mRNA	K09422	MYBP	transcription factor MYB, plant	http://www.genome.jp/dbget-bin/www_bget?ko:K09422	Q8VZQ2	488	3.7e-55	Transcription factor MYB61 OS=Arabidopsis thaliana OX=3702 GN=MYB61 PE=2 SV=1	PF13499//PF02872	EF-hand domain pair//5'-nucleotidase, C-terminal domain	GO:0009166	nucleotide catabolic process	GO:0005509//GO:0016787	calcium ion binding//hydrolase activity	--	--	--	--
Cluster-2600.0	0	7.02313	-5.3565	3.1353e-06	0.00029433	TRUE	MYB->MYB-related	1.99e-141	MYB-like DNA-binding domain, shaqkyf class protein [Medicago truncatula]||RHN54712.1 putative transcription factor MYB-HB-like family [Medicago truncatula]	CU914128.2	CU914128	459	0	Medicago truncatula chromosome 5 clone mth2-84e4, COMPLETE SEQUENCE	--	--	--	--	Q8S9H7	206	9.02e-17	Transcription factor DIVARICATA OS=Antirrhinum majus OX=4151 GN=DIVARICATA PE=2 SV=1	PF06512	Sodium ion transport-associated	GO:0006814	sodium ion transport	GO:0005248	voltage-gated sodium channel activity	GO:0001518	voltage-gated sodium channel complex	--	--
Cluster-13543.41417	440.601	154.913	1.508	0.0010703	0.042217	TRUE	NAC	5.27e-126	NAC domain protein NAC3 [Medicago sativa]	OX326964.1	OX326964	690	0	Medicago arabica genome assembly, chromosome: 1	--	--	--	--	Q8H115	689	1.85e-85	NAC domain-containing protein 102 OS=Arabidopsis thaliana OX=3702 GN=NAC102 PE=1 SV=1	PF03854//PF06485//PF02365	P-11 zinc finger//RNA-binding protein Tab2/Atab2 N terminal//No apical meristem (NAM) protein	GO:0006355	regulation of DNA-templated transcription	GO:0003723//GO:0008270//GO:0003677	RNA binding//zinc ion binding//DNA binding	--	--	--	--
Cluster-13543.48107	128.297	29.4035	2.1274	0.00045964	0.021366	TRUE	NAC	5.38e-85	NAC transcription factor 29-like [Trifolium pratense]	OX326964.1	OX326964	1241	0	Medicago arabica genome assembly, chromosome: 1	--	--	--	--	O49255	562	5.75e-67	NAC transcription factor 29 OS=Arabidopsis thaliana OX=3702 GN=NAC029 PE=2 SV=1	PF02365	No apical meristem (NAM) protein	GO:0006355	regulation of DNA-templated transcription	GO:0003677	DNA binding	--	--	--	--
Cluster-13543.9060	24.2164	7.68088	1.6557	0.00020909	0.01107	TRUE	NAC	3.77e-63	NAC domain-containing protein 104 [Medicago truncatula]||AET04757.1 NAC transcription factor-like protein [Medicago truncatula]||RHN43121.1 putative transcription factor NAM family [Medicago truncatula]	AC122164.6	AC122164	759	0	Medicago truncatula clone mth2-24h4, complete sequence	--	--	--	--	Q8GWK6	235	2.13e-21	NAC domain-containing protein 104 OS=Arabidopsis thaliana OX=3702 GN=NAC104 PE=2 SV=1	PF02365	No apical meristem (NAM) protein	GO:0006355	regulation of DNA-templated transcription	GO:0003677	DNA binding	--	--	--	--
Cluster-13543.59109	27.7831	67.8516	-1.2874	0.00084298	0.03504	TRUE	Others	2.22e-293	uncharacterized protein LOC25500959 isoform X1 [Medicago truncatula]||XP_024627531.1 uncharacterized protein LOC25500959 isoform X1 [Medicago truncatula]||XP_039685339.1 uncharacterized protein LOC25500959 isoform X1 [Medicago truncatula]	XM_013589496.3	XM_013589496	1952	0	PREDICTED: Medicago truncatula two-component response regulator ORR22 (LOC25500959), transcript variant X4, mRNA	--	--	--	--	Q5N6V8	269	7.85e-23	Two-component response regulator ORR26 OS=Oryza sativa subsp. japonica OX=39947 GN=RR26 PE=3 SV=2	PF00072	Response regulator receiver domain	GO:0000160	phosphorelay signal transduction system	--	--	--	--	--	--
Cluster-13543.32279	131.318	270.242	-1.0403	0.0012974	0.049004	TRUE	SBP	1.99e-14	squamosa promoter-binding-like protein 3 [Medicago truncatula]||AFK42236.1 unknown [Medicago truncatula]||KEH31025.1 squamosa promoter-binding-like protein [Medicago truncatula]	OX326964.1	OX326964	563	0	Medicago arabica genome assembly, chromosome: 1	--	--	--	--	P93015	150	1.36e-10	Squamosa promoter-binding-like protein 3 OS=Arabidopsis thaliana OX=3702 GN=SPL3 PE=1 SV=2	--	--	--	--	--	--	--	--	--	--
Cluster-13543.30276	183.291	71.119	1.366	0.00049615	0.022732	TRUE	SET	3.68e-48	histone-lysine N-methyltransferase SUVR5 [Medicago truncatula]||XP_024629398.1 histone-lysine N-methyltransferase SUVR5 [Medicago truncatula]||XP_024629399.1 histone-lysine N-methyltransferase SUVR5 [Medicago truncatula]||XP_024629400.1 histone-lysine N-methyltransferase SUVR5 [Medicago truncatula]||KEH20449.1 histone-lysine N-methyltransferase SUVR5-like protein [Medicago truncatula]||RHN42159.1…	OX326968.1	OX326968	662	0	Medicago arabica genome assembly, chromosome: 5	--	--	--	--	O64827	296	4.7e-27	Histone-lysine N-methyltransferase SUVR5 OS=Arabidopsis thaliana OX=3702 GN=SUVR5 PE=1 SV=3	PF00856	SET domain	--	--	GO:0005515	protein binding	--	--	KOG1082	Histone H3 (Lys9) methyltransferase SUV39H1/Clr4, required for transcriptional silencing
Cluster-13543.39390	424.435	199.234	1.09	4.4397e-05	0.0029257	TRUE	SNF2	1.28e-210	protein CHROMATIN REMODELING 24 isoform X2 [Medicago truncatula]||KEH20907.1 chromatin-remodeling complex ATPase chain [Medicago truncatula]	AC152349.12	AC152349	1260	0	Medicago truncatula clone mth2-52p10, complete sequence	K20093	ERCC6L, PICH	DNA excision repair protein ERCC-6-like	http://www.genome.jp/dbget-bin/www_bget?ko:K20093	Q8W103	1332	1.57e-158	Protein CHROMATIN REMODELING 24 OS=Arabidopsis thaliana OX=3702 GN=CHR24 PE=2 SV=1	PF08612//PF08650//PF00176//PF14817//PF04851//PF15328	TATA-binding related factor (TRF) of subunit 20 of Mediator complex//DASH complex subunit Dad4//SNF2-related domain//HAUS augmin-like complex subunit 5//Type III restriction enzyme, res subunit//Putative GRINL1B complex locus protein 2	GO:0008608//GO:0006357//GO:0051225	attachment of spindle microtubules to kinetochore//regulation of transcription by RNA polymerase II//spindle assembly	GO:0003677//GO:0005524//GO:0016787//GO:0003712	DNA binding//ATP binding//hydrolase activity//transcription coregulator activity	GO:0005667//GO:0072686//GO:0042729//GO:0016592//GO:0070652//GO:0016591	transcription regulator complex//mitotic spindle//DASH complex//mediator complex//HAUS complex//RNA polymerase II, holoenzyme	KOG0387	Transcription-coupled repair protein CSB/RAD26 (contains SNF2 family DNA-dependent ATPase domain)
Cluster-13543.54515	0	181.011	-10.047	1.2168e-07	1.6968e-05	TRUE	SNF2	9.59e-58	putative SWI/SNF-related matrix-associated actin-dependent regulator of chromatin subfamily A member 3-like 1 [Cicer arietinum]	OX326967.1	OX326967	372	0	Medicago arabica genome assembly, chromosome: 4	K15711	SMARCA3, HLTF	SWI/SNF-related matrix-associated actin-dependent regulator of chromatin subfamily A3	http://www.genome.jp/dbget-bin/www_bget?ko:K15711	Q9FF61	465	3.31e-46	Putative SWI/SNF-related matrix-associated actin-dependent regulator of chromatin subfamily A member 3-like 1 OS=Arabidopsis thaliana OX=3702 GN=At5g05130 PE=2 SV=1	PF01783//PF00097//PF16685//PF12678//PF00176	Ribosomal L32p protein family//Zinc finger, C3HC4 type (RING finger)//zinc RING finger of MSL2//RING-H2 zinc finger domain//SNF2-related domain	GO:0006412//GO:0042254	translation//ribosome biogenesis	GO:0003735//GO:0046872//GO:0061630//GO:0008270//GO:0005524	structural constituent of ribosome//metal ion binding//ubiquitin protein ligase activity//zinc ion binding//ATP binding	GO:0015934//GO:0005840	large ribosomal subunit//ribosome	KOG1002	Nucleotide excision repair protein RAD16

## Sheet: 2x_T vs 4x_T
Supplementary Table S7. Ploidy responsive transcription factor families in the 2x_T vs 4x_T dataset.
gene_id	Dip_C_readcount	Tet_C_readcount	log2FoldChange	pvalue	padj	significant	tf_Family	NR Evalue	NR Description	NT GI	NT ID	NT Score	NT Evalue	NT Description	KO ID	KO Name	KO Description	Http Link	Swissprot ID	Swissprot Score	Swissprot Evalue	Swissprot Description	PFAM ID	PFAM description	Gene Ontology Biological Pathway	BP Description	Gene Ontology Molecular Function	MF Description	Gene Ontology Cellular Component	CC Description	KOG ID	KOG Description
Cluster-13543.1400	3.43992	38.3473	-3.4931	1.6443e-05	0.0015945	TRUE	AP2/ERF->AP2/ERF-ERF	2.74e-60	ethylene-responsive transcription factor 13 [Medicago truncatula]||KEH17838.1 AP2 domain class transcription factor [Medicago truncatula]||RHN38632.1 putative transcription factor AP2-EREBP family [Medicago truncatula]	XM_013588359.3	XM_013588359	601	0	PREDICTED: Medicago truncatula ethylene-responsive transcription factor 13 (LOC25500043), mRNA	K09286	EREBP	EREBP-like factor	http://www.genome.jp/dbget-bin/www_bget?ko:K09286	Q8L9K1	220	5.53e-20	Ethylene-responsive transcription factor 13 OS=Arabidopsis thaliana OX=3702 GN=ERF13 PE=1 SV=2	PF00847	AP2 domain	GO:0006355	regulation of DNA-templated transcription	GO:0003700	DNA-binding transcription factor activity	GO:0005667	transcription regulator complex	--	--
Cluster-13543.54418	6.66535	39.7598	-2.573	1.8477e-07	3.9243e-05	TRUE	ARID	3.39e-168	AT-rich interactive domain-containing protein 2 [Medicago truncatula]||KEH21090.1 ARID/bright DNA-binding domain protein [Medicago truncatula]||RHN43377.1 putative transcription factor & chromatin remodeling ARID family [Medicago truncatula]	OX326964.1	OX326964	753	0	Medicago arabica genome assembly, chromosome: 1	--	--	--	--	Q84JT7	268	4.04e-24	AT-rich interactive domain-containing protein 1 OS=Arabidopsis thaliana OX=3702 GN=ARID1 PE=2 SV=1	PF01388	ARID/BRIGHT DNA binding domain	--	--	GO:0003677	DNA binding	--	--	--	--
Cluster-3055.0	3.18031	14.3616	-2.1674	0.0002926	0.015875	TRUE	B3->B3	4.89e-72	B3 domain-containing protein REM9-like isoform X2 [Medicago truncatula]	XM_039832443.1	XM_039832443	278	1.7932e-141	PREDICTED: Medicago truncatula B3 domain-containing protein REM9-like (LOC120579732), transcript variant X1, mRNA	--	--	--	--	--	--	--	--	PF02362	B3 DNA binding domain	--	--	GO:0003677	DNA binding	--	--	--	--
Cluster-13543.25524	8.27156	24.789	-1.5766	0.00041534	0.021003	TRUE	B3->B3-ARF	5.07e-38	auxin response factor 5-like [Cicer arietinum]	XM_003612208.4	XM_003612208	310	3.73375e-159	PREDICTED: Medicago truncatula DNA-directed RNA polymerase II subunit RPB1 (LOC11434004), mRNA	K14486	K14486, ARF	auxin response factor	http://www.genome.jp/dbget-bin/www_bget?ko:K14486	P93024	359	5.43e-34	Auxin response factor 5 OS=Arabidopsis thaliana OX=3702 GN=ARF5 PE=1 SV=3	--	--	--	--	--	--	--	--	--	--
Cluster-13543.5231	1.17198	20.3442	-4.0991	0.00075491	0.033034	TRUE	B3->B3-ARF	5.17e-196	auxin response factor 17 [Medicago truncatula]||RHN56017.1 putative transcription factor ARF family [Medicago truncatula]	XM_024784888.1	XM_024784888	729	0	PREDICTED: Medicago truncatula auxin response factor 17 (LOC11427344), mRNA	--	--	--	--	Q84WU6	520	4.62e-57	Auxin response factor 17 OS=Arabidopsis thaliana OX=3702 GN=ARF17 PE=2 SV=1	PF06507//PF02362	Auxin response factor//B3 DNA binding domain	GO:0006355//GO:0009725	regulation of DNA-templated transcription//response to hormone	GO:0003677	DNA binding	GO:0005634	nucleus	--	--
Cluster-13543.20120	37.126	94.8075	-1.3531	0.00045467	0.02258	TRUE	bHLH	7.45e-112	transcription factor bHLH35 [Medicago truncatula]||AES65328.1 transcription factor [Medicago truncatula]||RHN73463.1 putative transcription factor bHLH family [Medicago truncatula]	XM_003595029.4	XM_003595029	460	0	PREDICTED: Medicago truncatula transcription factor bHLH35 (LOC11441152), mRNA	--	--	--	--	Q2HIV9	517	7.24e-61	Transcription factor bHLH35 OS=Arabidopsis thaliana OX=3702 GN=BHLH35 PE=2 SV=1	PF00010	Helix-loop-helix DNA-binding domain	--	--	GO:0046983	protein dimerization activity	--	--	--	--
Cluster-13543.4479	89.5754	43.2143	1.0493	0.0006465	0.029444	TRUE	bHLH	8.66e-117	transcription factor bHLH115 [Medicago truncatula]||AES67293.1 BHLH domain class transcription factor [Medicago truncatula]||AFK41880.1 unknown [Medicago truncatula]||RHN75602.1 putative transcription factor bHLH family [Medicago truncatula]	XM_003596994.4	XM_003596994	857	0	PREDICTED: Medicago truncatula transcription factor bHLH115 (LOC11408870), mRNA	--	--	--	--	Q9FH37	340	1.52e-35	Transcription factor ILR3 OS=Arabidopsis thaliana OX=3702 GN=ILR3 PE=1 SV=1	PF08961//PF13476//PF01496//PF07851//PF00170//PF06156//PF08172//PF05837//PF00010//PF06005//PF01166	Nuclear receptor-binding factor 2, autophagy regulator//AAA domain//V-type ATPase 116kDa subunit family//TMPIT-like protein//bZIP transcription factor//Initiation control protein YabA//CASP C terminal//Centromere protein H (CENP-H)//Helix-loop-helix DNA-binding domain//Cell division protein ZapB//TSC-22/dip/bun family	GO:0006891//GO:0006914//GO:0090529//GO:0051382//GO:1902600//GO:0006119//GO:0006357//GO:0006260//GO:0043093//GO:0006355	intra-Golgi vesicle-mediated transport//autophagy//cell septum assembly//kinetochore assembly//proton transmembrane transport//oxidative phosphorylation//regulation of transcription by RNA polymerase II//DNA replication//FtsZ-dependent cytokinesis//regulation of DNA-templated transcription	GO:0003700//GO:0046983//GO:0046961	DNA-binding transcription factor activity//protein dimerization activity//proton-transporting ATPase activity, rotational mechanism	GO:0000776//GO:0005667//GO:0033179//GO:0030173//GO:0005737	kinetochore//transcription regulator complex//proton-transporting V-type ATPase, V0 domain//obsolete integral component of Golgi membrane//cytoplasm	--	--
Cluster-13543.10458	32.6862	2.69397	3.5927	0.00039717	0.020237	TRUE	bZIP	8.07e-119	basic leucine zipper 34 [Medicago truncatula]||AES89747.1 bZIP family transcription factor [Medicago truncatula]||RHN61832.1 putative transcription factor bZIP family [Medicago truncatula]	OX326964.1	OX326964	1176	0	Medicago arabica genome assembly, chromosome: 1	--	--	--	--	F4IN23	473	1.57e-51	Basic leucine zipper 34 OS=Arabidopsis thaliana OX=3702 GN=BZIP34 PE=1 SV=1	PF01412//PF00170//PF07716//PF14817//PF03131	Putative GTPase activating protein for Arf//bZIP transcription factor//Basic region leucine zipper//HAUS augmin-like complex subunit 5//bZIP Maf transcription factor	GO:0006355//GO:0051225	regulation of DNA-templated transcription//spindle assembly	GO:0003700//GO:0005096//GO:0003677	DNA-binding transcription factor activity//GTPase activator activity//DNA binding	GO:0070652//GO:0005667	HAUS complex//transcription regulator complex	--	--
Cluster-13543.21249	167.993	72.6009	1.2093	3.6914e-06	0.00046927	TRUE	bZIP	1.59e-25	bZIP DNA binding protein, partial [Cicer arietinum]	OX326966.1	OX326966	301	3.94781e-154	Medicago arabica genome assembly, chromosome: 3	--	--	--	--	Q8H1F0	260	3.42e-22	bZIP transcription factor 29 OS=Arabidopsis thaliana OX=3702 GN=BZIP29 PE=2 SV=1	PF00170//PF07716//PF03131	bZIP transcription factor//Basic region leucine zipper//bZIP Maf transcription factor	GO:0006355	regulation of DNA-templated transcription	GO:0003677//GO:0003700	DNA binding//DNA-binding transcription factor activity	GO:0005667	transcription regulator complex	--	--
Cluster-13543.6336	0.785664	6.45443	-3.0421	0.00051157	0.02468	TRUE	C2C2->C2C2-GATA	--	--	OX326968.1	OX326968	188	9.649e-92	Medicago arabica genome assembly, chromosome: 5	--	--	--	--	--	--	--	--	PF00320	GATA zinc finger	GO:0006355	regulation of DNA-templated transcription	GO:0043565	sequence-specific DNA binding	--	--	--	--
Cluster-13543.8533	10.7949	73.0242	-2.7506	1.3798e-18	4.6213e-15	TRUE	C2H2	7.62e-137	zinc finger protein 1 [Medicago truncatula]||AES73564.1 zinc finger-like protein [Medicago truncatula]||RHN70585.1 putative transcription factor C2H2 family [Medicago truncatula]	XM_003603265.4	XM_003603265	610	0	PREDICTED: Medicago truncatula zinc finger protein 1 (LOC11429951), mRNA	--	--	--	--	Q39262	237	7.21e-22	Zinc finger protein 3 OS=Arabidopsis thaliana OX=3702 GN=ZFP3 PE=1 SV=1	--	--	--	--	--	--	--	--	--	--
Cluster-13543.52071	17.7113	363.526	-4.3574	4.987e-05	0.0039097	TRUE	C3H	4.86e-40	putative EamA domain-containing protein [Medicago truncatula]	OX326965.1	OX326965	649	0	Medicago arabica genome assembly, chromosome: 2	--	--	--	--	Q9C9F5	249	2.82e-22	Zinc finger CCCH domain-containing protein 15 OS=Arabidopsis thaliana OX=3702 GN=C3H15 PE=1 SV=1	PF06072//PF00642	Alphaherpesvirus tegument protein US9//Zinc finger C-x8-C-x5-C-x3-H type (and similar)	GO:0075733	intracellular transport of virus	GO:0046872	metal ion binding	--	--	KOG1677	CCCH-type Zn-finger protein
Cluster-13543.20925	6.46152	97.2733	-3.9074	5.8511e-09	1.9522e-06	TRUE	FAR1	2.02e-78	protein FAR-RED IMPAIRED RESPONSE 1-like [Trifolium pratense]	OX326966.1	OX326966	921	0	Medicago arabica genome assembly, chromosome: 3	--	--	--	--	Q9SSQ4	210	7.28e-16	Protein FAR1-RELATED SEQUENCE 6 OS=Arabidopsis thaliana OX=3702 GN=FRS6 PE=2 SV=1	PF02170//PF15838//PF04882	PAZ domain//LLLL and CFNLAS motif-containing protein 1//Peroxin-3	GO:0007342//GO:0007031	fusion of sperm to egg plasma membrane involved in single fertilization//peroxisome organization	GO:0005515	protein binding	GO:0005779	obsolete integral component of peroxisomal membrane	--	--
Cluster-13543.54886	0.406073	19.3899	-5.4215	9.464e-09	2.9645e-06	TRUE	FAR1	8.72e-52	FAR1 DNA-binding domain protein [Medicago truncatula]	AC149304.11	AC149304	549	0	Medicago truncatula clone mth2-76g4, complete sequence	--	--	--	--	--	--	--	--	--	--	--	--	--	--	--	--	--	--
Cluster-13543.43014	2.55925	43.9577	-4.0992	1.0109e-10	5.4005e-08	TRUE	GARP->GARP-G2-like	8.99e-26	two-component response regulator-like APRR2 [Cicer arietinum]||XP_004509000.1 two-component response regulator-like APRR2 [Cicer arietinum]||XP_012573646.1 two-component response regulator-like APRR2 [Cicer arietinum]||XP_012573647.1 two-component response regulator-like APRR2 [Cicer arietinum]	XR_003011569.2	XR_003011569	146	1.02432e-68	PREDICTED: Medicago truncatula two-component response regulator-like APRR2 (LOC25493550), transcript variant X3, misc_RNA	--	--	--	--	Q6LA43	187	4.68e-16	Two-component response regulator-like APRR2 OS=Arabidopsis thaliana OX=3702 GN=APRR2 PE=2 SV=2	PF00525	Alpha crystallin A chain, N terminal	GO:0007423	sensory organ development	GO:0005212	structural constituent of eye lens	--	--	--	--
Cluster-13543.12539	22.2072	81.1564	-1.8729	0.00038115	0.019582	TRUE	GNAT	8.06e-116	uncharacterized N-acetyltransferase p20 [Medicago truncatula]||AFK47955.1 unknown [Medicago truncatula]||KEH21910.1 acetyltransferase (GNAT) domain protein [Medicago truncatula]	XM_013592429.3	XM_013592429	646	0	PREDICTED: Medicago truncatula uncharacterized N-acetyltransferase p20 (LOC25497720), mRNA	--	--	--	--	O31633	174	1.7e-13	Putative [ribosomal protein S5]-alanine N-acetyltransferase OS=Bacillus subtilis (strain 168) OX=224308 GN=yjcK PE=3 SV=1	PF00583//PF13302	Acetyltransferase (GNAT) family//Acetyltransferase (GNAT) domain	GO:0042967	obsolete acyl-carrier-protein biosynthetic process	GO:0008080	N-acetyltransferase activity	--	--	--	--
Cluster-13543.3541	7.61069	85.2115	-3.4805	0.00031612	0.016847	TRUE	HMG	2.7e-11	FACT complex subunit SSRP1 [Glycine soja]	AC131026.11	AC131026	315	5.11013e-162	Medicago truncatula clone mth2-6e18, complete sequence	K09272	SSRP1, POB3	FACT complex subunit SSRP1/POB3	http://www.genome.jp/dbget-bin/www_bget?ko:K09272	O04235	172	1.46e-11	FACT complex subunit SSRP1 OS=Vicia faba OX=3906 GN=SSRP1 PE=2 SV=1	--	--	--	--	--	--	--	--	--	--
Cluster-13543.38166	38.2448	86.5612	-1.1769	0.0001759	0.010591	TRUE	Jumonji	3.23e-76	putative transcription factor & chromatin remodeling &Metalloenzymes JmjC family [Medicago truncatula]	XM_024775169.2	XM_024775169	621	0	PREDICTED: Medicago truncatula lysine-specific demethylase JMJ25 (LOC11445522), mRNA	K15601	KDM3	0	http://www.genome.jp/dbget-bin/www_bget?ko:K15601	C0SUU8	444	1.98e-48	Lysine-specific demethylase JMJ26 OS=Arabidopsis thaliana OX=3702 GN=JMJ26 PE=2 SV=1	--	--	--	--	--	--	--	--	KOG1356	Putative transcription factor 5qNCA, contains JmjC domain
Cluster-13543.14513	2.82599	15.4124	-2.4316	0.00010765	0.0072668	TRUE	LOB	3.54e-159	LOB domain-containing protein 40 [Medicago truncatula]||AES74950.1 seed specific protein Bn15D17A [Medicago truncatula]	XM_003618684.4	XM_003618684	907	0	PREDICTED: Medicago truncatula LOB domain-containing protein 40 (LOC11407695), mRNA	--	--	--	--	Q9M886	635	3.79e-80	LOB domain-containing protein 41 OS=Arabidopsis thaliana OX=3702 GN=LBD41 PE=2 SV=1	--	--	--	--	--	--	--	--	--	--
Cluster-13543.16406	28.0955	8.59117	1.7106	4.2626e-05	0.0034529	TRUE	MADS->MADS-M-type	6.28e-148	agamous-like MADS-box protein AGL65 isoform X2 [Medicago truncatula]	OX326968.1	OX326968	649	0	Medicago arabica genome assembly, chromosome: 5	--	--	--	--	Q7X9I0	502	8.28e-56	Agamous-like MADS-box protein AGL65 OS=Arabidopsis thaliana OX=3702 GN=AGL65 PE=1 SV=1	PF00319	SRF-type transcription factor (DNA-binding and dimerisation domain)	--	--	GO:0003677//GO:0046983	DNA binding//protein dimerization activity	--	--	--	--
Cluster-13543.36895	65.3733	31.6111	1.0443	0.00010673	0.0072161	TRUE	MADS->MADS-M-type	8.53e-66	agamous-like MADS-box protein AGL80 [Medicago truncatula]||KEH34463.1 MADS-box transcription factor family protein [Medicago truncatula]||RHN67860.1 putative transcription factor MADS-type1 family [Medicago truncatula]	OX326967.1	OX326967	518	0	Medicago arabica genome assembly, chromosome: 4	--	--	--	--	Q9FJK3	267	1.03e-26	Agamous-like MADS-box protein AGL80 OS=Arabidopsis thaliana OX=3702 GN=AGL80 PE=1 SV=1	PF00319	SRF-type transcription factor (DNA-binding and dimerisation domain)	--	--	GO:0003677//GO:0046983	DNA binding//protein dimerization activity	--	--	--	--
Cluster-13543.37709	28.1004	197.045	-2.8079	5.6306e-12	4.1552e-09	TRUE	MADS->MADS-M-type	1.89e-68	putative protein kinase RLK-Pelle-DLSV family [Medicago truncatula]	KF159804.1	KF159804	313	2.53672e-161	Medicago truncatula cultivar Jemalong A17 MADS-box transcription factor AGAMOUSa (AGa) mRNA, complete cds	--	--	--	--	Q39086	434	4.83e-48	Receptor-like serine/threonine-protein kinase SD1-7 OS=Arabidopsis thaliana OX=3702 GN=SD17 PE=1 SV=1	PF00319//PF07714//PF00069	SRF-type transcription factor (DNA-binding and dimerisation domain)//Protein tyrosine and serine/threonine kinase//Protein kinase domain	GO:0006468	protein phosphorylation	GO:0046983//GO:0005524//GO:0003677//GO:0004672	protein dimerization activity//ATP binding//DNA binding//protein kinase activity	--	--	--	--
Cluster-9431.1	7.70761	1.06562	2.8665	0.00131	0.049856	TRUE	MYB->MYB	1.43e-151	myb transcription factor [Medicago truncatula]	XM_003626078.4	XM_003626078	1079	0	PREDICTED: Medicago truncatula transcription factor MYB61 (LOC11423423), mRNA	K09422	MYBP	transcription factor MYB, plant	http://www.genome.jp/dbget-bin/www_bget?ko:K09422	Q8LPH6	539	8.15e-63	Transcription factor MYB86 OS=Arabidopsis thaliana OX=3702 GN=MYB86 PE=2 SV=1	PF09111	SLIDE	GO:0006338	chromatin remodeling	GO:0003677	DNA binding	GO:0005634	nucleus	--	--
Cluster-13543.45936	27.3632	102.322	-1.9051	3.1075e-06	0.00041063	TRUE	MYB->MYB-related	3.94e-246	transcription factor MYB61 isoform X1 [Medicago truncatula]||KEH43172.1 myb transcription factor MYB64 [Medicago truncatula]||RHN80952.1 putative transcription factor MYB-HB-like family [Medicago truncatula]	XM_013613680.3	XM_013613680	1248	0	PREDICTED: Medicago truncatula transcription factor MYB61 (LOC25484733), transcript variant X1, mRNA	K09422	MYBP	transcription factor MYB, plant	http://www.genome.jp/dbget-bin/www_bget?ko:K09422	Q8VZQ2	488	3.7e-55	Transcription factor MYB61 OS=Arabidopsis thaliana OX=3702 GN=MYB61 PE=2 SV=1	PF13499//PF02872	EF-hand domain pair//5'-nucleotidase, C-terminal domain	GO:0009166	nucleotide catabolic process	GO:0005509//GO:0016787	calcium ion binding//hydrolase activity	--	--	--	--
Cluster-13543.17660	63.8296	22.4333	1.5074	0.00021357	0.012327	TRUE	Others	4.17e-51	two-component response regulator ARR9 [Medicago truncatula]||RHN65706.1 putative response regulator and transcription factor RR-A-type family [Medicago truncatula]	AC144404.35	AC144404	607	0	Medicago truncatula chromosome 8 clone mth2-19f21, complete sequence	K14492	ARR-A	two-component response regulator ARR-A family	http://www.genome.jp/dbget-bin/www_bget?ko:K14492	Q4GZK2	291	1.51e-28	Two-component response regulator ORR9 OS=Oryza sativa subsp. indica OX=39946 GN=RR9 PE=2 SV=1	PF00072//PF06203	Response regulator receiver domain//CCT motif	GO:0000160	phosphorelay signal transduction system	GO:0005515	protein binding	--	--	--	--
Cluster-13543.31230	480.467	1216.34	-1.3406	3.9463e-10	1.8377e-07	TRUE	Others	5.6e-192	uncharacterized protein LOC11446456 isoform X1 [Medicago truncatula]||AES72485.1 CCT motif protein [Medicago truncatula]||RHN69622.1 putative transcription factor C2C2-CO-like family [Medicago truncatula]	XM_003602186.4	XM_003602186	1161	0	PREDICTED: Medicago truncatula uncharacterized LOC11446456 (LOC11446456), transcript variant X1, mRNA	--	--	--	--	Q9FHH8	130	8.74e-07	Zinc finger protein CONSTANS-LIKE 5 OS=Arabidopsis thaliana OX=3702 GN=COL5 PE=2 SV=2	PF06203	CCT motif	--	--	GO:0005515	protein binding	--	--	--	--
Cluster-13543.43686	56.1249	26.8462	1.0626	1.3904e-05	0.0013981	TRUE	Others	9.13e-60	paired amphipathic helix protein [Medicago truncatula]||RHN82060.1 putative transcription regulator Others family [Medicago truncatula]	AC174280.11	AC174280	756	0	Medicago truncatula clone mth2-11n6, complete sequence	--	--	--	--	Q9SRH9	197	3.7e-14	Paired amphipathic helix protein Sin3-like 1 OS=Arabidopsis thaliana OX=3702 GN=SNL1 PE=1 SV=2	PF07820//PF01580//PF02671	TraC-like protein//FtsK/SpoIIIE family//Paired amphipathic helix repeat	GO:0000746//GO:0006355	obsolete conjugation//regulation of DNA-templated transcription	GO:0000166//GO:0005524//GO:0003677	nucleotide binding//ATP binding//DNA binding	--	--	--	--
Cluster-13543.53329	153.637	64.7986	1.2456	3.5093e-06	0.0004494	TRUE	SBP	9.31e-154	putative squamosa promoter-binding-like protein 19 [Medicago truncatula]||KEH32045.1 LIGULELESS 1 protein, putative [Medicago truncatula]||RHN63745.1 putative transcription factor SBP family [Medicago truncatula]	XM_013602560.3	XM_013602560	1090	0	PREDICTED: Medicago truncatula putative squamosa promoter-binding-like protein 19 (LOC25493905), mRNA	--	--	--	--	Q94JW8	395	5.21e-40	Squamosa promoter-binding-like protein 6 OS=Arabidopsis thaliana OX=3702 GN=SPL6 PE=1 SV=2	PF03110//PF06463//PF02731	SBP domain//Molybdenum Cofactor Synthesis C//SKIP/SNW domain	GO:0000398//GO:0006777	mRNA splicing, via spliceosome//Mo-molybdopterin cofactor biosynthetic process	GO:0003677//GO:0051539	DNA binding//4 iron, 4 sulfur cluster binding	GO:0005681//GO:0019008	spliceosomal complex//molybdopterin synthase complex	--	--
Cluster-19180.0	15.8641	4.05729	1.9479	0.00024716	0.013937	TRUE	SBP	9.31e-118	squamosa promoter-binding-like protein 7 [Medicago truncatula]||KEH22349.1 squamosa promoter-binding-like protein [Medicago truncatula]||RHN45500.1 putative transcription factor SBP family [Medicago truncatula]	XM_013592868.3	XM_013592868	879	0	PREDICTED: Medicago truncatula squamosa promoter-binding-like protein 7 (LOC25499846), mRNA	--	--	--	--	Q01JD1	409	1.33e-45	Squamosa promoter-binding-like protein 7 OS=Oryza sativa subsp. indica OX=39946 GN=SPL7 PE=2 SV=1	PF03110	SBP domain	--	--	GO:0003677	DNA binding	--	--	--	--
Cluster-13543.30276	213.318	85.3392	1.3187	7.4987e-06	0.00083824	TRUE	SET	3.68e-48	histone-lysine N-methyltransferase SUVR5 [Medicago truncatula]||XP_024629398.1 histone-lysine N-methyltransferase SUVR5 [Medicago truncatula]||XP_024629399.1 histone-lysine N-methyltransferase SUVR5 [Medicago truncatula]||XP_024629400.1 histone-lysine N-methyltransferase SUVR5 [Medicago truncatula]||KEH20449.1 histone-lysine N-methyltransferase SUVR5-like protein [Medicago truncatula]||RHN42159.1…	OX326968.1	OX326968	662	0	Medicago arabica genome assembly, chromosome: 5	--	--	--	--	O64827	296	4.7e-27	Histone-lysine N-methyltransferase SUVR5 OS=Arabidopsis thaliana OX=3702 GN=SUVR5 PE=1 SV=3	PF00856	SET domain	--	--	GO:0005515	protein binding	--	--	KOG1082	Histone H3 (Lys9) methyltransferase SUV39H1/Clr4, required for transcriptional silencing
Cluster-13543.39390	440.762	160.727	1.4539	1.0347e-08	3.1952e-06	TRUE	SNF2	1.28e-210	protein CHROMATIN REMODELING 24 isoform X2 [Medicago truncatula]||KEH20907.1 chromatin-remodeling complex ATPase chain [Medicago truncatula]	AC152349.12	AC152349	1260	0	Medicago truncatula clone mth2-52p10, complete sequence	K20093	ERCC6L, PICH	DNA excision repair protein ERCC-6-like	http://www.genome.jp/dbget-bin/www_bget?ko:K20093	Q8W103	1332	1.57e-158	Protein CHROMATIN REMODELING 24 OS=Arabidopsis thaliana OX=3702 GN=CHR24 PE=2 SV=1	PF08612//PF08650//PF00176//PF14817//PF04851//PF15328	TATA-binding related factor (TRF) of subunit 20 of Mediator complex//DASH complex subunit Dad4//SNF2-related domain//HAUS augmin-like complex subunit 5//Type III restriction enzyme, res subunit//Putative GRINL1B complex locus protein 2	GO:0008608//GO:0006357//GO:0051225	attachment of spindle microtubules to kinetochore//regulation of transcription by RNA polymerase II//spindle assembly	GO:0003677//GO:0005524//GO:0016787//GO:0003712	DNA binding//ATP binding//hydrolase activity//transcription coregulator activity	GO:0005667//GO:0072686//GO:0042729//GO:0016592//GO:0070652//GO:0016591	transcription regulator complex//mitotic spindle//DASH complex//mediator complex//HAUS complex//RNA polymerase II, holoenzyme	KOG0387	Transcription-coupled repair protein CSB/RAD26 (contains SNF2 family DNA-dependent ATPase domain)
Cluster-13543.54515	0	279.447	-10.556	6.4028e-08	1.575e-05	TRUE	SNF2	9.59e-58	putative SWI/SNF-related matrix-associated actin-dependent regulator of chromatin subfamily A member 3-like 1 [Cicer arietinum]	OX326967.1	OX326967	372	0	Medicago arabica genome assembly, chromosome: 4	K15711	SMARCA3, HLTF	SWI/SNF-related matrix-associated actin-dependent regulator of chromatin subfamily A3	http://www.genome.jp/dbget-bin/www_bget?ko:K15711	Q9FF61	465	3.31e-46	Putative SWI/SNF-related matrix-associated actin-dependent regulator of chromatin subfamily A member 3-like 1 OS=Arabidopsis thaliana OX=3702 GN=At5g05130 PE=2 SV=1	PF01783//PF00097//PF16685//PF12678//PF00176	Ribosomal L32p protein family//Zinc finger, C3HC4 type (RING finger)//zinc RING finger of MSL2//RING-H2 zinc finger domain//SNF2-related domain	GO:0006412//GO:0042254	translation//ribosome biogenesis	GO:0003735//GO:0046872//GO:0061630//GO:0008270//GO:0005524	structural constituent of ribosome//metal ion binding//ubiquitin protein ligase activity//zinc ion binding//ATP binding	GO:0015934//GO:0005840	large ribosomal subunit//ribosome	KOG1002	Nucleotide excision repair protein RAD16
Cluster-14499.0	3.15985	13.5701	-2.1264	0.00031043	0.016635	TRUE	Tify	1.58e-52	protein TIFY 6B-like isoform X3 [Cicer arietinum]	OX326971.1	OX326971	566	0	Medicago arabica genome assembly, chromosome: 8	K13464	JAZ	jasmonate ZIM domain-containing protein	http://www.genome.jp/dbget-bin/www_bget?ko:K13464	A2YVF1	147	8.52e-09	Protein TIFY 6a OS=Oryza sativa subsp. indica OX=39946 GN=TIFY6A PE=3 SV=1	PF06203	CCT motif	--	--	GO:0005515	protein binding	--	--	--	--
Cluster-13543.15289	34.5342	69.2625	-1.0022	0.0010457	0.042188	TRUE	WRKY	2.28e-315	probable WRKY transcription factor 33 [Medicago truncatula]||KEH28815.1 WRKY transcription factor [Medicago truncatula]||RHN58675.1 putative transcription factor WRKY family [Medicago truncatula]	XM_013599330.3	XM_013599330	973	0	PREDICTED: Medicago truncatula probable WRKY transcription factor 33 (LOC25491419), mRNA	K13424	WRKY33	WRKY transcription factor 33	http://www.genome.jp/dbget-bin/www_bget?ko:K13424	Q8S8P5	626	1.12e-71	Probable WRKY transcription factor 33 OS=Arabidopsis thaliana OX=3702 GN=WRKY33 PE=1 SV=2	PF03106//PF15060//PF08053//PF10324	WRKY DNA -binding domain//Differentiation and proliferation regulator//Tryptophanase operon leader peptide//Serpentine type 7TM GPCR chemoreceptor Srw	GO:0031554//GO:0031556//GO:0007275//GO:0006355//GO:0007187//GO:0030154	regulation of termination of DNA-templated transcription//transcriptional attenuation by ribosome//multicellular organism development//regulation of DNA-templated transcription//G protein-coupled receptor signaling pathway, coupled to cyclic nucleotide second messenger//cell differentiation	GO:0003700//GO:0043565//GO:0008528	DNA-binding transcription factor activity//sequence-specific DNA binding//G protein-coupled peptide receptor activity	GO:0005667	transcription regulator complex	--	--
Cluster-13543.16816	6.78207	31.1295	-2.1986	0.00015107	0.0093899	TRUE	WRKY	5.31e-115	probable WRKY transcription factor 75 [Medicago truncatula]||KEH21958.1 WRKY family transcription factor [Medicago truncatula]||KEH21975.1 WRKY family transcription factor [Medicago truncatula]||RHN44937.1 putative transcription factor WRKY family [Medicago truncatula]	XM_013592477.3	XM_013592477	727	0	PREDICTED: Medicago truncatula probable WRKY transcription factor 75 (LOC25497756), mRNA	--	--	--	--	Q9FYA2	454	2.91e-55	Probable WRKY transcription factor 75 OS=Arabidopsis thaliana OX=3702 GN=WRKY75 PE=1 SV=1	PF03106	WRKY DNA -binding domain	GO:0006355	regulation of DNA-templated transcription	GO:0003700//GO:0043565	DNA-binding transcription factor activity//sequence-specific DNA binding	GO:0005667	transcription regulator complex	--	--
Cluster-13543.32774	14.5805	65.1665	-2.16	2.7649e-06	0.00037503	TRUE	WRKY	2.87e-98	WRKY family transcription factor [Medicago truncatula]	AC160628.37	AC160628	823	0	Medicago truncatula clone mth2-187a11, complete sequence	--	--	--	--	Q9LP56	326	2.94e-33	Probable WRKY transcription factor 65 OS=Arabidopsis thaliana OX=3702 GN=WRKY65 PE=2 SV=1	PF03106//PF01972	WRKY DNA -binding domain//Serine dehydrogenase proteinase	GO:0006355	regulation of DNA-templated transcription	GO:0043565//GO:0003700	sequence-specific DNA binding//DNA-binding transcription factor activity	GO:0005667	transcription regulator complex	--	--
Cluster-13543.6034	5.29714	40.0279	-2.9259	0.00068795	0.030832	TRUE	WRKY	4.37e-176	transcription factor WRKY4 [Medicago sativa]	XM_003588783.4	XM_003588783	878	0	PREDICTED: Medicago truncatula probable WRKY transcription factor 40 (LOC11435998), mRNA	--	--	--	--	Q9SAH7	389	9.39e-43	Probable WRKY transcription factor 40 OS=Arabidopsis thaliana OX=3702 GN=WRKY40 PE=1 SV=1	PF09787//PF10473//PF03106	Golgin subfamily A member 5//Leucine-rich repeats of kinetochore protein Cenp-F/LEK1//WRKY DNA -binding domain	GO:0006355//GO:0007030	regulation of DNA-templated transcription//Golgi organization	GO:0043565//GO:0003700//GO:0070840//GO:0008134//GO:0042803	sequence-specific DNA binding//DNA-binding transcription factor activity//dynein complex binding//transcription factor binding//protein homodimerization activity	GO:0005667	transcription regulator complex	--	--
Cluster-13543.6736	10.5066	49.1205	-2.2182	6.6338e-05	0.004908	TRUE	WRKY	1.25e-134	probable WRKY transcription factor 47 [Trifolium pratense]	OX326968.1	OX326968	527	0	Medicago arabica genome assembly, chromosome: 5	--	--	--	--	Q9XEC3	393	2.01e-40	WRKY transcription factor 42 OS=Arabidopsis thaliana OX=3702 GN=WRKY42 PE=1 SV=1	PF03106	WRKY DNA -binding domain	GO:0006355	regulation of DNA-templated transcription	GO:0043565//GO:0003700	sequence-specific DNA binding//DNA-binding transcription factor activity	GO:0005667	transcription regulator complex	--	--
Cluster-13543.7986	9.76557	1.2674	2.9502	0.00017246	0.010429	TRUE	WRKY	1.3e-196	probable WRKY transcription factor 49 [Medicago truncatula]||KEH22907.1 WRKY family transcription factor [Medicago truncatula]||RHN46133.1 putative transcription factor WRKY family [Medicago truncatula]	XM_013593426.3	XM_013593426	877	0	PREDICTED: Medicago truncatula probable WRKY transcription factor 49 (LOC25498501), mRNA	--	--	--	--	Q9FHR7	410	1.42e-46	Probable WRKY transcription factor 49 OS=Arabidopsis thaliana OX=3702 GN=WRKY49 PE=1 SV=1	PF03106	WRKY DNA -binding domain	GO:0006355	regulation of DNA-templated transcription	GO:0043565//GO:0003700	sequence-specific DNA binding//DNA-binding transcription factor activity	GO:0005667	transcription regulator complex	--	--

## Sheet: 2x_T vs 2x_C
Supplementary Table S7. Ploidy responsive transcription factor families in the 2x_T vs 2x_C dataset.
gene_id	Dip_C_readcount	Tet_C_readcount	log2FoldChange	pvalue	padj	significant	tf_Family	NR Evalue	NR Description	NT GI	NT ID	NT Score	NT Evalue	NT Description	KO ID	KO Name	KO Description	Http Link	Swissprot ID	Swissprot Score	Swissprot Evalue	Swissprot Description	PFAM ID	PFAM description	Gene Ontology Biological Pathway	BP Description	Gene Ontology Molecular Function	MF Description	Gene Ontology Cellular Component	CC Description	KOG ID	KOG Description
Cluster-13543.1767	10.5973	2.10478	2.3175	0.00059851	0.038053	TRUE	AP2/ERF->AP2/ERF-AP2	1.98e-237	AP2 domain transcription factor [Medicago truncatula]||RHN40481.1 putative transcription factor AP2-EREBP family [Medicago truncatula]	XM_039829635.1	XM_039829635	936	0	PREDICTED: Medicago truncatula ethylene-responsive transcription factor WRI1 (LOC11410800), transcript variant X3, mRNA	--	--	--	--	Q6X5Y6	818	4.65e-103	Ethylene-responsive transcription factor WRI1 OS=Arabidopsis thaliana OX=3702 GN=WRI1 PE=1 SV=1	PF00847	AP2 domain	GO:0006355	regulation of DNA-templated transcription	GO:0003700	DNA-binding transcription factor activity	GO:0005667	transcription regulator complex	--	--
Cluster-13543.15044	502.002	229.49	1.1288	6.9293e-07	0.00027433	TRUE	AP2/ERF->AP2/ERF-ERF	2.37e-110	ERF014 [Medicago falcata]	OX326967.1	OX326967	591	0	Medicago arabica genome assembly, chromosome: 4	K09286	EREBP	EREBP-like factor	http://www.genome.jp/dbget-bin/www_bget?ko:K09286	Q8LC30	385	4.43e-45	Ethylene-responsive transcription factor RAP2-1 OS=Arabidopsis thaliana OX=3702 GN=RAP2-1 PE=2 SV=1	PF00847	AP2 domain	GO:0006355	regulation of DNA-templated transcription	GO:0003700	DNA-binding transcription factor activity	GO:0005667	transcription regulator complex	--	--
Cluster-13543.15977	483.867	174.655	1.4688	4.3748e-08	3.017e-05	TRUE	AP2/ERF->AP2/ERF-ERF	1.43e-111	dehydration-response DNA binding protein [Medicago falcata]	OX326965.1	OX326965	835	0	Medicago arabica genome assembly, chromosome: 2	K09286	EREBP	EREBP-like factor	http://www.genome.jp/dbget-bin/www_bget?ko:K09286	Q8LC30	361	1.41e-40	Ethylene-responsive transcription factor RAP2-1 OS=Arabidopsis thaliana OX=3702 GN=RAP2-1 PE=2 SV=1	PF00847	AP2 domain	GO:0006355	regulation of DNA-templated transcription	GO:0003700	DNA-binding transcription factor activity	GO:0005667	transcription regulator complex	--	--
Cluster-13543.18977	66.6885	29.059	1.2001	0.00062524	0.039302	TRUE	AP2/ERF->AP2/ERF-ERF	1.86e-98	C-repeat binding factor 9 [Medicago truncatula]	XM_013597113.3	XM_013597113	527	0	PREDICTED: Medicago truncatula dehydration-responsive element-binding protein 1C (LOC25497245), transcript variant X2, mRNA	--	--	--	--	Q9M0L0	443	4.9e-49	Dehydration-responsive element-binding protein 1A OS=Arabidopsis thaliana OX=3702 GN=DREB1A PE=1 SV=2	PF00847//PF09949	AP2 domain//Phosphatidate phosphatase APP1, catalytic domain	GO:0046486//GO:0006355//GO:0006687//GO:0009395	glycerolipid metabolic process//regulation of DNA-templated transcription//glycosphingolipid metabolic process//phospholipid catabolic process	GO:0003700//GO:0008195	DNA-binding transcription factor activity//phosphatidate phosphatase activity	GO:0005667	transcription regulator complex	--	--
Cluster-13543.20000	655.872	218.454	1.5858	1.623e-06	0.00052974	TRUE	AP2/ERF->AP2/ERF-ERF	9.89e-119	AP2 domain class transcription factor [Medicago falcata]	OX326967.1	OX326967	1210	0	Medicago arabica genome assembly, chromosome: 4	K09286	EREBP	EREBP-like factor	http://www.genome.jp/dbget-bin/www_bget?ko:K09286	Q9LYD3	487	4.75e-56	Dehydration-responsive element-binding protein 3 OS=Arabidopsis thaliana OX=3702 GN=DREB3 PE=2 SV=1	PF00847	AP2 domain	GO:0006355	regulation of DNA-templated transcription	GO:0003700	DNA-binding transcription factor activity	GO:0005667	transcription regulator complex	--	--
Cluster-13543.2365	48.1432	9.06095	2.4072	0.00048997	0.033253	TRUE	AP2/ERF->AP2/ERF-ERF	3.82e-119	ethylene response factor, partial [Medicago truncatula]	OX326968.1	OX326968	874	0	Medicago arabica genome assembly, chromosome: 5	--	--	--	--	Q8LBQ7	427	1.6e-48	Ethylene-responsive transcription factor ERF034 OS=Arabidopsis thaliana OX=3702 GN=ERF034 PE=2 SV=2	PF00847	AP2 domain	GO:0006355	regulation of DNA-templated transcription	GO:0003700	DNA-binding transcription factor activity	GO:0005667	transcription regulator complex	--	--
Cluster-13543.33531	100.162	374.429	-1.9041	2.4707e-06	0.00072355	TRUE	AP2/ERF->AP2/ERF-ERF	1.47e-99	ERF091 [Medicago falcata]	OX326971.1	OX326971	644	0	Medicago arabica genome assembly, chromosome: 8	K13433	PTI5	pathogenesis-related genes transcriptional activator PTI5	http://www.genome.jp/dbget-bin/www_bget?ko:K13433	O04681	410	1.42e-47	Pathogenesis-related genes transcriptional activator PTI5 OS=Solanum lycopersicum OX=4081 GN=PTI5 PE=2 SV=1	PF00847	AP2 domain	GO:0006355	regulation of DNA-templated transcription	GO:0003700	DNA-binding transcription factor activity	GO:0005667	transcription regulator complex	--	--
Cluster-13543.36270	155.759	491.576	-1.6589	3.1483e-05	0.0048597	TRUE	AP2/ERF->AP2/ERF-ERF	6.62e-184	ethylene-responsive transcription factor 2 [Medicago truncatula]||ABO40237.1 ethylene-responsive transcription factor 1A [Medicago truncatula]||AES90855.1 ethylene response factor [Medicago truncatula]||RHN63202.1 putative transcription factor AP2-EREBP family [Medicago truncatula]	XM_003608610.4	XM_003608610	1082	0	PREDICTED: Medicago truncatula ethylene-responsive transcription factor 2 (LOC11405766), mRNA	K09286	EREBP	EREBP-like factor	http://www.genome.jp/dbget-bin/www_bget?ko:K09286	O80337	656	3.58e-82	Ethylene-responsive transcription factor 1A OS=Arabidopsis thaliana OX=3702 GN=ERF1A PE=1 SV=2	PF00847	AP2 domain	GO:0006355	regulation of DNA-templated transcription	GO:0003700	DNA-binding transcription factor activity	GO:0005667	transcription regulator complex	--	--
Cluster-13543.24642	558.077	1405.38	-1.3323	0.00018267	0.017202	TRUE	AP2/ERF->AP2/ERF-RAV	1.69e-280	AP2/ERF and B3 domain-containing transcription factor RAV1 [Medicago truncatula]||RHN55813.1 putative transcription factor RAV family [Medicago truncatula]	CU914134.2	CU914134	1624	0	Medicago truncatula chromosome 5 clone mte1-13k8, COMPLETE SEQUENCE	K09287	RAV	RAV-like factor	http://www.genome.jp/dbget-bin/www_bget?ko:K09287	Q9C6M5	993	2.09e-128	AP2/ERF and B3 domain-containing transcription repressor TEM1 OS=Arabidopsis thaliana OX=3702 GN=TEM1 PE=1 SV=1	PF03754//PF02362//PF00847//PF01588	B3 domain-containing protein At2g31720-like//B3 DNA binding domain//AP2 domain//Putative tRNA binding domain	GO:0006355	regulation of DNA-templated transcription	GO:0003700//GO:0000049//GO:0003677	DNA-binding transcription factor activity//tRNA binding//DNA binding	GO:0005667	transcription regulator complex	--	--
Cluster-13543.25797	117.066	580.331	-2.3099	6.7632e-08	4.3984e-05	TRUE	AP2/ERF->AP2/ERF-RAV	3.04e-262	AP2/ERF and B3 domain-containing transcription factor RAV1 [Medicago truncatula]||AES62073.1 AP2/ERF and B3 domain transcription factor [Medicago truncatula]||RHN81405.1 putative transcription factor RAV family [Medicago truncatula]	XM_039829868.1	XM_039829868	1231	0	PREDICTED: Medicago truncatula AP2/ERF and B3 domain-containing transcription factor RAV1 (LOC11422381), mRNA	K09287	RAV	RAV-like factor	http://www.genome.jp/dbget-bin/www_bget?ko:K09287	Q9C6M5	966	1.69e-126	AP2/ERF and B3 domain-containing transcription repressor TEM1 OS=Arabidopsis thaliana OX=3702 GN=TEM1 PE=1 SV=1	PF02362//PF00847//PF03754	B3 DNA binding domain//AP2 domain//B3 domain-containing protein At2g31720-like	GO:0006355	regulation of DNA-templated transcription	GO:0003700//GO:0003677	DNA-binding transcription factor activity//DNA binding	GO:0005667	transcription regulator complex	--	--
Cluster-13543.18548	288.671	740.976	-1.3598	0.00030462	0.024097	TRUE	bHLH	2.37e-88	transcription factor bHLH137 [Medicago truncatula]||KEH35698.1 transcription factor bHLH137 [Medicago truncatula]||RHN70087.1 putative transcription factor bHLH family [Medicago truncatula]	OX326967.1	OX326967	818	0	Medicago arabica genome assembly, chromosome: 4	--	--	--	--	A2YXI4	221	3.09e-18	Basic helix-loop-helix protein 80 OS=Oryza sativa subsp. indica OX=39946 GN=BCL1 PE=3 SV=1	PF02590//PF02932//PF00010//PF06457//PF02862//PF01484//PF02724	Predicted SPOUT methyltransferase//Neurotransmitter-gated ion-channel transmembrane region//Helix-loop-helix DNA-binding domain//Ectatomin//DDHD domain//Nematode cuticle collagen N-terminal domain//CDC45-like protein	GO:0006270//GO:0006364//GO:0006811	DNA replication initiation//rRNA processing//monoatomic ion transport	GO:0042302//GO:0005216//GO:0008168//GO:0046872//GO:0046983	structural constituent of cuticle//monoatomic ion channel activity//methyltransferase activity//metal ion binding//protein dimerization activity	GO:0005576	extracellular region	--	--
Cluster-13543.30312	215.963	628.552	-1.5406	0.00079415	0.045886	TRUE	bHLH	7.12e-227	transcription factor bHLH67 [Medicago truncatula]||KEH18563.1 transcription factor [Medicago truncatula]||RHN39628.1 putative transcription factor bHLH family [Medicago truncatula]	OX326968.1	OX326968	1370	0	Medicago arabica genome assembly, chromosome: 5	--	--	--	--	Q700E4	612	2.08e-70	Transcription factor bHLH67 OS=Arabidopsis thaliana OX=3702 GN=BHLH67 PE=2 SV=1	PF00010//PF15077	Helix-loop-helix DNA-binding domain//Membrane-anchored junction protein	--	--	GO:0046983//GO:0003677	protein dimerization activity//DNA binding	--	--	--	--
Cluster-13543.35400	517.638	1430.02	-1.4656	0.00032906	0.02535	TRUE	bHLH	3.99e-226	transcription factor bHLH63 isoform X1 [Medicago truncatula]||XP_024634040.1 transcription factor bHLH63 isoform X1 [Medicago truncatula]||KEH36364.1 BHLH transcription factor [Medicago truncatula]||RHN71294.1 putative transcription factor bHLH family [Medicago truncatula]	XM_013606875.3	XM_013606875	1034	0	PREDICTED: Medicago truncatula transcription factor bHLH63 (LOC11414623), transcript variant X1, mRNA	--	--	--	--	Q8GY61	432	5.98e-46	Transcription factor bHLH63 OS=Arabidopsis thaliana OX=3702 GN=BHLH63 PE=1 SV=1	PF00010//PF00951//PF02590	Helix-loop-helix DNA-binding domain//Arterivirus GL envelope glycoprotein//Predicted SPOUT methyltransferase	GO:0006364	rRNA processing	GO:0046983//GO:0008168	protein dimerization activity//methyltransferase activity	GO:0019031	viral envelope	--	--
Cluster-13543.42904	11.6534	38.674	-1.7324	0.000216	0.019339	TRUE	bHLH	5e-254	transcription factor bHLH87 [Medicago truncatula]||AES67893.1 basic helix loop helix (BHLH) DNA-binding family protein [Medicago truncatula]||RHN76310.1 putative transcription factor bHLH family [Medicago truncatula]	XM_003597594.4	XM_003597594	1620	0	PREDICTED: Medicago truncatula transcription factor bHLH87 (LOC11427152), mRNA	--	--	--	--	Q8S3D2	565	5.63e-65	Transcription factor bHLH87 OS=Arabidopsis thaliana OX=3702 GN=BHLH87 PE=1 SV=1	PF00010//PF03091	Helix-loop-helix DNA-binding domain//CutA1 divalent ion tolerance protein	GO:0010038	response to metal ion	GO:0046983	protein dimerization activity	--	--	--	--
Cluster-13543.44747	84.155	197.716	-1.231	0.0002875	0.023326	TRUE	bHLH	4.16e-57	putative transcription factor bHLH family [Medicago truncatula]	OX326971.1	OX326971	595	0	Medicago arabica genome assembly, chromosome: 8	--	--	--	--	Q9T072	177	2.15e-12	Transcription factor bHLH25 OS=Arabidopsis thaliana OX=3702 GN=BHLH25 PE=2 SV=2	PF00010	Helix-loop-helix DNA-binding domain	--	--	GO:0046983	protein dimerization activity	--	--	--	--
Cluster-13543.48917	48.2568	97.0417	-1.0011	0.0006385	0.039738	TRUE	bHLH	3.01e-176	putative transcription factor bHLH family [Medicago truncatula]	XM_039828423.1	XM_039828423	591	0	PREDICTED: Medicago truncatula transcription factor bHLH18-like (LOC120577300), mRNA	--	--	--	--	Q9T072	358	4.21e-37	Transcription factor bHLH25 OS=Arabidopsis thaliana OX=3702 GN=BHLH25 PE=2 SV=2	PF00010//PF01956	Helix-loop-helix DNA-binding domain//Integral membrane protein EMC3/TMCO1-like	--	--	GO:0046983	protein dimerization activity	GO:0016020	membrane	--	--
Cluster-13543.7988	9.47836	70.3751	-2.883	8.3789e-07	0.00031704	TRUE	bHLH	2.09e-299	transcription factor bHLH87 [Medicago truncatula]||XP_024627691.1 transcription factor bHLH87 [Medicago truncatula]||KEH18267.1 transcription factor [Medicago truncatula]||RHN39213.1 putative transcription factor bHLH family [Medicago truncatula]	XM_024771923.2	XM_024771923	1508	0	PREDICTED: Medicago truncatula transcription factor bHLH87 (LOC25500381), transcript variant X2, mRNA	--	--	--	--	Q8S3D2	526	3.15e-60	Transcription factor bHLH87 OS=Arabidopsis thaliana OX=3702 GN=BHLH87 PE=1 SV=1	PF00010//PF03039	Helix-loop-helix DNA-binding domain//Interleukin-12 alpha subunit	GO:0040007//GO:0008283//GO:0006955//GO:0007165	growth//cell population proliferation//immune response//signal transduction	GO:0046983//GO:0005143//GO:0008083	protein dimerization activity//interleukin-12 receptor binding//growth factor activity	GO:0042022//GO:0005576	interleukin-12 receptor complex//extracellular region	--	--
Cluster-22658.0	6.27344	25.4835	-2.0125	0.00011533	0.012444	TRUE	bHLH	2.22e-135	transcription factor HEC2 [Medicago truncatula]||AES94688.1 helix loop helix DNA-binding domain protein [Medicago truncatula]||RHN54021.1 putative transcription factor bHLH family [Medicago truncatula]	OX326970.1	OX326970	842	0	Medicago arabica genome assembly, chromosome: 7	--	--	--	--	Q9FHA7	435	1.63e-50	Transcription factor HEC1 OS=Arabidopsis thaliana OX=3702 GN=HEC1 PE=1 SV=1	PF00010	Helix-loop-helix DNA-binding domain	--	--	GO:0046983	protein dimerization activity	--	--	--	--
Cluster-13543.9915	20.4278	128.988	-2.6579	3.2008e-07	0.00014406	TRUE	bZIP	3.19e-170	basic leucine zipper 61 [Medicago truncatula]||RHN75012.1 putative transcription factor bZIP family [Medicago truncatula]	XM_013609162.3	XM_013609162	1804	0	PREDICTED: Medicago truncatula basic leucine zipper 61 (LOC25487274), mRNA	--	--	--	--	Q9M2K4	469	1.17e-51	Basic leucine zipper 61 OS=Arabidopsis thaliana OX=3702 GN=BZIP61 PE=1 SV=1	PF06156//PF00170//PF03131//PF07716	Initiation control protein YabA//bZIP transcription factor//bZIP Maf transcription factor//Basic region leucine zipper	GO:0006260//GO:0006355	DNA replication//regulation of DNA-templated transcription	GO:0003700//GO:0003677	DNA-binding transcription factor activity//DNA binding	GO:0005667	transcription regulator complex	--	--
Cluster-13543.23321	465.591	1066.16	-1.1952	0.00085466	0.048588	TRUE	C2C2->C2C2-Dof	4.95e-281	cyclic dof factor 1 [Medicago truncatula]||AES89945.1 DOF-type zinc finger DNA-binding family protein [Medicago truncatula]||RHN61980.1 putative transcription factor C2C2-Dof family [Medicago truncatula]	AC140030.6	AC140030	2485	0	Medicago truncatula clone mth2-7g24, complete sequence	--	--	--	--	Q8LFV3	605	9.35e-68	Cyclic dof factor 3 OS=Arabidopsis thaliana OX=3702 GN=CDF3 PE=1 SV=2	PF02701	Dof domain, zinc finger	GO:0006355	regulation of DNA-templated transcription	GO:0003677	DNA binding	--	--	--	--
Cluster-13543.54720	42.2987	127.506	-1.5893	1.0401e-05	0.0021642	TRUE	C2C2->C2C2-Dof	7.54e-153	dof zinc finger protein DOF1.4 [Medicago truncatula]||AES63808.1 Dof domain zinc finger protein [Medicago truncatula]||RHN71920.1 putative transcription factor C2C2-Dof family [Medicago truncatula]	XM_003593509.4	XM_003593509	1051	0	PREDICTED: Medicago truncatula dof zinc finger protein DOF1.4 (LOC11446803), mRNA	--	--	--	--	Q9FZA4	267	2.18e-24	Dof zinc finger protein DOF1.4 OS=Arabidopsis thaliana OX=3702 GN=DOF1.4 PE=2 SV=1	PF02701	Dof domain, zinc finger	GO:0006355	regulation of DNA-templated transcription	GO:0003677	DNA binding	--	--	--	--
Cluster-13543.45222	277.304	807.546	-1.5424	0.00031262	0.024414	TRUE	C2C2->C2C2-GATA	1.61e-168	GATA transcription factor 8 [Medicago truncatula]||XP_024641078.1 GATA transcription factor 8 [Medicago truncatula]||AES62141.1 GATA type zinc finger transcription factor family protein [Medicago truncatula]||RHN81489.1 putative transcription factor C2C2-GATA family [Medicago truncatula]	AC148757.4	AC148757	1823	0	Medicago truncatula clone mth2-57e16, complete sequence	--	--	--	--	Q9SV30	415	2.32e-43	GATA transcription factor 8 OS=Arabidopsis thaliana OX=3702 GN=GATA8 PE=1 SV=1	PF00320	GATA zinc finger	GO:0006355	regulation of DNA-templated transcription	GO:0043565	sequence-specific DNA binding	--	--	--	--
Cluster-13543.30059	2737.79	1128.54	1.2784	5.5345e-05	0.0074305	TRUE	C2H2	1.34e-93	zinc finger protein 1-like [Medicago truncatula]	OX326965.1	OX326965	1528	0	Medicago arabica genome assembly, chromosome: 2	--	--	--	--	Q5JL96	195	1.85e-14	Probable E3 ubiquitin-protein ligase RZFP34 OS=Oryza sativa subsp. japonica OX=39947 GN=RZFP34 PE=2 SV=1	PF18209//PF00927//PF05495//PF05399	Embryo surrounding factor 1//Transglutaminase family, C-terminal ig like domain//CHY zinc finger//Ectropic viral integration site 2A protein (EVI2A)	GO:0018149//GO:0010098	peptide cross-linking//suspensor development	GO:0008270//GO:0003810	zinc ion binding//protein-glutamine gamma-glutamyltransferase activity	--	--	--	--
Cluster-13543.52071	16.8865	1.3236	3.7067	0.00085513	0.048588	TRUE	C3H	4.86e-40	putative EamA domain-containing protein [Medicago truncatula]	OX326965.1	OX326965	649	0	Medicago arabica genome assembly, chromosome: 2	--	--	--	--	Q9C9F5	249	2.82e-22	Zinc finger CCCH domain-containing protein 15 OS=Arabidopsis thaliana OX=3702 GN=C3H15 PE=1 SV=1	PF06072//PF00642	Alphaherpesvirus tegument protein US9//Zinc finger C-x8-C-x5-C-x3-H type (and similar)	GO:0075733	intracellular transport of virus	GO:0046872	metal ion binding	--	--	KOG1677	CCCH-type Zn-finger protein
Cluster-13543.44532	5.68861	16.9896	-1.5643	0.00029218	0.023571	TRUE	DBB	6.48e-39	zinc finger protein CONSTANS-LIKE 2 [Medicago truncatula]||KEH21799.1 zinc finger constans-like protein [Medicago truncatula]||RHN44559.1 putative transcription factor C2C2-CO-like family [Medicago truncatula]	XM_013592260.3	XM_013592260	337	5.86828e-175	PREDICTED: Medicago truncatula zinc finger protein CONSTANS-LIKE 2 (LOC25497637), mRNA	--	--	--	--	Q96502	209	1.37e-19	Zinc finger protein CONSTANS-LIKE 2 OS=Arabidopsis thaliana OX=3702 GN=COL2 PE=1 SV=1	PF03660//PF00643	PHF5-like protein//B-box zinc finger	GO:0000398	mRNA splicing, via spliceosome	GO:0008270	zinc ion binding	--	--	--	--
Cluster-13543.19803	15.4616	48.0695	-1.6364	4.0964e-08	2.8855e-05	TRUE	GNAT	7.21e-120	uncharacterized N-acetyltransferase p20 [Medicago truncatula]||AES93695.1 acetyltransferase (GNAT) domain protein [Medicago truncatula]||RHN53322.1 putative ribosomal-protein-alanine N-acetyltransferase [Medicago truncatula]	AC146852.15	AC146852	716	0	Medicago truncatula clone mth2-58k21, complete sequence	--	--	--	--	P05332	194	2.34e-16	Uncharacterized N-acetyltransferase p20 OS=Bacillus licheniformis OX=1402 GN=p20 PE=4 SV=1	PF00583//PF13302	Acetyltransferase (GNAT) family//Acetyltransferase (GNAT) domain	GO:0042967	obsolete acyl-carrier-protein biosynthetic process	GO:0008080	N-acetyltransferase activity	--	--	--	--
Cluster-13543.14362	8.03852	38.5173	-2.2506	0.0007136	0.042703	TRUE	GRF	5.91e-112	growth-regulating factor 3 isoform X2 [Medicago truncatula]||KEH24126.1 growth-regulating factor [Medicago truncatula]	XM_013594644.3	XM_013594644	525	0	PREDICTED: Medicago truncatula growth-regulating factor 3 (LOC11429911), transcript variant X2, mRNA	--	--	--	--	Q9SJR5	513	3.36e-60	Growth-regulating factor 3 OS=Arabidopsis thaliana OX=3702 GN=GRF3 PE=1 SV=1	PF08880	QLQ	GO:0006355	regulation of DNA-templated transcription	GO:0005524	ATP binding	GO:0005634	nucleus	--	--
Cluster-13543.27440	2492.96	398.275	2.6459	7.5759e-06	0.0017139	TRUE	HB->HB-HD-ZIP	7.48e-68	homeobox-leucine zipper protein [Medicago sativa]	OX326968.1	OX326968	1321	0	Medicago arabica genome assembly, chromosome: 5	K09338	HD-ZIP	homeobox-leucine zipper protein	http://www.genome.jp/dbget-bin/www_bget?ko:K09338	Q9XH35	296	1.05e-28	Homeobox-leucine zipper protein HOX6 OS=Oryza sativa subsp. indica OX=39946 GN=HOX6 PE=2 SV=2	PF05920//PF00046//PF02183	Homeobox KN domain//Homeodomain//Homeobox associated leucine zipper	GO:0006355	regulation of DNA-templated transcription	GO:0003677//GO:0043565	DNA binding//sequence-specific DNA binding	--	--	--	--
Cluster-13543.34691	9589.46	4480.37	1.0978	1.9497e-06	0.00059837	TRUE	HB->HB-HD-ZIP	1.61e-75	homeobox-leucine zipper protein HAT5 isoform X1 [Medicago truncatula]	OX326968.1	OX326968	760	0	Medicago arabica genome assembly, chromosome: 5	--	--	--	--	Q02283	285	7.49e-27	Homeobox-leucine zipper protein HAT5 OS=Arabidopsis thaliana OX=3702 GN=HAT5 PE=1 SV=1	PF06257//PF05920//PF03839//PF00046//PF02183	Biofilm formation stimulator VEG//Homeobox KN domain//Translocation protein Sec62//Homeodomain//Homeobox associated leucine zipper	GO:0006355//GO:0015031	regulation of DNA-templated transcription//protein transport	GO:0003677//GO:0043565	DNA binding//sequence-specific DNA binding	GO:0030176	obsolete integral component of endoplasmic reticulum membrane	--	--
Cluster-13543.49910	268.354	125.639	1.0952	0.00071206	0.042703	TRUE	MADS->MADS-M-type	1.76e-64	MADS-box transcription factor 17 isoform X1 [Medicago truncatula]||RHN81904.1 putative transcription factor MADS-MIKC family [Medicago truncatula]	OX326965.1	OX326965	629	0	Medicago arabica genome assembly, chromosome: 2	K09264	K09264	MADS-box transcription factor, plant	http://www.genome.jp/dbget-bin/www_bget?ko:K09264	Q41274	234	2.75e-20	Agamous-like MADS-box protein AGL8 homolog OS=Sinapis alba OX=3728 GN=AGL8 PE=2 SV=1	PF06810//PF05531//PF03462//PF00319//PF01496//PF05337//PF06156//PF01486//PF10018//PF15549	Phage minor structural protein GP20//Nucleopolyhedrovirus P10 protein//PCRF domain//SRF-type transcription factor (DNA-binding and dimerisation domain)//V-type ATPase 116kDa subunit family//Macrophage colony stimulating factor-1 (CSF-1)//Initiation control protein YabA//K-box region//Vitamin-D-receptor interacting Mediator subunit 4//PGC7/Stella/Dppa3 domain	GO:0006415//GO:0007165//GO:0019069//GO:0008283//GO:0006355//GO:0040007//GO:0006119//GO:0006357//GO:0006260//GO:1902600	translational termination//signal transduction//viral capsid assembly//cell population proliferation//regulation of DNA-templated transcription//growth//oxidative phosphorylation//regulation of transcription by RNA polymerase II//DNA replication//proton transmembrane transport	GO:0003712//GO:0046961//GO:0046983//GO:0035064//GO:0003700//GO:0005125//GO:0008083//GO:0003677	transcription coregulator activity//proton-transporting ATPase activity, rotational mechanism//protein dimerization activity//methylated histone binding//DNA-binding transcription factor activity//cytokine activity//growth factor activity//DNA binding	GO:0005634//GO:0039679//GO:0005667//GO:0016592//GO:0033179	nucleus//viral occlusion body//transcription regulator complex//mediator complex//proton-transporting V-type ATPase, V0 domain	--	--
Cluster-13543.58203	8.80422	25.7487	-1.5574	0.00068074	0.04158	TRUE	MADS->MADS-M-type	1.03e-151	agamous-like MADS-box protein AGL80 [Medicago truncatula]||AES70937.1 MADS-box transcription factor family protein [Medicago truncatula]||RHN68102.1 putative transcription factor MADS-type1 family [Medicago truncatula]	OX326967.1	OX326967	1101	0	Medicago arabica genome assembly, chromosome: 4	--	--	--	--	Q9FJK3	544	8.57e-65	Agamous-like MADS-box protein AGL80 OS=Arabidopsis thaliana OX=3702 GN=AGL80 PE=1 SV=1	PF00319	SRF-type transcription factor (DNA-binding and dimerisation domain)	--	--	GO:0046983//GO:0003677	protein dimerization activity//DNA binding	--	--	--	--
Cluster-13543.7259	169.112	80.3057	1.0716	0.00071134	0.042703	TRUE	mTERF	0	putative transcription regulator mTERF family [Medicago truncatula]	XM_003616790.4	XM_003616790	1690	0	PREDICTED: Medicago truncatula transcription termination factor MTEF18, mitochondrial (LOC11429701), mRNA	--	--	--	--	Q9M219	483	1.87e-50	Transcription termination factor MTEF18, mitochondrial OS=Arabidopsis thaliana OX=3702 GN=MTERF18 PE=1 SV=1	PF02536	mTERF	GO:0006355	regulation of DNA-templated transcription	GO:0003690	double-stranded DNA binding	--	--	--	--
Cluster-13543.13831	21.9453	197.36	-3.1725	4.2919e-05	0.0061523	TRUE	MYB->MYB	3.53e-134	MYB family transcription factor [Melilotus albus]	OX326967.1	OX326967	572	0	Medicago arabica genome assembly, chromosome: 4	--	--	--	--	O23160	481	1.46e-55	Transcription factor MYB73 OS=Arabidopsis thaliana OX=3702 GN=MYB73 PE=1 SV=1	PF09111	SLIDE	GO:0006338	chromatin remodeling	GO:0003677	DNA binding	GO:0005634	nucleus	--	--
Cluster-13543.53326	37.6044	16.2975	1.1946	0.0007902	0.045737	TRUE	MYB->MYB	1.46e-201	transcription factor MYB17 [Medicago truncatula]||KEH43718.1 myb transcription factor MIXTA-like protein [Medicago truncatula]||RHN81835.1 putative transcription factor MYB-HB-like family [Medicago truncatula]	OX326965.1	OX326965	943	0	Medicago arabica genome assembly, chromosome: 2	K09422	MYBP	transcription factor MYB, plant	http://www.genome.jp/dbget-bin/www_bget?ko:K09422	Q9M2D9	660	2.14e-81	Transcription factor MYB17 OS=Arabidopsis thaliana OX=3702 GN=MYB17 PE=1 SV=1	PF03820//PF09111	Sideroflexins//SLIDE	GO:0006811//GO:0006338//GO:0055085	monoatomic ion transport//chromatin remodeling//transmembrane transport	GO:0015075//GO:0003677	monoatomic ion transmembrane transporter activity//DNA binding	GO:0005634//GO:0016020	nucleus//membrane	--	--
Cluster-13543.12553	2.45315	19.7229	-2.9904	2.5884e-05	0.0042323	TRUE	MYB->MYB-related	1.14e-60	protein RADIALIS-like 3 [Medicago truncatula]||ABN08550.1 Homeodomain-related [Medicago truncatula]||RHN47704.1 putative transcription factor MYB/SANT family [Medicago truncatula]	XM_003624889.3	XM_003624889	567	0	PREDICTED: Medicago truncatula protein RADIALIS-like 3 (LOC11411496), mRNA	--	--	--	--	Q58FS3	329	2.05e-38	Transcription factor RADIALIS OS=Antirrhinum majus OX=4151 GN=RAD PE=1 SV=1	PF01466	Skp1 family, dimerisation domain	GO:0006511	ubiquitin-dependent protein catabolic process	--	--	--	--	--	--
Cluster-13543.19136	12.6806	124.798	-3.2928	2.1453e-11	7.9761e-08	TRUE	MYB->MYB-related	2.87e-59	transcription factor RADIALIS [Medicago truncatula]||AES68669.1 transcription factor radialis-like protein [Medicago truncatula]||RHN65600.1 putative transcription factor MYB/SANT family [Medicago truncatula]	XM_003598370.3	XM_003598370	586	0	PREDICTED: Medicago truncatula transcription factor RADIALIS (LOC11418436), mRNA	--	--	--	--	Q58FS3	305	1.26e-34	Transcription factor RADIALIS OS=Antirrhinum majus OX=4151 GN=RAD PE=1 SV=1	--	--	--	--	--	--	--	--	--	--
Cluster-13543.19870	4.58048	41.914	-3.2064	2.9915e-09	4.0605e-06	TRUE	MYB->MYB-related	1.15e-55	protein RADIALIS-like 4 [Medicago truncatula]||KEH36157.1 MYB family transcription factor [Medicago truncatula]||RHN71006.1 putative transcription factor MYB/SANT family [Medicago truncatula]	XM_013606668.3	XM_013606668	370	0	PREDICTED: Medicago truncatula protein RADIALIS-like 4 (LOC25490191), mRNA	--	--	--	--	Q9SIJ5	272	2.27e-30	Protein RADIALIS-like 2 OS=Arabidopsis thaliana OX=3702 GN=RL2 PE=2 SV=1	PF08114	ATPase proteolipid family	GO:0050790	regulation of catalytic activity	GO:0030234	enzyme regulator activity	--	--	--	--
Cluster-13543.33932	2686.25	1100.94	1.2869	0.00029886	0.023826	TRUE	MYB->MYB-related	8.71e-103	MYB family transcription factor [Medicago sativa]	AC139707.10	AC139707	1279	0	Medicago truncatula clone mth2-16b22, complete sequence	K09422	MYBP	transcription factor MYB, plant	http://www.genome.jp/dbget-bin/www_bget?ko:K09422	Q9LX82	241	1.22e-21	Transcription factor MYB48 OS=Arabidopsis thaliana OX=3702 GN=MYB48 PE=2 SV=1	--	--	--	--	--	--	--	--	--	--
Cluster-13543.3989	36.2169	98.4153	-1.4372	6.8399e-06	0.0015639	TRUE	NAC	5.79e-114	NAC1 transcription factor [Medicago sativa]	OX326964.1	OX326964	805	0	Medicago arabica genome assembly, chromosome: 1	--	--	--	--	Q8GWK6	514	5.76e-62	NAC domain-containing protein 104 OS=Arabidopsis thaliana OX=3702 GN=NAC104 PE=2 SV=1	PF02365	No apical meristem (NAM) protein	GO:0006355	regulation of DNA-templated transcription	GO:0003677	DNA binding	--	--	--	--
Cluster-13543.48107	440.671	140.066	1.3439	0.00022837	0.02003	TRUE	NAC	5.38e-85	NAC transcription factor 29-like [Trifolium pratense]	OX326964.1	OX326964	1241	0	Medicago arabica genome assembly, chromosome: 1	--	--	--	--	O49255	562	5.75e-67	NAC transcription factor 29 OS=Arabidopsis thaliana OX=3702 GN=NAC029 PE=2 SV=1	PF02365	No apical meristem (NAM) protein	GO:0006355	regulation of DNA-templated transcription	GO:0003677	DNA binding	--	--	--	--
Cluster-13543.9060	99.8056	26.2863	1.9256	0.00041403	0.029742	TRUE	NAC	3.77e-63	NAC domain-containing protein 104 [Medicago truncatula]||AET04757.1 NAC transcription factor-like protein [Medicago truncatula]||RHN43121.1 putative transcription factor NAM family [Medicago truncatula]	AC122164.6	AC122164	759	0	Medicago truncatula clone mth2-24h4, complete sequence	--	--	--	--	Q8GWK6	235	2.13e-21	NAC domain-containing protein 104 OS=Arabidopsis thaliana OX=3702 GN=NAC104 PE=2 SV=1	PF02365	No apical meristem (NAM) protein	GO:0006355	regulation of DNA-templated transcription	GO:0003677	DNA binding	--	--	--	--
Cluster-13543.2413	51.5554	10.8614	2.2407	1.387e-05	0.0026835	TRUE	NF-Y->NF-YB	1.57e-111	nuclear transcription factor Y subunit B-3 [Medicago truncatula]||AFK49663.1 nuclear transcription factor Y subunit B13 [Medicago truncatula]||KEH36990.1 nuclear transcription factor Y protein [Medicago truncatula]||RHN72689.1 putative transcription factor Hap3/NF-YB family [Medicago truncatula]	XM_013607491.3	XM_013607491	708	0	PREDICTED: Medicago truncatula nuclear transcription factor Y subunit B-3 (LOC25486265), mRNA	K08065	NFYB, HAP3	nuclear transcription Y subunit beta	http://www.genome.jp/dbget-bin/www_bget?ko:K08065	O23310	521	4.28e-65	Nuclear transcription factor Y subunit B-3 OS=Arabidopsis thaliana OX=3702 GN=NFYB3 PE=1 SV=1	PF00125	Core histone H2A/H2B/H3/H4	--	--	GO:0003677	DNA binding	--	--	--	--
Cluster-13543.54924	121.209	14.6894	3.0374	1.2071e-09	1.9477e-06	TRUE	NF-Y->NF-YB	1.45e-86	nuclear transcription factor Y subunit B-3 [Medicago truncatula]||AFK49658.1 nuclear trancsription factor Y subunit B8 [Medicago truncatula]||KEH32687.1 nuclear transcription factor Y protein [Medicago truncatula]||RHN65106.1 putative transcription factor Hap3/NF-YB family [Medicago truncatula]	OX326968.1	OX326968	576	0	Medicago arabica genome assembly, chromosome: 5	K08065	NFYB, HAP3	nuclear transcription Y subunit beta	http://www.genome.jp/dbget-bin/www_bget?ko:K08065	O23310	448	7.41e-55	Nuclear transcription factor Y subunit B-3 OS=Arabidopsis thaliana OX=3702 GN=NFYB3 PE=1 SV=1	PF02269//PF00125	Transcription initiation factor IID, 18kD subunit//Core histone H2A/H2B/H3/H4	GO:0006366	transcription by RNA polymerase II	GO:0003677	DNA binding	--	--	--	--
Cluster-13543.22854	86.7152	322.342	-1.8919	3.8305e-05	0.0056378	TRUE	OFP	1.29e-172	transcription repressor OFP13 [Medicago truncatula]||AFK37360.1 unknown [Medicago truncatula]||KEH24200.1 ovate transcriptional repressor [Medicago truncatula]||RHN48750.1 putative transcription factor OFP family [Medicago truncatula]	AC146630.25	AC146630	1144	0	Medicago truncatula clone mth2-7f22, complete sequence	--	--	--	--	Q9FMC8	309	4.17e-31	Transcription repressor OFP13 OS=Arabidopsis thaliana OX=3702 GN=OFP13 PE=1 SV=1	--	--	--	--	--	--	--	--	--	--
Cluster-13543.41907	467.766	185.704	1.3322	0.00025347	0.021482	TRUE	Others	0	cytokinin receptor histidine kinase [Medicago truncatula]	XM_013591128.3	XM_013591128	2494	0	PREDICTED: Medicago truncatula histidine kinase 3 (LOC25501759), mRNA	K14489	AHK2_3_4	arabidopsis histidine kinase 2/3/4 (cytokinin receptor)	http://www.genome.jp/dbget-bin/www_bget?ko:K14489	Q9C5U1	2612	0	Histidine kinase 3 OS=Arabidopsis thaliana OX=3702 GN=AHK3 PE=1 SV=1	PF00512//PF00072	His Kinase A (phospho-acceptor) domain//Response regulator receiver domain	GO:0016310//GO:0000160//GO:0007165	phosphorylation//phosphorelay signal transduction system//signal transduction	GO:0000155	phosphorelay sensor kinase activity	GO:0009365	protein histidine kinase complex	--	--
Cluster-13543.7984	52.1188	17.8861	1.549	2.0923e-05	0.0036664	TRUE	Others	5.85e-53	B-box type zinc finger protein [Medicago truncatula]||RHN71816.1 putative transcription factor interactor and regulator Znf-B family [Medicago truncatula]	OX326971.1	OX326971	374	0	Medicago arabica genome assembly, chromosome: 8	--	--	--	--	Q9LRM4	146	4.91e-11	B-box domain protein 31 OS=Arabidopsis thaliana OX=3702 GN=MIP1B PE=2 SV=1	PF03987//PF00643//PF06524//PF04546//PF05764//PF09184//PF02724//PF09026//PF15387//PF17096//PF10486	Autophagocytosis associated protein, active-site domain//B-box zinc finger//NOA36 protein//Sigma-70, non-essential region//YL1 nuclear protein//PPP4R2//CDC45-like protein//Centromere protein B dimerisation domain//Domain of unknown function (DUF4611)//Altered inheritance of mitochondria protein 3//Phosphoinositide 3-kinase gamma adapter protein p101 subunit	GO:0051016//GO:0006270//GO:0006352//GO:0006338//GO:0006355//GO:0043486	barbed-end actin filament capping//DNA replication initiation//DNA-templated transcription initiation//chromatin remodeling//regulation of DNA-templated transcription//obsolete histone exchange	GO:0003682//GO:0046935//GO:0019888//GO:0003700//GO:0003677//GO:0008270//GO:0019787//GO:0016987	chromatin binding//1-phosphatidylinositol-3-kinase regulator activity//protein phosphatase regulator activity//DNA-binding transcription factor activity//DNA binding//zinc ion binding//ubiquitin-like protein transferase activity//sigma factor activity	GO:0005634//GO:0030289//GO:0000785//GO:0005667//GO:0005944//GO:0000408//GO:0030479//GO:0000775	nucleus//protein phosphatase 4 complex//chromatin//transcription regulator complex//phosphatidylinositol 3-kinase complex, class IB//EKC/KEOPS complex//actin cortical patch//chromosome, centromeric region	--	--
Cluster-13543.3565	25.2186	89.3361	-1.8185	1.7167e-06	0.00054722	TRUE	PLATZ	1.69e-89	protein RGF1 INDUCIBLE TRANSCRIPTION FACTOR 1 [Medicago truncatula]||AES81960.1 PLATZ transcription factor family protein [Medicago truncatula]||RHN48581.1 putative transcription repressor PLATZ family [Medicago truncatula]	OX326969.1	OX326969	989	0	Medicago arabica genome assembly, chromosome: 6	--	--	--	--	Q1G3Q4	301	4.13e-29	Protein RGF1 INDUCIBLE TRANSCRIPTION FACTOR 1 OS=Arabidopsis thaliana OX=3702 GN=RITF1 PE=1 SV=1	PF00643	B-box zinc finger	--	--	GO:0008270	zinc ion binding	--	--	--	--
Cluster-13543.36025	3609.34	1755.41	1.0398	8.3719e-06	0.0018499	TRUE	PLATZ	1.99e-92	protein RGF1 INDUCIBLE TRANSCRIPTION FACTOR 1 [Medicago truncatula]||AES95843.1 PLATZ transcription factor family protein [Medicago truncatula]||RHN54832.1 putative transcription repressor PLATZ family [Medicago truncatula]	BT051885.1	BT051885	703	0	Medicago truncatula clone MTYF5_F6_F7_F81G-L-13 unknown mRNA >gb|BT143182.1| Medicago truncatula clone JCVI-FLMt-16I12 unknown mRNA	--	--	--	--	Q1G3Q4	222	1.08e-18	Protein RGF1 INDUCIBLE TRANSCRIPTION FACTOR 1 OS=Arabidopsis thaliana OX=3702 GN=RITF1 PE=1 SV=1	--	--	--	--	--	--	--	--	--	--
Cluster-13543.9782	89.8874	20.8429	2.1014	1.0331e-07	6.0097e-05	TRUE	SBP	2.11e-12	squamosa promoter-binding protein 1 [Medicago truncatula]||AES63868.1 squamosa promoter-binding-like protein [Medicago truncatula]||AFK46131.1 unknown [Medicago truncatula]||AFK48393.1 unknown [Medicago truncatula]||RHN71963.1 putative transcription factor SBP family [Medicago truncatula]	AC146855.5	AC146855	505	0	Medicago truncatula clone mth2-16c23, complete sequence	--	--	--	--	Q38741	149	2.56e-10	Squamosa promoter-binding protein 1 OS=Antirrhinum majus OX=4151 GN=SBP1 PE=2 SV=1	--	--	--	--	--	--	--	--	--	--
Cluster-13543.7512	10.1852	54.5981	-2.4254	0.00073761	0.043742	TRUE	WRKY	7.05e-240	transcription factor WRKY8 [Medicago sativa]	XM_003602147.4	XM_003602147	1085	0	PREDICTED: Medicago truncatula probable WRKY transcription factor 41 (LOC11428190), mRNA	--	--	--	--	Q9SUP6	384	1.22e-40	Probable WRKY transcription factor 53 OS=Arabidopsis thaliana OX=3702 GN=WRKY53 PE=1 SV=1	PF03106	WRKY DNA -binding domain	GO:0006355	regulation of DNA-templated transcription	GO:0003700//GO:0043565	DNA-binding transcription factor activity//sequence-specific DNA binding	GO:0005667	transcription regulator complex	--	--

## Sheet: 4x_T vs 4x_C
Supplementary Table S7. Ploidy responsive transcription factor families in the 4x_T vs 4x_C dataset.
gene_id	Dip_C_readcount	Tet_C_readcount	log2FoldChange	pvalue	padj	significant	tf_Family	NR Evalue	NR Description	NT GI	NT ID	NT Score	NT Evalue	NT Description	KO ID	KO Name	KO Description	Http Link	Swissprot ID	Swissprot Score	Swissprot Evalue	Swissprot Description	PFAM ID	PFAM description	Gene Ontology Biological Pathway	BP Description	Gene Ontology Molecular Function	MF Description	Gene Ontology Cellular Component	CC Description	KOG ID	KOG Description
Cluster-13543.10458	2.4836	142.584	-5.8228	8.8539e-21	5.8541e-17	TRUE	bZIP	8.07e-119	basic leucine zipper 34 [Medicago truncatula]||AES89747.1 bZIP family transcription factor [Medicago truncatula]||RHN61832.1 putative transcription factor bZIP family [Medicago truncatula]	OX326964.1	OX326964	1176	0	Medicago arabica genome assembly, chromosome: 1	--	--	--	--	F4IN23	473	1.57e-51	Basic leucine zipper 34 OS=Arabidopsis thaliana OX=3702 GN=BZIP34 PE=1 SV=1	PF01412//PF00170//PF07716//PF14817//PF03131	Putative GTPase activating protein for Arf//bZIP transcription factor//Basic region leucine zipper//HAUS augmin-like complex subunit 5//bZIP Maf transcription factor	GO:0006355//GO:0051225	regulation of DNA-templated transcription//spindle assembly	GO:0003700//GO:0005096//GO:0003677	DNA-binding transcription factor activity//GTPase activator activity//DNA binding	GO:0070652//GO:0005667	HAUS complex//transcription regulator complex	--	--
Cluster-13543.6062	0.523013	19.7087	-5.3242	5.6515e-11	3.825e-08	TRUE	bHLH	5.42e-164	transcription factor bHLH94 [Medicago truncatula]||RHN41483.1 putative transcription factor bHLH family [Medicago truncatula]	XM_003628743.4	XM_003628743	1117	0	PREDICTED: Medicago truncatula transcription factor bHLH94 (LOC11425239), mRNA	--	--	--	--	Q56XR0	536	8.55e-63	Transcription factor bHLH71 OS=Arabidopsis thaliana OX=3702 GN=BHLH71 PE=1 SV=1	PF05297//PF00010	Herpesvirus latent membrane protein 1 (LMP1)//Helix-loop-helix DNA-binding domain	GO:0019087	transformation of host cell by virus	GO:0046983	protein dimerization activity	--	--	--	--
Cluster-19955.0	0.132938	6.90475	-4.7691	8.9384e-07	0.00013843	TRUE	Others	6.43e-242	CCT motif protein [Medicago truncatula]||RHN80245.1 putative transcription factor C2C2-CO-like family [Medicago truncatula]	XM_013613166.3	XM_013613166	1413	0	PREDICTED: Medicago truncatula myosin-G heavy chain (LOC25484362), mRNA	--	--	--	--	Q940T9	127	2.07e-06	Zinc finger protein CONSTANS-LIKE 4 OS=Arabidopsis thaliana OX=3702 GN=COL4 PE=2 SV=2	PF06203	CCT motif	--	--	GO:0005515	protein binding	--	--	--	--
Cluster-13543.19136	3.74091	87.0183	-4.5119	6.6082e-21	5.0822e-17	TRUE	MYB->MYB-related	2.87e-59	transcription factor RADIALIS [Medicago truncatula]||AES68669.1 transcription factor radialis-like protein [Medicago truncatula]||RHN65600.1 putative transcription factor MYB/SANT family [Medicago truncatula]	XM_003598370.3	XM_003598370	586	0	PREDICTED: Medicago truncatula transcription factor RADIALIS (LOC11418436), mRNA	--	--	--	--	Q58FS3	305	1.26e-34	Transcription factor RADIALIS OS=Antirrhinum majus OX=4151 GN=RAD PE=1 SV=1	--	--	--	--	--	--	--	--	--	--
Cluster-13543.14362	2.79757	60.6543	-4.3984	4.2328e-17	1.3475e-13	TRUE	GRF	5.91e-112	growth-regulating factor 3 isoform X2 [Medicago truncatula]||KEH24126.1 growth-regulating factor [Medicago truncatula]	XM_013594644.3	XM_013594644	525	0	PREDICTED: Medicago truncatula growth-regulating factor 3 (LOC11429911), transcript variant X2, mRNA	--	--	--	--	Q9SJR5	513	3.36e-60	Growth-regulating factor 3 OS=Arabidopsis thaliana OX=3702 GN=GRF3 PE=1 SV=1	PF08880	QLQ	GO:0006355	regulation of DNA-templated transcription	GO:0005524	ATP binding	GO:0005634	nucleus	--	--
Cluster-13543.19870	2.86304	54.2034	-4.2071	2.4636e-11	1.8538e-08	TRUE	MYB->MYB-related	1.15e-55	protein RADIALIS-like 4 [Medicago truncatula]||KEH36157.1 MYB family transcription factor [Medicago truncatula]||RHN71006.1 putative transcription factor MYB/SANT family [Medicago truncatula]	XM_013606668.3	XM_013606668	370	0	PREDICTED: Medicago truncatula protein RADIALIS-like 4 (LOC25490191), mRNA	--	--	--	--	Q9SIJ5	272	2.27e-30	Protein RADIALIS-like 2 OS=Arabidopsis thaliana OX=3702 GN=RL2 PE=2 SV=1	PF08114	ATPase proteolipid family	GO:0050790	regulation of catalytic activity	GO:0030234	enzyme regulator activity	--	--	--	--
Cluster-13543.9369	2.3858	26.7135	-3.454	4.5647e-07	7.8628e-05	TRUE	bZIP	1.13e-184	basic leucine zipper 34 [Medicago truncatula]||KEH39223.1 bZIP family transcription factor [Medicago truncatula]||RHN75796.1 putative transcription factor bZIP family [Medicago truncatula]	XM_013609734.3	XM_013609734	1265	0	PREDICTED: Medicago truncatula basic leucine zipper 34 (LOC25487735), mRNA	--	--	--	--	F4IN23	652	2.39e-79	Basic leucine zipper 34 OS=Arabidopsis thaliana OX=3702 GN=BZIP34 PE=1 SV=1	PF07716//PF03131//PF00170	Basic region leucine zipper//bZIP Maf transcription factor//bZIP transcription factor	GO:0006355	regulation of DNA-templated transcription	GO:0003677//GO:0003700	DNA binding//DNA-binding transcription factor activity	GO:0005667	transcription regulator complex	--	--
Cluster-13543.7986	1.1656	11.5282	-3.3007	0.0012258	0.043022	TRUE	WRKY	1.3e-196	probable WRKY transcription factor 49 [Medicago truncatula]||KEH22907.1 WRKY family transcription factor [Medicago truncatula]||RHN46133.1 putative transcription factor WRKY family [Medicago truncatula]	XM_013593426.3	XM_013593426	877	0	PREDICTED: Medicago truncatula probable WRKY transcription factor 49 (LOC25498501), mRNA	--	--	--	--	Q9FHR7	410	1.42e-46	Probable WRKY transcription factor 49 OS=Arabidopsis thaliana OX=3702 GN=WRKY49 PE=1 SV=1	PF03106	WRKY DNA -binding domain	GO:0006355	regulation of DNA-templated transcription	GO:0043565//GO:0003700	sequence-specific DNA binding//DNA-binding transcription factor activity	GO:0005667	transcription regulator complex	--	--
Cluster-13543.7988	10.3488	93.135	-3.1662	3.1096e-13	4.2693e-10	TRUE	bHLH	2.09e-299	transcription factor bHLH87 [Medicago truncatula]||XP_024627691.1 transcription factor bHLH87 [Medicago truncatula]||KEH18267.1 transcription factor [Medicago truncatula]||RHN39213.1 putative transcription factor bHLH family [Medicago truncatula]	XM_024771923.2	XM_024771923	1508	0	PREDICTED: Medicago truncatula transcription factor bHLH87 (LOC25500381), transcript variant X2, mRNA	--	--	--	--	Q8S3D2	526	3.15e-60	Transcription factor bHLH87 OS=Arabidopsis thaliana OX=3702 GN=BHLH87 PE=1 SV=1	PF00010//PF03039	Helix-loop-helix DNA-binding domain//Interleukin-12 alpha subunit	GO:0040007//GO:0008283//GO:0006955//GO:0007165	growth//cell population proliferation//immune response//signal transduction	GO:0046983//GO:0005143//GO:0008083	protein dimerization activity//interleukin-12 receptor binding//growth factor activity	GO:0042022//GO:0005576	interleukin-12 receptor complex//extracellular region	--	--
Cluster-13543.12553	1.73592	14.0913	-2.9913	0.00044207	0.019801	TRUE	MYB->MYB-related	1.14e-60	protein RADIALIS-like 3 [Medicago truncatula]||ABN08550.1 Homeodomain-related [Medicago truncatula]||RHN47704.1 putative transcription factor MYB/SANT family [Medicago truncatula]	XM_003624889.3	XM_003624889	567	0	PREDICTED: Medicago truncatula protein RADIALIS-like 3 (LOC11411496), mRNA	--	--	--	--	Q58FS3	329	2.05e-38	Transcription factor RADIALIS OS=Antirrhinum majus OX=4151 GN=RAD PE=1 SV=1	PF01466	Skp1 family, dimerisation domain	GO:0006511	ubiquitin-dependent protein catabolic process	--	--	--	--	--	--
Cluster-13543.9915	10.1475	74.0613	-2.8605	4.6595e-09	1.602e-06	TRUE	bZIP	3.19e-170	basic leucine zipper 61 [Medicago truncatula]||RHN75012.1 putative transcription factor bZIP family [Medicago truncatula]	XM_013609162.3	XM_013609162	1804	0	PREDICTED: Medicago truncatula basic leucine zipper 61 (LOC25487274), mRNA	--	--	--	--	Q9M2K4	469	1.17e-51	Basic leucine zipper 61 OS=Arabidopsis thaliana OX=3702 GN=BZIP61 PE=1 SV=1	PF06156//PF00170//PF03131//PF07716	Initiation control protein YabA//bZIP transcription factor//bZIP Maf transcription factor//Basic region leucine zipper	GO:0006260//GO:0006355	DNA replication//regulation of DNA-templated transcription	GO:0003700//GO:0003677	DNA-binding transcription factor activity//DNA binding	GO:0005667	transcription regulator complex	--	--
Cluster-13543.1842	6.10432	39.205	-2.6773	3.1651e-05	0.0024936	TRUE	bHLH	3.27e-50	transcription factor PRE6 [Trifolium pratense]||PNX78669.1 transcription factor bHLH135-like protein [Trifolium pratense]||GAU32414.1 hypothetical protein TSUD_221030 [Trifolium subterraneum]	XM_003613609.4	XM_003613609	788	0	PREDICTED: Medicago truncatula transcription factor PRE6 (LOC11419079), mRNA	--	--	--	--	Q8GW32	336	2.13e-38	Transcription factor PRE6 OS=Arabidopsis thaliana OX=3702 GN=PRE6 PE=1 SV=1	PF00170//PF01008//PF10473//PF15233//PF06009//PF06160//PF14523//PF08919//PF03462//PF00010	bZIP transcription factor//Initiation factor 2 subunit family//Leucine-rich repeats of kinetochore protein Cenp-F/LEK1//Synaptonemal complex central element protein 1//Laminin Domain II//Septation ring formation regulator, EzrA//Syntaxin-like protein//F-actin binding//PCRF domain//Helix-loop-helix DNA-binding domain	GO:0044237//GO:0007130//GO:0006415//GO:0070193//GO:0007155//GO:0006468//GO:0000921//GO:0006355	cellular metabolic process//synaptonemal complex assembly//translational termination//synaptonemal complex organization//cell adhesion//protein phosphorylation//septin ring assembly//regulation of DNA-templated transcription	GO:0004715//GO:0003700//GO:0008134//GO:0046983//GO:0005524//GO:0070840//GO:0042803	non-membrane spanning protein tyrosine kinase activity//DNA-binding transcription factor activity//transcription factor binding//protein dimerization activity//ATP binding//dynein complex binding//protein homodimerization activity	GO:0005940//GO:0005667//GO:0016020//GO:0000795	septin ring//transcription regulator complex//membrane//synaptonemal complex	--	--
Cluster-13543.3565	18.6029	101.145	-2.438	2.2453e-09	9.0738e-07	TRUE	PLATZ	1.69e-89	protein RGF1 INDUCIBLE TRANSCRIPTION FACTOR 1 [Medicago truncatula]||AES81960.1 PLATZ transcription factor family protein [Medicago truncatula]||RHN48581.1 putative transcription repressor PLATZ family [Medicago truncatula]	OX326969.1	OX326969	989	0	Medicago arabica genome assembly, chromosome: 6	--	--	--	--	Q1G3Q4	301	4.13e-29	Protein RGF1 INDUCIBLE TRANSCRIPTION FACTOR 1 OS=Arabidopsis thaliana OX=3702 GN=RITF1 PE=1 SV=1	PF00643	B-box zinc finger	--	--	GO:0008270	zinc ion binding	--	--	--	--
Cluster-22658.0	3.727	20.0248	-2.4332	0.00019152	0.010432	TRUE	bHLH	2.22e-135	transcription factor HEC2 [Medicago truncatula]||AES94688.1 helix loop helix DNA-binding domain protein [Medicago truncatula]||RHN54021.1 putative transcription factor bHLH family [Medicago truncatula]	OX326970.1	OX326970	842	0	Medicago arabica genome assembly, chromosome: 7	--	--	--	--	Q9FHA7	435	1.63e-50	Transcription factor HEC1 OS=Arabidopsis thaliana OX=3702 GN=HEC1 PE=1 SV=1	PF00010	Helix-loop-helix DNA-binding domain	--	--	GO:0046983	protein dimerization activity	--	--	--	--
Cluster-13543.22854	49.6059	236.25	-2.2473	6.3369e-12	5.7335e-09	TRUE	OFP	1.29e-172	transcription repressor OFP13 [Medicago truncatula]||AFK37360.1 unknown [Medicago truncatula]||KEH24200.1 ovate transcriptional repressor [Medicago truncatula]||RHN48750.1 putative transcription factor OFP family [Medicago truncatula]	AC146630.25	AC146630	1144	0	Medicago truncatula clone mth2-7f22, complete sequence	--	--	--	--	Q9FMC8	309	4.17e-31	Transcription repressor OFP13 OS=Arabidopsis thaliana OX=3702 GN=OFP13 PE=1 SV=1	--	--	--	--	--	--	--	--	--	--
Cluster-13543.7697	8.96395	36.3142	-2.0104	0.00012601	0.0074957	TRUE	zf-HD	1.07e-36	putative transcription factor ZF-HD family [Medicago truncatula]	OX326968.1	OX326968	543	0	Medicago arabica genome assembly, chromosome: 5	--	--	--	--	Q2Q493	250	2.82e-26	Mini zinc finger protein 3 OS=Arabidopsis thaliana OX=3702 GN=MIF3 PE=1 SV=1	--	--	--	--	--	--	--	--	--	--
Cluster-13543.42904	7.51671	27.7543	-1.8916	5.3013e-05	0.0037788	TRUE	bHLH	5e-254	transcription factor bHLH87 [Medicago truncatula]||AES67893.1 basic helix loop helix (BHLH) DNA-binding family protein [Medicago truncatula]||RHN76310.1 putative transcription factor bHLH family [Medicago truncatula]	XM_003597594.4	XM_003597594	1620	0	PREDICTED: Medicago truncatula transcription factor bHLH87 (LOC11427152), mRNA	--	--	--	--	Q8S3D2	565	5.63e-65	Transcription factor bHLH87 OS=Arabidopsis thaliana OX=3702 GN=BHLH87 PE=1 SV=1	PF00010//PF03091	Helix-loop-helix DNA-binding domain//CutA1 divalent ion tolerance protein	GO:0010038	response to metal ion	GO:0046983	protein dimerization activity	--	--	--	--
Cluster-13543.47766	14.5364	53.6601	-1.8747	6.1734e-06	0.00066147	TRUE	MYB->MYB	1.05e-127	transcription factor MYB1 [Medicago truncatula]||KEH16396.1 myb transcription factor [Medicago truncatula]||RHN46304.1 putative transcription factor MYB-HB-like family [Medicago truncatula]	AC234395.4	AC234395	972	0	Medicago truncatula strain A17 clone mte1-1p23, complete sequence	K09422	MYBP	transcription factor MYB, plant	http://www.genome.jp/dbget-bin/www_bget?ko:K09422	Q9FNV8	334	3.87e-35	Transcription factor MYB114 OS=Arabidopsis thaliana OX=3702 GN=MYB114 PE=1 SV=1	PF05924//PF09111	SAMP Motif//SLIDE	GO:0006338//GO:0016055	chromatin remodeling//Wnt signaling pathway	GO:0003677//GO:0008013	DNA binding//beta-catenin binding	GO:0016342//GO:0005634	catenin complex//nucleus	--	--
Cluster-13543.30312	121.509	432.746	-1.8303	1.2729e-07	2.7389e-05	TRUE	bHLH	7.12e-227	transcription factor bHLH67 [Medicago truncatula]||KEH18563.1 transcription factor [Medicago truncatula]||RHN39628.1 putative transcription factor bHLH family [Medicago truncatula]	OX326968.1	OX326968	1370	0	Medicago arabica genome assembly, chromosome: 5	--	--	--	--	Q700E4	612	2.08e-70	Transcription factor bHLH67 OS=Arabidopsis thaliana OX=3702 GN=BHLH67 PE=2 SV=1	PF00010//PF15077	Helix-loop-helix DNA-binding domain//Membrane-anchored junction protein	--	--	GO:0046983//GO:0003677	protein dimerization activity//DNA binding	--	--	--	--
Cluster-13543.19272	6.30156	22.3309	-1.8276	0.00031444	0.01533	TRUE	MYB->MYB	1.03e-207	transcription factor MYB16 [Medicago truncatula]||AES77488.1 myb transcription factor mixta-like protein [Medicago truncatula]||RHN44285.1 putative transcription factor MYB-HB-like family [Medicago truncatula]	XM_003621222.3	XM_003621222	1111	0	PREDICTED: Medicago truncatula transcription factor MYB16 (LOC11415244), mRNA	K09422	MYBP	transcription factor MYB, plant	http://www.genome.jp/dbget-bin/www_bget?ko:K09422	Q9LXF1	859	1.04e-110	Transcription factor MYB16 OS=Arabidopsis thaliana OX=3702 GN=MYB16 PE=2 SV=1	--	--	--	--	--	--	--	--	--	--
Cluster-13543.54720	29.175	94.1286	-1.6891	1.8958e-06	0.00025289	TRUE	C2C2->C2C2-Dof	7.54e-153	dof zinc finger protein DOF1.4 [Medicago truncatula]||AES63808.1 Dof domain zinc finger protein [Medicago truncatula]||RHN71920.1 putative transcription factor C2C2-Dof family [Medicago truncatula]	XM_003593509.4	XM_003593509	1051	0	PREDICTED: Medicago truncatula dof zinc finger protein DOF1.4 (LOC11446803), mRNA	--	--	--	--	Q9FZA4	267	2.18e-24	Dof zinc finger protein DOF1.4 OS=Arabidopsis thaliana OX=3702 GN=DOF1.4 PE=2 SV=1	PF02701	Dof domain, zinc finger	GO:0006355	regulation of DNA-templated transcription	GO:0003677	DNA binding	--	--	--	--
Cluster-13543.48008	10.5616	33.5113	-1.6532	0.00078863	0.030826	TRUE	MYB->MYB-related	1.14e-53	putative transcription factor MYB/SANT family [Medicago truncatula]	OX326965.1	OX326965	379	0	Medicago arabica genome assembly, chromosome: 2	--	--	--	--	F4JVB8	277	1.06e-29	Protein RADIALIS-like 1 OS=Arabidopsis thaliana OX=3702 GN=RL1 PE=2 SV=1	PF09026//PF01466//PF04712	Centromere protein B dimerisation domain//Skp1 family, dimerisation domain//Radial spokehead-like protein	GO:0060271//GO:0060294//GO:0006511	cilium assembly//cilium movement involved in cell motility//ubiquitin-dependent protein catabolic process	GO:0003682//GO:0003677	chromatin binding//DNA binding	GO:0001534//GO:0000785//GO:0000775	radial spoke//chromatin//chromosome, centromeric region	--	--
Cluster-13543.18548	216.664	672.076	-1.6324	1.0771e-08	3.3667e-06	TRUE	bHLH	2.37e-88	transcription factor bHLH137 [Medicago truncatula]||KEH35698.1 transcription factor bHLH137 [Medicago truncatula]||RHN70087.1 putative transcription factor bHLH family [Medicago truncatula]	OX326967.1	OX326967	818	0	Medicago arabica genome assembly, chromosome: 4	--	--	--	--	A2YXI4	221	3.09e-18	Basic helix-loop-helix protein 80 OS=Oryza sativa subsp. indica OX=39946 GN=BCL1 PE=3 SV=1	PF02590//PF02932//PF00010//PF06457//PF02862//PF01484//PF02724	Predicted SPOUT methyltransferase//Neurotransmitter-gated ion-channel transmembrane region//Helix-loop-helix DNA-binding domain//Ectatomin//DDHD domain//Nematode cuticle collagen N-terminal domain//CDC45-like protein	GO:0006270//GO:0006364//GO:0006811	DNA replication initiation//rRNA processing//monoatomic ion transport	GO:0042302//GO:0005216//GO:0008168//GO:0046872//GO:0046983	structural constituent of cuticle//monoatomic ion channel activity//methyltransferase activity//metal ion binding//protein dimerization activity	GO:0005576	extracellular region	--	--
Cluster-13543.35400	367.356	1134.56	-1.6267	7.6062e-05	0.0050485	TRUE	bHLH	3.99e-226	transcription factor bHLH63 isoform X1 [Medicago truncatula]||XP_024634040.1 transcription factor bHLH63 isoform X1 [Medicago truncatula]||KEH36364.1 BHLH transcription factor [Medicago truncatula]||RHN71294.1 putative transcription factor bHLH family [Medicago truncatula]	XM_013606875.3	XM_013606875	1034	0	PREDICTED: Medicago truncatula transcription factor bHLH63 (LOC11414623), transcript variant X1, mRNA	--	--	--	--	Q8GY61	432	5.98e-46	Transcription factor bHLH63 OS=Arabidopsis thaliana OX=3702 GN=BHLH63 PE=1 SV=1	PF00010//PF00951//PF02590	Helix-loop-helix DNA-binding domain//Arterivirus GL envelope glycoprotein//Predicted SPOUT methyltransferase	GO:0006364	rRNA processing	GO:0046983//GO:0008168	protein dimerization activity//methyltransferase activity	GO:0019031	viral envelope	--	--
Cluster-13543.8716	6.50064	19.1737	-1.563	0.00063963	0.026243	TRUE	C2H2	2.49e-135	PALMATE-LIKE PENTAFOLIATA1 [Medicago sativa]	CR932963.2	CR932963	1017	0	Medicago truncatula chromosome 5 clone mth2-115p22, COMPLETE SEQUENCE	--	--	--	--	O80942	219	1.21e-18	Zinc finger protein 10 OS=Arabidopsis thaliana OX=3702 GN=ZFP10 PE=2 SV=1	--	--	--	--	--	--	--	--	--	--
Cluster-13543.18689	54.7827	160.732	-1.5532	6.2921e-08	1.5365e-05	TRUE	AP2/ERF->AP2/ERF-ERF	1.47e-117	ethylene response factor [Medicago truncatula]||RHN70647.1 putative transcription factor AP2-EREBP family [Medicago truncatula]	OX326967.1	OX326967	1062	0	Medicago arabica genome assembly, chromosome: 4	--	--	--	--	Q9LFN7	447	4.42e-52	Ethylene-responsive transcription factor SHINE 2 OS=Arabidopsis thaliana OX=3702 GN=SHN2 PE=2 SV=1	PF00847	AP2 domain	GO:0006355	regulation of DNA-templated transcription	GO:0003700	DNA-binding transcription factor activity	GO:0005667	transcription regulator complex	--	--
Cluster-23304.0	5.39664	14.9979	-1.4862	0.00080247	0.031228	TRUE	TCP	1.59e-221	transcription factor DICHOTOMA [Medicago truncatula]||KEH32084.1 TCP family transcription factor [Medicago truncatula]||RHN63843.1 putative transcription factor TCP family [Medicago truncatula]	XM_013602599.3	XM_013602599	1369	0	PREDICTED: Medicago truncatula transcription factor DICHOTOMA (LOC25493935), mRNA	--	--	--	--	A1YKT1	224	3.14e-18	Transcription factor TCP18 OS=Arabidopsis thaliana OX=3702 GN=TCP18 PE=1 SV=1	PF12679	ABC-2 family transporter protein	GO:0055085	transmembrane transport	GO:0140359	ABC-type transporter activity	--	--	--	--
Cluster-13543.16278	88.8199	235.714	-1.4066	1.7248e-06	0.00023512	TRUE	GRAS	0	DELLA protein RGA-like [Medicago truncatula]||RHN74120.1 putative transcription factor GRAS family [Medicago truncatula]	XM_039830574.1	XM_039830574	1695	0	PREDICTED: Medicago truncatula DELLA protein RGA-like (LOC120578200), mRNA	K14494	DELLA	DELLA protein	http://www.genome.jp/dbget-bin/www_bget?ko:K14494	B7F9I5	1162	9.11e-152	Protein SLENDER RICE1-LIKE 1 OS=Oryza sativa subsp. japonica OX=39947 GN=SLRL1 PE=2 SV=1	PF14528	LAGLIDADG-like domain	--	--	GO:0004519	endonuclease activity	--	--	--	--
Cluster-13543.44747	38.4041	101.873	-1.4028	0.00023296	0.012174	TRUE	bHLH	4.16e-57	putative transcription factor bHLH family [Medicago truncatula]	OX326971.1	OX326971	595	0	Medicago arabica genome assembly, chromosome: 8	--	--	--	--	Q9T072	177	2.15e-12	Transcription factor bHLH25 OS=Arabidopsis thaliana OX=3702 GN=BHLH25 PE=2 SV=2	PF00010	Helix-loop-helix DNA-binding domain	--	--	GO:0046983	protein dimerization activity	--	--	--	--
Cluster-13543.45388	124.663	317.677	-1.348	0.00056507	0.023844	TRUE	LOB	6.31e-64	LOB domain-containing protein 4 [Medicago truncatula]||AES90058.1 LOB domain protein [Medicago truncatula]||RHN62069.1 putative transcription factor AS2-LOB family [Medicago truncatula]	OX326964.1	OX326964	863	0	Medicago arabica genome assembly, chromosome: 1	--	--	--	--	Q9SHE9	360	8.42e-38	LOB domain-containing protein 4 OS=Arabidopsis thaliana OX=3702 GN=LBD4 PE=1 SV=1	--	--	--	--	--	--	--	--	--	--
Cluster-13543.45759	26.2061	66.5165	-1.3353	0.00025534	0.013064	TRUE	OFP	5.08e-158	transcription repressor OFP13 [Medicago truncatula]||KEH44278.1 ovate transcriptional repressor [Medicago truncatula]||RHN82481.1 putative transcription factor OFP family [Medicago truncatula]	OX326965.1	OX326965	688	0	Medicago arabica genome assembly, chromosome: 2	--	--	--	--	Q9FMC8	452	1.12e-53	Transcription repressor OFP13 OS=Arabidopsis thaliana OX=3702 GN=OFP13 PE=1 SV=1	--	--	--	--	--	--	--	--	--	--
Cluster-13543.25797	126.554	316.645	-1.3233	0.00082509	0.031846	TRUE	AP2/ERF->AP2/ERF-RAV	3.04e-262	AP2/ERF and B3 domain-containing transcription factor RAV1 [Medicago truncatula]||AES62073.1 AP2/ERF and B3 domain transcription factor [Medicago truncatula]||RHN81405.1 putative transcription factor RAV family [Medicago truncatula]	XM_039829868.1	XM_039829868	1231	0	PREDICTED: Medicago truncatula AP2/ERF and B3 domain-containing transcription factor RAV1 (LOC11422381), mRNA	K09287	RAV	RAV-like factor	http://www.genome.jp/dbget-bin/www_bget?ko:K09287	Q9C6M5	966	1.69e-126	AP2/ERF and B3 domain-containing transcription repressor TEM1 OS=Arabidopsis thaliana OX=3702 GN=TEM1 PE=1 SV=1	PF02362//PF00847//PF03754	B3 DNA binding domain//AP2 domain//B3 domain-containing protein At2g31720-like	GO:0006355	regulation of DNA-templated transcription	GO:0003700//GO:0003677	DNA-binding transcription factor activity//DNA binding	GO:0005667	transcription regulator complex	--	--
Cluster-13543.3989	29.6999	73.6589	-1.3072	2.4591e-05	0.0020383	TRUE	NAC	5.79e-114	NAC1 transcription factor [Medicago sativa]	OX326964.1	OX326964	805	0	Medicago arabica genome assembly, chromosome: 1	--	--	--	--	Q8GWK6	514	5.76e-62	NAC domain-containing protein 104 OS=Arabidopsis thaliana OX=3702 GN=NAC104 PE=2 SV=1	PF02365	No apical meristem (NAM) protein	GO:0006355	regulation of DNA-templated transcription	GO:0003677	DNA binding	--	--	--	--
Cluster-13543.24642	537.388	1324.2	-1.3009	4.4498e-05	0.0033029	TRUE	AP2/ERF->AP2/ERF-RAV	1.69e-280	AP2/ERF and B3 domain-containing transcription factor RAV1 [Medicago truncatula]||RHN55813.1 putative transcription factor RAV family [Medicago truncatula]	CU914134.2	CU914134	1624	0	Medicago truncatula chromosome 5 clone mte1-13k8, COMPLETE SEQUENCE	K09287	RAV	RAV-like factor	http://www.genome.jp/dbget-bin/www_bget?ko:K09287	Q9C6M5	993	2.09e-128	AP2/ERF and B3 domain-containing transcription repressor TEM1 OS=Arabidopsis thaliana OX=3702 GN=TEM1 PE=1 SV=1	PF03754//PF02362//PF00847//PF01588	B3 domain-containing protein At2g31720-like//B3 DNA binding domain//AP2 domain//Putative tRNA binding domain	GO:0006355	regulation of DNA-templated transcription	GO:0003700//GO:0000049//GO:0003677	DNA-binding transcription factor activity//tRNA binding//DNA binding	GO:0005667	transcription regulator complex	--	--
Cluster-13543.44658	558.704	1359.52	-1.2827	0.00013618	0.0079089	TRUE	AP2/ERF->AP2/ERF-ERF	2.07e-135	ethylene response factor 8 [Medicago sativa]	XM_003589802.4	XM_003589802	652	0	PREDICTED: Medicago truncatula ethylene-responsive transcription factor ERF107 (LOC11424269), mRNA	--	--	--	--	Q9LY05	351	1.42e-37	Ethylene-responsive transcription factor ERF106 OS=Arabidopsis thaliana OX=3702 GN=ERF106 PE=2 SV=1	PF00847//PF07127	AP2 domain//Late nodulin protein	GO:0006355	regulation of DNA-templated transcription	GO:0046872//GO:0003700	metal ion binding//DNA-binding transcription factor activity	GO:0005667	transcription regulator complex	--	--
Cluster-13543.55076	33.4593	80.0406	-1.2576	1.4858e-06	0.00020899	TRUE	ULT	2.36e-114	protein ULTRAPETALA 1 [Medicago truncatula]||KEH16896.1 ultrapetala developmental regulator [Medicago truncatula]||RHN60164.1 putative transcription factor ULT family [Medicago truncatula]	XM_013587417.3	XM_013587417	566	0	PREDICTED: Medicago truncatula protein ULTRAPETALA 1 (LOC25480141), mRNA	--	--	--	--	Q8GZA8	731	6.61e-90	Protein ULTRAPETALA 1 OS=Arabidopsis thaliana OX=3702 GN=ULT1 PE=1 SV=1	PF02060//PF01342	Slow voltage-gated potassium channel//SAND domain	GO:0006813//GO:0006811	potassium ion transport//monoatomic ion transport	GO:0003677//GO:0005249	DNA binding//voltage-gated potassium channel activity	GO:0016020//GO:0008076	membrane//voltage-gated potassium channel complex	--	--
Cluster-13543.18091	74.6918	177.377	-1.2459	0.00020337	0.010946	TRUE	C3H	1.09e-198	zinc finger CCCH domain-containing protein 20 [Medicago truncatula]||AES73358.1 zinc finger CCCH domain protein [Medicago truncatula]||RHN70421.1 putative transcription factor C3H family [Medicago truncatula]	XM_003603059.4	XM_003603059	941	0	PREDICTED: Medicago truncatula zinc finger CCCH domain-containing protein 20 (LOC11430634), mRNA	--	--	--	--	O82307	579	7.48e-71	Zinc finger CCCH domain-containing protein 23 OS=Arabidopsis thaliana OX=3702 GN=At2g25900 PE=2 SV=1	PF00642	Zinc finger C-x8-C-x5-C-x3-H type (and similar)	--	--	GO:0046872	metal ion binding	--	--	--	--
Cluster-13543.12271	16.0734	37.6498	-1.2255	1.1593e-05	0.0010938	TRUE	bHLH	1.74e-80	transcription factor bHLH18 [Medicago truncatula]||AES94454.1 basic helix loop helix (bHLH) DNA-binding family protein [Medicago truncatula]	XM_003611448.3	XM_003611448	375	0	PREDICTED: Medicago truncatula transcription factor bHLH18 (LOC11423794), mRNA	--	--	--	--	Q9T072	350	7.18e-37	Transcription factor bHLH25 OS=Arabidopsis thaliana OX=3702 GN=BHLH25 PE=2 SV=2	PF00010	Helix-loop-helix DNA-binding domain	--	--	GO:0046983	protein dimerization activity	--	--	--	--
Cluster-13543.44119	380.906	843.352	-1.1463	4.566e-05	0.003366	TRUE	C2C2->C2C2-LSD	3.62e-47	hypothetical protein KK1_042921 [Cajanus cajan]	OX326968.1	OX326968	1661	0	Medicago arabica genome assembly, chromosome: 5	--	--	--	--	Q93ZB1	224	6.06e-20	Protein LOL1 OS=Arabidopsis thaliana OX=3702 GN=LOL1 PE=2 SV=1	PF02150	RNA polymerases M/15 Kd subunit	GO:0006351	DNA-templated transcription	--	--	--	--	--	--
Cluster-13543.35272	191.668	414.21	-1.1109	0.00015743	0.0089144	TRUE	C2H2	1.47e-123	uncharacterized protein LOC11428088 [Medicago truncatula]||AES59723.1 C2H2-like zinc finger protein [Medicago truncatula]||RHN77600.1 putative transcription factor C2H2 family [Medicago truncatula]	OX326965.1	OX326965	1518	0	Medicago arabica genome assembly, chromosome: 2	--	--	--	--	--	--	--	--	PF14432//PF05896	DYW family of nucleic acid deaminases//Na(+)-translocating NADH-quinone reductase subunit A (NQRA)	GO:0006118//GO:0006814	obsolete electron transport//sodium ion transport	GO:0008270//GO:0016655	zinc ion binding//oxidoreductase activity, acting on NAD(P)H, quinone or similar compound as acceptor	--	--	--	--
Cluster-13543.15409	105.752	228.221	-1.1105	0.00023956	0.012442	TRUE	bZIP	7.48e-214	light-inducible protein CPRF2 [Medicago truncatula]||AES82672.1 transcription factor bZIP88 [Medicago truncatula]||RHN49404.1 putative transcription factor bZIP family [Medicago truncatula]	OX326969.1	OX326969	1032	0	Medicago arabica genome assembly, chromosome: 6	K25784	BZIP9_10_25_63	bZIP transcription factor 9/10/25/63	http://www.genome.jp/dbget-bin/www_bget?ko:K25784	Q99090	693	1.02e-83	Light-inducible protein CPRF2 OS=Petroselinum crispum OX=4043 GN=CPRF2 PE=2 SV=2	PF00170//PF13851//PF03131//PF07716	bZIP transcription factor//Growth-arrest specific micro-tubule binding//bZIP Maf transcription factor//Basic region leucine zipper	GO:0006355//GO:0048870	regulation of DNA-templated transcription//cell motility	GO:0003700//GO:0003677	DNA-binding transcription factor activity//DNA binding	GO:0005667//GO:0031514	transcription regulator complex//motile cilium	--	--
Cluster-13543.38528	688.058	1484.92	-1.1097	2.4015e-07	4.5972e-05	TRUE	Others	3.62e-62	zinc finger protein CONSTANS-LIKE 2 [Medicago truncatula]||KEH21799.1 zinc finger constans-like protein [Medicago truncatula]||RHN44559.1 putative transcription factor C2C2-CO-like family [Medicago truncatula]	OX326969.1	OX326969	732	0	Medicago arabica genome assembly, chromosome: 6	--	--	--	--	Q9FDX8	388	1.39e-39	Zinc finger protein HD1 OS=Oryza sativa subsp. japonica OX=39947 GN=HD1 PE=1 SV=1	PF02045//PF06203	CCAAT-binding transcription factor (CBF-B/NF-YA) subunit B//CCT motif	GO:0006355	regulation of DNA-templated transcription	GO:0003700//GO:0005515	DNA-binding transcription factor activity//protein binding	GO:0005667	transcription regulator complex	--	--
Cluster-13543.24781	262.158	560.8	-1.0963	0.00017237	0.0095645	TRUE	WRKY	4.21e-103	WRKY family transcription factor [Medicago truncatula]	OX326969.1	OX326969	1051	0	Medicago arabica genome assembly, chromosome: 6	--	--	--	--	O04609	168	2.21e-11	WRKY transcription factor 22 OS=Arabidopsis thaliana OX=3702 GN=WRKY22 PE=2 SV=1	PF03547//PF04636//PF03106//PF03522//PF01080	Membrane transport protein//PA26 p53-induced protein (sestrin)//WRKY DNA -binding domain//Solute carrier family 12//Presenilin	GO:1901031//GO:0055085//GO:0006355//GO:0006811//GO:0016485	regulation of response to reactive oxygen species//transmembrane transport//regulation of DNA-templated transcription//monoatomic ion transport//protein processing	GO:0022857//GO:0043565//GO:0004190//GO:0003700	transmembrane transporter activity//sequence-specific DNA binding//aspartic-type endopeptidase activity//DNA-binding transcription factor activity	GO:0005634//GO:0005667//GO:0016020	nucleus//transcription regulator complex//membrane	--	--
Cluster-13543.28893	46.7508	97.3787	-1.0578	2.5151e-06	0.00032363	TRUE	MYB->MYB	3.65e-228	unknown [Medicago truncatula]	XM_003618482.4	XM_003618482	1231	0	PREDICTED: Medicago truncatula transcription factor MYB16 (LOC11412297), mRNA	K09422	MYBP	transcription factor MYB, plant	http://www.genome.jp/dbget-bin/www_bget?ko:K09422	Q9LXF1	898	1.58e-116	Transcription factor MYB16 OS=Arabidopsis thaliana OX=3702 GN=MYB16 PE=2 SV=1	--	--	--	--	--	--	--	--	--	--
Cluster-13543.34395	509.491	1056.59	-1.0514	8.289e-07	0.00013073	TRUE	NF-Y->NF-YC	1.53e-116	NF-YC family protein [Medicago sativa]	CT010521.4	CT010521	2357	0	M.truncatula DNA sequence from clone MTH2-34D24 on chromosome 3, complete sequence	--	--	--	--	Q9SMP0	755	5.27e-91	Nuclear transcription factor Y subunit C-1 OS=Arabidopsis thaliana OX=3702 GN=NFYC1 PE=1 SV=1	PF00125//PF09415	Core histone H2A/H2B/H3/H4//CENP-S associating Centromere protein X	GO:0006281//GO:0051382	DNA repair//kinetochore assembly	GO:0003677	DNA binding	--	--	KOG1657	CCAAT-binding factor, subunit C (HAP5)
Cluster-13543.33230	1196.16	2455.41	-1.0374	2.2704e-06	0.00029524	TRUE	AUX/IAA	1.51e-90	auxin-responsive AUX/IAA family protein [Medicago truncatula]	OX326965.1	OX326965	671	0	Medicago arabica genome assembly, chromosome: 2	K14484	IAA	auxin-responsive protein IAA	http://www.genome.jp/dbget-bin/www_bget?ko:K14484	Q38832	462	2.01e-51	Auxin-responsive protein IAA14 OS=Arabidopsis thaliana OX=3702 GN=IAA14 PE=1 SV=2	--	--	--	--	--	--	--	--	--	--
Cluster-13543.27752	172.226	350.966	-1.027	0.00044134	0.019778	TRUE	Others	1.5e-71	LIM domain-containing protein WLIM1 [Medicago truncatula]||XP_039688529.1 LIM domain-containing protein WLIM1 [Medicago truncatula]||ACJ84036.1 unknown [Medicago truncatula]||AES59309.1 GATA type zinc finger transcription factor family protein [Medicago truncatula]||AFK36922.1 unknown [Medicago truncatula]||RHN77223.1 putative transcription factor interactor and regulator LIM family [Medicago tru…	AC125482.9	AC125482	960	0	Medicago truncatula clone mth2-15h11, complete sequence	K09377	CSRP	cysteine and glycine-rich protein	http://www.genome.jp/dbget-bin/www_bget?ko:K09377	Q94JX5	437	6.83e-49	LIM domain-containing protein WLIM1 OS=Arabidopsis thaliana OX=3702 GN=WLIM1 PE=1 SV=1	PF02346	Chordopoxvirus multifunctional envelope protein A27	GO:0019064	fusion of virus membrane with host plasma membrane	--	--	GO:0019031	viral envelope	KOG1700	Regulatory protein MLP and related LIM proteins
Cluster-13543.49485	53.2295	26.2368	1.0196	0.0014268	0.048036	TRUE	GARP->GARP-G2-like	7.99e-191	myb family transcription factor PHL5 [Medicago truncatula]||KEH41693.1 myb-like transcription factor family protein [Medicago truncatula]||RHN79243.1 putative transcription factor MYB-HB-like family [Medicago truncatula]	OX326965.1	OX326965	920	0	Medicago arabica genome assembly, chromosome: 2	--	--	--	--	Q0WVU3	264	5.05e-24	Myb family transcription factor PHL5 OS=Arabidopsis thaliana OX=3702 GN=PHL5 PE=2 SV=1	PF04148	Transmembrane adaptor Erv26	GO:0006888	endoplasmic reticulum to Golgi vesicle-mediated transport	GO:0097020	COPII receptor activity	--	--	--	--
Cluster-13543.20117	258.282	125.81	1.0372	0.0014217	0.047961	TRUE	NAC	1.85e-251	NAC domain-containing protein NAC51 [Medicago falcata]	XM_013602456.3	XM_013602456	875	0	PREDICTED: Medicago truncatula NAC domain-containing protein 100 (LOC25493826), mRNA	--	--	--	--	Q9FLJ2	966	4.81e-125	NAC domain-containing protein 100 OS=Arabidopsis thaliana OX=3702 GN=NAC100 PE=2 SV=1	PF02365	No apical meristem (NAM) protein	GO:0006355	regulation of DNA-templated transcription	GO:0003677	DNA binding	--	--	--	--
Cluster-13543.36025	3425.83	1638.26	1.0643	9.9817e-08	2.2285e-05	TRUE	PLATZ	1.99e-92	protein RGF1 INDUCIBLE TRANSCRIPTION FACTOR 1 [Medicago truncatula]||AES95843.1 PLATZ transcription factor family protein [Medicago truncatula]||RHN54832.1 putative transcription repressor PLATZ family [Medicago truncatula]	BT051885.1	BT051885	703	0	Medicago truncatula clone MTYF5_F6_F7_F81G-L-13 unknown mRNA >gb|BT143182.1| Medicago truncatula clone JCVI-FLMt-16I12 unknown mRNA	--	--	--	--	Q1G3Q4	222	1.08e-18	Protein RGF1 INDUCIBLE TRANSCRIPTION FACTOR 1 OS=Arabidopsis thaliana OX=3702 GN=RITF1 PE=1 SV=1	--	--	--	--	--	--	--	--	--	--
Cluster-13543.2870	37.0714	17.3432	1.0955	0.0011653	0.041372	TRUE	zf-HD	1.2e-118	zinc-finger homeodomain protein 3 [Medicago truncatula]||KEH32742.1 homeobox domain, ZF-HD class protein [Medicago truncatula]||RHN65150.1 putative transcription factor ZF-HD family [Medicago truncatula]	OX326968.1	OX326968	969	0	Medicago arabica genome assembly, chromosome: 5	--	--	--	--	O64722	440	1.12e-47	Zinc-finger homeodomain protein 3 OS=Arabidopsis thaliana OX=3702 GN=ZHD3 PE=1 SV=1	--	--	--	--	--	--	--	--	--	--
Cluster-13543.15044	395.539	183.542	1.1086	7.9844e-05	0.0052429	TRUE	AP2/ERF->AP2/ERF-ERF	2.37e-110	ERF014 [Medicago falcata]	OX326967.1	OX326967	591	0	Medicago arabica genome assembly, chromosome: 4	K09286	EREBP	EREBP-like factor	http://www.genome.jp/dbget-bin/www_bget?ko:K09286	Q8LC30	385	4.43e-45	Ethylene-responsive transcription factor RAP2-1 OS=Arabidopsis thaliana OX=3702 GN=RAP2-1 PE=2 SV=1	PF00847	AP2 domain	GO:0006355	regulation of DNA-templated transcription	GO:0003700	DNA-binding transcription factor activity	GO:0005667	transcription regulator complex	--	--
Cluster-13543.480	32.0989	14.522	1.1474	0.00091441	0.034457	TRUE	MYB->MYB	6.16e-173	transcriptional activator Myb [Medicago truncatula]||AES99620.1 myb transcription factor [Medicago truncatula]||RHN57154.1 putative transcription factor MYB-HB-like family [Medicago truncatula]	XM_003616614.4	XM_003616614	932	0	PREDICTED: Medicago truncatula transcriptional activator Myb (LOC11423998), mRNA	--	--	--	--	Q9SN12	409	7.44e-45	Transcription factor MYB77 OS=Arabidopsis thaliana OX=3702 GN=MYB77 PE=1 SV=1	PF07830//PF09111	Protein serine/threonine phosphatase 2C, C-terminal domain//SLIDE	GO:0006470//GO:0006338	protein dephosphorylation//chromatin remodeling	GO:0000287//GO:0030145//GO:0003677//GO:0004721	magnesium ion binding//manganese ion binding//DNA binding//phosphoprotein phosphatase activity	GO:0005634	nucleus	--	--
Cluster-13543.37912	369.878	163.748	1.1751	0.00048135	0.021117	TRUE	WRKY	1.72e-124	WRKY transcription factor 23 [Medicago truncatula]||AES61632.1 WRKY family transcription factor [Medicago truncatula]||RHN81017.1 putative transcription factor WRKY family [Medicago truncatula]	XM_003591333.4	XM_003591333	930	0	PREDICTED: Medicago truncatula WRKY transcription factor 23 (LOC11416788), mRNA	--	--	--	--	O22900	446	2.17e-48	WRKY transcription factor 23 OS=Arabidopsis thaliana OX=3702 GN=WRKY23 PE=2 SV=1	PF03106//PF06553//PF03967	WRKY DNA -binding domain//BNIP3//Photosynthetic reaction centre, H-chain N-terminal region	GO:0006355//GO:0019684//GO:0043065//GO:0006118	regulation of DNA-templated transcription//photosynthesis, light reaction//positive regulation of apoptotic process//obsolete electron transport	GO:0045156//GO:0003700//GO:0043565	electron transporter, transferring electrons within the cyclic electron transport pathway of photosynthesis activity//DNA-binding transcription factor activity//sequence-specific DNA binding	GO:0030077//GO:0005740//GO:0005667	plasma membrane light-harvesting complex//mitochondrial envelope//transcription regulator complex	--	--
Cluster-13543.41907	802.213	345.59	1.2149	0.0013622	0.046391	TRUE	Others	0	cytokinin receptor histidine kinase [Medicago truncatula]	XM_013591128.3	XM_013591128	2494	0	PREDICTED: Medicago truncatula histidine kinase 3 (LOC25501759), mRNA	K14489	AHK2_3_4	arabidopsis histidine kinase 2/3/4 (cytokinin receptor)	http://www.genome.jp/dbget-bin/www_bget?ko:K14489	Q9C5U1	2612	0	Histidine kinase 3 OS=Arabidopsis thaliana OX=3702 GN=AHK3 PE=1 SV=1	PF00512//PF00072	His Kinase A (phospho-acceptor) domain//Response regulator receiver domain	GO:0016310//GO:0000160//GO:0007165	phosphorylation//phosphorelay signal transduction system//signal transduction	GO:0000155	phosphorelay sensor kinase activity	GO:0009365	protein histidine kinase complex	--	--
Cluster-13543.27800	1171.44	503.083	1.2192	6.6853e-05	0.0045605	TRUE	NF-Y->NF-YA	6.49e-115	nuclear transcription factor Y subunit A-8 isoform X1 [Medicago truncatula]||AES67801.2 CCAAT-binding transcription factor [Medicago truncatula]||AFK49646.1 nuclear transcription factor Y subunit A4 [Medicago truncatula]	XM_003597502.4	XM_003597502	900	0	PREDICTED: Medicago truncatula nuclear transcription factor Y subunit A-8 (LOC11433420), transcript variant X1, mRNA	K08064	NFYA, HAP2	nuclear transcription factor Y, alpha	http://www.genome.jp/dbget-bin/www_bget?ko:K08064	Q9LNP6	322	4.69e-31	Nuclear transcription factor Y subunit A-8 OS=Arabidopsis thaliana OX=3702 GN=NFYA8 PE=1 SV=2	PF06449//PF02045	ATP synthase YMF19, C-terminal//CCAAT-binding transcription factor (CBF-B/NF-YA) subunit B	GO:0006355	regulation of DNA-templated transcription	GO:0003700	DNA-binding transcription factor activity	GO:0005739//GO:0005667	mitochondrion//transcription regulator complex	--	--
Cluster-13543.15977	437.195	187.186	1.2241	1.432e-05	0.0013039	TRUE	AP2/ERF->AP2/ERF-ERF	1.43e-111	dehydration-response DNA binding protein [Medicago falcata]	OX326965.1	OX326965	835	0	Medicago arabica genome assembly, chromosome: 2	K09286	EREBP	EREBP-like factor	http://www.genome.jp/dbget-bin/www_bget?ko:K09286	Q8LC30	361	1.41e-40	Ethylene-responsive transcription factor RAP2-1 OS=Arabidopsis thaliana OX=3702 GN=RAP2-1 PE=2 SV=1	PF00847	AP2 domain	GO:0006355	regulation of DNA-templated transcription	GO:0003700	DNA-binding transcription factor activity	GO:0005667	transcription regulator complex	--	--
Cluster-13543.53326	52.0764	22.2295	1.2259	0.0012679	0.044192	TRUE	MYB->MYB	1.46e-201	transcription factor MYB17 [Medicago truncatula]||KEH43718.1 myb transcription factor MIXTA-like protein [Medicago truncatula]||RHN81835.1 putative transcription factor MYB-HB-like family [Medicago truncatula]	OX326965.1	OX326965	943	0	Medicago arabica genome assembly, chromosome: 2	K09422	MYBP	transcription factor MYB, plant	http://www.genome.jp/dbget-bin/www_bget?ko:K09422	Q9M2D9	660	2.14e-81	Transcription factor MYB17 OS=Arabidopsis thaliana OX=3702 GN=MYB17 PE=1 SV=1	PF03820//PF09111	Sideroflexins//SLIDE	GO:0006811//GO:0006338//GO:0055085	monoatomic ion transport//chromatin remodeling//transmembrane transport	GO:0015075//GO:0003677	monoatomic ion transmembrane transporter activity//DNA binding	GO:0005634//GO:0016020	nucleus//membrane	--	--
Cluster-13543.15974	193.9	77.8497	1.3152	3.7438e-06	0.00043961	TRUE	TCP	1.02e-191	transcription factor TCP19 [Medicago truncatula]||XP_024625433.1 transcription factor TCP19 [Medicago truncatula]||XP_024625442.1 transcription factor TCP19 [Medicago truncatula]||KEH43748.1 TCP family transcription factor [Medicago truncatula]||RHN81893.1 putative transcription factor TCP family [Medicago truncatula]	AC155803.26	AC155803	1173	0	Medicago truncatula clone mth2-103j6, complete sequence	--	--	--	--	Q9LT89	575	6.57e-69	Transcription factor TCP19 OS=Arabidopsis thaliana OX=3702 GN=TCP19 PE=1 SV=1	--	--	--	--	--	--	--	--	--	--
Cluster-13543.20000	639.781	248.24	1.3662	8.1428e-07	0.00012866	TRUE	AP2/ERF->AP2/ERF-ERF	9.89e-119	AP2 domain class transcription factor [Medicago falcata]	OX326967.1	OX326967	1210	0	Medicago arabica genome assembly, chromosome: 4	K09286	EREBP	EREBP-like factor	http://www.genome.jp/dbget-bin/www_bget?ko:K09286	Q9LYD3	487	4.75e-56	Dehydration-responsive element-binding protein 3 OS=Arabidopsis thaliana OX=3702 GN=DREB3 PE=2 SV=1	PF00847	AP2 domain	GO:0006355	regulation of DNA-templated transcription	GO:0003700	DNA-binding transcription factor activity	GO:0005667	transcription regulator complex	--	--
Cluster-13543.30059	3939.61	1492.43	1.4003	1.3933e-06	0.0001973	TRUE	C2H2	1.34e-93	zinc finger protein 1-like [Medicago truncatula]	OX326965.1	OX326965	1528	0	Medicago arabica genome assembly, chromosome: 2	--	--	--	--	Q5JL96	195	1.85e-14	Probable E3 ubiquitin-protein ligase RZFP34 OS=Oryza sativa subsp. japonica OX=39947 GN=RZFP34 PE=2 SV=1	PF18209//PF00927//PF05495//PF05399	Embryo surrounding factor 1//Transglutaminase family, C-terminal ig like domain//CHY zinc finger//Ectropic viral integration site 2A protein (EVI2A)	GO:0018149//GO:0010098	peptide cross-linking//suspensor development	GO:0008270//GO:0003810	zinc ion binding//protein-glutamine gamma-glutamyltransferase activity	--	--	--	--
Cluster-13543.23845	354.442	132.499	1.4195	0.00030528	0.015012	TRUE	MYB->MYB-related	6.73e-106	myb transcription factor [Medicago truncatula]	OX326970.1	OX326970	1903	0	Medicago arabica genome assembly, chromosome: 7	--	--	--	--	F4KGY6	169	2.6e-11	Protein REVEILLE 1 OS=Arabidopsis thaliana OX=3702 GN=RVE1 PE=1 SV=1	--	--	--	--	--	--	--	--	--	--
Cluster-13543.16917	421.681	155.464	1.4391	7.1891e-05	0.0048314	TRUE	HB->HB-HD-ZIP	6.67e-131	homeobox-leucine zipper protein ATHB-7 [Medicago sativa]	OX326967.1	OX326967	1486	0	Medicago arabica genome assembly, chromosome: 4	K09338	HD-ZIP	homeobox-leucine zipper protein	http://www.genome.jp/dbget-bin/www_bget?ko:K09338	P46897	286	1.59e-27	Homeobox-leucine zipper protein ATHB-7 OS=Arabidopsis thaliana OX=3702 GN=ATHB-7 PE=1 SV=2	PF00046//PF01527//PF05920//PF13851//PF02183	Homeodomain//Transposase//Homeobox KN domain//Growth-arrest specific micro-tubule binding//Homeobox associated leucine zipper	GO:0006313//GO:0048870//GO:0006355	transposition, DNA-mediated//cell motility//regulation of DNA-templated transcription	GO:0043565//GO:0003677//GO:0004803	sequence-specific DNA binding//DNA binding//transposase activity	GO:0031514	motile cilium	--	--
Cluster-13543.9782	163.404	53.427	1.6086	1.5354e-05	0.0013805	TRUE	SBP	2.11e-12	squamosa promoter-binding protein 1 [Medicago truncatula]||AES63868.1 squamosa promoter-binding-like protein [Medicago truncatula]||AFK46131.1 unknown [Medicago truncatula]||AFK48393.1 unknown [Medicago truncatula]||RHN71963.1 putative transcription factor SBP family [Medicago truncatula]	AC146855.5	AC146855	505	0	Medicago truncatula clone mth2-16c23, complete sequence	--	--	--	--	Q38741	149	2.56e-10	Squamosa promoter-binding protein 1 OS=Antirrhinum majus OX=4151 GN=SBP1 PE=2 SV=1	--	--	--	--	--	--	--	--	--	--
Cluster-13543.11246	137.984	44.9669	1.617	0.0011055	0.039874	TRUE	AP2/ERF->AP2/ERF-ERF	1.53e-123	dehydration-responsive element-binding protein 3 [Medicago truncatula]||AES67950.1 AP2 domain class transcription factor [Medicago truncatula]||RHN76361.1 putative transcription factor AP2-EREBP family [Medicago truncatula]	XM_003597651.4	XM_003597651	613	0	PREDICTED: Medicago truncatula dehydration-responsive element-binding protein 3 (LOC11433098), mRNA	K09286	EREBP	EREBP-like factor	http://www.genome.jp/dbget-bin/www_bget?ko:K09286	Q9LYD3	426	8.35e-50	Dehydration-responsive element-binding protein 3 OS=Arabidopsis thaliana OX=3702 GN=DREB3 PE=2 SV=1	PF00847	AP2 domain	GO:0006355	regulation of DNA-templated transcription	GO:0003700	DNA-binding transcription factor activity	GO:0005667	transcription regulator complex	--	--
Cluster-13543.16816	28.6468	8.98973	1.6572	0.00028674	0.014363	TRUE	WRKY	5.31e-115	probable WRKY transcription factor 75 [Medicago truncatula]||KEH21958.1 WRKY family transcription factor [Medicago truncatula]||KEH21975.1 WRKY family transcription factor [Medicago truncatula]||RHN44937.1 putative transcription factor WRKY family [Medicago truncatula]	XM_013592477.3	XM_013592477	727	0	PREDICTED: Medicago truncatula probable WRKY transcription factor 75 (LOC25497756), mRNA	--	--	--	--	Q9FYA2	454	2.91e-55	Probable WRKY transcription factor 75 OS=Arabidopsis thaliana OX=3702 GN=WRKY75 PE=1 SV=1	PF03106	WRKY DNA -binding domain	GO:0006355	regulation of DNA-templated transcription	GO:0003700//GO:0043565	DNA-binding transcription factor activity//sequence-specific DNA binding	GO:0005667	transcription regulator complex	--	--
Cluster-13543.44774	554.15	164.351	1.7537	0.0002981	0.014792	TRUE	HSF	9.39e-150	heat stress transcription factor C-1 [Medicago truncatula]||KEH27122.1 heat shock transcription factor [Medicago truncatula]||RHN52901.1 putative transcription factor HSF-type-DNA-binding family [Medicago truncatula]	OX326966.1	OX326966	1342	0	Medicago arabica genome assembly, chromosome: 3	K09419	HSFF	heat shock transcription factor, other eukaryote	http://www.genome.jp/dbget-bin/www_bget?ko:K09419	Q9LV52	318	1.01e-30	Heat stress transcription factor C-1 OS=Arabidopsis thaliana OX=3702 GN=HSFC1 PE=1 SV=1	PF00447	HSF-type DNA-binding	GO:0006355	regulation of DNA-templated transcription	GO:0043565//GO:0003700	sequence-specific DNA binding//DNA-binding transcription factor activity	GO:0005667	transcription regulator complex	--	--
Cluster-13543.9060	33.6739	8.10748	2.0512	1.2624e-06	0.00018225	TRUE	NAC	3.77e-63	NAC domain-containing protein 104 [Medicago truncatula]||AET04757.1 NAC transcription factor-like protein [Medicago truncatula]||RHN43121.1 putative transcription factor NAM family [Medicago truncatula]	AC122164.6	AC122164	759	0	Medicago truncatula clone mth2-24h4, complete sequence	--	--	--	--	Q8GWK6	235	2.13e-21	NAC domain-containing protein 104 OS=Arabidopsis thaliana OX=3702 GN=NAC104 PE=2 SV=1	PF02365	No apical meristem (NAM) protein	GO:0006355	regulation of DNA-templated transcription	GO:0003677	DNA binding	--	--	--	--
Cluster-13543.37632	259.03	55.781	2.2142	2.2384e-05	0.0018845	TRUE	NAC	6.19e-96	NAC domain-containing protein 71 [Medicago truncatula]||AES90830.1 NAC transcription factor-like protein [Medicago truncatula]||RHN63116.1 putative transcription factor NAM family [Medicago truncatula]	AC174361.12	AC174361	1121	0	Medicago truncatula chromosome 8 clone mth2-39o9, complete sequence	--	--	--	--	O49697	621	8.4e-74	NAC domain-containing protein 71 OS=Arabidopsis thaliana OX=3702 GN=NAC071 PE=2 SV=1	PF02365	No apical meristem (NAM) protein	GO:0006355	regulation of DNA-templated transcription	GO:0003677	DNA binding	--	--	--	--
Cluster-13543.2413	23.8965	4.52373	2.4023	4.523e-07	7.8066e-05	TRUE	NF-Y->NF-YB	1.57e-111	nuclear transcription factor Y subunit B-3 [Medicago truncatula]||AFK49663.1 nuclear transcription factor Y subunit B13 [Medicago truncatula]||KEH36990.1 nuclear transcription factor Y protein [Medicago truncatula]||RHN72689.1 putative transcription factor Hap3/NF-YB family [Medicago truncatula]	XM_013607491.3	XM_013607491	708	0	PREDICTED: Medicago truncatula nuclear transcription factor Y subunit B-3 (LOC25486265), mRNA	K08065	NFYB, HAP3	nuclear transcription Y subunit beta	http://www.genome.jp/dbget-bin/www_bget?ko:K08065	O23310	521	4.28e-65	Nuclear transcription factor Y subunit B-3 OS=Arabidopsis thaliana OX=3702 GN=NFYB3 PE=1 SV=1	PF00125	Core histone H2A/H2B/H3/H4	--	--	GO:0003677	DNA binding	--	--	--	--
Cluster-13543.2708	192.149	35.3673	2.4417	0.0009174	0.03454	TRUE	AP2/ERF->AP2/ERF-ERF	8.64e-210	ethylene-responsive transcription factor ERF053 [Medicago truncatula]||KEH39107.1 ethylene response factor [Medicago truncatula]||RHN75705.1 putative transcription factor AP2-EREBP family [Medicago truncatula]	OX326971.1	OX326971	1757	0	Medicago arabica genome assembly, chromosome: 8	--	--	--	--	Q9SKT1	484	1.48e-53	Ethylene-responsive transcription factor ERF053 OS=Arabidopsis thaliana OX=3702 GN=ERF053 PE=1 SV=1	PF05342//PF00847	M26 IgA1-specific Metallo-endopeptidase N-terminal region//AP2 domain	GO:0006355	regulation of DNA-templated transcription	GO:0003700//GO:0004222//GO:0008270	DNA-binding transcription factor activity//metalloendopeptidase activity//zinc ion binding	GO:0005667	transcription regulator complex	--	--
Cluster-13543.54924	128.483	23.3436	2.4613	1.8718e-06	0.00025061	TRUE	NF-Y->NF-YB	1.45e-86	nuclear transcription factor Y subunit B-3 [Medicago truncatula]||AFK49658.1 nuclear trancsription factor Y subunit B8 [Medicago truncatula]||KEH32687.1 nuclear transcription factor Y protein [Medicago truncatula]||RHN65106.1 putative transcription factor Hap3/NF-YB family [Medicago truncatula]	OX326968.1	OX326968	576	0	Medicago arabica genome assembly, chromosome: 5	K08065	NFYB, HAP3	nuclear transcription Y subunit beta	http://www.genome.jp/dbget-bin/www_bget?ko:K08065	O23310	448	7.41e-55	Nuclear transcription factor Y subunit B-3 OS=Arabidopsis thaliana OX=3702 GN=NFYB3 PE=1 SV=1	PF02269//PF00125	Transcription initiation factor IID, 18kD subunit//Core histone H2A/H2B/H3/H4	GO:0006366	transcription by RNA polymerase II	GO:0003677	DNA binding	--	--	--	--
Cluster-13543.1218	43.0698	7.59445	2.4924	0.00029166	0.014533	TRUE	AP2/ERF->AP2/ERF-ERF	1.04e-136	ethylene-response factor C3 [Medicago truncatula]||KEH42734.1 ethylene-responsive transcription factor 1B [Medicago truncatula]||RHN80299.1 putative transcription factor AP2-EREBP family [Medicago truncatula]	XM_013613243.3	XM_013613243	713	0	PREDICTED: Medicago truncatula ethylene-response factor C3 (LOC25484435), mRNA	K14516	ERF1	ethylene-responsive transcription factor 1	http://www.genome.jp/dbget-bin/www_bget?ko:K14516	Q8LDC8	525	2.36e-63	Ethylene-responsive transcription factor 1B OS=Arabidopsis thaliana OX=3702 GN=ERF1B PE=1 SV=2	PF00847	AP2 domain	GO:0006355	regulation of DNA-templated transcription	GO:0003700	DNA-binding transcription factor activity	GO:0005667	transcription regulator complex	--	--
Cluster-13543.2365	69.4371	9.47095	2.8789	5.7512e-07	9.5987e-05	TRUE	AP2/ERF->AP2/ERF-ERF	3.82e-119	ethylene response factor, partial [Medicago truncatula]	OX326968.1	OX326968	874	0	Medicago arabica genome assembly, chromosome: 5	--	--	--	--	Q8LBQ7	427	1.6e-48	Ethylene-responsive transcription factor ERF034 OS=Arabidopsis thaliana OX=3702 GN=ERF034 PE=2 SV=2	PF00847	AP2 domain	GO:0006355	regulation of DNA-templated transcription	GO:0003700	DNA-binding transcription factor activity	GO:0005667	transcription regulator complex	--	--
Cluster-13543.27440	3107.79	419.788	2.8882	1.4742e-05	0.001338	TRUE	HB->HB-HD-ZIP	7.48e-68	homeobox-leucine zipper protein [Medicago sativa]	OX326968.1	OX326968	1321	0	Medicago arabica genome assembly, chromosome: 5	K09338	HD-ZIP	homeobox-leucine zipper protein	http://www.genome.jp/dbget-bin/www_bget?ko:K09338	Q9XH35	296	1.05e-28	Homeobox-leucine zipper protein HOX6 OS=Oryza sativa subsp. indica OX=39946 GN=HOX6 PE=2 SV=2	PF05920//PF00046//PF02183	Homeobox KN domain//Homeodomain//Homeobox associated leucine zipper	GO:0006355	regulation of DNA-templated transcription	GO:0003677//GO:0043565	DNA binding//sequence-specific DNA binding	--	--	--	--
Cluster-13543.9082	119.14	15.8838	2.9053	0.00019969	0.010788	TRUE	bHLH	9.6e-123	transcription factor PHYTOCHROME INTERACTING FACTOR-LIKE 15 [Medicago truncatula]||AES82298.1 helix loop helix DNA-binding domain protein [Medicago truncatula]||RHN49101.1 putative transcription factor bHLH family [Medicago truncatula]	AC137831.32	AC137831	735	0	Medicago truncatula clone mth2-34o21, complete sequence	K12126	PIF3	phytochrome-interacting factor 3	http://www.genome.jp/dbget-bin/www_bget?ko:K12126	Q0JNI9	188	2.27e-13	Transcription factor PHYTOCHROME INTERACTING FACTOR-LIKE 15 OS=Oryza sativa subsp. japonica OX=39947 GN=PIL15 PE=1 SV=2	PF00010	Helix-loop-helix DNA-binding domain	--	--	GO:0046983	protein dimerization activity	--	--	--	--
Cluster-13543.48107	239.086	30.9354	2.9507	4.1026e-05	0.0031042	TRUE	NAC	5.38e-85	NAC transcription factor 29-like [Trifolium pratense]	OX326964.1	OX326964	1241	0	Medicago arabica genome assembly, chromosome: 1	--	--	--	--	O49255	562	5.75e-67	NAC transcription factor 29 OS=Arabidopsis thaliana OX=3702 GN=NAC029 PE=2 SV=1	PF02365	No apical meristem (NAM) protein	GO:0006355	regulation of DNA-templated transcription	GO:0003677	DNA binding	--	--	--	--
Cluster-13543.1268	11.0927	1.34256	3.0468	0.0011772	0.041725	TRUE	MYB->MYB	2.02e-136	myb-related protein 308 [Medicago truncatula]||KEH18617.1 myb transcription factor [Medicago truncatula]||RHN39689.1 putative transcription factor MYB-HB-like family [Medicago truncatula]	XM_013589138.3	XM_013589138	763	0	PREDICTED: Medicago truncatula myb-related protein 308 (LOC25500654), mRNA	K09422	MYBP	transcription factor MYB, plant	http://www.genome.jp/dbget-bin/www_bget?ko:K09422	P81393	505	4.22e-62	Myb-related protein 308 OS=Antirrhinum majus OX=4151 GN=MYB308 PE=2 SV=1	PF03609//PF07655//PF02862//PF01080//PF03910	PTS system sorbose-specific iic component//Secretin N-terminal domain//DDHD domain//Presenilin//Adenovirus minor core protein PV	GO:0009297//GO:0009401//GO:0016485	pilus assembly//phosphoenolpyruvate-dependent sugar phosphotransferase system//protein processing	GO:0046872//GO:0003677//GO:0004190	metal ion binding//DNA binding//aspartic-type endopeptidase activity	GO:0044423//GO:0019867	virion component//outer membrane	--	--
Cluster-13543.40960	725.637	70.7327	3.3589	1.0567e-05	0.0010114	TRUE	NAC	6.87e-126	NAC2 transcription factor [Medicago sativa]	OX326971.1	OX326971	1340	0	Medicago arabica genome assembly, chromosome: 8	--	--	--	--	Q9LDY8	684	4.68e-82	NAC domain-containing protein 55 OS=Arabidopsis thaliana OX=3702 GN=NAC055 PE=2 SV=1	PF05507//PF02365	Microfibril-associated glycoprotein (MAGP)//No apical meristem (NAM) protein	GO:0006355	regulation of DNA-templated transcription	GO:0003677	DNA binding	GO:0001527	microfibril	--	--

## Sheet: Combine
gene_id	2x_C vs 4x_C	2x_C vs 4x_C_log2FoldChange	2x_T vs 4x_T	2x_T vs 4x_T_log2FoldChange	2x_T vs 2x_C	2x_T vs 2x_C_log2FoldChange	4x_T vs 4x_C	4x_T vs 4x_C_log2FoldChange	2x_C vs 4x_C_unique	2x_T vs 4x_T_unique	2x_T vs 2x_C_unique	4x_T vs 4x_C_unique	Common	NR Evalue	NR Description	NT GI	NT ID	NT Score	NT Evalue	NT Description	KO ID	KO Name	KO Description	Http Link	Swissprot ID	Swissprot Score	Swissprot Evalue	Swissprot Description	PFAM ID	PFAM description	Gene Ontology Biological Pathway	BP Description	Gene Ontology Molecular Function	MF Description	Gene Ontology Cellular Component	CC Description	KOG ID	KOG Description
Cluster-13543.45830	ARID	-1.0437	NA	NA	NA	NA	NA	NA	TRUE	FALSE	FALSE	FALSE	FALSE	9.77e-237	AT-rich interactive domain-containing protein 2 [Medicago truncatula]||KEH21090.1 ARID/bright DNA-binding domain protein [Medicago truncatula]||RHN43377.1 putative transcription factor & chromatin remodeling ARID family [Medicago truncatula]	XM_039829313.1	XM_039829313	1025	0	PREDICTED: Medicago truncatula AT-rich interactive domain-containing protein 2 (LOC25502071), mRNA	--	--	--	--	Q9LDD4	317	7.53e-31	AT-rich interactive domain-containing protein 2 OS=Arabidopsis thaliana OX=3702 GN=ARID2 PE=1 SV=1	PF01388	ARID/BRIGHT DNA binding domain	--	--	GO:0003677	DNA binding	--	--	--	--
Cluster-2972.0	B3->B3	-4.3627	NA	NA	NA	NA	NA	NA	TRUE	FALSE	FALSE	FALSE	FALSE	7.26e-112	B3 domain-containing protein REM8 [Medicago truncatula]||RHN64281.1 putative transcription factor B3-Domain family [Medicago truncatula]	XM_024781100.2	XM_024781100	541	0	PREDICTED: Medicago truncatula B3 domain-containing protein REM8 (LOC11418291), mRNA	--	--	--	--	Q8H2D1	120	4.76e-06	B3 domain-containing protein REM8 OS=Arabidopsis thaliana OX=3702 GN=REM8 PE=2 SV=1	PF02362	B3 DNA binding domain	--	--	GO:0003677	DNA binding	--	--	--	--
Cluster-3055.0	B3->B3	-3.5376	B3->B3	-2.1674	NA	NA	NA	NA	FALSE	FALSE	FALSE	FALSE	FALSE	4.89e-72	B3 domain-containing protein REM9-like isoform X2 [Medicago truncatula]	XM_039832443.1	XM_039832443	278	1.7932e-141	PREDICTED: Medicago truncatula B3 domain-containing protein REM9-like (LOC120579732), transcript variant X1, mRNA	--	--	--	--	--	--	--	--	PF02362	B3 DNA binding domain	--	--	GO:0003677	DNA binding	--	--	--	--
Cluster-13543.25524	B3->B3-ARF	-1.8361	B3->B3-ARF	-1.5766	NA	NA	NA	NA	FALSE	FALSE	FALSE	FALSE	FALSE	5.07e-38	auxin response factor 5-like [Cicer arietinum]	XM_003612208.4	XM_003612208	310	3.73375e-159	PREDICTED: Medicago truncatula DNA-directed RNA polymerase II subunit RPB1 (LOC11434004), mRNA	K14486	K14486, ARF	auxin response factor	http://www.genome.jp/dbget-bin/www_bget?ko:K14486	P93024	359	5.43e-34	Auxin response factor 5 OS=Arabidopsis thaliana OX=3702 GN=ARF5 PE=1 SV=3	--	--	--	--	--	--	--	--	--	--
Cluster-13543.5231	B3->B3-ARF	-6.0127	B3->B3-ARF	-4.0991	NA	NA	NA	NA	FALSE	FALSE	FALSE	FALSE	FALSE	5.17e-196	auxin response factor 17 [Medicago truncatula]||RHN56017.1 putative transcription factor ARF family [Medicago truncatula]	XM_024784888.1	XM_024784888	729	0	PREDICTED: Medicago truncatula auxin response factor 17 (LOC11427344), mRNA	--	--	--	--	Q84WU6	520	4.62e-57	Auxin response factor 17 OS=Arabidopsis thaliana OX=3702 GN=ARF17 PE=2 SV=1	PF06507//PF02362	Auxin response factor//B3 DNA binding domain	GO:0006355//GO:0009725	regulation of DNA-templated transcription//response to hormone	GO:0003677	DNA binding	GO:0005634	nucleus	--	--
Cluster-13543.12271	bHLH	-1.1296	NA	NA	NA	NA	bHLH	-1.2255	TRUE	FALSE	FALSE	TRUE	FALSE	1.74e-80	transcription factor bHLH18 [Medicago truncatula]||AES94454.1 basic helix loop helix (bHLH) DNA-binding family protein [Medicago truncatula]	XM_003611448.3	XM_003611448	375	0	PREDICTED: Medicago truncatula transcription factor bHLH18 (LOC11423794), mRNA	--	--	--	--	Q9T072	350	7.18e-37	Transcription factor bHLH25 OS=Arabidopsis thaliana OX=3702 GN=BHLH25 PE=2 SV=2	PF00010	Helix-loop-helix DNA-binding domain	--	--	GO:0046983	protein dimerization activity	--	--	--	--
Cluster-13543.4479	bHLH	1.2023	bHLH	1.0493	NA	NA	NA	NA	FALSE	FALSE	FALSE	FALSE	FALSE	8.66e-117	transcription factor bHLH115 [Medicago truncatula]||AES67293.1 BHLH domain class transcription factor [Medicago truncatula]||AFK41880.1 unknown [Medicago truncatula]||RHN75602.1 putative transcription factor bHLH family [Medicago truncatula]	XM_003596994.4	XM_003596994	857	0	PREDICTED: Medicago truncatula transcription factor bHLH115 (LOC11408870), mRNA	--	--	--	--	Q9FH37	340	1.52e-35	Transcription factor ILR3 OS=Arabidopsis thaliana OX=3702 GN=ILR3 PE=1 SV=1	PF08961//PF13476//PF01496//PF07851//PF00170//PF06156//PF08172//PF05837//PF00010//PF06005//PF01166	Nuclear receptor-binding factor 2, autophagy regulator//AAA domain//V-type ATPase 116kDa subunit family//TMPIT-like protein//bZIP transcription factor//Initiation control protein YabA//CASP C terminal//Centromere protein H (CENP-H)//Helix-loop-helix DNA-binding domain//Cell division protein ZapB//TSC-22/dip/bun family	GO:0006891//GO:0006914//GO:0090529//GO:0051382//GO:1902600//GO:0006119//GO:0006357//GO:0006260//GO:0043093//GO:0006355	intra-Golgi vesicle-mediated transport//autophagy//cell septum assembly//kinetochore assembly//proton transmembrane transport//oxidative phosphorylation//regulation of transcription by RNA polymerase II//DNA replication//FtsZ-dependent cytokinesis//regulation of DNA-templated transcription	GO:0003700//GO:0046983//GO:0046961	DNA-binding transcription factor activity//protein dimerization activity//proton-transporting ATPase activity, rotational mechanism	GO:0000776//GO:0005667//GO:0033179//GO:0030173//GO:0005737	kinetochore//transcription regulator complex//proton-transporting V-type ATPase, V0 domain//obsolete integral component of Golgi membrane//cytoplasm	--	--
Cluster-13543.682	bZIP	-2.2462	NA	NA	NA	NA	NA	NA	TRUE	FALSE	FALSE	FALSE	FALSE	1.06e-202	ABSCISIC ACID-INSENSITIVE 5-like protein 1 [Medicago truncatula]||AES67058.1 bZIP transcription factor [Medicago truncatula]	XM_003596759.2	XM_003596759	1099	0	PREDICTED: Medicago truncatula ABSCISIC ACID-INSENSITIVE 5-like protein 1 (LOC11417040), mRNA	K14432	ABF	ABA responsive element binding factor	http://www.genome.jp/dbget-bin/www_bget?ko:K14432	Q8RYD6	528	1.14e-61	ABSCISIC ACID-INSENSITIVE 5-like protein 1 OS=Arabidopsis thaliana OX=3702 GN=DPBF2 PE=1 SV=1	PF03131//PF07716//PF00170	bZIP Maf transcription factor//Basic region leucine zipper//bZIP transcription factor	GO:0006355	regulation of DNA-templated transcription	GO:0003700//GO:0003677	DNA-binding transcription factor activity//DNA binding	GO:0005667	transcription regulator complex	--	--
Cluster-13543.18821	C2H2	-1.1612	NA	NA	NA	NA	NA	NA	TRUE	FALSE	FALSE	FALSE	FALSE	7.35e-86	putative transcription factor C2H2 family [Medicago truncatula]	XM_039828202.1	XM_039828202	395	0	PREDICTED: Medicago truncatula zinc finger protein 511-like (LOC25497815), partial mRNA	--	--	--	--	Q6P0X2	217	1.33e-18	Zinc finger protein 511 OS=Mus musculus OX=10090 GN=Znf511 PE=1 SV=2	PF00537//PF11789	Scorpion toxin-like domain//Zinc-finger of the MIZ type in Nse subunit	GO:0006810	transport	GO:0019871//GO:0008200//GO:0008270	sodium channel inhibitor activity//ion channel inhibitor activity//zinc ion binding	GO:0005576	extracellular region	--	--
Cluster-13543.8533	C2H2	-3.6005	C2H2	-2.7506	NA	NA	NA	NA	FALSE	FALSE	FALSE	FALSE	FALSE	7.62e-137	zinc finger protein 1 [Medicago truncatula]||AES73564.1 zinc finger-like protein [Medicago truncatula]||RHN70585.1 putative transcription factor C2H2 family [Medicago truncatula]	XM_003603265.4	XM_003603265	610	0	PREDICTED: Medicago truncatula zinc finger protein 1 (LOC11429951), mRNA	--	--	--	--	Q39262	237	7.21e-22	Zinc finger protein 3 OS=Arabidopsis thaliana OX=3702 GN=ZFP3 PE=1 SV=1	--	--	--	--	--	--	--	--	--	--
Cluster-13543.52071	C3H	-7.9446	C3H	-4.3574	C3H	3.7067	NA	NA	FALSE	FALSE	TRUE	FALSE	FALSE	4.86e-40	putative EamA domain-containing protein [Medicago truncatula]	OX326965.1	OX326965	649	0	Medicago arabica genome assembly, chromosome: 2	--	--	--	--	Q9C9F5	249	2.82e-22	Zinc finger CCCH domain-containing protein 15 OS=Arabidopsis thaliana OX=3702 GN=C3H15 PE=1 SV=1	PF06072//PF00642	Alphaherpesvirus tegument protein US9//Zinc finger C-x8-C-x5-C-x3-H type (and similar)	GO:0075733	intracellular transport of virus	GO:0046872	metal ion binding	--	--	KOG1677	CCCH-type Zn-finger protein
Cluster-13543.20925	FAR1	-7.8179	FAR1	-3.9074	NA	NA	NA	NA	FALSE	FALSE	FALSE	FALSE	FALSE	2.02e-78	protein FAR-RED IMPAIRED RESPONSE 1-like [Trifolium pratense]	OX326966.1	OX326966	921	0	Medicago arabica genome assembly, chromosome: 3	--	--	--	--	Q9SSQ4	210	7.28e-16	Protein FAR1-RELATED SEQUENCE 6 OS=Arabidopsis thaliana OX=3702 GN=FRS6 PE=2 SV=1	PF02170//PF15838//PF04882	PAZ domain//LLLL and CFNLAS motif-containing protein 1//Peroxin-3	GO:0007342//GO:0007031	fusion of sperm to egg plasma membrane involved in single fertilization//peroxisome organization	GO:0005515	protein binding	GO:0005779	obsolete integral component of peroxisomal membrane	--	--
Cluster-13543.54886	FAR1	-5.9739	FAR1	-5.4215	NA	NA	NA	NA	FALSE	FALSE	FALSE	FALSE	FALSE	8.72e-52	FAR1 DNA-binding domain protein [Medicago truncatula]	AC149304.11	AC149304	549	0	Medicago truncatula clone mth2-76g4, complete sequence	--	--	--	--	--	--	--	--	--	--	--	--	--	--	--	--	--	--
Cluster-13543.55827	FAR1	-6.638	NA	NA	NA	NA	NA	NA	TRUE	FALSE	FALSE	FALSE	FALSE	3.96e-310	protein FAR1-RELATED SEQUENCE 5-like [Medicago truncatula]	OX326965.1	OX326965	485	0	Medicago arabica genome assembly, chromosome: 2	--	--	--	--	Q9SZL8	834	3.32e-96	Protein FAR1-RELATED SEQUENCE 5 OS=Arabidopsis thaliana OX=3702 GN=FRS5 PE=1 SV=1	PF18209//PF00872//PF04434	Embryo surrounding factor 1//Transposase, Mutator family//SWIM zinc finger	GO:0006313//GO:0010098	transposition, DNA-mediated//suspensor development	GO:0008270//GO:0003677//GO:0004803	zinc ion binding//DNA binding//transposase activity	--	--	--	--
Cluster-13543.7238	FAR1	-9.2977	NA	NA	NA	NA	NA	NA	TRUE	FALSE	FALSE	FALSE	FALSE	0	protein FAR1-RELATED SEQUENCE 5-like [Medicago truncatula]	OX326969.1	OX326969	685	0	Medicago arabica genome assembly, chromosome: 6	--	--	--	--	Q9SZL8	801	5.25e-92	Protein FAR1-RELATED SEQUENCE 5 OS=Arabidopsis thaliana OX=3702 GN=FRS5 PE=1 SV=1	PF00872//PF04434	Transposase, Mutator family//SWIM zinc finger	GO:0006313	transposition, DNA-mediated	GO:0004803//GO:0008270//GO:0003677	transposase activity//zinc ion binding//DNA binding	--	--	--	--
Cluster-1149.1	GARP->GARP-ARR-B	-5.4785	NA	NA	NA	NA	NA	NA	TRUE	FALSE	FALSE	FALSE	FALSE	0	two-component response regulator ARR12-like protein [Medicago truncatula]||RHN64927.1 putative response regulator and transcription factor RR-B-type family [Medicago truncatula]	XM_024781168.2	XM_024781168	1018	0	PREDICTED: Medicago truncatula two-component response regulator ARR12 (LOC11438630), mRNA	--	--	--	--	A2X1N2	681	8.52e-79	Two-component response regulator ORR24 OS=Oryza sativa subsp. indica OX=39946 GN=RR24 PE=3 SV=1	PF00072//PF03987	Response regulator receiver domain//Autophagocytosis associated protein, active-site domain	GO:0000160	phosphorelay signal transduction system	GO:0019787	ubiquitin-like protein transferase activity	--	--	--	--
Cluster-13543.43014	GARP->GARP-G2-like	-5.4604	GARP->GARP-G2-like	-4.0992	NA	NA	NA	NA	FALSE	FALSE	FALSE	FALSE	FALSE	8.99e-26	two-component response regulator-like APRR2 [Cicer arietinum]||XP_004509000.1 two-component response regulator-like APRR2 [Cicer arietinum]||XP_012573646.1 two-component response regulator-like APRR2 [Cicer arietinum]||XP_012573647.1 two-component response regulator-like APRR2 [Cicer arietinum]	XR_003011569.2	XR_003011569	146	1.02432e-68	PREDICTED: Medicago truncatula two-component response regulator-like APRR2 (LOC25493550), transcript variant X3, misc_RNA	--	--	--	--	Q6LA43	187	4.68e-16	Two-component response regulator-like APRR2 OS=Arabidopsis thaliana OX=3702 GN=APRR2 PE=2 SV=2	PF00525	Alpha crystallin A chain, N terminal	GO:0007423	sensory organ development	GO:0005212	structural constituent of eye lens	--	--	--	--
Cluster-13543.12539	GNAT	-2.2777	GNAT	-1.8729	NA	NA	NA	NA	FALSE	FALSE	FALSE	FALSE	FALSE	8.06e-116	uncharacterized N-acetyltransferase p20 [Medicago truncatula]||AFK47955.1 unknown [Medicago truncatula]||KEH21910.1 acetyltransferase (GNAT) domain protein [Medicago truncatula]	XM_013592429.3	XM_013592429	646	0	PREDICTED: Medicago truncatula uncharacterized N-acetyltransferase p20 (LOC25497720), mRNA	--	--	--	--	O31633	174	1.7e-13	Putative [ribosomal protein S5]-alanine N-acetyltransferase OS=Bacillus subtilis (strain 168) OX=224308 GN=yjcK PE=3 SV=1	PF00583//PF13302	Acetyltransferase (GNAT) family//Acetyltransferase (GNAT) domain	GO:0042967	obsolete acyl-carrier-protein biosynthetic process	GO:0008080	N-acetyltransferase activity	--	--	--	--
Cluster-13543.31184	GRAS	1.0604	NA	NA	NA	NA	NA	NA	TRUE	FALSE	FALSE	FALSE	FALSE	7.06e-34	scarecrow-like protein 3 [Medicago truncatula]||AES93930.1 GRAS family transcription factor [Medicago truncatula]||RHN53498.1 putative transcription factor GRAS family [Medicago truncatula]	AF439380.1	AF439380	894	0	Medicago sativa retrotransposon polyprotein gene interrupted by LTR retroelement MCIRE, complete sequence	--	--	--	--	Q9LPR8	271	5.28e-24	Scarecrow-like protein 3 OS=Arabidopsis thaliana OX=3702 GN=SCL3 PE=1 SV=1	--	--	--	--	--	--	--	--	--	--
Cluster-13543.3541	HMG	-8.7803	HMG	-3.4805	NA	NA	NA	NA	FALSE	FALSE	FALSE	FALSE	FALSE	2.7e-11	FACT complex subunit SSRP1 [Glycine soja]	AC131026.11	AC131026	315	5.11013e-162	Medicago truncatula clone mth2-6e18, complete sequence	K09272	SSRP1, POB3	FACT complex subunit SSRP1/POB3	http://www.genome.jp/dbget-bin/www_bget?ko:K09272	O04235	172	1.46e-11	FACT complex subunit SSRP1 OS=Vicia faba OX=3906 GN=SSRP1 PE=2 SV=1	--	--	--	--	--	--	--	--	--	--
Cluster-13543.764	LOB	2.269	NA	NA	NA	NA	NA	NA	TRUE	FALSE	FALSE	FALSE	FALSE	1.21e-133	LOB domain-containing protein 15 [Medicago truncatula]||AES99716.1 LOB domain protein [Medicago truncatula]||RHN57228.1 putative transcription factor AS2-LOB family [Medicago truncatula]	XM_003616710.4	XM_003616710	673	0	PREDICTED: Medicago truncatula LOB domain-containing protein 15 (LOC11430462), mRNA	--	--	--	--	Q8L5T5	571	2.45e-72	LOB domain-containing protein 15 OS=Arabidopsis thaliana OX=3702 GN=LBD15 PE=1 SV=2	--	--	--	--	--	--	--	--	--	--
Cluster-13543.37709	MADS->MADS-M-type	-1.8013	MADS->MADS-M-type	-2.8079	NA	NA	NA	NA	FALSE	FALSE	FALSE	FALSE	FALSE	1.89e-68	putative protein kinase RLK-Pelle-DLSV family [Medicago truncatula]	KF159804.1	KF159804	313	2.53672e-161	Medicago truncatula cultivar Jemalong A17 MADS-box transcription factor AGAMOUSa (AGa) mRNA, complete cds	--	--	--	--	Q39086	434	4.83e-48	Receptor-like serine/threonine-protein kinase SD1-7 OS=Arabidopsis thaliana OX=3702 GN=SD17 PE=1 SV=1	PF00319//PF07714//PF00069	SRF-type transcription factor (DNA-binding and dimerisation domain)//Protein tyrosine and serine/threonine kinase//Protein kinase domain	GO:0006468	protein phosphorylation	GO:0046983//GO:0005524//GO:0003677//GO:0004672	protein dimerization activity//ATP binding//DNA binding//protein kinase activity	--	--	--	--
Cluster-13543.49423	mTERF	1.6425	NA	NA	NA	NA	NA	NA	TRUE	FALSE	FALSE	FALSE	FALSE	3.71e-87	uncharacterized protein LOC101497007 [Cicer arietinum]	CP039337.1	CP039337	303	3.13797e-155	Cicer arietinum chromosome Ca7	K15032	MTERFD	mTERF domain-containing protein, mitochondrial	http://www.genome.jp/dbget-bin/www_bget?ko:K15032	--	--	--	--	PF02536//PF08640	mTERF//U3 small nucleolar RNA-associated protein 6	GO:0000462//GO:0006355	maturation of SSU-rRNA from tricistronic rRNA transcript (SSU-rRNA, 5.8S rRNA, LSU-rRNA)//regulation of DNA-templated transcription	GO:0030515//GO:0003690	snoRNA binding//double-stranded DNA binding	--	--	--	--
Cluster-13543.45936	MYB->MYB-related	-1.5057	MYB->MYB-related	-1.9051	NA	NA	NA	NA	FALSE	FALSE	FALSE	FALSE	FALSE	3.94e-246	transcription factor MYB61 isoform X1 [Medicago truncatula]||KEH43172.1 myb transcription factor MYB64 [Medicago truncatula]||RHN80952.1 putative transcription factor MYB-HB-like family [Medicago truncatula]	XM_013613680.3	XM_013613680	1248	0	PREDICTED: Medicago truncatula transcription factor MYB61 (LOC25484733), transcript variant X1, mRNA	K09422	MYBP	transcription factor MYB, plant	http://www.genome.jp/dbget-bin/www_bget?ko:K09422	Q8VZQ2	488	3.7e-55	Transcription factor MYB61 OS=Arabidopsis thaliana OX=3702 GN=MYB61 PE=2 SV=1	PF13499//PF02872	EF-hand domain pair//5'-nucleotidase, C-terminal domain	GO:0009166	nucleotide catabolic process	GO:0005509//GO:0016787	calcium ion binding//hydrolase activity	--	--	--	--
Cluster-2600.0	MYB->MYB-related	-5.3565	NA	NA	NA	NA	NA	NA	TRUE	FALSE	FALSE	FALSE	FALSE	1.99e-141	MYB-like DNA-binding domain, shaqkyf class protein [Medicago truncatula]||RHN54712.1 putative transcription factor MYB-HB-like family [Medicago truncatula]	CU914128.2	CU914128	459	0	Medicago truncatula chromosome 5 clone mth2-84e4, COMPLETE SEQUENCE	--	--	--	--	Q8S9H7	206	9.02e-17	Transcription factor DIVARICATA OS=Antirrhinum majus OX=4151 GN=DIVARICATA PE=2 SV=1	PF06512	Sodium ion transport-associated	GO:0006814	sodium ion transport	GO:0005248	voltage-gated sodium channel activity	GO:0001518	voltage-gated sodium channel complex	--	--
Cluster-13543.41417	NAC	1.508	NA	NA	NA	NA	NA	NA	TRUE	FALSE	FALSE	FALSE	FALSE	5.27e-126	NAC domain protein NAC3 [Medicago sativa]	OX326964.1	OX326964	690	0	Medicago arabica genome assembly, chromosome: 1	--	--	--	--	Q8H115	689	1.85e-85	NAC domain-containing protein 102 OS=Arabidopsis thaliana OX=3702 GN=NAC102 PE=1 SV=1	PF03854//PF06485//PF02365	P-11 zinc finger//RNA-binding protein Tab2/Atab2 N terminal//No apical meristem (NAM) protein	GO:0006355	regulation of DNA-templated transcription	GO:0003723//GO:0008270//GO:0003677	RNA binding//zinc ion binding//DNA binding	--	--	--	--
Cluster-13543.48107	NAC	2.1274	NA	NA	NAC	1.3439	NAC	2.9507	TRUE	FALSE	FALSE	FALSE	TRUE	5.38e-85	NAC transcription factor 29-like [Trifolium pratense]	OX326964.1	OX326964	1241	0	Medicago arabica genome assembly, chromosome: 1	--	--	--	--	O49255	562	5.75e-67	NAC transcription factor 29 OS=Arabidopsis thaliana OX=3702 GN=NAC029 PE=2 SV=1	PF02365	No apical meristem (NAM) protein	GO:0006355	regulation of DNA-templated transcription	GO:0003677	DNA binding	--	--	--	--
Cluster-13543.9060	NAC	1.6557	NA	NA	NAC	1.9256	NAC	2.0512	TRUE	FALSE	FALSE	FALSE	TRUE	3.77e-63	NAC domain-containing protein 104 [Medicago truncatula]||AET04757.1 NAC transcription factor-like protein [Medicago truncatula]||RHN43121.1 putative transcription factor NAM family [Medicago truncatula]	AC122164.6	AC122164	759	0	Medicago truncatula clone mth2-24h4, complete sequence	--	--	--	--	Q8GWK6	235	2.13e-21	NAC domain-containing protein 104 OS=Arabidopsis thaliana OX=3702 GN=NAC104 PE=2 SV=1	PF02365	No apical meristem (NAM) protein	GO:0006355	regulation of DNA-templated transcription	GO:0003677	DNA binding	--	--	--	--
Cluster-13543.59109	Others	-1.2874	NA	NA	NA	NA	NA	NA	TRUE	FALSE	FALSE	FALSE	FALSE	2.22e-293	uncharacterized protein LOC25500959 isoform X1 [Medicago truncatula]||XP_024627531.1 uncharacterized protein LOC25500959 isoform X1 [Medicago truncatula]||XP_039685339.1 uncharacterized protein LOC25500959 isoform X1 [Medicago truncatula]	XM_013589496.3	XM_013589496	1952	0	PREDICTED: Medicago truncatula two-component response regulator ORR22 (LOC25500959), transcript variant X4, mRNA	--	--	--	--	Q5N6V8	269	7.85e-23	Two-component response regulator ORR26 OS=Oryza sativa subsp. japonica OX=39947 GN=RR26 PE=3 SV=2	PF00072	Response regulator receiver domain	GO:0000160	phosphorelay signal transduction system	--	--	--	--	--	--
Cluster-13543.32279	SBP	-1.0403	NA	NA	NA	NA	NA	NA	TRUE	FALSE	FALSE	FALSE	FALSE	1.99e-14	squamosa promoter-binding-like protein 3 [Medicago truncatula]||AFK42236.1 unknown [Medicago truncatula]||KEH31025.1 squamosa promoter-binding-like protein [Medicago truncatula]	OX326964.1	OX326964	563	0	Medicago arabica genome assembly, chromosome: 1	--	--	--	--	P93015	150	1.36e-10	Squamosa promoter-binding-like protein 3 OS=Arabidopsis thaliana OX=3702 GN=SPL3 PE=1 SV=2	--	--	--	--	--	--	--	--	--	--
Cluster-13543.30276	SET	1.366	SET	1.3187	NA	NA	NA	NA	FALSE	FALSE	FALSE	FALSE	FALSE	3.68e-48	histone-lysine N-methyltransferase SUVR5 [Medicago truncatula]||XP_024629398.1 histone-lysine N-methyltransferase SUVR5 [Medicago truncatula]||XP_024629399.1 histone-lysine N-methyltransferase SUVR5 [Medicago truncatula]||XP_024629400.1 histone-lysine N-methyltransferase SUVR5 [Medicago truncatula]||KEH20449.1 histone-lysine N-methyltransferase SUVR5-like protein [Medicago truncatula]||RHN42159.1…	OX326968.1	OX326968	662	0	Medicago arabica genome assembly, chromosome: 5	--	--	--	--	O64827	296	4.7e-27	Histone-lysine N-methyltransferase SUVR5 OS=Arabidopsis thaliana OX=3702 GN=SUVR5 PE=1 SV=3	PF00856	SET domain	--	--	GO:0005515	protein binding	--	--	KOG1082	Histone H3 (Lys9) methyltransferase SUV39H1/Clr4, required for transcriptional silencing
Cluster-13543.39390	SNF2	1.09	SNF2	1.4539	NA	NA	NA	NA	FALSE	FALSE	FALSE	FALSE	FALSE	1.28e-210	protein CHROMATIN REMODELING 24 isoform X2 [Medicago truncatula]||KEH20907.1 chromatin-remodeling complex ATPase chain [Medicago truncatula]	AC152349.12	AC152349	1260	0	Medicago truncatula clone mth2-52p10, complete sequence	K20093	ERCC6L, PICH	DNA excision repair protein ERCC-6-like	http://www.genome.jp/dbget-bin/www_bget?ko:K20093	Q8W103	1332	1.57e-158	Protein CHROMATIN REMODELING 24 OS=Arabidopsis thaliana OX=3702 GN=CHR24 PE=2 SV=1	PF08612//PF08650//PF00176//PF14817//PF04851//PF15328	TATA-binding related factor (TRF) of subunit 20 of Mediator complex//DASH complex subunit Dad4//SNF2-related domain//HAUS augmin-like complex subunit 5//Type III restriction enzyme, res subunit//Putative GRINL1B complex locus protein 2	GO:0008608//GO:0006357//GO:0051225	attachment of spindle microtubules to kinetochore//regulation of transcription by RNA polymerase II//spindle assembly	GO:0003677//GO:0005524//GO:0016787//GO:0003712	DNA binding//ATP binding//hydrolase activity//transcription coregulator activity	GO:0005667//GO:0072686//GO:0042729//GO:0016592//GO:0070652//GO:0016591	transcription regulator complex//mitotic spindle//DASH complex//mediator complex//HAUS complex//RNA polymerase II, holoenzyme	KOG0387	Transcription-coupled repair protein CSB/RAD26 (contains SNF2 family DNA-dependent ATPase domain)
Cluster-13543.54515	SNF2	-10.047	SNF2	-10.556	NA	NA	NA	NA	FALSE	FALSE	FALSE	FALSE	FALSE	9.59e-58	putative SWI/SNF-related matrix-associated actin-dependent regulator of chromatin subfamily A member 3-like 1 [Cicer arietinum]	OX326967.1	OX326967	372	0	Medicago arabica genome assembly, chromosome: 4	K15711	SMARCA3, HLTF	SWI/SNF-related matrix-associated actin-dependent regulator of chromatin subfamily A3	http://www.genome.jp/dbget-bin/www_bget?ko:K15711	Q9FF61	465	3.31e-46	Putative SWI/SNF-related matrix-associated actin-dependent regulator of chromatin subfamily A member 3-like 1 OS=Arabidopsis thaliana OX=3702 GN=At5g05130 PE=2 SV=1	PF01783//PF00097//PF16685//PF12678//PF00176	Ribosomal L32p protein family//Zinc finger, C3HC4 type (RING finger)//zinc RING finger of MSL2//RING-H2 zinc finger domain//SNF2-related domain	GO:0006412//GO:0042254	translation//ribosome biogenesis	GO:0003735//GO:0046872//GO:0061630//GO:0008270//GO:0005524	structural constituent of ribosome//metal ion binding//ubiquitin protein ligase activity//zinc ion binding//ATP binding	GO:0015934//GO:0005840	large ribosomal subunit//ribosome	KOG1002	Nucleotide excision repair protein RAD16
Cluster-13543.1400	NA	NA	AP2/ERF->AP2/ERF-ERF	-3.4931	NA	NA	NA	NA	FALSE	TRUE	FALSE	FALSE	FALSE	2.74e-60	ethylene-responsive transcription factor 13 [Medicago truncatula]||KEH17838.1 AP2 domain class transcription factor [Medicago truncatula]||RHN38632.1 putative transcription factor AP2-EREBP family [Medicago truncatula]	XM_013588359.3	XM_013588359	601	0	PREDICTED: Medicago truncatula ethylene-responsive transcription factor 13 (LOC25500043), mRNA	K09286	EREBP	EREBP-like factor	http://www.genome.jp/dbget-bin/www_bget?ko:K09286	Q8L9K1	220	5.53e-20	Ethylene-responsive transcription factor 13 OS=Arabidopsis thaliana OX=3702 GN=ERF13 PE=1 SV=2	PF00847	AP2 domain	GO:0006355	regulation of DNA-templated transcription	GO:0003700	DNA-binding transcription factor activity	GO:0005667	transcription regulator complex	--	--
Cluster-13543.54418	NA	NA	ARID	-2.573	NA	NA	NA	NA	FALSE	TRUE	FALSE	FALSE	FALSE	3.39e-168	AT-rich interactive domain-containing protein 2 [Medicago truncatula]||KEH21090.1 ARID/bright DNA-binding domain protein [Medicago truncatula]||RHN43377.1 putative transcription factor & chromatin remodeling ARID family [Medicago truncatula]	OX326964.1	OX326964	753	0	Medicago arabica genome assembly, chromosome: 1	--	--	--	--	Q84JT7	268	4.04e-24	AT-rich interactive domain-containing protein 1 OS=Arabidopsis thaliana OX=3702 GN=ARID1 PE=2 SV=1	PF01388	ARID/BRIGHT DNA binding domain	--	--	GO:0003677	DNA binding	--	--	--	--
Cluster-13543.20120	NA	NA	bHLH	-1.3531	NA	NA	NA	NA	FALSE	TRUE	FALSE	FALSE	FALSE	7.45e-112	transcription factor bHLH35 [Medicago truncatula]||AES65328.1 transcription factor [Medicago truncatula]||RHN73463.1 putative transcription factor bHLH family [Medicago truncatula]	XM_003595029.4	XM_003595029	460	0	PREDICTED: Medicago truncatula transcription factor bHLH35 (LOC11441152), mRNA	--	--	--	--	Q2HIV9	517	7.24e-61	Transcription factor bHLH35 OS=Arabidopsis thaliana OX=3702 GN=BHLH35 PE=2 SV=1	PF00010	Helix-loop-helix DNA-binding domain	--	--	GO:0046983	protein dimerization activity	--	--	--	--
Cluster-13543.10458	NA	NA	bZIP	3.5927	NA	NA	bZIP	-5.8228	FALSE	TRUE	FALSE	TRUE	FALSE	8.07e-119	basic leucine zipper 34 [Medicago truncatula]||AES89747.1 bZIP family transcription factor [Medicago truncatula]||RHN61832.1 putative transcription factor bZIP family [Medicago truncatula]	OX326964.1	OX326964	1176	0	Medicago arabica genome assembly, chromosome: 1	--	--	--	--	F4IN23	473	1.57e-51	Basic leucine zipper 34 OS=Arabidopsis thaliana OX=3702 GN=BZIP34 PE=1 SV=1	PF01412//PF00170//PF07716//PF14817//PF03131	Putative GTPase activating protein for Arf//bZIP transcription factor//Basic region leucine zipper//HAUS augmin-like complex subunit 5//bZIP Maf transcription factor	GO:0006355//GO:0051225	regulation of DNA-templated transcription//spindle assembly	GO:0003700//GO:0005096//GO:0003677	DNA-binding transcription factor activity//GTPase activator activity//DNA binding	GO:0070652//GO:0005667	HAUS complex//transcription regulator complex	--	--
Cluster-13543.21249	NA	NA	bZIP	1.2093	NA	NA	NA	NA	FALSE	TRUE	FALSE	FALSE	FALSE	1.59e-25	bZIP DNA binding protein, partial [Cicer arietinum]	OX326966.1	OX326966	301	3.94781e-154	Medicago arabica genome assembly, chromosome: 3	--	--	--	--	Q8H1F0	260	3.42e-22	bZIP transcription factor 29 OS=Arabidopsis thaliana OX=3702 GN=BZIP29 PE=2 SV=1	PF00170//PF07716//PF03131	bZIP transcription factor//Basic region leucine zipper//bZIP Maf transcription factor	GO:0006355	regulation of DNA-templated transcription	GO:0003677//GO:0003700	DNA binding//DNA-binding transcription factor activity	GO:0005667	transcription regulator complex	--	--
Cluster-13543.6336	NA	NA	C2C2->C2C2-GATA	-3.0421	NA	NA	NA	NA	FALSE	TRUE	FALSE	FALSE	FALSE	--	--	OX326968.1	OX326968	188	9.649e-92	Medicago arabica genome assembly, chromosome: 5	--	--	--	--	--	--	--	--	PF00320	GATA zinc finger	GO:0006355	regulation of DNA-templated transcription	GO:0043565	sequence-specific DNA binding	--	--	--	--
Cluster-13543.38166	NA	NA	Jumonji	-1.1769	NA	NA	NA	NA	FALSE	TRUE	FALSE	FALSE	FALSE	3.23e-76	putative transcription factor & chromatin remodeling &Metalloenzymes JmjC family [Medicago truncatula]	XM_024775169.2	XM_024775169	621	0	PREDICTED: Medicago truncatula lysine-specific demethylase JMJ25 (LOC11445522), mRNA	K15601	KDM3	0	http://www.genome.jp/dbget-bin/www_bget?ko:K15601	C0SUU8	444	1.98e-48	Lysine-specific demethylase JMJ26 OS=Arabidopsis thaliana OX=3702 GN=JMJ26 PE=2 SV=1	--	--	--	--	--	--	--	--	KOG1356	Putative transcription factor 5qNCA, contains JmjC domain
Cluster-13543.14513	NA	NA	LOB	-2.4316	NA	NA	NA	NA	FALSE	TRUE	FALSE	FALSE	FALSE	3.54e-159	LOB domain-containing protein 40 [Medicago truncatula]||AES74950.1 seed specific protein Bn15D17A [Medicago truncatula]	XM_003618684.4	XM_003618684	907	0	PREDICTED: Medicago truncatula LOB domain-containing protein 40 (LOC11407695), mRNA	--	--	--	--	Q9M886	635	3.79e-80	LOB domain-containing protein 41 OS=Arabidopsis thaliana OX=3702 GN=LBD41 PE=2 SV=1	--	--	--	--	--	--	--	--	--	--
Cluster-13543.16406	NA	NA	MADS->MADS-M-type	1.7106	NA	NA	NA	NA	FALSE	TRUE	FALSE	FALSE	FALSE	6.28e-148	agamous-like MADS-box protein AGL65 isoform X2 [Medicago truncatula]	OX326968.1	OX326968	649	0	Medicago arabica genome assembly, chromosome: 5	--	--	--	--	Q7X9I0	502	8.28e-56	Agamous-like MADS-box protein AGL65 OS=Arabidopsis thaliana OX=3702 GN=AGL65 PE=1 SV=1	PF00319	SRF-type transcription factor (DNA-binding and dimerisation domain)	--	--	GO:0003677//GO:0046983	DNA binding//protein dimerization activity	--	--	--	--
Cluster-13543.36895	NA	NA	MADS->MADS-M-type	1.0443	NA	NA	NA	NA	FALSE	TRUE	FALSE	FALSE	FALSE	8.53e-66	agamous-like MADS-box protein AGL80 [Medicago truncatula]||KEH34463.1 MADS-box transcription factor family protein [Medicago truncatula]||RHN67860.1 putative transcription factor MADS-type1 family [Medicago truncatula]	OX326967.1	OX326967	518	0	Medicago arabica genome assembly, chromosome: 4	--	--	--	--	Q9FJK3	267	1.03e-26	Agamous-like MADS-box protein AGL80 OS=Arabidopsis thaliana OX=3702 GN=AGL80 PE=1 SV=1	PF00319	SRF-type transcription factor (DNA-binding and dimerisation domain)	--	--	GO:0003677//GO:0046983	DNA binding//protein dimerization activity	--	--	--	--
Cluster-9431.1	NA	NA	MYB->MYB	2.8665	NA	NA	NA	NA	FALSE	TRUE	FALSE	FALSE	FALSE	1.43e-151	myb transcription factor [Medicago truncatula]	XM_003626078.4	XM_003626078	1079	0	PREDICTED: Medicago truncatula transcription factor MYB61 (LOC11423423), mRNA	K09422	MYBP	transcription factor MYB, plant	http://www.genome.jp/dbget-bin/www_bget?ko:K09422	Q8LPH6	539	8.15e-63	Transcription factor MYB86 OS=Arabidopsis thaliana OX=3702 GN=MYB86 PE=2 SV=1	PF09111	SLIDE	GO:0006338	chromatin remodeling	GO:0003677	DNA binding	GO:0005634	nucleus	--	--
Cluster-13543.17660	NA	NA	Others	1.5074	NA	NA	NA	NA	FALSE	TRUE	FALSE	FALSE	FALSE	4.17e-51	two-component response regulator ARR9 [Medicago truncatula]||RHN65706.1 putative response regulator and transcription factor RR-A-type family [Medicago truncatula]	AC144404.35	AC144404	607	0	Medicago truncatula chromosome 8 clone mth2-19f21, complete sequence	K14492	ARR-A	two-component response regulator ARR-A family	http://www.genome.jp/dbget-bin/www_bget?ko:K14492	Q4GZK2	291	1.51e-28	Two-component response regulator ORR9 OS=Oryza sativa subsp. indica OX=39946 GN=RR9 PE=2 SV=1	PF00072//PF06203	Response regulator receiver domain//CCT motif	GO:0000160	phosphorelay signal transduction system	GO:0005515	protein binding	--	--	--	--
Cluster-13543.31230	NA	NA	Others	-1.3406	NA	NA	NA	NA	FALSE	TRUE	FALSE	FALSE	FALSE	5.6e-192	uncharacterized protein LOC11446456 isoform X1 [Medicago truncatula]||AES72485.1 CCT motif protein [Medicago truncatula]||RHN69622.1 putative transcription factor C2C2-CO-like family [Medicago truncatula]	XM_003602186.4	XM_003602186	1161	0	PREDICTED: Medicago truncatula uncharacterized LOC11446456 (LOC11446456), transcript variant X1, mRNA	--	--	--	--	Q9FHH8	130	8.74e-07	Zinc finger protein CONSTANS-LIKE 5 OS=Arabidopsis thaliana OX=3702 GN=COL5 PE=2 SV=2	PF06203	CCT motif	--	--	GO:0005515	protein binding	--	--	--	--
Cluster-13543.43686	NA	NA	Others	1.0626	NA	NA	NA	NA	FALSE	TRUE	FALSE	FALSE	FALSE	9.13e-60	paired amphipathic helix protein [Medicago truncatula]||RHN82060.1 putative transcription regulator Others family [Medicago truncatula]	AC174280.11	AC174280	756	0	Medicago truncatula clone mth2-11n6, complete sequence	--	--	--	--	Q9SRH9	197	3.7e-14	Paired amphipathic helix protein Sin3-like 1 OS=Arabidopsis thaliana OX=3702 GN=SNL1 PE=1 SV=2	PF07820//PF01580//PF02671	TraC-like protein//FtsK/SpoIIIE family//Paired amphipathic helix repeat	GO:0000746//GO:0006355	obsolete conjugation//regulation of DNA-templated transcription	GO:0000166//GO:0005524//GO:0003677	nucleotide binding//ATP binding//DNA binding	--	--	--	--
Cluster-13543.53329	NA	NA	SBP	1.2456	NA	NA	NA	NA	FALSE	TRUE	FALSE	FALSE	FALSE	9.31e-154	putative squamosa promoter-binding-like protein 19 [Medicago truncatula]||KEH32045.1 LIGULELESS 1 protein, putative [Medicago truncatula]||RHN63745.1 putative transcription factor SBP family [Medicago truncatula]	XM_013602560.3	XM_013602560	1090	0	PREDICTED: Medicago truncatula putative squamosa promoter-binding-like protein 19 (LOC25493905), mRNA	--	--	--	--	Q94JW8	395	5.21e-40	Squamosa promoter-binding-like protein 6 OS=Arabidopsis thaliana OX=3702 GN=SPL6 PE=1 SV=2	PF03110//PF06463//PF02731	SBP domain//Molybdenum Cofactor Synthesis C//SKIP/SNW domain	GO:0000398//GO:0006777	mRNA splicing, via spliceosome//Mo-molybdopterin cofactor biosynthetic process	GO:0003677//GO:0051539	DNA binding//4 iron, 4 sulfur cluster binding	GO:0005681//GO:0019008	spliceosomal complex//molybdopterin synthase complex	--	--
Cluster-19180.0	NA	NA	SBP	1.9479	NA	NA	NA	NA	FALSE	TRUE	FALSE	FALSE	FALSE	9.31e-118	squamosa promoter-binding-like protein 7 [Medicago truncatula]||KEH22349.1 squamosa promoter-binding-like protein [Medicago truncatula]||RHN45500.1 putative transcription factor SBP family [Medicago truncatula]	XM_013592868.3	XM_013592868	879	0	PREDICTED: Medicago truncatula squamosa promoter-binding-like protein 7 (LOC25499846), mRNA	--	--	--	--	Q01JD1	409	1.33e-45	Squamosa promoter-binding-like protein 7 OS=Oryza sativa subsp. indica OX=39946 GN=SPL7 PE=2 SV=1	PF03110	SBP domain	--	--	GO:0003677	DNA binding	--	--	--	--
Cluster-14499.0	NA	NA	Tify	-2.1264	NA	NA	NA	NA	FALSE	TRUE	FALSE	FALSE	FALSE	1.58e-52	protein TIFY 6B-like isoform X3 [Cicer arietinum]	OX326971.1	OX326971	566	0	Medicago arabica genome assembly, chromosome: 8	K13464	JAZ	jasmonate ZIM domain-containing protein	http://www.genome.jp/dbget-bin/www_bget?ko:K13464	A2YVF1	147	8.52e-09	Protein TIFY 6a OS=Oryza sativa subsp. indica OX=39946 GN=TIFY6A PE=3 SV=1	PF06203	CCT motif	--	--	GO:0005515	protein binding	--	--	--	--
Cluster-13543.15289	NA	NA	WRKY	-1.0022	NA	NA	NA	NA	FALSE	TRUE	FALSE	FALSE	FALSE	2.28e-315	probable WRKY transcription factor 33 [Medicago truncatula]||KEH28815.1 WRKY transcription factor [Medicago truncatula]||RHN58675.1 putative transcription factor WRKY family [Medicago truncatula]	XM_013599330.3	XM_013599330	973	0	PREDICTED: Medicago truncatula probable WRKY transcription factor 33 (LOC25491419), mRNA	K13424	WRKY33	WRKY transcription factor 33	http://www.genome.jp/dbget-bin/www_bget?ko:K13424	Q8S8P5	626	1.12e-71	Probable WRKY transcription factor 33 OS=Arabidopsis thaliana OX=3702 GN=WRKY33 PE=1 SV=2	PF03106//PF15060//PF08053//PF10324	WRKY DNA -binding domain//Differentiation and proliferation regulator//Tryptophanase operon leader peptide//Serpentine type 7TM GPCR chemoreceptor Srw	GO:0031554//GO:0031556//GO:0007275//GO:0006355//GO:0007187//GO:0030154	regulation of termination of DNA-templated transcription//transcriptional attenuation by ribosome//multicellular organism development//regulation of DNA-templated transcription//G protein-coupled receptor signaling pathway, coupled to cyclic nucleotide second messenger//cell differentiation	GO:0003700//GO:0043565//GO:0008528	DNA-binding transcription factor activity//sequence-specific DNA binding//G protein-coupled peptide receptor activity	GO:0005667	transcription regulator complex	--	--
Cluster-13543.16816	NA	NA	WRKY	-2.1986	NA	NA	WRKY	1.6572	FALSE	TRUE	FALSE	TRUE	FALSE	5.31e-115	probable WRKY transcription factor 75 [Medicago truncatula]||KEH21958.1 WRKY family transcription factor [Medicago truncatula]||KEH21975.1 WRKY family transcription factor [Medicago truncatula]||RHN44937.1 putative transcription factor WRKY family [Medicago truncatula]	XM_013592477.3	XM_013592477	727	0	PREDICTED: Medicago truncatula probable WRKY transcription factor 75 (LOC25497756), mRNA	--	--	--	--	Q9FYA2	454	2.91e-55	Probable WRKY transcription factor 75 OS=Arabidopsis thaliana OX=3702 GN=WRKY75 PE=1 SV=1	PF03106	WRKY DNA -binding domain	GO:0006355	regulation of DNA-templated transcription	GO:0003700//GO:0043565	DNA-binding transcription factor activity//sequence-specific DNA binding	GO:0005667	transcription regulator complex	--	--
Cluster-13543.32774	NA	NA	WRKY	-2.16	NA	NA	NA	NA	FALSE	TRUE	FALSE	FALSE	FALSE	2.87e-98	WRKY family transcription factor [Medicago truncatula]	AC160628.37	AC160628	823	0	Medicago truncatula clone mth2-187a11, complete sequence	--	--	--	--	Q9LP56	326	2.94e-33	Probable WRKY transcription factor 65 OS=Arabidopsis thaliana OX=3702 GN=WRKY65 PE=2 SV=1	PF03106//PF01972	WRKY DNA -binding domain//Serine dehydrogenase proteinase	GO:0006355	regulation of DNA-templated transcription	GO:0043565//GO:0003700	sequence-specific DNA binding//DNA-binding transcription factor activity	GO:0005667	transcription regulator complex	--	--
Cluster-13543.6034	NA	NA	WRKY	-2.9259	NA	NA	NA	NA	FALSE	TRUE	FALSE	FALSE	FALSE	4.37e-176	transcription factor WRKY4 [Medicago sativa]	XM_003588783.4	XM_003588783	878	0	PREDICTED: Medicago truncatula probable WRKY transcription factor 40 (LOC11435998), mRNA	--	--	--	--	Q9SAH7	389	9.39e-43	Probable WRKY transcription factor 40 OS=Arabidopsis thaliana OX=3702 GN=WRKY40 PE=1 SV=1	PF09787//PF10473//PF03106	Golgin subfamily A member 5//Leucine-rich repeats of kinetochore protein Cenp-F/LEK1//WRKY DNA -binding domain	GO:0006355//GO:0007030	regulation of DNA-templated transcription//Golgi organization	GO:0043565//GO:0003700//GO:0070840//GO:0008134//GO:0042803	sequence-specific DNA binding//DNA-binding transcription factor activity//dynein complex binding//transcription factor binding//protein homodimerization activity	GO:0005667	transcription regulator complex	--	--
Cluster-13543.6736	NA	NA	WRKY	-2.2182	NA	NA	NA	NA	FALSE	TRUE	FALSE	FALSE	FALSE	1.25e-134	probable WRKY transcription factor 47 [Trifolium pratense]	OX326968.1	OX326968	527	0	Medicago arabica genome assembly, chromosome: 5	--	--	--	--	Q9XEC3	393	2.01e-40	WRKY transcription factor 42 OS=Arabidopsis thaliana OX=3702 GN=WRKY42 PE=1 SV=1	PF03106	WRKY DNA -binding domain	GO:0006355	regulation of DNA-templated transcription	GO:0043565//GO:0003700	sequence-specific DNA binding//DNA-binding transcription factor activity	GO:0005667	transcription regulator complex	--	--
Cluster-13543.7986	NA	NA	WRKY	2.9502	NA	NA	WRKY	-3.3007	FALSE	TRUE	FALSE	TRUE	FALSE	1.3e-196	probable WRKY transcription factor 49 [Medicago truncatula]||KEH22907.1 WRKY family transcription factor [Medicago truncatula]||RHN46133.1 putative transcription factor WRKY family [Medicago truncatula]	XM_013593426.3	XM_013593426	877	0	PREDICTED: Medicago truncatula probable WRKY transcription factor 49 (LOC25498501), mRNA	--	--	--	--	Q9FHR7	410	1.42e-46	Probable WRKY transcription factor 49 OS=Arabidopsis thaliana OX=3702 GN=WRKY49 PE=1 SV=1	PF03106	WRKY DNA -binding domain	GO:0006355	regulation of DNA-templated transcription	GO:0043565//GO:0003700	sequence-specific DNA binding//DNA-binding transcription factor activity	GO:0005667	transcription regulator complex	--	--
Cluster-13543.1767	NA	NA	NA	NA	AP2/ERF->AP2/ERF-AP2	2.3175	NA	NA	FALSE	FALSE	TRUE	FALSE	FALSE	1.98e-237	AP2 domain transcription factor [Medicago truncatula]||RHN40481.1 putative transcription factor AP2-EREBP family [Medicago truncatula]	XM_039829635.1	XM_039829635	936	0	PREDICTED: Medicago truncatula ethylene-responsive transcription factor WRI1 (LOC11410800), transcript variant X3, mRNA	--	--	--	--	Q6X5Y6	818	4.65e-103	Ethylene-responsive transcription factor WRI1 OS=Arabidopsis thaliana OX=3702 GN=WRI1 PE=1 SV=1	PF00847	AP2 domain	GO:0006355	regulation of DNA-templated transcription	GO:0003700	DNA-binding transcription factor activity	GO:0005667	transcription regulator complex	--	--
Cluster-13543.15044	NA	NA	NA	NA	AP2/ERF->AP2/ERF-ERF	1.1288	AP2/ERF->AP2/ERF-ERF	1.1086	FALSE	FALSE	FALSE	FALSE	TRUE	2.37e-110	ERF014 [Medicago falcata]	OX326967.1	OX326967	591	0	Medicago arabica genome assembly, chromosome: 4	K09286	EREBP	EREBP-like factor	http://www.genome.jp/dbget-bin/www_bget?ko:K09286	Q8LC30	385	4.43e-45	Ethylene-responsive transcription factor RAP2-1 OS=Arabidopsis thaliana OX=3702 GN=RAP2-1 PE=2 SV=1	PF00847	AP2 domain	GO:0006355	regulation of DNA-templated transcription	GO:0003700	DNA-binding transcription factor activity	GO:0005667	transcription regulator complex	--	--
Cluster-13543.15977	NA	NA	NA	NA	AP2/ERF->AP2/ERF-ERF	1.4688	AP2/ERF->AP2/ERF-ERF	1.2241	FALSE	FALSE	FALSE	FALSE	TRUE	1.43e-111	dehydration-response DNA binding protein [Medicago falcata]	OX326965.1	OX326965	835	0	Medicago arabica genome assembly, chromosome: 2	K09286	EREBP	EREBP-like factor	http://www.genome.jp/dbget-bin/www_bget?ko:K09286	Q8LC30	361	1.41e-40	Ethylene-responsive transcription factor RAP2-1 OS=Arabidopsis thaliana OX=3702 GN=RAP2-1 PE=2 SV=1	PF00847	AP2 domain	GO:0006355	regulation of DNA-templated transcription	GO:0003700	DNA-binding transcription factor activity	GO:0005667	transcription regulator complex	--	--
Cluster-13543.18977	NA	NA	NA	NA	AP2/ERF->AP2/ERF-ERF	1.2001	NA	NA	FALSE	FALSE	TRUE	FALSE	FALSE	1.86e-98	C-repeat binding factor 9 [Medicago truncatula]	XM_013597113.3	XM_013597113	527	0	PREDICTED: Medicago truncatula dehydration-responsive element-binding protein 1C (LOC25497245), transcript variant X2, mRNA	--	--	--	--	Q9M0L0	443	4.9e-49	Dehydration-responsive element-binding protein 1A OS=Arabidopsis thaliana OX=3702 GN=DREB1A PE=1 SV=2	PF00847//PF09949	AP2 domain//Phosphatidate phosphatase APP1, catalytic domain	GO:0046486//GO:0006355//GO:0006687//GO:0009395	glycerolipid metabolic process//regulation of DNA-templated transcription//glycosphingolipid metabolic process//phospholipid catabolic process	GO:0003700//GO:0008195	DNA-binding transcription factor activity//phosphatidate phosphatase activity	GO:0005667	transcription regulator complex	--	--
Cluster-13543.20000	NA	NA	NA	NA	AP2/ERF->AP2/ERF-ERF	1.5858	AP2/ERF->AP2/ERF-ERF	1.3662	FALSE	FALSE	FALSE	FALSE	TRUE	9.89e-119	AP2 domain class transcription factor [Medicago falcata]	OX326967.1	OX326967	1210	0	Medicago arabica genome assembly, chromosome: 4	K09286	EREBP	EREBP-like factor	http://www.genome.jp/dbget-bin/www_bget?ko:K09286	Q9LYD3	487	4.75e-56	Dehydration-responsive element-binding protein 3 OS=Arabidopsis thaliana OX=3702 GN=DREB3 PE=2 SV=1	PF00847	AP2 domain	GO:0006355	regulation of DNA-templated transcription	GO:0003700	DNA-binding transcription factor activity	GO:0005667	transcription regulator complex	--	--
Cluster-13543.2365	NA	NA	NA	NA	AP2/ERF->AP2/ERF-ERF	2.4072	AP2/ERF->AP2/ERF-ERF	2.8789	FALSE	FALSE	FALSE	FALSE	TRUE	3.82e-119	ethylene response factor, partial [Medicago truncatula]	OX326968.1	OX326968	874	0	Medicago arabica genome assembly, chromosome: 5	--	--	--	--	Q8LBQ7	427	1.6e-48	Ethylene-responsive transcription factor ERF034 OS=Arabidopsis thaliana OX=3702 GN=ERF034 PE=2 SV=2	PF00847	AP2 domain	GO:0006355	regulation of DNA-templated transcription	GO:0003700	DNA-binding transcription factor activity	GO:0005667	transcription regulator complex	--	--
Cluster-13543.33531	NA	NA	NA	NA	AP2/ERF->AP2/ERF-ERF	-1.9041	NA	NA	FALSE	FALSE	TRUE	FALSE	FALSE	1.47e-99	ERF091 [Medicago falcata]	OX326971.1	OX326971	644	0	Medicago arabica genome assembly, chromosome: 8	K13433	PTI5	pathogenesis-related genes transcriptional activator PTI5	http://www.genome.jp/dbget-bin/www_bget?ko:K13433	O04681	410	1.42e-47	Pathogenesis-related genes transcriptional activator PTI5 OS=Solanum lycopersicum OX=4081 GN=PTI5 PE=2 SV=1	PF00847	AP2 domain	GO:0006355	regulation of DNA-templated transcription	GO:0003700	DNA-binding transcription factor activity	GO:0005667	transcription regulator complex	--	--
Cluster-13543.36270	NA	NA	NA	NA	AP2/ERF->AP2/ERF-ERF	-1.6589	NA	NA	FALSE	FALSE	TRUE	FALSE	FALSE	6.62e-184	ethylene-responsive transcription factor 2 [Medicago truncatula]||ABO40237.1 ethylene-responsive transcription factor 1A [Medicago truncatula]||AES90855.1 ethylene response factor [Medicago truncatula]||RHN63202.1 putative transcription factor AP2-EREBP family [Medicago truncatula]	XM_003608610.4	XM_003608610	1082	0	PREDICTED: Medicago truncatula ethylene-responsive transcription factor 2 (LOC11405766), mRNA	K09286	EREBP	EREBP-like factor	http://www.genome.jp/dbget-bin/www_bget?ko:K09286	O80337	656	3.58e-82	Ethylene-responsive transcription factor 1A OS=Arabidopsis thaliana OX=3702 GN=ERF1A PE=1 SV=2	PF00847	AP2 domain	GO:0006355	regulation of DNA-templated transcription	GO:0003700	DNA-binding transcription factor activity	GO:0005667	transcription regulator complex	--	--
Cluster-13543.24642	NA	NA	NA	NA	AP2/ERF->AP2/ERF-RAV	-1.3323	AP2/ERF->AP2/ERF-RAV	-1.3009	FALSE	FALSE	FALSE	FALSE	TRUE	1.69e-280	AP2/ERF and B3 domain-containing transcription factor RAV1 [Medicago truncatula]||RHN55813.1 putative transcription factor RAV family [Medicago truncatula]	CU914134.2	CU914134	1624	0	Medicago truncatula chromosome 5 clone mte1-13k8, COMPLETE SEQUENCE	K09287	RAV	RAV-like factor	http://www.genome.jp/dbget-bin/www_bget?ko:K09287	Q9C6M5	993	2.09e-128	AP2/ERF and B3 domain-containing transcription repressor TEM1 OS=Arabidopsis thaliana OX=3702 GN=TEM1 PE=1 SV=1	PF03754//PF02362//PF00847//PF01588	B3 domain-containing protein At2g31720-like//B3 DNA binding domain//AP2 domain//Putative tRNA binding domain	GO:0006355	regulation of DNA-templated transcription	GO:0003700//GO:0000049//GO:0003677	DNA-binding transcription factor activity//tRNA binding//DNA binding	GO:0005667	transcription regulator complex	--	--
Cluster-13543.25797	NA	NA	NA	NA	AP2/ERF->AP2/ERF-RAV	-2.3099	AP2/ERF->AP2/ERF-RAV	-1.3233	FALSE	FALSE	FALSE	FALSE	TRUE	3.04e-262	AP2/ERF and B3 domain-containing transcription factor RAV1 [Medicago truncatula]||AES62073.1 AP2/ERF and B3 domain transcription factor [Medicago truncatula]||RHN81405.1 putative transcription factor RAV family [Medicago truncatula]	XM_039829868.1	XM_039829868	1231	0	PREDICTED: Medicago truncatula AP2/ERF and B3 domain-containing transcription factor RAV1 (LOC11422381), mRNA	K09287	RAV	RAV-like factor	http://www.genome.jp/dbget-bin/www_bget?ko:K09287	Q9C6M5	966	1.69e-126	AP2/ERF and B3 domain-containing transcription repressor TEM1 OS=Arabidopsis thaliana OX=3702 GN=TEM1 PE=1 SV=1	PF02362//PF00847//PF03754	B3 DNA binding domain//AP2 domain//B3 domain-containing protein At2g31720-like	GO:0006355	regulation of DNA-templated transcription	GO:0003700//GO:0003677	DNA-binding transcription factor activity//DNA binding	GO:0005667	transcription regulator complex	--	--
Cluster-13543.18548	NA	NA	NA	NA	bHLH	-1.3598	bHLH	-1.6324	FALSE	FALSE	FALSE	FALSE	TRUE	2.37e-88	transcription factor bHLH137 [Medicago truncatula]||KEH35698.1 transcription factor bHLH137 [Medicago truncatula]||RHN70087.1 putative transcription factor bHLH family [Medicago truncatula]	OX326967.1	OX326967	818	0	Medicago arabica genome assembly, chromosome: 4	--	--	--	--	A2YXI4	221	3.09e-18	Basic helix-loop-helix protein 80 OS=Oryza sativa subsp. indica OX=39946 GN=BCL1 PE=3 SV=1	PF02590//PF02932//PF00010//PF06457//PF02862//PF01484//PF02724	Predicted SPOUT methyltransferase//Neurotransmitter-gated ion-channel transmembrane region//Helix-loop-helix DNA-binding domain//Ectatomin//DDHD domain//Nematode cuticle collagen N-terminal domain//CDC45-like protein	GO:0006270//GO:0006364//GO:0006811	DNA replication initiation//rRNA processing//monoatomic ion transport	GO:0042302//GO:0005216//GO:0008168//GO:0046872//GO:0046983	structural constituent of cuticle//monoatomic ion channel activity//methyltransferase activity//metal ion binding//protein dimerization activity	GO:0005576	extracellular region	--	--
Cluster-13543.30312	NA	NA	NA	NA	bHLH	-1.5406	bHLH	-1.8303	FALSE	FALSE	FALSE	FALSE	TRUE	7.12e-227	transcription factor bHLH67 [Medicago truncatula]||KEH18563.1 transcription factor [Medicago truncatula]||RHN39628.1 putative transcription factor bHLH family [Medicago truncatula]	OX326968.1	OX326968	1370	0	Medicago arabica genome assembly, chromosome: 5	--	--	--	--	Q700E4	612	2.08e-70	Transcription factor bHLH67 OS=Arabidopsis thaliana OX=3702 GN=BHLH67 PE=2 SV=1	PF00010//PF15077	Helix-loop-helix DNA-binding domain//Membrane-anchored junction protein	--	--	GO:0046983//GO:0003677	protein dimerization activity//DNA binding	--	--	--	--
Cluster-13543.35400	NA	NA	NA	NA	bHLH	-1.4656	bHLH	-1.6267	FALSE	FALSE	FALSE	FALSE	TRUE	3.99e-226	transcription factor bHLH63 isoform X1 [Medicago truncatula]||XP_024634040.1 transcription factor bHLH63 isoform X1 [Medicago truncatula]||KEH36364.1 BHLH transcription factor [Medicago truncatula]||RHN71294.1 putative transcription factor bHLH family [Medicago truncatula]	XM_013606875.3	XM_013606875	1034	0	PREDICTED: Medicago truncatula transcription factor bHLH63 (LOC11414623), transcript variant X1, mRNA	--	--	--	--	Q8GY61	432	5.98e-46	Transcription factor bHLH63 OS=Arabidopsis thaliana OX=3702 GN=BHLH63 PE=1 SV=1	PF00010//PF00951//PF02590	Helix-loop-helix DNA-binding domain//Arterivirus GL envelope glycoprotein//Predicted SPOUT methyltransferase	GO:0006364	rRNA processing	GO:0046983//GO:0008168	protein dimerization activity//methyltransferase activity	GO:0019031	viral envelope	--	--
Cluster-13543.42904	NA	NA	NA	NA	bHLH	-1.7324	bHLH	-1.8916	FALSE	FALSE	FALSE	FALSE	TRUE	5e-254	transcription factor bHLH87 [Medicago truncatula]||AES67893.1 basic helix loop helix (BHLH) DNA-binding family protein [Medicago truncatula]||RHN76310.1 putative transcription factor bHLH family [Medicago truncatula]	XM_003597594.4	XM_003597594	1620	0	PREDICTED: Medicago truncatula transcription factor bHLH87 (LOC11427152), mRNA	--	--	--	--	Q8S3D2	565	5.63e-65	Transcription factor bHLH87 OS=Arabidopsis thaliana OX=3702 GN=BHLH87 PE=1 SV=1	PF00010//PF03091	Helix-loop-helix DNA-binding domain//CutA1 divalent ion tolerance protein	GO:0010038	response to metal ion	GO:0046983	protein dimerization activity	--	--	--	--
Cluster-13543.44747	NA	NA	NA	NA	bHLH	-1.231	bHLH	-1.4028	FALSE	FALSE	FALSE	FALSE	TRUE	4.16e-57	putative transcription factor bHLH family [Medicago truncatula]	OX326971.1	OX326971	595	0	Medicago arabica genome assembly, chromosome: 8	--	--	--	--	Q9T072	177	2.15e-12	Transcription factor bHLH25 OS=Arabidopsis thaliana OX=3702 GN=BHLH25 PE=2 SV=2	PF00010	Helix-loop-helix DNA-binding domain	--	--	GO:0046983	protein dimerization activity	--	--	--	--
Cluster-13543.48917	NA	NA	NA	NA	bHLH	-1.0011	NA	NA	FALSE	FALSE	TRUE	FALSE	FALSE	3.01e-176	putative transcription factor bHLH family [Medicago truncatula]	XM_039828423.1	XM_039828423	591	0	PREDICTED: Medicago truncatula transcription factor bHLH18-like (LOC120577300), mRNA	--	--	--	--	Q9T072	358	4.21e-37	Transcription factor bHLH25 OS=Arabidopsis thaliana OX=3702 GN=BHLH25 PE=2 SV=2	PF00010//PF01956	Helix-loop-helix DNA-binding domain//Integral membrane protein EMC3/TMCO1-like	--	--	GO:0046983	protein dimerization activity	GO:0016020	membrane	--	--
Cluster-13543.7988	NA	NA	NA	NA	bHLH	-2.883	bHLH	-3.1662	FALSE	FALSE	FALSE	FALSE	TRUE	2.09e-299	transcription factor bHLH87 [Medicago truncatula]||XP_024627691.1 transcription factor bHLH87 [Medicago truncatula]||KEH18267.1 transcription factor [Medicago truncatula]||RHN39213.1 putative transcription factor bHLH family [Medicago truncatula]	XM_024771923.2	XM_024771923	1508	0	PREDICTED: Medicago truncatula transcription factor bHLH87 (LOC25500381), transcript variant X2, mRNA	--	--	--	--	Q8S3D2	526	3.15e-60	Transcription factor bHLH87 OS=Arabidopsis thaliana OX=3702 GN=BHLH87 PE=1 SV=1	PF00010//PF03039	Helix-loop-helix DNA-binding domain//Interleukin-12 alpha subunit	GO:0040007//GO:0008283//GO:0006955//GO:0007165	growth//cell population proliferation//immune response//signal transduction	GO:0046983//GO:0005143//GO:0008083	protein dimerization activity//interleukin-12 receptor binding//growth factor activity	GO:0042022//GO:0005576	interleukin-12 receptor complex//extracellular region	--	--
Cluster-22658.0	NA	NA	NA	NA	bHLH	-2.0125	bHLH	-2.4332	FALSE	FALSE	FALSE	FALSE	TRUE	2.22e-135	transcription factor HEC2 [Medicago truncatula]||AES94688.1 helix loop helix DNA-binding domain protein [Medicago truncatula]||RHN54021.1 putative transcription factor bHLH family [Medicago truncatula]	OX326970.1	OX326970	842	0	Medicago arabica genome assembly, chromosome: 7	--	--	--	--	Q9FHA7	435	1.63e-50	Transcription factor HEC1 OS=Arabidopsis thaliana OX=3702 GN=HEC1 PE=1 SV=1	PF00010	Helix-loop-helix DNA-binding domain	--	--	GO:0046983	protein dimerization activity	--	--	--	--
Cluster-13543.9915	NA	NA	NA	NA	bZIP	-2.6579	bZIP	-2.8605	FALSE	FALSE	FALSE	FALSE	TRUE	3.19e-170	basic leucine zipper 61 [Medicago truncatula]||RHN75012.1 putative transcription factor bZIP family [Medicago truncatula]	XM_013609162.3	XM_013609162	1804	0	PREDICTED: Medicago truncatula basic leucine zipper 61 (LOC25487274), mRNA	--	--	--	--	Q9M2K4	469	1.17e-51	Basic leucine zipper 61 OS=Arabidopsis thaliana OX=3702 GN=BZIP61 PE=1 SV=1	PF06156//PF00170//PF03131//PF07716	Initiation control protein YabA//bZIP transcription factor//bZIP Maf transcription factor//Basic region leucine zipper	GO:0006260//GO:0006355	DNA replication//regulation of DNA-templated transcription	GO:0003700//GO:0003677	DNA-binding transcription factor activity//DNA binding	GO:0005667	transcription regulator complex	--	--
Cluster-13543.23321	NA	NA	NA	NA	C2C2->C2C2-Dof	-1.1952	NA	NA	FALSE	FALSE	TRUE	FALSE	FALSE	4.95e-281	cyclic dof factor 1 [Medicago truncatula]||AES89945.1 DOF-type zinc finger DNA-binding family protein [Medicago truncatula]||RHN61980.1 putative transcription factor C2C2-Dof family [Medicago truncatula]	AC140030.6	AC140030	2485	0	Medicago truncatula clone mth2-7g24, complete sequence	--	--	--	--	Q8LFV3	605	9.35e-68	Cyclic dof factor 3 OS=Arabidopsis thaliana OX=3702 GN=CDF3 PE=1 SV=2	PF02701	Dof domain, zinc finger	GO:0006355	regulation of DNA-templated transcription	GO:0003677	DNA binding	--	--	--	--
Cluster-13543.54720	NA	NA	NA	NA	C2C2->C2C2-Dof	-1.5893	C2C2->C2C2-Dof	-1.6891	FALSE	FALSE	FALSE	FALSE	TRUE	7.54e-153	dof zinc finger protein DOF1.4 [Medicago truncatula]||AES63808.1 Dof domain zinc finger protein [Medicago truncatula]||RHN71920.1 putative transcription factor C2C2-Dof family [Medicago truncatula]	XM_003593509.4	XM_003593509	1051	0	PREDICTED: Medicago truncatula dof zinc finger protein DOF1.4 (LOC11446803), mRNA	--	--	--	--	Q9FZA4	267	2.18e-24	Dof zinc finger protein DOF1.4 OS=Arabidopsis thaliana OX=3702 GN=DOF1.4 PE=2 SV=1	PF02701	Dof domain, zinc finger	GO:0006355	regulation of DNA-templated transcription	GO:0003677	DNA binding	--	--	--	--
Cluster-13543.45222	NA	NA	NA	NA	C2C2->C2C2-GATA	-1.5424	NA	NA	FALSE	FALSE	TRUE	FALSE	FALSE	1.61e-168	GATA transcription factor 8 [Medicago truncatula]||XP_024641078.1 GATA transcription factor 8 [Medicago truncatula]||AES62141.1 GATA type zinc finger transcription factor family protein [Medicago truncatula]||RHN81489.1 putative transcription factor C2C2-GATA family [Medicago truncatula]	AC148757.4	AC148757	1823	0	Medicago truncatula clone mth2-57e16, complete sequence	--	--	--	--	Q9SV30	415	2.32e-43	GATA transcription factor 8 OS=Arabidopsis thaliana OX=3702 GN=GATA8 PE=1 SV=1	PF00320	GATA zinc finger	GO:0006355	regulation of DNA-templated transcription	GO:0043565	sequence-specific DNA binding	--	--	--	--
Cluster-13543.30059	NA	NA	NA	NA	C2H2	1.2784	C2H2	1.4003	FALSE	FALSE	FALSE	FALSE	TRUE	1.34e-93	zinc finger protein 1-like [Medicago truncatula]	OX326965.1	OX326965	1528	0	Medicago arabica genome assembly, chromosome: 2	--	--	--	--	Q5JL96	195	1.85e-14	Probable E3 ubiquitin-protein ligase RZFP34 OS=Oryza sativa subsp. japonica OX=39947 GN=RZFP34 PE=2 SV=1	PF18209//PF00927//PF05495//PF05399	Embryo surrounding factor 1//Transglutaminase family, C-terminal ig like domain//CHY zinc finger//Ectropic viral integration site 2A protein (EVI2A)	GO:0018149//GO:0010098	peptide cross-linking//suspensor development	GO:0008270//GO:0003810	zinc ion binding//protein-glutamine gamma-glutamyltransferase activity	--	--	--	--
Cluster-13543.44532	NA	NA	NA	NA	DBB	-1.5643	NA	NA	FALSE	FALSE	TRUE	FALSE	FALSE	6.48e-39	zinc finger protein CONSTANS-LIKE 2 [Medicago truncatula]||KEH21799.1 zinc finger constans-like protein [Medicago truncatula]||RHN44559.1 putative transcription factor C2C2-CO-like family [Medicago truncatula]	XM_013592260.3	XM_013592260	337	5.86828e-175	PREDICTED: Medicago truncatula zinc finger protein CONSTANS-LIKE 2 (LOC25497637), mRNA	--	--	--	--	Q96502	209	1.37e-19	Zinc finger protein CONSTANS-LIKE 2 OS=Arabidopsis thaliana OX=3702 GN=COL2 PE=1 SV=1	PF03660//PF00643	PHF5-like protein//B-box zinc finger	GO:0000398	mRNA splicing, via spliceosome	GO:0008270	zinc ion binding	--	--	--	--
Cluster-13543.19803	NA	NA	NA	NA	GNAT	-1.6364	NA	NA	FALSE	FALSE	TRUE	FALSE	FALSE	7.21e-120	uncharacterized N-acetyltransferase p20 [Medicago truncatula]||AES93695.1 acetyltransferase (GNAT) domain protein [Medicago truncatula]||RHN53322.1 putative ribosomal-protein-alanine N-acetyltransferase [Medicago truncatula]	AC146852.15	AC146852	716	0	Medicago truncatula clone mth2-58k21, complete sequence	--	--	--	--	P05332	194	2.34e-16	Uncharacterized N-acetyltransferase p20 OS=Bacillus licheniformis OX=1402 GN=p20 PE=4 SV=1	PF00583//PF13302	Acetyltransferase (GNAT) family//Acetyltransferase (GNAT) domain	GO:0042967	obsolete acyl-carrier-protein biosynthetic process	GO:0008080	N-acetyltransferase activity	--	--	--	--
Cluster-13543.14362	NA	NA	NA	NA	GRF	-2.2506	GRF	-4.3984	FALSE	FALSE	FALSE	FALSE	TRUE	5.91e-112	growth-regulating factor 3 isoform X2 [Medicago truncatula]||KEH24126.1 growth-regulating factor [Medicago truncatula]	XM_013594644.3	XM_013594644	525	0	PREDICTED: Medicago truncatula growth-regulating factor 3 (LOC11429911), transcript variant X2, mRNA	--	--	--	--	Q9SJR5	513	3.36e-60	Growth-regulating factor 3 OS=Arabidopsis thaliana OX=3702 GN=GRF3 PE=1 SV=1	PF08880	QLQ	GO:0006355	regulation of DNA-templated transcription	GO:0005524	ATP binding	GO:0005634	nucleus	--	--
Cluster-13543.27440	NA	NA	NA	NA	HB->HB-HD-ZIP	2.6459	HB->HB-HD-ZIP	2.8882	FALSE	FALSE	FALSE	FALSE	TRUE	7.48e-68	homeobox-leucine zipper protein [Medicago sativa]	OX326968.1	OX326968	1321	0	Medicago arabica genome assembly, chromosome: 5	K09338	HD-ZIP	homeobox-leucine zipper protein	http://www.genome.jp/dbget-bin/www_bget?ko:K09338	Q9XH35	296	1.05e-28	Homeobox-leucine zipper protein HOX6 OS=Oryza sativa subsp. indica OX=39946 GN=HOX6 PE=2 SV=2	PF05920//PF00046//PF02183	Homeobox KN domain//Homeodomain//Homeobox associated leucine zipper	GO:0006355	regulation of DNA-templated transcription	GO:0003677//GO:0043565	DNA binding//sequence-specific DNA binding	--	--	--	--
Cluster-13543.34691	NA	NA	NA	NA	HB->HB-HD-ZIP	1.0978	NA	NA	FALSE	FALSE	TRUE	FALSE	FALSE	1.61e-75	homeobox-leucine zipper protein HAT5 isoform X1 [Medicago truncatula]	OX326968.1	OX326968	760	0	Medicago arabica genome assembly, chromosome: 5	--	--	--	--	Q02283	285	7.49e-27	Homeobox-leucine zipper protein HAT5 OS=Arabidopsis thaliana OX=3702 GN=HAT5 PE=1 SV=1	PF06257//PF05920//PF03839//PF00046//PF02183	Biofilm formation stimulator VEG//Homeobox KN domain//Translocation protein Sec62//Homeodomain//Homeobox associated leucine zipper	GO:0006355//GO:0015031	regulation of DNA-templated transcription//protein transport	GO:0003677//GO:0043565	DNA binding//sequence-specific DNA binding	GO:0030176	obsolete integral component of endoplasmic reticulum membrane	--	--
Cluster-13543.49910	NA	NA	NA	NA	MADS->MADS-M-type	1.0952	NA	NA	FALSE	FALSE	TRUE	FALSE	FALSE	1.76e-64	MADS-box transcription factor 17 isoform X1 [Medicago truncatula]||RHN81904.1 putative transcription factor MADS-MIKC family [Medicago truncatula]	OX326965.1	OX326965	629	0	Medicago arabica genome assembly, chromosome: 2	K09264	K09264	MADS-box transcription factor, plant	http://www.genome.jp/dbget-bin/www_bget?ko:K09264	Q41274	234	2.75e-20	Agamous-like MADS-box protein AGL8 homolog OS=Sinapis alba OX=3728 GN=AGL8 PE=2 SV=1	PF06810//PF05531//PF03462//PF00319//PF01496//PF05337//PF06156//PF01486//PF10018//PF15549	Phage minor structural protein GP20//Nucleopolyhedrovirus P10 protein//PCRF domain//SRF-type transcription factor (DNA-binding and dimerisation domain)//V-type ATPase 116kDa subunit family//Macrophage colony stimulating factor-1 (CSF-1)//Initiation control protein YabA//K-box region//Vitamin-D-receptor interacting Mediator subunit 4//PGC7/Stella/Dppa3 domain	GO:0006415//GO:0007165//GO:0019069//GO:0008283//GO:0006355//GO:0040007//GO:0006119//GO:0006357//GO:0006260//GO:1902600	translational termination//signal transduction//viral capsid assembly//cell population proliferation//regulation of DNA-templated transcription//growth//oxidative phosphorylation//regulation of transcription by RNA polymerase II//DNA replication//proton transmembrane transport	GO:0003712//GO:0046961//GO:0046983//GO:0035064//GO:0003700//GO:0005125//GO:0008083//GO:0003677	transcription coregulator activity//proton-transporting ATPase activity, rotational mechanism//protein dimerization activity//methylated histone binding//DNA-binding transcription factor activity//cytokine activity//growth factor activity//DNA binding	GO:0005634//GO:0039679//GO:0005667//GO:0016592//GO:0033179	nucleus//viral occlusion body//transcription regulator complex//mediator complex//proton-transporting V-type ATPase, V0 domain	--	--
Cluster-13543.58203	NA	NA	NA	NA	MADS->MADS-M-type	-1.5574	NA	NA	FALSE	FALSE	TRUE	FALSE	FALSE	1.03e-151	agamous-like MADS-box protein AGL80 [Medicago truncatula]||AES70937.1 MADS-box transcription factor family protein [Medicago truncatula]||RHN68102.1 putative transcription factor MADS-type1 family [Medicago truncatula]	OX326967.1	OX326967	1101	0	Medicago arabica genome assembly, chromosome: 4	--	--	--	--	Q9FJK3	544	8.57e-65	Agamous-like MADS-box protein AGL80 OS=Arabidopsis thaliana OX=3702 GN=AGL80 PE=1 SV=1	PF00319	SRF-type transcription factor (DNA-binding and dimerisation domain)	--	--	GO:0046983//GO:0003677	protein dimerization activity//DNA binding	--	--	--	--
Cluster-13543.7259	NA	NA	NA	NA	mTERF	1.0716	NA	NA	FALSE	FALSE	TRUE	FALSE	FALSE	0	putative transcription regulator mTERF family [Medicago truncatula]	XM_003616790.4	XM_003616790	1690	0	PREDICTED: Medicago truncatula transcription termination factor MTEF18, mitochondrial (LOC11429701), mRNA	--	--	--	--	Q9M219	483	1.87e-50	Transcription termination factor MTEF18, mitochondrial OS=Arabidopsis thaliana OX=3702 GN=MTERF18 PE=1 SV=1	PF02536	mTERF	GO:0006355	regulation of DNA-templated transcription	GO:0003690	double-stranded DNA binding	--	--	--	--
Cluster-13543.13831	NA	NA	NA	NA	MYB->MYB	-3.1725	NA	NA	FALSE	FALSE	TRUE	FALSE	FALSE	3.53e-134	MYB family transcription factor [Melilotus albus]	OX326967.1	OX326967	572	0	Medicago arabica genome assembly, chromosome: 4	--	--	--	--	O23160	481	1.46e-55	Transcription factor MYB73 OS=Arabidopsis thaliana OX=3702 GN=MYB73 PE=1 SV=1	PF09111	SLIDE	GO:0006338	chromatin remodeling	GO:0003677	DNA binding	GO:0005634	nucleus	--	--
Cluster-13543.53326	NA	NA	NA	NA	MYB->MYB	1.1946	MYB->MYB	1.2259	FALSE	FALSE	FALSE	FALSE	TRUE	1.46e-201	transcription factor MYB17 [Medicago truncatula]||KEH43718.1 myb transcription factor MIXTA-like protein [Medicago truncatula]||RHN81835.1 putative transcription factor MYB-HB-like family [Medicago truncatula]	OX326965.1	OX326965	943	0	Medicago arabica genome assembly, chromosome: 2	K09422	MYBP	transcription factor MYB, plant	http://www.genome.jp/dbget-bin/www_bget?ko:K09422	Q9M2D9	660	2.14e-81	Transcription factor MYB17 OS=Arabidopsis thaliana OX=3702 GN=MYB17 PE=1 SV=1	PF03820//PF09111	Sideroflexins//SLIDE	GO:0006811//GO:0006338//GO:0055085	monoatomic ion transport//chromatin remodeling//transmembrane transport	GO:0015075//GO:0003677	monoatomic ion transmembrane transporter activity//DNA binding	GO:0005634//GO:0016020	nucleus//membrane	--	--
Cluster-13543.12553	NA	NA	NA	NA	MYB->MYB-related	-2.9904	MYB->MYB-related	-2.9913	FALSE	FALSE	FALSE	FALSE	TRUE	1.14e-60	protein RADIALIS-like 3 [Medicago truncatula]||ABN08550.1 Homeodomain-related [Medicago truncatula]||RHN47704.1 putative transcription factor MYB/SANT family [Medicago truncatula]	XM_003624889.3	XM_003624889	567	0	PREDICTED: Medicago truncatula protein RADIALIS-like 3 (LOC11411496), mRNA	--	--	--	--	Q58FS3	329	2.05e-38	Transcription factor RADIALIS OS=Antirrhinum majus OX=4151 GN=RAD PE=1 SV=1	PF01466	Skp1 family, dimerisation domain	GO:0006511	ubiquitin-dependent protein catabolic process	--	--	--	--	--	--
Cluster-13543.19136	NA	NA	NA	NA	MYB->MYB-related	-3.2928	MYB->MYB-related	-4.5119	FALSE	FALSE	FALSE	FALSE	TRUE	2.87e-59	transcription factor RADIALIS [Medicago truncatula]||AES68669.1 transcription factor radialis-like protein [Medicago truncatula]||RHN65600.1 putative transcription factor MYB/SANT family [Medicago truncatula]	XM_003598370.3	XM_003598370	586	0	PREDICTED: Medicago truncatula transcription factor RADIALIS (LOC11418436), mRNA	--	--	--	--	Q58FS3	305	1.26e-34	Transcription factor RADIALIS OS=Antirrhinum majus OX=4151 GN=RAD PE=1 SV=1	--	--	--	--	--	--	--	--	--	--
Cluster-13543.19870	NA	NA	NA	NA	MYB->MYB-related	-3.2064	MYB->MYB-related	-4.2071	FALSE	FALSE	FALSE	FALSE	TRUE	1.15e-55	protein RADIALIS-like 4 [Medicago truncatula]||KEH36157.1 MYB family transcription factor [Medicago truncatula]||RHN71006.1 putative transcription factor MYB/SANT family [Medicago truncatula]	XM_013606668.3	XM_013606668	370	0	PREDICTED: Medicago truncatula protein RADIALIS-like 4 (LOC25490191), mRNA	--	--	--	--	Q9SIJ5	272	2.27e-30	Protein RADIALIS-like 2 OS=Arabidopsis thaliana OX=3702 GN=RL2 PE=2 SV=1	PF08114	ATPase proteolipid family	GO:0050790	regulation of catalytic activity	GO:0030234	enzyme regulator activity	--	--	--	--
Cluster-13543.33932	NA	NA	NA	NA	MYB->MYB-related	1.2869	NA	NA	FALSE	FALSE	TRUE	FALSE	FALSE	8.71e-103	MYB family transcription factor [Medicago sativa]	AC139707.10	AC139707	1279	0	Medicago truncatula clone mth2-16b22, complete sequence	K09422	MYBP	transcription factor MYB, plant	http://www.genome.jp/dbget-bin/www_bget?ko:K09422	Q9LX82	241	1.22e-21	Transcription factor MYB48 OS=Arabidopsis thaliana OX=3702 GN=MYB48 PE=2 SV=1	--	--	--	--	--	--	--	--	--	--
Cluster-13543.3989	NA	NA	NA	NA	NAC	-1.4372	NAC	-1.3072	FALSE	FALSE	FALSE	FALSE	TRUE	5.79e-114	NAC1 transcription factor [Medicago sativa]	OX326964.1	OX326964	805	0	Medicago arabica genome assembly, chromosome: 1	--	--	--	--	Q8GWK6	514	5.76e-62	NAC domain-containing protein 104 OS=Arabidopsis thaliana OX=3702 GN=NAC104 PE=2 SV=1	PF02365	No apical meristem (NAM) protein	GO:0006355	regulation of DNA-templated transcription	GO:0003677	DNA binding	--	--	--	--
Cluster-13543.2413	NA	NA	NA	NA	NF-Y->NF-YB	2.2407	NF-Y->NF-YB	2.4023	FALSE	FALSE	FALSE	FALSE	TRUE	1.57e-111	nuclear transcription factor Y subunit B-3 [Medicago truncatula]||AFK49663.1 nuclear transcription factor Y subunit B13 [Medicago truncatula]||KEH36990.1 nuclear transcription factor Y protein [Medicago truncatula]||RHN72689.1 putative transcription factor Hap3/NF-YB family [Medicago truncatula]	XM_013607491.3	XM_013607491	708	0	PREDICTED: Medicago truncatula nuclear transcription factor Y subunit B-3 (LOC25486265), mRNA	K08065	NFYB, HAP3	nuclear transcription Y subunit beta	http://www.genome.jp/dbget-bin/www_bget?ko:K08065	O23310	521	4.28e-65	Nuclear transcription factor Y subunit B-3 OS=Arabidopsis thaliana OX=3702 GN=NFYB3 PE=1 SV=1	PF00125	Core histone H2A/H2B/H3/H4	--	--	GO:0003677	DNA binding	--	--	--	--
Cluster-13543.54924	NA	NA	NA	NA	NF-Y->NF-YB	3.0374	NF-Y->NF-YB	2.4613	FALSE	FALSE	FALSE	FALSE	TRUE	1.45e-86	nuclear transcription factor Y subunit B-3 [Medicago truncatula]||AFK49658.1 nuclear trancsription factor Y subunit B8 [Medicago truncatula]||KEH32687.1 nuclear transcription factor Y protein [Medicago truncatula]||RHN65106.1 putative transcription factor Hap3/NF-YB family [Medicago truncatula]	OX326968.1	OX326968	576	0	Medicago arabica genome assembly, chromosome: 5	K08065	NFYB, HAP3	nuclear transcription Y subunit beta	http://www.genome.jp/dbget-bin/www_bget?ko:K08065	O23310	448	7.41e-55	Nuclear transcription factor Y subunit B-3 OS=Arabidopsis thaliana OX=3702 GN=NFYB3 PE=1 SV=1	PF02269//PF00125	Transcription initiation factor IID, 18kD subunit//Core histone H2A/H2B/H3/H4	GO:0006366	transcription by RNA polymerase II	GO:0003677	DNA binding	--	--	--	--
Cluster-13543.22854	NA	NA	NA	NA	OFP	-1.8919	OFP	-2.2473	FALSE	FALSE	FALSE	FALSE	TRUE	1.29e-172	transcription repressor OFP13 [Medicago truncatula]||AFK37360.1 unknown [Medicago truncatula]||KEH24200.1 ovate transcriptional repressor [Medicago truncatula]||RHN48750.1 putative transcription factor OFP family [Medicago truncatula]	AC146630.25	AC146630	1144	0	Medicago truncatula clone mth2-7f22, complete sequence	--	--	--	--	Q9FMC8	309	4.17e-31	Transcription repressor OFP13 OS=Arabidopsis thaliana OX=3702 GN=OFP13 PE=1 SV=1	--	--	--	--	--	--	--	--	--	--
Cluster-13543.41907	NA	NA	NA	NA	Others	1.3322	Others	1.2149	FALSE	FALSE	FALSE	FALSE	TRUE	0	cytokinin receptor histidine kinase [Medicago truncatula]	XM_013591128.3	XM_013591128	2494	0	PREDICTED: Medicago truncatula histidine kinase 3 (LOC25501759), mRNA	K14489	AHK2_3_4	arabidopsis histidine kinase 2/3/4 (cytokinin receptor)	http://www.genome.jp/dbget-bin/www_bget?ko:K14489	Q9C5U1	2612	0	Histidine kinase 3 OS=Arabidopsis thaliana OX=3702 GN=AHK3 PE=1 SV=1	PF00512//PF00072	His Kinase A (phospho-acceptor) domain//Response regulator receiver domain	GO:0016310//GO:0000160//GO:0007165	phosphorylation//phosphorelay signal transduction system//signal transduction	GO:0000155	phosphorelay sensor kinase activity	GO:0009365	protein histidine kinase complex	--	--
Cluster-13543.7984	NA	NA	NA	NA	Others	1.549	NA	NA	FALSE	FALSE	TRUE	FALSE	FALSE	5.85e-53	B-box type zinc finger protein [Medicago truncatula]||RHN71816.1 putative transcription factor interactor and regulator Znf-B family [Medicago truncatula]	OX326971.1	OX326971	374	0	Medicago arabica genome assembly, chromosome: 8	--	--	--	--	Q9LRM4	146	4.91e-11	B-box domain protein 31 OS=Arabidopsis thaliana OX=3702 GN=MIP1B PE=2 SV=1	PF03987//PF00643//PF06524//PF04546//PF05764//PF09184//PF02724//PF09026//PF15387//PF17096//PF10486	Autophagocytosis associated protein, active-site domain//B-box zinc finger//NOA36 protein//Sigma-70, non-essential region//YL1 nuclear protein//PPP4R2//CDC45-like protein//Centromere protein B dimerisation domain//Domain of unknown function (DUF4611)//Altered inheritance of mitochondria protein 3//Phosphoinositide 3-kinase gamma adapter protein p101 subunit	GO:0051016//GO:0006270//GO:0006352//GO:0006338//GO:0006355//GO:0043486	barbed-end actin filament capping//DNA replication initiation//DNA-templated transcription initiation//chromatin remodeling//regulation of DNA-templated transcription//obsolete histone exchange	GO:0003682//GO:0046935//GO:0019888//GO:0003700//GO:0003677//GO:0008270//GO:0019787//GO:0016987	chromatin binding//1-phosphatidylinositol-3-kinase regulator activity//protein phosphatase regulator activity//DNA-binding transcription factor activity//DNA binding//zinc ion binding//ubiquitin-like protein transferase activity//sigma factor activity	GO:0005634//GO:0030289//GO:0000785//GO:0005667//GO:0005944//GO:0000408//GO:0030479//GO:0000775	nucleus//protein phosphatase 4 complex//chromatin//transcription regulator complex//phosphatidylinositol 3-kinase complex, class IB//EKC/KEOPS complex//actin cortical patch//chromosome, centromeric region	--	--
Cluster-13543.3565	NA	NA	NA	NA	PLATZ	-1.8185	PLATZ	-2.438	FALSE	FALSE	FALSE	FALSE	TRUE	1.69e-89	protein RGF1 INDUCIBLE TRANSCRIPTION FACTOR 1 [Medicago truncatula]||AES81960.1 PLATZ transcription factor family protein [Medicago truncatula]||RHN48581.1 putative transcription repressor PLATZ family [Medicago truncatula]	OX326969.1	OX326969	989	0	Medicago arabica genome assembly, chromosome: 6	--	--	--	--	Q1G3Q4	301	4.13e-29	Protein RGF1 INDUCIBLE TRANSCRIPTION FACTOR 1 OS=Arabidopsis thaliana OX=3702 GN=RITF1 PE=1 SV=1	PF00643	B-box zinc finger	--	--	GO:0008270	zinc ion binding	--	--	--	--
Cluster-13543.36025	NA	NA	NA	NA	PLATZ	1.0398	PLATZ	1.0643	FALSE	FALSE	FALSE	FALSE	TRUE	1.99e-92	protein RGF1 INDUCIBLE TRANSCRIPTION FACTOR 1 [Medicago truncatula]||AES95843.1 PLATZ transcription factor family protein [Medicago truncatula]||RHN54832.1 putative transcription repressor PLATZ family [Medicago truncatula]	BT051885.1	BT051885	703	0	Medicago truncatula clone MTYF5_F6_F7_F81G-L-13 unknown mRNA >gb|BT143182.1| Medicago truncatula clone JCVI-FLMt-16I12 unknown mRNA	--	--	--	--	Q1G3Q4	222	1.08e-18	Protein RGF1 INDUCIBLE TRANSCRIPTION FACTOR 1 OS=Arabidopsis thaliana OX=3702 GN=RITF1 PE=1 SV=1	--	--	--	--	--	--	--	--	--	--
Cluster-13543.9782	NA	NA	NA	NA	SBP	2.1014	SBP	1.6086	FALSE	FALSE	FALSE	FALSE	TRUE	2.11e-12	squamosa promoter-binding protein 1 [Medicago truncatula]||AES63868.1 squamosa promoter-binding-like protein [Medicago truncatula]||AFK46131.1 unknown [Medicago truncatula]||AFK48393.1 unknown [Medicago truncatula]||RHN71963.1 putative transcription factor SBP family [Medicago truncatula]	AC146855.5	AC146855	505	0	Medicago truncatula clone mth2-16c23, complete sequence	--	--	--	--	Q38741	149	2.56e-10	Squamosa promoter-binding protein 1 OS=Antirrhinum majus OX=4151 GN=SBP1 PE=2 SV=1	--	--	--	--	--	--	--	--	--	--
Cluster-13543.7512	NA	NA	NA	NA	WRKY	-2.4254	NA	NA	FALSE	FALSE	TRUE	FALSE	FALSE	7.05e-240	transcription factor WRKY8 [Medicago sativa]	XM_003602147.4	XM_003602147	1085	0	PREDICTED: Medicago truncatula probable WRKY transcription factor 41 (LOC11428190), mRNA	--	--	--	--	Q9SUP6	384	1.22e-40	Probable WRKY transcription factor 53 OS=Arabidopsis thaliana OX=3702 GN=WRKY53 PE=1 SV=1	PF03106	WRKY DNA -binding domain	GO:0006355	regulation of DNA-templated transcription	GO:0003700//GO:0043565	DNA-binding transcription factor activity//sequence-specific DNA binding	GO:0005667	transcription regulator complex	--	--
Cluster-13543.11246	NA	NA	NA	NA	NA	NA	AP2/ERF->AP2/ERF-ERF	1.617	FALSE	FALSE	FALSE	TRUE	FALSE	1.53e-123	dehydration-responsive element-binding protein 3 [Medicago truncatula]||AES67950.1 AP2 domain class transcription factor [Medicago truncatula]||RHN76361.1 putative transcription factor AP2-EREBP family [Medicago truncatula]	XM_003597651.4	XM_003597651	613	0	PREDICTED: Medicago truncatula dehydration-responsive element-binding protein 3 (LOC11433098), mRNA	K09286	EREBP	EREBP-like factor	http://www.genome.jp/dbget-bin/www_bget?ko:K09286	Q9LYD3	426	8.35e-50	Dehydration-responsive element-binding protein 3 OS=Arabidopsis thaliana OX=3702 GN=DREB3 PE=2 SV=1	PF00847	AP2 domain	GO:0006355	regulation of DNA-templated transcription	GO:0003700	DNA-binding transcription factor activity	GO:0005667	transcription regulator complex	--	--
Cluster-13543.1218	NA	NA	NA	NA	NA	NA	AP2/ERF->AP2/ERF-ERF	2.4924	FALSE	FALSE	FALSE	TRUE	FALSE	1.04e-136	ethylene-response factor C3 [Medicago truncatula]||KEH42734.1 ethylene-responsive transcription factor 1B [Medicago truncatula]||RHN80299.1 putative transcription factor AP2-EREBP family [Medicago truncatula]	XM_013613243.3	XM_013613243	713	0	PREDICTED: Medicago truncatula ethylene-response factor C3 (LOC25484435), mRNA	K14516	ERF1	ethylene-responsive transcription factor 1	http://www.genome.jp/dbget-bin/www_bget?ko:K14516	Q8LDC8	525	2.36e-63	Ethylene-responsive transcription factor 1B OS=Arabidopsis thaliana OX=3702 GN=ERF1B PE=1 SV=2	PF00847	AP2 domain	GO:0006355	regulation of DNA-templated transcription	GO:0003700	DNA-binding transcription factor activity	GO:0005667	transcription regulator complex	--	--
Cluster-13543.18689	NA	NA	NA	NA	NA	NA	AP2/ERF->AP2/ERF-ERF	-1.5532	FALSE	FALSE	FALSE	TRUE	FALSE	1.47e-117	ethylene response factor [Medicago truncatula]||RHN70647.1 putative transcription factor AP2-EREBP family [Medicago truncatula]	OX326967.1	OX326967	1062	0	Medicago arabica genome assembly, chromosome: 4	--	--	--	--	Q9LFN7	447	4.42e-52	Ethylene-responsive transcription factor SHINE 2 OS=Arabidopsis thaliana OX=3702 GN=SHN2 PE=2 SV=1	PF00847	AP2 domain	GO:0006355	regulation of DNA-templated transcription	GO:0003700	DNA-binding transcription factor activity	GO:0005667	transcription regulator complex	--	--
Cluster-13543.2708	NA	NA	NA	NA	NA	NA	AP2/ERF->AP2/ERF-ERF	2.4417	FALSE	FALSE	FALSE	TRUE	FALSE	8.64e-210	ethylene-responsive transcription factor ERF053 [Medicago truncatula]||KEH39107.1 ethylene response factor [Medicago truncatula]||RHN75705.1 putative transcription factor AP2-EREBP family [Medicago truncatula]	OX326971.1	OX326971	1757	0	Medicago arabica genome assembly, chromosome: 8	--	--	--	--	Q9SKT1	484	1.48e-53	Ethylene-responsive transcription factor ERF053 OS=Arabidopsis thaliana OX=3702 GN=ERF053 PE=1 SV=1	PF05342//PF00847	M26 IgA1-specific Metallo-endopeptidase N-terminal region//AP2 domain	GO:0006355	regulation of DNA-templated transcription	GO:0003700//GO:0004222//GO:0008270	DNA-binding transcription factor activity//metalloendopeptidase activity//zinc ion binding	GO:0005667	transcription regulator complex	--	--
Cluster-13543.44658	NA	NA	NA	NA	NA	NA	AP2/ERF->AP2/ERF-ERF	-1.2827	FALSE	FALSE	FALSE	TRUE	FALSE	2.07e-135	ethylene response factor 8 [Medicago sativa]	XM_003589802.4	XM_003589802	652	0	PREDICTED: Medicago truncatula ethylene-responsive transcription factor ERF107 (LOC11424269), mRNA	--	--	--	--	Q9LY05	351	1.42e-37	Ethylene-responsive transcription factor ERF106 OS=Arabidopsis thaliana OX=3702 GN=ERF106 PE=2 SV=1	PF00847//PF07127	AP2 domain//Late nodulin protein	GO:0006355	regulation of DNA-templated transcription	GO:0046872//GO:0003700	metal ion binding//DNA-binding transcription factor activity	GO:0005667	transcription regulator complex	--	--
Cluster-13543.33230	NA	NA	NA	NA	NA	NA	AUX/IAA	-1.0374	FALSE	FALSE	FALSE	TRUE	FALSE	1.51e-90	auxin-responsive AUX/IAA family protein [Medicago truncatula]	OX326965.1	OX326965	671	0	Medicago arabica genome assembly, chromosome: 2	K14484	IAA	auxin-responsive protein IAA	http://www.genome.jp/dbget-bin/www_bget?ko:K14484	Q38832	462	2.01e-51	Auxin-responsive protein IAA14 OS=Arabidopsis thaliana OX=3702 GN=IAA14 PE=1 SV=2	--	--	--	--	--	--	--	--	--	--
Cluster-13543.1842	NA	NA	NA	NA	NA	NA	bHLH	-2.6773	FALSE	FALSE	FALSE	TRUE	FALSE	3.27e-50	transcription factor PRE6 [Trifolium pratense]||PNX78669.1 transcription factor bHLH135-like protein [Trifolium pratense]||GAU32414.1 hypothetical protein TSUD_221030 [Trifolium subterraneum]	XM_003613609.4	XM_003613609	788	0	PREDICTED: Medicago truncatula transcription factor PRE6 (LOC11419079), mRNA	--	--	--	--	Q8GW32	336	2.13e-38	Transcription factor PRE6 OS=Arabidopsis thaliana OX=3702 GN=PRE6 PE=1 SV=1	PF00170//PF01008//PF10473//PF15233//PF06009//PF06160//PF14523//PF08919//PF03462//PF00010	bZIP transcription factor//Initiation factor 2 subunit family//Leucine-rich repeats of kinetochore protein Cenp-F/LEK1//Synaptonemal complex central element protein 1//Laminin Domain II//Septation ring formation regulator, EzrA//Syntaxin-like protein//F-actin binding//PCRF domain//Helix-loop-helix DNA-binding domain	GO:0044237//GO:0007130//GO:0006415//GO:0070193//GO:0007155//GO:0006468//GO:0000921//GO:0006355	cellular metabolic process//synaptonemal complex assembly//translational termination//synaptonemal complex organization//cell adhesion//protein phosphorylation//septin ring assembly//regulation of DNA-templated transcription	GO:0004715//GO:0003700//GO:0008134//GO:0046983//GO:0005524//GO:0070840//GO:0042803	non-membrane spanning protein tyrosine kinase activity//DNA-binding transcription factor activity//transcription factor binding//protein dimerization activity//ATP binding//dynein complex binding//protein homodimerization activity	GO:0005940//GO:0005667//GO:0016020//GO:0000795	septin ring//transcription regulator complex//membrane//synaptonemal complex	--	--
Cluster-13543.6062	NA	NA	NA	NA	NA	NA	bHLH	-5.3242	FALSE	FALSE	FALSE	TRUE	FALSE	5.42e-164	transcription factor bHLH94 [Medicago truncatula]||RHN41483.1 putative transcription factor bHLH family [Medicago truncatula]	XM_003628743.4	XM_003628743	1117	0	PREDICTED: Medicago truncatula transcription factor bHLH94 (LOC11425239), mRNA	--	--	--	--	Q56XR0	536	8.55e-63	Transcription factor bHLH71 OS=Arabidopsis thaliana OX=3702 GN=BHLH71 PE=1 SV=1	PF05297//PF00010	Herpesvirus latent membrane protein 1 (LMP1)//Helix-loop-helix DNA-binding domain	GO:0019087	transformation of host cell by virus	GO:0046983	protein dimerization activity	--	--	--	--
Cluster-13543.9082	NA	NA	NA	NA	NA	NA	bHLH	2.9053	FALSE	FALSE	FALSE	TRUE	FALSE	9.6e-123	transcription factor PHYTOCHROME INTERACTING FACTOR-LIKE 15 [Medicago truncatula]||AES82298.1 helix loop helix DNA-binding domain protein [Medicago truncatula]||RHN49101.1 putative transcription factor bHLH family [Medicago truncatula]	AC137831.32	AC137831	735	0	Medicago truncatula clone mth2-34o21, complete sequence	K12126	PIF3	phytochrome-interacting factor 3	http://www.genome.jp/dbget-bin/www_bget?ko:K12126	Q0JNI9	188	2.27e-13	Transcription factor PHYTOCHROME INTERACTING FACTOR-LIKE 15 OS=Oryza sativa subsp. japonica OX=39947 GN=PIL15 PE=1 SV=2	PF00010	Helix-loop-helix DNA-binding domain	--	--	GO:0046983	protein dimerization activity	--	--	--	--
Cluster-13543.15409	NA	NA	NA	NA	NA	NA	bZIP	-1.1105	FALSE	FALSE	FALSE	TRUE	FALSE	7.48e-214	light-inducible protein CPRF2 [Medicago truncatula]||AES82672.1 transcription factor bZIP88 [Medicago truncatula]||RHN49404.1 putative transcription factor bZIP family [Medicago truncatula]	OX326969.1	OX326969	1032	0	Medicago arabica genome assembly, chromosome: 6	K25784	BZIP9_10_25_63	bZIP transcription factor 9/10/25/63	http://www.genome.jp/dbget-bin/www_bget?ko:K25784	Q99090	693	1.02e-83	Light-inducible protein CPRF2 OS=Petroselinum crispum OX=4043 GN=CPRF2 PE=2 SV=2	PF00170//PF13851//PF03131//PF07716	bZIP transcription factor//Growth-arrest specific micro-tubule binding//bZIP Maf transcription factor//Basic region leucine zipper	GO:0006355//GO:0048870	regulation of DNA-templated transcription//cell motility	GO:0003700//GO:0003677	DNA-binding transcription factor activity//DNA binding	GO:0005667//GO:0031514	transcription regulator complex//motile cilium	--	--
Cluster-13543.9369	NA	NA	NA	NA	NA	NA	bZIP	-3.454	FALSE	FALSE	FALSE	TRUE	FALSE	1.13e-184	basic leucine zipper 34 [Medicago truncatula]||KEH39223.1 bZIP family transcription factor [Medicago truncatula]||RHN75796.1 putative transcription factor bZIP family [Medicago truncatula]	XM_013609734.3	XM_013609734	1265	0	PREDICTED: Medicago truncatula basic leucine zipper 34 (LOC25487735), mRNA	--	--	--	--	F4IN23	652	2.39e-79	Basic leucine zipper 34 OS=Arabidopsis thaliana OX=3702 GN=BZIP34 PE=1 SV=1	PF07716//PF03131//PF00170	Basic region leucine zipper//bZIP Maf transcription factor//bZIP transcription factor	GO:0006355	regulation of DNA-templated transcription	GO:0003677//GO:0003700	DNA binding//DNA-binding transcription factor activity	GO:0005667	transcription regulator complex	--	--
Cluster-13543.44119	NA	NA	NA	NA	NA	NA	C2C2->C2C2-LSD	-1.1463	FALSE	FALSE	FALSE	TRUE	FALSE	3.62e-47	hypothetical protein KK1_042921 [Cajanus cajan]	OX326968.1	OX326968	1661	0	Medicago arabica genome assembly, chromosome: 5	--	--	--	--	Q93ZB1	224	6.06e-20	Protein LOL1 OS=Arabidopsis thaliana OX=3702 GN=LOL1 PE=2 SV=1	PF02150	RNA polymerases M/15 Kd subunit	GO:0006351	DNA-templated transcription	--	--	--	--	--	--
Cluster-13543.35272	NA	NA	NA	NA	NA	NA	C2H2	-1.1109	FALSE	FALSE	FALSE	TRUE	FALSE	1.47e-123	uncharacterized protein LOC11428088 [Medicago truncatula]||AES59723.1 C2H2-like zinc finger protein [Medicago truncatula]||RHN77600.1 putative transcription factor C2H2 family [Medicago truncatula]	OX326965.1	OX326965	1518	0	Medicago arabica genome assembly, chromosome: 2	--	--	--	--	--	--	--	--	PF14432//PF05896	DYW family of nucleic acid deaminases//Na(+)-translocating NADH-quinone reductase subunit A (NQRA)	GO:0006118//GO:0006814	obsolete electron transport//sodium ion transport	GO:0008270//GO:0016655	zinc ion binding//oxidoreductase activity, acting on NAD(P)H, quinone or similar compound as acceptor	--	--	--	--
Cluster-13543.8716	NA	NA	NA	NA	NA	NA	C2H2	-1.563	FALSE	FALSE	FALSE	TRUE	FALSE	2.49e-135	PALMATE-LIKE PENTAFOLIATA1 [Medicago sativa]	CR932963.2	CR932963	1017	0	Medicago truncatula chromosome 5 clone mth2-115p22, COMPLETE SEQUENCE	--	--	--	--	O80942	219	1.21e-18	Zinc finger protein 10 OS=Arabidopsis thaliana OX=3702 GN=ZFP10 PE=2 SV=1	--	--	--	--	--	--	--	--	--	--
Cluster-13543.18091	NA	NA	NA	NA	NA	NA	C3H	-1.2459	FALSE	FALSE	FALSE	TRUE	FALSE	1.09e-198	zinc finger CCCH domain-containing protein 20 [Medicago truncatula]||AES73358.1 zinc finger CCCH domain protein [Medicago truncatula]||RHN70421.1 putative transcription factor C3H family [Medicago truncatula]	XM_003603059.4	XM_003603059	941	0	PREDICTED: Medicago truncatula zinc finger CCCH domain-containing protein 20 (LOC11430634), mRNA	--	--	--	--	O82307	579	7.48e-71	Zinc finger CCCH domain-containing protein 23 OS=Arabidopsis thaliana OX=3702 GN=At2g25900 PE=2 SV=1	PF00642	Zinc finger C-x8-C-x5-C-x3-H type (and similar)	--	--	GO:0046872	metal ion binding	--	--	--	--
Cluster-13543.49485	NA	NA	NA	NA	NA	NA	GARP->GARP-G2-like	1.0196	FALSE	FALSE	FALSE	TRUE	FALSE	7.99e-191	myb family transcription factor PHL5 [Medicago truncatula]||KEH41693.1 myb-like transcription factor family protein [Medicago truncatula]||RHN79243.1 putative transcription factor MYB-HB-like family [Medicago truncatula]	OX326965.1	OX326965	920	0	Medicago arabica genome assembly, chromosome: 2	--	--	--	--	Q0WVU3	264	5.05e-24	Myb family transcription factor PHL5 OS=Arabidopsis thaliana OX=3702 GN=PHL5 PE=2 SV=1	PF04148	Transmembrane adaptor Erv26	GO:0006888	endoplasmic reticulum to Golgi vesicle-mediated transport	GO:0097020	COPII receptor activity	--	--	--	--
Cluster-13543.16278	NA	NA	NA	NA	NA	NA	GRAS	-1.4066	FALSE	FALSE	FALSE	TRUE	FALSE	0	DELLA protein RGA-like [Medicago truncatula]||RHN74120.1 putative transcription factor GRAS family [Medicago truncatula]	XM_039830574.1	XM_039830574	1695	0	PREDICTED: Medicago truncatula DELLA protein RGA-like (LOC120578200), mRNA	K14494	DELLA	DELLA protein	http://www.genome.jp/dbget-bin/www_bget?ko:K14494	B7F9I5	1162	9.11e-152	Protein SLENDER RICE1-LIKE 1 OS=Oryza sativa subsp. japonica OX=39947 GN=SLRL1 PE=2 SV=1	PF14528	LAGLIDADG-like domain	--	--	GO:0004519	endonuclease activity	--	--	--	--
Cluster-13543.16917	NA	NA	NA	NA	NA	NA	HB->HB-HD-ZIP	1.4391	FALSE	FALSE	FALSE	TRUE	FALSE	6.67e-131	homeobox-leucine zipper protein ATHB-7 [Medicago sativa]	OX326967.1	OX326967	1486	0	Medicago arabica genome assembly, chromosome: 4	K09338	HD-ZIP	homeobox-leucine zipper protein	http://www.genome.jp/dbget-bin/www_bget?ko:K09338	P46897	286	1.59e-27	Homeobox-leucine zipper protein ATHB-7 OS=Arabidopsis thaliana OX=3702 GN=ATHB-7 PE=1 SV=2	PF00046//PF01527//PF05920//PF13851//PF02183	Homeodomain//Transposase//Homeobox KN domain//Growth-arrest specific micro-tubule binding//Homeobox associated leucine zipper	GO:0006313//GO:0048870//GO:0006355	transposition, DNA-mediated//cell motility//regulation of DNA-templated transcription	GO:0043565//GO:0003677//GO:0004803	sequence-specific DNA binding//DNA binding//transposase activity	GO:0031514	motile cilium	--	--
Cluster-13543.44774	NA	NA	NA	NA	NA	NA	HSF	1.7537	FALSE	FALSE	FALSE	TRUE	FALSE	9.39e-150	heat stress transcription factor C-1 [Medicago truncatula]||KEH27122.1 heat shock transcription factor [Medicago truncatula]||RHN52901.1 putative transcription factor HSF-type-DNA-binding family [Medicago truncatula]	OX326966.1	OX326966	1342	0	Medicago arabica genome assembly, chromosome: 3	K09419	HSFF	heat shock transcription factor, other eukaryote	http://www.genome.jp/dbget-bin/www_bget?ko:K09419	Q9LV52	318	1.01e-30	Heat stress transcription factor C-1 OS=Arabidopsis thaliana OX=3702 GN=HSFC1 PE=1 SV=1	PF00447	HSF-type DNA-binding	GO:0006355	regulation of DNA-templated transcription	GO:0043565//GO:0003700	sequence-specific DNA binding//DNA-binding transcription factor activity	GO:0005667	transcription regulator complex	--	--
Cluster-13543.45388	NA	NA	NA	NA	NA	NA	LOB	-1.348	FALSE	FALSE	FALSE	TRUE	FALSE	6.31e-64	LOB domain-containing protein 4 [Medicago truncatula]||AES90058.1 LOB domain protein [Medicago truncatula]||RHN62069.1 putative transcription factor AS2-LOB family [Medicago truncatula]	OX326964.1	OX326964	863	0	Medicago arabica genome assembly, chromosome: 1	--	--	--	--	Q9SHE9	360	8.42e-38	LOB domain-containing protein 4 OS=Arabidopsis thaliana OX=3702 GN=LBD4 PE=1 SV=1	--	--	--	--	--	--	--	--	--	--
Cluster-13543.1268	NA	NA	NA	NA	NA	NA	MYB->MYB	3.0468	FALSE	FALSE	FALSE	TRUE	FALSE	2.02e-136	myb-related protein 308 [Medicago truncatula]||KEH18617.1 myb transcription factor [Medicago truncatula]||RHN39689.1 putative transcription factor MYB-HB-like family [Medicago truncatula]	XM_013589138.3	XM_013589138	763	0	PREDICTED: Medicago truncatula myb-related protein 308 (LOC25500654), mRNA	K09422	MYBP	transcription factor MYB, plant	http://www.genome.jp/dbget-bin/www_bget?ko:K09422	P81393	505	4.22e-62	Myb-related protein 308 OS=Antirrhinum majus OX=4151 GN=MYB308 PE=2 SV=1	PF03609//PF07655//PF02862//PF01080//PF03910	PTS system sorbose-specific iic component//Secretin N-terminal domain//DDHD domain//Presenilin//Adenovirus minor core protein PV	GO:0009297//GO:0009401//GO:0016485	pilus assembly//phosphoenolpyruvate-dependent sugar phosphotransferase system//protein processing	GO:0046872//GO:0003677//GO:0004190	metal ion binding//DNA binding//aspartic-type endopeptidase activity	GO:0044423//GO:0019867	virion component//outer membrane	--	--
Cluster-13543.19272	NA	NA	NA	NA	NA	NA	MYB->MYB	-1.8276	FALSE	FALSE	FALSE	TRUE	FALSE	1.03e-207	transcription factor MYB16 [Medicago truncatula]||AES77488.1 myb transcription factor mixta-like protein [Medicago truncatula]||RHN44285.1 putative transcription factor MYB-HB-like family [Medicago truncatula]	XM_003621222.3	XM_003621222	1111	0	PREDICTED: Medicago truncatula transcription factor MYB16 (LOC11415244), mRNA	K09422	MYBP	transcription factor MYB, plant	http://www.genome.jp/dbget-bin/www_bget?ko:K09422	Q9LXF1	859	1.04e-110	Transcription factor MYB16 OS=Arabidopsis thaliana OX=3702 GN=MYB16 PE=2 SV=1	--	--	--	--	--	--	--	--	--	--
Cluster-13543.28893	NA	NA	NA	NA	NA	NA	MYB->MYB	-1.0578	FALSE	FALSE	FALSE	TRUE	FALSE	3.65e-228	unknown [Medicago truncatula]	XM_003618482.4	XM_003618482	1231	0	PREDICTED: Medicago truncatula transcription factor MYB16 (LOC11412297), mRNA	K09422	MYBP	transcription factor MYB, plant	http://www.genome.jp/dbget-bin/www_bget?ko:K09422	Q9LXF1	898	1.58e-116	Transcription factor MYB16 OS=Arabidopsis thaliana OX=3702 GN=MYB16 PE=2 SV=1	--	--	--	--	--	--	--	--	--	--
Cluster-13543.47766	NA	NA	NA	NA	NA	NA	MYB->MYB	-1.8747	FALSE	FALSE	FALSE	TRUE	FALSE	1.05e-127	transcription factor MYB1 [Medicago truncatula]||KEH16396.1 myb transcription factor [Medicago truncatula]||RHN46304.1 putative transcription factor MYB-HB-like family [Medicago truncatula]	AC234395.4	AC234395	972	0	Medicago truncatula strain A17 clone mte1-1p23, complete sequence	K09422	MYBP	transcription factor MYB, plant	http://www.genome.jp/dbget-bin/www_bget?ko:K09422	Q9FNV8	334	3.87e-35	Transcription factor MYB114 OS=Arabidopsis thaliana OX=3702 GN=MYB114 PE=1 SV=1	PF05924//PF09111	SAMP Motif//SLIDE	GO:0006338//GO:0016055	chromatin remodeling//Wnt signaling pathway	GO:0003677//GO:0008013	DNA binding//beta-catenin binding	GO:0016342//GO:0005634	catenin complex//nucleus	--	--
Cluster-13543.480	NA	NA	NA	NA	NA	NA	MYB->MYB	1.1474	FALSE	FALSE	FALSE	TRUE	FALSE	6.16e-173	transcriptional activator Myb [Medicago truncatula]||AES99620.1 myb transcription factor [Medicago truncatula]||RHN57154.1 putative transcription factor MYB-HB-like family [Medicago truncatula]	XM_003616614.4	XM_003616614	932	0	PREDICTED: Medicago truncatula transcriptional activator Myb (LOC11423998), mRNA	--	--	--	--	Q9SN12	409	7.44e-45	Transcription factor MYB77 OS=Arabidopsis thaliana OX=3702 GN=MYB77 PE=1 SV=1	PF07830//PF09111	Protein serine/threonine phosphatase 2C, C-terminal domain//SLIDE	GO:0006470//GO:0006338	protein dephosphorylation//chromatin remodeling	GO:0000287//GO:0030145//GO:0003677//GO:0004721	magnesium ion binding//manganese ion binding//DNA binding//phosphoprotein phosphatase activity	GO:0005634	nucleus	--	--
Cluster-13543.23845	NA	NA	NA	NA	NA	NA	MYB->MYB-related	1.4195	FALSE	FALSE	FALSE	TRUE	FALSE	6.73e-106	myb transcription factor [Medicago truncatula]	OX326970.1	OX326970	1903	0	Medicago arabica genome assembly, chromosome: 7	--	--	--	--	F4KGY6	169	2.6e-11	Protein REVEILLE 1 OS=Arabidopsis thaliana OX=3702 GN=RVE1 PE=1 SV=1	--	--	--	--	--	--	--	--	--	--
Cluster-13543.48008	NA	NA	NA	NA	NA	NA	MYB->MYB-related	-1.6532	FALSE	FALSE	FALSE	TRUE	FALSE	1.14e-53	putative transcription factor MYB/SANT family [Medicago truncatula]	OX326965.1	OX326965	379	0	Medicago arabica genome assembly, chromosome: 2	--	--	--	--	F4JVB8	277	1.06e-29	Protein RADIALIS-like 1 OS=Arabidopsis thaliana OX=3702 GN=RL1 PE=2 SV=1	PF09026//PF01466//PF04712	Centromere protein B dimerisation domain//Skp1 family, dimerisation domain//Radial spokehead-like protein	GO:0060271//GO:0060294//GO:0006511	cilium assembly//cilium movement involved in cell motility//ubiquitin-dependent protein catabolic process	GO:0003682//GO:0003677	chromatin binding//DNA binding	GO:0001534//GO:0000785//GO:0000775	radial spoke//chromatin//chromosome, centromeric region	--	--
Cluster-13543.20117	NA	NA	NA	NA	NA	NA	NAC	1.0372	FALSE	FALSE	FALSE	TRUE	FALSE	1.85e-251	NAC domain-containing protein NAC51 [Medicago falcata]	XM_013602456.3	XM_013602456	875	0	PREDICTED: Medicago truncatula NAC domain-containing protein 100 (LOC25493826), mRNA	--	--	--	--	Q9FLJ2	966	4.81e-125	NAC domain-containing protein 100 OS=Arabidopsis thaliana OX=3702 GN=NAC100 PE=2 SV=1	PF02365	No apical meristem (NAM) protein	GO:0006355	regulation of DNA-templated transcription	GO:0003677	DNA binding	--	--	--	--
Cluster-13543.37632	NA	NA	NA	NA	NA	NA	NAC	2.2142	FALSE	FALSE	FALSE	TRUE	FALSE	6.19e-96	NAC domain-containing protein 71 [Medicago truncatula]||AES90830.1 NAC transcription factor-like protein [Medicago truncatula]||RHN63116.1 putative transcription factor NAM family [Medicago truncatula]	AC174361.12	AC174361	1121	0	Medicago truncatula chromosome 8 clone mth2-39o9, complete sequence	--	--	--	--	O49697	621	8.4e-74	NAC domain-containing protein 71 OS=Arabidopsis thaliana OX=3702 GN=NAC071 PE=2 SV=1	PF02365	No apical meristem (NAM) protein	GO:0006355	regulation of DNA-templated transcription	GO:0003677	DNA binding	--	--	--	--
Cluster-13543.40960	NA	NA	NA	NA	NA	NA	NAC	3.3589	FALSE	FALSE	FALSE	TRUE	FALSE	6.87e-126	NAC2 transcription factor [Medicago sativa]	OX326971.1	OX326971	1340	0	Medicago arabica genome assembly, chromosome: 8	--	--	--	--	Q9LDY8	684	4.68e-82	NAC domain-containing protein 55 OS=Arabidopsis thaliana OX=3702 GN=NAC055 PE=2 SV=1	PF05507//PF02365	Microfibril-associated glycoprotein (MAGP)//No apical meristem (NAM) protein	GO:0006355	regulation of DNA-templated transcription	GO:0003677	DNA binding	GO:0001527	microfibril	--	--
Cluster-13543.27800	NA	NA	NA	NA	NA	NA	NF-Y->NF-YA	1.2192	FALSE	FALSE	FALSE	TRUE	FALSE	6.49e-115	nuclear transcription factor Y subunit A-8 isoform X1 [Medicago truncatula]||AES67801.2 CCAAT-binding transcription factor [Medicago truncatula]||AFK49646.1 nuclear transcription factor Y subunit A4 [Medicago truncatula]	XM_003597502.4	XM_003597502	900	0	PREDICTED: Medicago truncatula nuclear transcription factor Y subunit A-8 (LOC11433420), transcript variant X1, mRNA	K08064	NFYA, HAP2	nuclear transcription factor Y, alpha	http://www.genome.jp/dbget-bin/www_bget?ko:K08064	Q9LNP6	322	4.69e-31	Nuclear transcription factor Y subunit A-8 OS=Arabidopsis thaliana OX=3702 GN=NFYA8 PE=1 SV=2	PF06449//PF02045	ATP synthase YMF19, C-terminal//CCAAT-binding transcription factor (CBF-B/NF-YA) subunit B	GO:0006355	regulation of DNA-templated transcription	GO:0003700	DNA-binding transcription factor activity	GO:0005739//GO:0005667	mitochondrion//transcription regulator complex	--	--
Cluster-13543.34395	NA	NA	NA	NA	NA	NA	NF-Y->NF-YC	-1.0514	FALSE	FALSE	FALSE	TRUE	FALSE	1.53e-116	NF-YC family protein [Medicago sativa]	CT010521.4	CT010521	2357	0	M.truncatula DNA sequence from clone MTH2-34D24 on chromosome 3, complete sequence	--	--	--	--	Q9SMP0	755	5.27e-91	Nuclear transcription factor Y subunit C-1 OS=Arabidopsis thaliana OX=3702 GN=NFYC1 PE=1 SV=1	PF00125//PF09415	Core histone H2A/H2B/H3/H4//CENP-S associating Centromere protein X	GO:0006281//GO:0051382	DNA repair//kinetochore assembly	GO:0003677	DNA binding	--	--	KOG1657	CCAAT-binding factor, subunit C (HAP5)
Cluster-13543.45759	NA	NA	NA	NA	NA	NA	OFP	-1.3353	FALSE	FALSE	FALSE	TRUE	FALSE	5.08e-158	transcription repressor OFP13 [Medicago truncatula]||KEH44278.1 ovate transcriptional repressor [Medicago truncatula]||RHN82481.1 putative transcription factor OFP family [Medicago truncatula]	OX326965.1	OX326965	688	0	Medicago arabica genome assembly, chromosome: 2	--	--	--	--	Q9FMC8	452	1.12e-53	Transcription repressor OFP13 OS=Arabidopsis thaliana OX=3702 GN=OFP13 PE=1 SV=1	--	--	--	--	--	--	--	--	--	--
Cluster-13543.27752	NA	NA	NA	NA	NA	NA	Others	-1.027	FALSE	FALSE	FALSE	TRUE	FALSE	1.5e-71	LIM domain-containing protein WLIM1 [Medicago truncatula]||XP_039688529.1 LIM domain-containing protein WLIM1 [Medicago truncatula]||ACJ84036.1 unknown [Medicago truncatula]||AES59309.1 GATA type zinc finger transcription factor family protein [Medicago truncatula]||AFK36922.1 unknown [Medicago truncatula]||RHN77223.1 putative transcription factor interactor and regulator LIM family [Medicago tru…	AC125482.9	AC125482	960	0	Medicago truncatula clone mth2-15h11, complete sequence	K09377	CSRP	cysteine and glycine-rich protein	http://www.genome.jp/dbget-bin/www_bget?ko:K09377	Q94JX5	437	6.83e-49	LIM domain-containing protein WLIM1 OS=Arabidopsis thaliana OX=3702 GN=WLIM1 PE=1 SV=1	PF02346	Chordopoxvirus multifunctional envelope protein A27	GO:0019064	fusion of virus membrane with host plasma membrane	--	--	GO:0019031	viral envelope	KOG1700	Regulatory protein MLP and related LIM proteins
Cluster-13543.38528	NA	NA	NA	NA	NA	NA	Others	-1.1097	FALSE	FALSE	FALSE	TRUE	FALSE	3.62e-62	zinc finger protein CONSTANS-LIKE 2 [Medicago truncatula]||KEH21799.1 zinc finger constans-like protein [Medicago truncatula]||RHN44559.1 putative transcription factor C2C2-CO-like family [Medicago truncatula]	OX326969.1	OX326969	732	0	Medicago arabica genome assembly, chromosome: 6	--	--	--	--	Q9FDX8	388	1.39e-39	Zinc finger protein HD1 OS=Oryza sativa subsp. japonica OX=39947 GN=HD1 PE=1 SV=1	PF02045//PF06203	CCAAT-binding transcription factor (CBF-B/NF-YA) subunit B//CCT motif	GO:0006355	regulation of DNA-templated transcription	GO:0003700//GO:0005515	DNA-binding transcription factor activity//protein binding	GO:0005667	transcription regulator complex	--	--
Cluster-19955.0	NA	NA	NA	NA	NA	NA	Others	-4.7691	FALSE	FALSE	FALSE	TRUE	FALSE	6.43e-242	CCT motif protein [Medicago truncatula]||RHN80245.1 putative transcription factor C2C2-CO-like family [Medicago truncatula]	XM_013613166.3	XM_013613166	1413	0	PREDICTED: Medicago truncatula myosin-G heavy chain (LOC25484362), mRNA	--	--	--	--	Q940T9	127	2.07e-06	Zinc finger protein CONSTANS-LIKE 4 OS=Arabidopsis thaliana OX=3702 GN=COL4 PE=2 SV=2	PF06203	CCT motif	--	--	GO:0005515	protein binding	--	--	--	--
Cluster-13543.15974	NA	NA	NA	NA	NA	NA	TCP	1.3152	FALSE	FALSE	FALSE	TRUE	FALSE	1.02e-191	transcription factor TCP19 [Medicago truncatula]||XP_024625433.1 transcription factor TCP19 [Medicago truncatula]||XP_024625442.1 transcription factor TCP19 [Medicago truncatula]||KEH43748.1 TCP family transcription factor [Medicago truncatula]||RHN81893.1 putative transcription factor TCP family [Medicago truncatula]	AC155803.26	AC155803	1173	0	Medicago truncatula clone mth2-103j6, complete sequence	--	--	--	--	Q9LT89	575	6.57e-69	Transcription factor TCP19 OS=Arabidopsis thaliana OX=3702 GN=TCP19 PE=1 SV=1	--	--	--	--	--	--	--	--	--	--
Cluster-23304.0	NA	NA	NA	NA	NA	NA	TCP	-1.4862	FALSE	FALSE	FALSE	TRUE	FALSE	1.59e-221	transcription factor DICHOTOMA [Medicago truncatula]||KEH32084.1 TCP family transcription factor [Medicago truncatula]||RHN63843.1 putative transcription factor TCP family [Medicago truncatula]	XM_013602599.3	XM_013602599	1369	0	PREDICTED: Medicago truncatula transcription factor DICHOTOMA (LOC25493935), mRNA	--	--	--	--	A1YKT1	224	3.14e-18	Transcription factor TCP18 OS=Arabidopsis thaliana OX=3702 GN=TCP18 PE=1 SV=1	PF12679	ABC-2 family transporter protein	GO:0055085	transmembrane transport	GO:0140359	ABC-type transporter activity	--	--	--	--
Cluster-13543.55076	NA	NA	NA	NA	NA	NA	ULT	-1.2576	FALSE	FALSE	FALSE	TRUE	FALSE	2.36e-114	protein ULTRAPETALA 1 [Medicago truncatula]||KEH16896.1 ultrapetala developmental regulator [Medicago truncatula]||RHN60164.1 putative transcription factor ULT family [Medicago truncatula]	XM_013587417.3	XM_013587417	566	0	PREDICTED: Medicago truncatula protein ULTRAPETALA 1 (LOC25480141), mRNA	--	--	--	--	Q8GZA8	731	6.61e-90	Protein ULTRAPETALA 1 OS=Arabidopsis thaliana OX=3702 GN=ULT1 PE=1 SV=1	PF02060//PF01342	Slow voltage-gated potassium channel//SAND domain	GO:0006813//GO:0006811	potassium ion transport//monoatomic ion transport	GO:0003677//GO:0005249	DNA binding//voltage-gated potassium channel activity	GO:0016020//GO:0008076	membrane//voltage-gated potassium channel complex	--	--
Cluster-13543.24781	NA	NA	NA	NA	NA	NA	WRKY	-1.0963	FALSE	FALSE	FALSE	TRUE	FALSE	4.21e-103	WRKY family transcription factor [Medicago truncatula]	OX326969.1	OX326969	1051	0	Medicago arabica genome assembly, chromosome: 6	--	--	--	--	O04609	168	2.21e-11	WRKY transcription factor 22 OS=Arabidopsis thaliana OX=3702 GN=WRKY22 PE=2 SV=1	PF03547//PF04636//PF03106//PF03522//PF01080	Membrane transport protein//PA26 p53-induced protein (sestrin)//WRKY DNA -binding domain//Solute carrier family 12//Presenilin	GO:1901031//GO:0055085//GO:0006355//GO:0006811//GO:0016485	regulation of response to reactive oxygen species//transmembrane transport//regulation of DNA-templated transcription//monoatomic ion transport//protein processing	GO:0022857//GO:0043565//GO:0004190//GO:0003700	transmembrane transporter activity//sequence-specific DNA binding//aspartic-type endopeptidase activity//DNA-binding transcription factor activity	GO:0005634//GO:0005667//GO:0016020	nucleus//transcription regulator complex//membrane	--	--
Cluster-13543.37912	NA	NA	NA	NA	NA	NA	WRKY	1.1751	FALSE	FALSE	FALSE	TRUE	FALSE	1.72e-124	WRKY transcription factor 23 [Medicago truncatula]||AES61632.1 WRKY family transcription factor [Medicago truncatula]||RHN81017.1 putative transcription factor WRKY family [Medicago truncatula]	XM_003591333.4	XM_003591333	930	0	PREDICTED: Medicago truncatula WRKY transcription factor 23 (LOC11416788), mRNA	--	--	--	--	O22900	446	2.17e-48	WRKY transcription factor 23 OS=Arabidopsis thaliana OX=3702 GN=WRKY23 PE=2 SV=1	PF03106//PF06553//PF03967	WRKY DNA -binding domain//BNIP3//Photosynthetic reaction centre, H-chain N-terminal region	GO:0006355//GO:0019684//GO:0043065//GO:0006118	regulation of DNA-templated transcription//photosynthesis, light reaction//positive regulation of apoptotic process//obsolete electron transport	GO:0045156//GO:0003700//GO:0043565	electron transporter, transferring electrons within the cyclic electron transport pathway of photosynthesis activity//DNA-binding transcription factor activity//sequence-specific DNA binding	GO:0030077//GO:0005740//GO:0005667	plasma membrane light-harvesting complex//mitochondrial envelope//transcription regulator complex	--	--
Cluster-13543.2870	NA	NA	NA	NA	NA	NA	zf-HD	1.0955	FALSE	FALSE	FALSE	TRUE	FALSE	1.2e-118	zinc-finger homeodomain protein 3 [Medicago truncatula]||KEH32742.1 homeobox domain, ZF-HD class protein [Medicago truncatula]||RHN65150.1 putative transcription factor ZF-HD family [Medicago truncatula]	OX326968.1	OX326968	969	0	Medicago arabica genome assembly, chromosome: 5	--	--	--	--	O64722	440	1.12e-47	Zinc-finger homeodomain protein 3 OS=Arabidopsis thaliana OX=3702 GN=ZHD3 PE=1 SV=1	--	--	--	--	--	--	--	--	--	--
Cluster-13543.7697	NA	NA	NA	NA	NA	NA	zf-HD	-2.0104	FALSE	FALSE	FALSE	TRUE	FALSE	1.07e-36	putative transcription factor ZF-HD family [Medicago truncatula]	OX326968.1	OX326968	543	0	Medicago arabica genome assembly, chromosome: 5	--	--	--	--	Q2Q493	250	2.82e-26	Mini zinc finger protein 3 OS=Arabidopsis thaliana OX=3702 GN=MIF3 PE=1 SV=1	--	--	--	--	--	--	--	--	--	--
