# Supplementary material for: Whole genome duplication drives transcriptome reprogramming in response to drought in alfalfa
Source: Plant Cell Rep. 2025 Sep 9;44(10):209. doi: 10.1007/s00299-025-03593-9 (PMC12417302; doi:10.1007/s00299-025-03593-9)
Supplement: Supplementary file 8 — Supplementary file8 (XLSX 303 KB) [file 299_2025_3593_MOESM8_ESM.xlsx]

## Sheet: Table S8A
Supplementary Table S8A. DEGs found in the 2x_T vs 4x_T group.
Gene	ID	Description	log2FoldChange	Gene Length	NR GI	NR ID	NR Score	NR Evalue	NR Description	NT GI	NT ID	NT Score	NT Evalue	NT Description	KO ID	KO Name	KO Description	Http Link	Swissprot ID	Swissprot Score	Swissprot Evalue	Swissprot Description	PFAM ID	PFAM description	Gene Ontology Biological Pathway	BP Description	Gene Ontology Molecular Function	MF Description	Gene Ontology Cellular Component	CC Description	KOG ID	KOG Description
Cluster-13543.6345	GO:0010038	response to organic substance	-7.3907	2181	XP_003617921.1	0	279	5.85e-26	SKP1-like protein 14 [Medicago truncatula]||AET00880.1 SCF ubiquitin ligase, SKP1 component [Medicago truncatula]||RHN58083.1 putative S-phase kinase-associated protein [Medicago truncatula]	CU424492.3	CU424492	245	5.37838e-123	Medicago truncatula chromosome 5 clone mte1-5m21, COMPLETE SEQUENCE	K03094	SKP1, CBF3D	S-phase kinase-associated protein 1	http://www.genome.jp/dbget-bin/www_bget?ko:K03094	Q9SY65	135	4.09e-08	SKP1-like protein 18 OS=Arabidopsis thaliana OX=3702 GN=ASK18 PE=1 SV=2	PF03931//PF01466	Skp1 family, tetramerisation domain//Skp1 family, dimerisation domain	GO:0006511	ubiquitin-dependent protein catabolic process	--	--	--	--	--	--
Cluster-13543.6345	GO:0009729	response to hormone	-7.3907	2181	XP_003617921.1	0	279	5.85e-26	SKP1-like protein 14 [Medicago truncatula]||AET00880.1 SCF ubiquitin ligase, SKP1 component [Medicago truncatula]||RHN58083.1 putative S-phase kinase-associated protein [Medicago truncatula]	CU424492.3	CU424492	245	5.37838e-123	Medicago truncatula chromosome 5 clone mte1-5m21, COMPLETE SEQUENCE	K03094	SKP1, CBF3D	S-phase kinase-associated protein 1	http://www.genome.jp/dbget-bin/www_bget?ko:K03094	Q9SY65	135	4.09e-08	SKP1-like protein 18 OS=Arabidopsis thaliana OX=3702 GN=ASK18 PE=1 SV=2	PF03931//PF01466	Skp1 family, tetramerisation domain//Skp1 family, dimerisation domain	GO:0006511	ubiquitin-dependent protein catabolic process	--	--	--	--	--	--
Cluster-13543.6994	GO:0032502	developmental process	-5.3956	1764	RHN42518.1	0	840	3.99e-97	putative plus-end-directed kinesin ATPase [Medicago truncatula]	XM_013591147.3	XM_013591147	356	0	PREDICTED: Medicago truncatula kinesin-like protein KIN-12A (LOC25501772), transcript variant X2, mRNA	K10400	KIF15	kinesin family member 15	http://www.genome.jp/dbget-bin/www_bget?ko:K10400	Q9LDN0	560	3.83e-60	Kinesin-like protein KIN-12A OS=Arabidopsis thaliana OX=3702 GN=KIN12A PE=1 SV=1	PF00225//PF16796	Kinesin motor domain//Microtubule binding	GO:0007018//GO:0007017	microtubule-based movement//microtubule-based process	GO:0008017//GO:0005524//GO:0003777	microtubule binding//ATP binding//microtubule motor activity	GO:0005874//GO:0045298	microtubule//tubulin complex	KOG4280	Kinesin-like protein
Cluster-13543.6994	GO:0048856	anatomical structure development	-5.3956	1764	RHN42518.1	0	840	3.99e-97	putative plus-end-directed kinesin ATPase [Medicago truncatula]	XM_013591147.3	XM_013591147	356	0	PREDICTED: Medicago truncatula kinesin-like protein KIN-12A (LOC25501772), transcript variant X2, mRNA	K10400	KIF15	kinesin family member 15	http://www.genome.jp/dbget-bin/www_bget?ko:K10400	Q9LDN0	560	3.83e-60	Kinesin-like protein KIN-12A OS=Arabidopsis thaliana OX=3702 GN=KIN12A PE=1 SV=1	PF00225//PF16796	Kinesin motor domain//Microtubule binding	GO:0007018//GO:0007017	microtubule-based movement//microtubule-based process	GO:0008017//GO:0005524//GO:0003777	microtubule binding//ATP binding//microtubule motor activity	GO:0005874//GO:0045298	microtubule//tubulin complex	KOG4280	Kinesin-like protein
Cluster-13543.6994	GO:0032528	multicellular organismal process	-5.3956	1764	RHN42518.1	0	840	3.99e-97	putative plus-end-directed kinesin ATPase [Medicago truncatula]	XM_013591147.3	XM_013591147	356	0	PREDICTED: Medicago truncatula kinesin-like protein KIN-12A (LOC25501772), transcript variant X2, mRNA	K10400	KIF15	kinesin family member 15	http://www.genome.jp/dbget-bin/www_bget?ko:K10400	Q9LDN0	560	3.83e-60	Kinesin-like protein KIN-12A OS=Arabidopsis thaliana OX=3702 GN=KIN12A PE=1 SV=1	PF00225//PF16796	Kinesin motor domain//Microtubule binding	GO:0007018//GO:0007017	microtubule-based movement//microtubule-based process	GO:0008017//GO:0005524//GO:0003777	microtubule binding//ATP binding//microtubule motor activity	GO:0005874//GO:0045298	microtubule//tubulin complex	KOG4280	Kinesin-like protein
Cluster-13543.4719	GO:0032502	developmental process	-5.2627	327	XP_013442502.1	0	570	6.14e-72	mitogen-activated protein kinase kinase kinase 20 [Medicago truncatula]||KEH16527.1 MAP3K-like kinase [Medicago truncatula]	XM_013587047.3	XM_013587047	282	1.99208e-144	PREDICTED: Medicago truncatula mitogen-activated protein kinase kinase kinase 20 (LOC25480496), mRNA	--	--	--	--	Q9SND6	329	3.02e-37	Mitogen-activated protein kinase kinase kinase 20 OS=Arabidopsis thaliana OX=3702 GN=MAPKKK20 PE=1 SV=1	PF07714//PF00069//PF05445//PF11395	Protein tyrosine and serine/threonine kinase//Protein kinase domain//Poxvirus serine/threonine protein kinase//Betacoronavirus NS7B protein	GO:0006468	protein phosphorylation	GO:0004672//GO:0005524	protein kinase activity//ATP binding	--	--	--	--
Cluster-13543.4719	GO:0048856	anatomical structure development	-5.2627	327	XP_013442502.1	0	570	6.14e-72	mitogen-activated protein kinase kinase kinase 20 [Medicago truncatula]||KEH16527.1 MAP3K-like kinase [Medicago truncatula]	XM_013587047.3	XM_013587047	282	1.99208e-144	PREDICTED: Medicago truncatula mitogen-activated protein kinase kinase kinase 20 (LOC25480496), mRNA	--	--	--	--	Q9SND6	329	3.02e-37	Mitogen-activated protein kinase kinase kinase 20 OS=Arabidopsis thaliana OX=3702 GN=MAPKKK20 PE=1 SV=1	PF07714//PF00069//PF05445//PF11395	Protein tyrosine and serine/threonine kinase//Protein kinase domain//Poxvirus serine/threonine protein kinase//Betacoronavirus NS7B protein	GO:0006468	protein phosphorylation	GO:0004672//GO:0005524	protein kinase activity//ATP binding	--	--	--	--
Cluster-13543.4719	GO:0032517	multicellular organismal process	-5.2627	327	XP_013442502.1	0	570	6.14e-72	mitogen-activated protein kinase kinase kinase 20 [Medicago truncatula]||KEH16527.1 MAP3K-like kinase [Medicago truncatula]	XM_013587047.3	XM_013587047	282	1.99208e-144	PREDICTED: Medicago truncatula mitogen-activated protein kinase kinase kinase 20 (LOC25480496), mRNA	--	--	--	--	Q9SND6	329	3.02e-37	Mitogen-activated protein kinase kinase kinase 20 OS=Arabidopsis thaliana OX=3702 GN=MAPKKK20 PE=1 SV=1	PF07714//PF00069//PF05445//PF11395	Protein tyrosine and serine/threonine kinase//Protein kinase domain//Poxvirus serine/threonine protein kinase//Betacoronavirus NS7B protein	GO:0006468	protein phosphorylation	GO:0004672//GO:0005524	protein kinase activity//ATP binding	--	--	--	--
Cluster-13543.4719	GO:0010054	response to organic substance	-5.2627	327	XP_013442502.1	0	570	6.14e-72	mitogen-activated protein kinase kinase kinase 20 [Medicago truncatula]||KEH16527.1 MAP3K-like kinase [Medicago truncatula]	XM_013587047.3	XM_013587047	282	1.99208e-144	PREDICTED: Medicago truncatula mitogen-activated protein kinase kinase kinase 20 (LOC25480496), mRNA	--	--	--	--	Q9SND6	329	3.02e-37	Mitogen-activated protein kinase kinase kinase 20 OS=Arabidopsis thaliana OX=3702 GN=MAPKKK20 PE=1 SV=1	PF07714//PF00069//PF05445//PF11395	Protein tyrosine and serine/threonine kinase//Protein kinase domain//Poxvirus serine/threonine protein kinase//Betacoronavirus NS7B protein	GO:0006468	protein phosphorylation	GO:0004672//GO:0005524	protein kinase activity//ATP binding	--	--	--	--
Cluster-13543.4719	GO:0009742	response to hormone	-5.2627	327	XP_013442502.1	0	570	6.14e-72	mitogen-activated protein kinase kinase kinase 20 [Medicago truncatula]||KEH16527.1 MAP3K-like kinase [Medicago truncatula]	XM_013587047.3	XM_013587047	282	1.99208e-144	PREDICTED: Medicago truncatula mitogen-activated protein kinase kinase kinase 20 (LOC25480496), mRNA	--	--	--	--	Q9SND6	329	3.02e-37	Mitogen-activated protein kinase kinase kinase 20 OS=Arabidopsis thaliana OX=3702 GN=MAPKKK20 PE=1 SV=1	PF07714//PF00069//PF05445//PF11395	Protein tyrosine and serine/threonine kinase//Protein kinase domain//Poxvirus serine/threonine protein kinase//Betacoronavirus NS7B protein	GO:0006468	protein phosphorylation	GO:0004672//GO:0005524	protein kinase activity//ATP binding	--	--	--	--
Cluster-13543.53554	GO:0010073	response to organic substance	-4.9804	628	XP_045820456.1	0	152	6.61e-09	myosin-1-like [Trifolium pratense]||XP_045820464.1 myosin-1-like [Trifolium pratense]	OX326969.1	OX326969	98	7.75746e-42	Medicago arabica genome assembly, chromosome: 6	--	--	--	--	Q8L7F7	125	5.64e-07	Nuclear pore complex protein NUP62 OS=Arabidopsis thaliana OX=3702 GN=NUP62 PE=1 SV=1	PF00895	ATP synthase protein 8	GO:0015986	proton motive force-driven ATP synthesis	GO:0015078	proton transmembrane transporter activity	GO:0000276	mitochondrial proton-transporting ATP synthase complex, coupling factor F(o)	--	--
Cluster-13543.53554	GO:0009756	response to hormone	-4.9804	628	XP_045820456.1	0	152	6.61e-09	myosin-1-like [Trifolium pratense]||XP_045820464.1 myosin-1-like [Trifolium pratense]	OX326969.1	OX326969	98	7.75746e-42	Medicago arabica genome assembly, chromosome: 6	--	--	--	--	Q8L7F7	125	5.64e-07	Nuclear pore complex protein NUP62 OS=Arabidopsis thaliana OX=3702 GN=NUP62 PE=1 SV=1	PF00895	ATP synthase protein 8	GO:0015986	proton motive force-driven ATP synthesis	GO:0015078	proton transmembrane transporter activity	GO:0000276	mitochondrial proton-transporting ATP synthase complex, coupling factor F(o)	--	--
Cluster-13543.11084	GO:0032502	developmental process	-4.7587	621	XP_024635435.1	0	321	2.05e-33	cycloartenol-C-24-methyltransferase isoform X2 [Medicago truncatula]||KEH33251.1 S-adenosyl-methionine-sterol-C-methyltransferase [Medicago truncatula]	XM_024779667.2	XM_024779667	167	3.37041e-80	PREDICTED: Medicago truncatula cycloartenol-C-24-methyltransferase (LOC11415411), transcript variant X3, mRNA	K00559	SMT1, ERG6	sterol 24-C-methyltransferase	http://www.genome.jp/dbget-bin/www_bget?ko:K00559	Q9LM02	298	3.02e-31	Cycloartenol-C-24-methyltransferase OS=Arabidopsis thaliana OX=3702 GN=SMT1 PE=1 SV=1	--	--	--	--	--	--	--	--	--	--
Cluster-13543.11084	GO:0048856	anatomical structure development	-4.7587	621	XP_024635435.1	0	321	2.05e-33	cycloartenol-C-24-methyltransferase isoform X2 [Medicago truncatula]||KEH33251.1 S-adenosyl-methionine-sterol-C-methyltransferase [Medicago truncatula]	XM_024779667.2	XM_024779667	167	3.37041e-80	PREDICTED: Medicago truncatula cycloartenol-C-24-methyltransferase (LOC11415411), transcript variant X3, mRNA	K00559	SMT1, ERG6	sterol 24-C-methyltransferase	http://www.genome.jp/dbget-bin/www_bget?ko:K00559	Q9LM02	298	3.02e-31	Cycloartenol-C-24-methyltransferase OS=Arabidopsis thaliana OX=3702 GN=SMT1 PE=1 SV=1	--	--	--	--	--	--	--	--	--	--
Cluster-13543.11084	GO:0032556	multicellular organismal process	-4.7587	621	XP_024635435.1	0	321	2.05e-33	cycloartenol-C-24-methyltransferase isoform X2 [Medicago truncatula]||KEH33251.1 S-adenosyl-methionine-sterol-C-methyltransferase [Medicago truncatula]	XM_024779667.2	XM_024779667	167	3.37041e-80	PREDICTED: Medicago truncatula cycloartenol-C-24-methyltransferase (LOC11415411), transcript variant X3, mRNA	K00559	SMT1, ERG6	sterol 24-C-methyltransferase	http://www.genome.jp/dbget-bin/www_bget?ko:K00559	Q9LM02	298	3.02e-31	Cycloartenol-C-24-methyltransferase OS=Arabidopsis thaliana OX=3702 GN=SMT1 PE=1 SV=1	--	--	--	--	--	--	--	--	--	--
Cluster-13543.55143	GO:0010034	response to organic substance	-4.5851	415	XP_003615344.1	0	672	1.88e-83	heat shock cognate 70 kDa protein [Medicago truncatula]||AES98302.1 heat shock cognate 70 kDa protein [Medicago truncatula]||RHN56296.1 putative Heat shock protein 70 family [Medicago truncatula]	XM_003615296.4	XM_003615296	391	0	PREDICTED: Medicago truncatula heat shock cognate 70 kDa protein (LOC11433698), mRNA	K03283	HSPA1_6_8	heat shock 70kDa protein 1/6/8	http://www.genome.jp/dbget-bin/www_bget?ko:K03283	Q9LHA8	552	4.24e-67	Heat shock 70 kDa protein 4 OS=Arabidopsis thaliana OX=3702 GN=HSP70-4 PE=1 SV=1	PF00012	Hsp70 protein	--	--	GO:0005524	ATP binding	--	--	KOG0101	Molecular chaperones HSP70/HSC70, HSP70 superfamily
Cluster-13543.4660	GO:0010057	response to organic substance	-4.5497	1539	PNX95634.1	0	350	3.39e-34	ornithine aminotransferase, partial [Trifolium pratense]	OX326964.1	OX326964	380	0	Medicago arabica genome assembly, chromosome: 1	K00819	rocD, OAT	ornithine--oxo-acid transaminase	http://www.genome.jp/dbget-bin/www_bget?ko:K00819	Q9FNK4	318	2.09e-30	Ornithine aminotransferase, mitochondrial OS=Arabidopsis thaliana OX=3702 GN=DELTA-OAT PE=1 SV=1	PF00202	Aminotransferase class-III	--	--	GO:0008483//GO:0030170	transaminase activity//pyridoxal phosphate binding	--	--	KOG1402	Ornithine aminotransferase
Cluster-13543.4660	GO:0009745	response to hormone	-4.5497	1539	PNX95634.1	0	350	3.39e-34	ornithine aminotransferase, partial [Trifolium pratense]	OX326964.1	OX326964	380	0	Medicago arabica genome assembly, chromosome: 1	K00819	rocD, OAT	ornithine--oxo-acid transaminase	http://www.genome.jp/dbget-bin/www_bget?ko:K00819	Q9FNK4	318	2.09e-30	Ornithine aminotransferase, mitochondrial OS=Arabidopsis thaliana OX=3702 GN=DELTA-OAT PE=1 SV=1	PF00202	Aminotransferase class-III	--	--	GO:0008483//GO:0030170	transaminase activity//pyridoxal phosphate binding	--	--	KOG1402	Ornithine aminotransferase
Cluster-13543.48602	GO:0032502	developmental process	-4.1979	1107	AET01314.2	0	665	5.67e-81	peptidyl-prolyl cis-trans isomerase FKBP65 [Medicago truncatula]	XM_013588601.3	XM_013588601	498	0	PREDICTED: Medicago truncatula peptidyl-prolyl cis-trans isomerase FKBP62 (LOC25500246), transcript variant X1, mRNA	--	--	--	--	Q38931	466	7.02e-52	Peptidyl-prolyl cis-trans isomerase FKBP62 OS=Arabidopsis thaliana OX=3702 GN=FKBP62 PE=1 SV=2	PF00254	FKBP-type peptidyl-prolyl cis-trans isomerase	--	--	GO:0003755	peptidyl-prolyl cis-trans isomerase activity	--	--	KOG0543	FKBP-type peptidyl-prolyl cis-trans isomerase
Cluster-13543.48602	GO:0048856	anatomical structure development	-4.1979	1107	AET01314.2	0	665	5.67e-81	peptidyl-prolyl cis-trans isomerase FKBP65 [Medicago truncatula]	XM_013588601.3	XM_013588601	498	0	PREDICTED: Medicago truncatula peptidyl-prolyl cis-trans isomerase FKBP62 (LOC25500246), transcript variant X1, mRNA	--	--	--	--	Q38931	466	7.02e-52	Peptidyl-prolyl cis-trans isomerase FKBP62 OS=Arabidopsis thaliana OX=3702 GN=FKBP62 PE=1 SV=2	PF00254	FKBP-type peptidyl-prolyl cis-trans isomerase	--	--	GO:0003755	peptidyl-prolyl cis-trans isomerase activity	--	--	KOG0543	FKBP-type peptidyl-prolyl cis-trans isomerase
Cluster-13543.48602	GO:0032546	multicellular organismal process	-4.1979	1107	AET01314.2	0	665	5.67e-81	peptidyl-prolyl cis-trans isomerase FKBP65 [Medicago truncatula]	XM_013588601.3	XM_013588601	498	0	PREDICTED: Medicago truncatula peptidyl-prolyl cis-trans isomerase FKBP62 (LOC25500246), transcript variant X1, mRNA	--	--	--	--	Q38931	466	7.02e-52	Peptidyl-prolyl cis-trans isomerase FKBP62 OS=Arabidopsis thaliana OX=3702 GN=FKBP62 PE=1 SV=2	PF00254	FKBP-type peptidyl-prolyl cis-trans isomerase	--	--	GO:0003755	peptidyl-prolyl cis-trans isomerase activity	--	--	KOG0543	FKBP-type peptidyl-prolyl cis-trans isomerase
Cluster-2930.0	GO:0032502	developmental process	-4.1923	1136	PNX76590.1	0	1609	7.63e-220	subtilisin-like protease-like protein [Trifolium pratense]	XM_045956266.1	XM_045956266	569	0	PREDICTED: Trifolium pratense subtilisin-like protease SBT1.7 (LOC123906355), mRNA	--	--	--	--	O65351	1078	3.12e-140	Subtilisin-like protease SBT1.7 OS=Arabidopsis thaliana OX=3702 GN=SBT1.7 PE=1 SV=1	PF00082	Subtilase family	GO:0006508	proteolysis	GO:0008236	serine-type peptidase activity	--	--	--	--
Cluster-2930.0	GO:0048856	anatomical structure development	-4.1923	1136	PNX76590.1	0	1609	7.63e-220	subtilisin-like protease-like protein [Trifolium pratense]	XM_045956266.1	XM_045956266	569	0	PREDICTED: Trifolium pratense subtilisin-like protease SBT1.7 (LOC123906355), mRNA	--	--	--	--	O65351	1078	3.12e-140	Subtilisin-like protease SBT1.7 OS=Arabidopsis thaliana OX=3702 GN=SBT1.7 PE=1 SV=1	PF00082	Subtilase family	GO:0006508	proteolysis	GO:0008236	serine-type peptidase activity	--	--	--	--
Cluster-2930.0	GO:0032561	multicellular organismal process	-4.1923	1136	PNX76590.1	0	1609	7.63e-220	subtilisin-like protease-like protein [Trifolium pratense]	XM_045956266.1	XM_045956266	569	0	PREDICTED: Trifolium pratense subtilisin-like protease SBT1.7 (LOC123906355), mRNA	--	--	--	--	O65351	1078	3.12e-140	Subtilisin-like protease SBT1.7 OS=Arabidopsis thaliana OX=3702 GN=SBT1.7 PE=1 SV=1	PF00082	Subtilase family	GO:0006508	proteolysis	GO:0008236	serine-type peptidase activity	--	--	--	--
Cluster-2576.0	GO:0032502	developmental process	-4.1467	545	RHN59983.1	0	508	3.11e-64	putative Cystatin domain-containing protein [Medicago truncatula]	OX326968.1	OX326968	331	2.00115e-171	Medicago arabica genome assembly, chromosome: 5	--	--	--	--	Q41916	120	2e-07	Cysteine proteinase inhibitor 5 OS=Arabidopsis thaliana OX=3702 GN=CYS5 PE=2 SV=2	PF16845//PF02544	Aspartic acid proteinase inhibitor//3-oxo-5-alpha-steroid 4-dehydrogenase	GO:0006629	lipid metabolic process	GO:0004869//GO:0016627	cysteine-type endopeptidase inhibitor activity//oxidoreductase activity, acting on the CH-CH group of donors	--	--	--	--
Cluster-2576.0	GO:0048856	anatomical structure development	-4.1467	545	RHN59983.1	0	508	3.11e-64	putative Cystatin domain-containing protein [Medicago truncatula]	OX326968.1	OX326968	331	2.00115e-171	Medicago arabica genome assembly, chromosome: 5	--	--	--	--	Q41916	120	2e-07	Cysteine proteinase inhibitor 5 OS=Arabidopsis thaliana OX=3702 GN=CYS5 PE=2 SV=2	PF16845//PF02544	Aspartic acid proteinase inhibitor//3-oxo-5-alpha-steroid 4-dehydrogenase	GO:0006629	lipid metabolic process	GO:0004869//GO:0016627	cysteine-type endopeptidase inhibitor activity//oxidoreductase activity, acting on the CH-CH group of donors	--	--	--	--
Cluster-2576.0	GO:0032559	multicellular organismal process	-4.1467	545	RHN59983.1	0	508	3.11e-64	putative Cystatin domain-containing protein [Medicago truncatula]	OX326968.1	OX326968	331	2.00115e-171	Medicago arabica genome assembly, chromosome: 5	--	--	--	--	Q41916	120	2e-07	Cysteine proteinase inhibitor 5 OS=Arabidopsis thaliana OX=3702 GN=CYS5 PE=2 SV=2	PF16845//PF02544	Aspartic acid proteinase inhibitor//3-oxo-5-alpha-steroid 4-dehydrogenase	GO:0006629	lipid metabolic process	GO:0004869//GO:0016627	cysteine-type endopeptidase inhibitor activity//oxidoreductase activity, acting on the CH-CH group of donors	--	--	--	--
Cluster-19611.0	GO:0032502	developmental process	-4.1425	469	AET00790.1	0	218	1.93e-18	xyloglucan galactosyltransferase KATAMARI-like protein [Medicago truncatula]||RHN58017.1 putative exostosin [Medicago truncatula]	OX326970.1	OX326970	156	3.26182e-74	Medicago arabica genome assembly, chromosome: 7	K20888	MUR3	xyloglucan galactosyltransferase MUR3	http://www.genome.jp/dbget-bin/www_bget?ko:K20888	Q7XJ98	132	2.01e-08	Xyloglucan galactosyltransferase MUR3 OS=Arabidopsis thaliana OX=3702 GN=MUR3 PE=1 SV=1	--	--	--	--	--	--	--	--	--	--
Cluster-19611.0	GO:0048856	anatomical structure development	-4.1425	469	AET00790.1	0	218	1.93e-18	xyloglucan galactosyltransferase KATAMARI-like protein [Medicago truncatula]||RHN58017.1 putative exostosin [Medicago truncatula]	OX326970.1	OX326970	156	3.26182e-74	Medicago arabica genome assembly, chromosome: 7	K20888	MUR3	xyloglucan galactosyltransferase MUR3	http://www.genome.jp/dbget-bin/www_bget?ko:K20888	Q7XJ98	132	2.01e-08	Xyloglucan galactosyltransferase MUR3 OS=Arabidopsis thaliana OX=3702 GN=MUR3 PE=1 SV=1	--	--	--	--	--	--	--	--	--	--
Cluster-19611.0	GO:0010076	response to organic substance	-4.1425	469	AET00790.1	0	218	1.93e-18	xyloglucan galactosyltransferase KATAMARI-like protein [Medicago truncatula]||RHN58017.1 putative exostosin [Medicago truncatula]	OX326970.1	OX326970	156	3.26182e-74	Medicago arabica genome assembly, chromosome: 7	K20888	MUR3	xyloglucan galactosyltransferase MUR3	http://www.genome.jp/dbget-bin/www_bget?ko:K20888	Q7XJ98	132	2.01e-08	Xyloglucan galactosyltransferase MUR3 OS=Arabidopsis thaliana OX=3702 GN=MUR3 PE=1 SV=1	--	--	--	--	--	--	--	--	--	--
Cluster-13543.5231	GO:0032502	developmental process	-4.0991	1773	XP_024640646.1	0	1444	5.17e-196	auxin response factor 17 [Medicago truncatula]||RHN56017.1 putative transcription factor ARF family [Medicago truncatula]	XM_024784888.1	XM_024784888	729	0	PREDICTED: Medicago truncatula auxin response factor 17 (LOC11427344), mRNA	--	--	--	--	Q84WU6	520	4.62e-57	Auxin response factor 17 OS=Arabidopsis thaliana OX=3702 GN=ARF17 PE=2 SV=1	PF06507//PF02362	Auxin response factor//B3 DNA binding domain	GO:0006355//GO:0009725	regulation of DNA-templated transcription//response to hormone	GO:0003677	DNA binding	GO:0005634	nucleus	--	--
Cluster-13543.5231	GO:0048856	anatomical structure development	-4.0991	1773	XP_024640646.1	0	1444	5.17e-196	auxin response factor 17 [Medicago truncatula]||RHN56017.1 putative transcription factor ARF family [Medicago truncatula]	XM_024784888.1	XM_024784888	729	0	PREDICTED: Medicago truncatula auxin response factor 17 (LOC11427344), mRNA	--	--	--	--	Q84WU6	520	4.62e-57	Auxin response factor 17 OS=Arabidopsis thaliana OX=3702 GN=ARF17 PE=2 SV=1	PF06507//PF02362	Auxin response factor//B3 DNA binding domain	GO:0006355//GO:0009725	regulation of DNA-templated transcription//response to hormone	GO:0003677	DNA binding	GO:0005634	nucleus	--	--
Cluster-13543.5231	GO:0032539	multicellular organismal process	-4.0991	1773	XP_024640646.1	0	1444	5.17e-196	auxin response factor 17 [Medicago truncatula]||RHN56017.1 putative transcription factor ARF family [Medicago truncatula]	XM_024784888.1	XM_024784888	729	0	PREDICTED: Medicago truncatula auxin response factor 17 (LOC11427344), mRNA	--	--	--	--	Q84WU6	520	4.62e-57	Auxin response factor 17 OS=Arabidopsis thaliana OX=3702 GN=ARF17 PE=2 SV=1	PF06507//PF02362	Auxin response factor//B3 DNA binding domain	GO:0006355//GO:0009725	regulation of DNA-templated transcription//response to hormone	GO:0003677	DNA binding	GO:0005634	nucleus	--	--
Cluster-13543.5231	GO:0010046	response to organic substance	-4.0991	1773	XP_024640646.1	0	1444	5.17e-196	auxin response factor 17 [Medicago truncatula]||RHN56017.1 putative transcription factor ARF family [Medicago truncatula]	XM_024784888.1	XM_024784888	729	0	PREDICTED: Medicago truncatula auxin response factor 17 (LOC11427344), mRNA	--	--	--	--	Q84WU6	520	4.62e-57	Auxin response factor 17 OS=Arabidopsis thaliana OX=3702 GN=ARF17 PE=2 SV=1	PF06507//PF02362	Auxin response factor//B3 DNA binding domain	GO:0006355//GO:0009725	regulation of DNA-templated transcription//response to hormone	GO:0003677	DNA binding	GO:0005634	nucleus	--	--
Cluster-13543.5231	GO:0009735	response to hormone	-4.0991	1773	XP_024640646.1	0	1444	5.17e-196	auxin response factor 17 [Medicago truncatula]||RHN56017.1 putative transcription factor ARF family [Medicago truncatula]	XM_024784888.1	XM_024784888	729	0	PREDICTED: Medicago truncatula auxin response factor 17 (LOC11427344), mRNA	--	--	--	--	Q84WU6	520	4.62e-57	Auxin response factor 17 OS=Arabidopsis thaliana OX=3702 GN=ARF17 PE=2 SV=1	PF06507//PF02362	Auxin response factor//B3 DNA binding domain	GO:0006355//GO:0009725	regulation of DNA-templated transcription//response to hormone	GO:0003677	DNA binding	GO:0005634	nucleus	--	--
Cluster-13543.24061	GO:0032502	developmental process	-3.9261	898	XP_003613110.1	0	1481	6.41e-207	protein DMR6-LIKE OXYGENASE 1 isoform X1 [Medicago truncatula]||AES96068.1 1-aminocyclopropane-1-carboxylate oxidase [Medicago truncatula]||RHN54968.1 putative oxidoreductase [Medicago truncatula]	XM_003613062.3	XM_003613062	736	0	PREDICTED: Medicago truncatula protein DMR6-LIKE OXYGENASE 1 (LOC11413494), transcript variant X1, mRNA	K24028	DMR6, DLO	salicylic acid 3-hydroxylase	http://www.genome.jp/dbget-bin/www_bget?ko:K24028	Q9ZSA8	602	5.09e-75	Protein DMR6-LIKE OXYGENASE 1 OS=Arabidopsis thaliana OX=3702 GN=DLO1 PE=1 SV=1	--	--	--	--	--	--	--	--	--	--
Cluster-13543.24061	GO:0048856	anatomical structure development	-3.9261	898	XP_003613110.1	0	1481	6.41e-207	protein DMR6-LIKE OXYGENASE 1 isoform X1 [Medicago truncatula]||AES96068.1 1-aminocyclopropane-1-carboxylate oxidase [Medicago truncatula]||RHN54968.1 putative oxidoreductase [Medicago truncatula]	XM_003613062.3	XM_003613062	736	0	PREDICTED: Medicago truncatula protein DMR6-LIKE OXYGENASE 1 (LOC11413494), transcript variant X1, mRNA	K24028	DMR6, DLO	salicylic acid 3-hydroxylase	http://www.genome.jp/dbget-bin/www_bget?ko:K24028	Q9ZSA8	602	5.09e-75	Protein DMR6-LIKE OXYGENASE 1 OS=Arabidopsis thaliana OX=3702 GN=DLO1 PE=1 SV=1	--	--	--	--	--	--	--	--	--	--
Cluster-13543.24061	GO:0032519	multicellular organismal process	-3.9261	898	XP_003613110.1	0	1481	6.41e-207	protein DMR6-LIKE OXYGENASE 1 isoform X1 [Medicago truncatula]||AES96068.1 1-aminocyclopropane-1-carboxylate oxidase [Medicago truncatula]||RHN54968.1 putative oxidoreductase [Medicago truncatula]	XM_003613062.3	XM_003613062	736	0	PREDICTED: Medicago truncatula protein DMR6-LIKE OXYGENASE 1 (LOC11413494), transcript variant X1, mRNA	K24028	DMR6, DLO	salicylic acid 3-hydroxylase	http://www.genome.jp/dbget-bin/www_bget?ko:K24028	Q9ZSA8	602	5.09e-75	Protein DMR6-LIKE OXYGENASE 1 OS=Arabidopsis thaliana OX=3702 GN=DLO1 PE=1 SV=1	--	--	--	--	--	--	--	--	--	--
Cluster-13543.24061	GO:0010066	response to organic substance	-3.9261	898	XP_003613110.1	0	1481	6.41e-207	protein DMR6-LIKE OXYGENASE 1 isoform X1 [Medicago truncatula]||AES96068.1 1-aminocyclopropane-1-carboxylate oxidase [Medicago truncatula]||RHN54968.1 putative oxidoreductase [Medicago truncatula]	XM_003613062.3	XM_003613062	736	0	PREDICTED: Medicago truncatula protein DMR6-LIKE OXYGENASE 1 (LOC11413494), transcript variant X1, mRNA	K24028	DMR6, DLO	salicylic acid 3-hydroxylase	http://www.genome.jp/dbget-bin/www_bget?ko:K24028	Q9ZSA8	602	5.09e-75	Protein DMR6-LIKE OXYGENASE 1 OS=Arabidopsis thaliana OX=3702 GN=DLO1 PE=1 SV=1	--	--	--	--	--	--	--	--	--	--
Cluster-13543.6225	GO:0032502	developmental process	-3.8276	960	ACJ86279.1	0	157	1.12e-09	unknown [Medicago truncatula]	OX326967.1	OX326967	94	2.02363e-39	Medicago arabica genome assembly, chromosome: 4	K21888	DHAR	glutathione dehydrogenase/transferase	http://www.genome.jp/dbget-bin/www_bget?ko:K21888	Q8LE52	125	9.89e-07	Glutathione S-transferase DHAR3, chloroplastic OS=Arabidopsis thaliana OX=3702 GN=DHAR3 PE=1 SV=1	--	--	--	--	--	--	--	--	--	--
Cluster-13543.6225	GO:0048856	anatomical structure development	-3.8276	960	ACJ86279.1	0	157	1.12e-09	unknown [Medicago truncatula]	OX326967.1	OX326967	94	2.02363e-39	Medicago arabica genome assembly, chromosome: 4	K21888	DHAR	glutathione dehydrogenase/transferase	http://www.genome.jp/dbget-bin/www_bget?ko:K21888	Q8LE52	125	9.89e-07	Glutathione S-transferase DHAR3, chloroplastic OS=Arabidopsis thaliana OX=3702 GN=DHAR3 PE=1 SV=1	--	--	--	--	--	--	--	--	--	--
Cluster-13543.6225	GO:0032529	multicellular organismal process	-3.8276	960	ACJ86279.1	0	157	1.12e-09	unknown [Medicago truncatula]	OX326967.1	OX326967	94	2.02363e-39	Medicago arabica genome assembly, chromosome: 4	K21888	DHAR	glutathione dehydrogenase/transferase	http://www.genome.jp/dbget-bin/www_bget?ko:K21888	Q8LE52	125	9.89e-07	Glutathione S-transferase DHAR3, chloroplastic OS=Arabidopsis thaliana OX=3702 GN=DHAR3 PE=1 SV=1	--	--	--	--	--	--	--	--	--	--
Cluster-13543.39915	GO:0010071	response to organic substance	-3.7747	1943	XP_003610008.1	0	700	1.27e-84	probable xyloglucan endotransglucosylase/hydrolase protein 23 [Medicago truncatula]||AES92205.1 xyloglucan endotransglucosylase/hydrolase family protein [Medicago truncatula]||RHN64649.1 putative xyloglucan:xyloglucosyl transferase [Medicago truncatula]	OX326968.1	OX326968	1417	0	Medicago arabica genome assembly, chromosome: 5	K14504	TCH4	xyloglucan:xyloglucosyl transferase TCH4	http://www.genome.jp/dbget-bin/www_bget?ko:K14504	Q38857	490	1.94e-55	Xyloglucan endotransglucosylase/hydrolase protein 22 OS=Arabidopsis thaliana OX=3702 GN=XTH22 PE=1 SV=1	PF00722//PF06955	Glycosyl hydrolases family 16//Xyloglucan endo-transglycosylase (XET) C-terminus	GO:0006073//GO:0005975	cellular glucan metabolic process//carbohydrate metabolic process	GO:0004553//GO:0016762	hydrolase activity, hydrolyzing O-glycosyl compounds//xyloglucan:xyloglucosyl transferase activity	GO:0048046//GO:0005618	apoplast//cell wall	--	--
Cluster-13543.39915	GO:0009754	response to hormone	-3.7747	1943	XP_003610008.1	0	700	1.27e-84	probable xyloglucan endotransglucosylase/hydrolase protein 23 [Medicago truncatula]||AES92205.1 xyloglucan endotransglucosylase/hydrolase family protein [Medicago truncatula]||RHN64649.1 putative xyloglucan:xyloglucosyl transferase [Medicago truncatula]	OX326968.1	OX326968	1417	0	Medicago arabica genome assembly, chromosome: 5	K14504	TCH4	xyloglucan:xyloglucosyl transferase TCH4	http://www.genome.jp/dbget-bin/www_bget?ko:K14504	Q38857	490	1.94e-55	Xyloglucan endotransglucosylase/hydrolase protein 22 OS=Arabidopsis thaliana OX=3702 GN=XTH22 PE=1 SV=1	PF00722//PF06955	Glycosyl hydrolases family 16//Xyloglucan endo-transglycosylase (XET) C-terminus	GO:0006073//GO:0005975	cellular glucan metabolic process//carbohydrate metabolic process	GO:0004553//GO:0016762	hydrolase activity, hydrolyzing O-glycosyl compounds//xyloglucan:xyloglucosyl transferase activity	GO:0048046//GO:0005618	apoplast//cell wall	--	--
Cluster-13543.49618	GO:0032502	developmental process	-3.536	667	RHN62466.1	0	240	7.52e-24	hypothetical protein MtrunA17_Chr4g0047721 [Medicago truncatula]	OX326964.1	OX326964	490	0	Medicago arabica genome assembly, chromosome: 1	--	--	--	--	Q94BX4	132	7.53e-08	Phosphatidylinositol N-acetylglucosaminyltransferase subunit A OS=Arabidopsis thaliana OX=3702 GN=PIGA PE=2 SV=1	--	--	--	--	--	--	--	--	--	--
Cluster-13543.49618	GO:0048856	anatomical structure development	-3.536	667	RHN62466.1	0	240	7.52e-24	hypothetical protein MtrunA17_Chr4g0047721 [Medicago truncatula]	OX326964.1	OX326964	490	0	Medicago arabica genome assembly, chromosome: 1	--	--	--	--	Q94BX4	132	7.53e-08	Phosphatidylinositol N-acetylglucosaminyltransferase subunit A OS=Arabidopsis thaliana OX=3702 GN=PIGA PE=2 SV=1	--	--	--	--	--	--	--	--	--	--
Cluster-13543.49618	GO:0032547	multicellular organismal process	-3.536	667	RHN62466.1	0	240	7.52e-24	hypothetical protein MtrunA17_Chr4g0047721 [Medicago truncatula]	OX326964.1	OX326964	490	0	Medicago arabica genome assembly, chromosome: 1	--	--	--	--	Q94BX4	132	7.53e-08	Phosphatidylinositol N-acetylglucosaminyltransferase subunit A OS=Arabidopsis thaliana OX=3702 GN=PIGA PE=2 SV=1	--	--	--	--	--	--	--	--	--	--
Cluster-13543.1400	GO:0010050	response to organic substance	-3.4931	861	XP_013443813.1	0	500	2.74e-60	ethylene-responsive transcription factor 13 [Medicago truncatula]||KEH17838.1 AP2 domain class transcription factor [Medicago truncatula]||RHN38632.1 putative transcription factor AP2-EREBP family [Medicago truncatula]	XM_013588359.3	XM_013588359	601	0	PREDICTED: Medicago truncatula ethylene-responsive transcription factor 13 (LOC25500043), mRNA	K09286	EREBP	EREBP-like factor	http://www.genome.jp/dbget-bin/www_bget?ko:K09286	Q8L9K1	220	5.53e-20	Ethylene-responsive transcription factor 13 OS=Arabidopsis thaliana OX=3702 GN=ERF13 PE=1 SV=2	PF00847	AP2 domain	GO:0006355	regulation of DNA-templated transcription	GO:0003700	DNA-binding transcription factor activity	GO:0005667	transcription regulator complex	--	--
Cluster-13543.1400	GO:0009738	response to hormone	-3.4931	861	XP_013443813.1	0	500	2.74e-60	ethylene-responsive transcription factor 13 [Medicago truncatula]||KEH17838.1 AP2 domain class transcription factor [Medicago truncatula]||RHN38632.1 putative transcription factor AP2-EREBP family [Medicago truncatula]	XM_013588359.3	XM_013588359	601	0	PREDICTED: Medicago truncatula ethylene-responsive transcription factor 13 (LOC25500043), mRNA	K09286	EREBP	EREBP-like factor	http://www.genome.jp/dbget-bin/www_bget?ko:K09286	Q8L9K1	220	5.53e-20	Ethylene-responsive transcription factor 13 OS=Arabidopsis thaliana OX=3702 GN=ERF13 PE=1 SV=2	PF00847	AP2 domain	GO:0006355	regulation of DNA-templated transcription	GO:0003700	DNA-binding transcription factor activity	GO:0005667	transcription regulator complex	--	--
Cluster-13543.10682	GO:0010077	response to organic substance	-3.4587	1857	KEH28177.1	0	351	2.18e-34	serine/threonine phosphatase family, 2C domain protein [Medicago truncatula]	XM_003615678.4	XM_003615678	280	1.59653e-142	PREDICTED: Medicago truncatula probable protein phosphatase 2C 2 (LOC11426315), mRNA	K17506	PPM1L, PP2CE	protein phosphatase 1L	http://www.genome.jp/dbget-bin/www_bget?ko:K17506	O80871	226	1.53e-18	Probable protein phosphatase 2C 25 OS=Arabidopsis thaliana OX=3702 GN=At2g30020 PE=1 SV=1	PF00681	Plectin repeat	--	--	--	--	GO:0005856	cytoskeleton	--	--
Cluster-13543.10682	GO:0009758	response to hormone	-3.4587	1857	KEH28177.1	0	351	2.18e-34	serine/threonine phosphatase family, 2C domain protein [Medicago truncatula]	XM_003615678.4	XM_003615678	280	1.59653e-142	PREDICTED: Medicago truncatula probable protein phosphatase 2C 2 (LOC11426315), mRNA	K17506	PPM1L, PP2CE	protein phosphatase 1L	http://www.genome.jp/dbget-bin/www_bget?ko:K17506	O80871	226	1.53e-18	Probable protein phosphatase 2C 25 OS=Arabidopsis thaliana OX=3702 GN=At2g30020 PE=1 SV=1	PF00681	Plectin repeat	--	--	--	--	GO:0005856	cytoskeleton	--	--
Cluster-13543.42968	GO:0010061	response to organic substance	-3.0509	3683	XP_003609164.2	0	1342	4.4e-173	protein STRICTOSIDINE SYNTHASE-LIKE 12 [Medicago truncatula]||AES91361.2 strictosidine synthase-like protein, putative [Medicago truncatula]||RHN63778.1 putative strictosidine synthase transcription factor WD40-like family [Medicago truncatula]	XM_039828674.1	XM_039828674	637	0	PREDICTED: Medicago truncatula protein STRICTOSIDINE SYNTHASE-LIKE 12-like (LOC120577384), mRNA	--	--	--	--	P94111	573	2.49e-64	Protein STRICTOSIDINE SYNTHASE-LIKE 12 OS=Arabidopsis thaliana OX=3702 GN=SSL12 PE=2 SV=2	PF01343//PF01436//PF00378//PF03088//PF05180	Peptidase family S49//NHL repeat//Enoyl-CoA hydratase/isomerase//Strictosidine synthase//DNL zinc finger	GO:0009058//GO:0042432//GO:0006508//GO:0016114	biosynthetic process//indole biosynthetic process//proteolysis//terpenoid biosynthetic process	GO:0016844//GO:0008233//GO:0003824//GO:0005515//GO:0008270	strictosidine synthase activity//peptidase activity//catalytic activity//protein binding//zinc ion binding	--	--	--	--
Cluster-13543.42968	GO:0009748	response to hormone	-3.0509	3683	XP_003609164.2	0	1342	4.4e-173	protein STRICTOSIDINE SYNTHASE-LIKE 12 [Medicago truncatula]||AES91361.2 strictosidine synthase-like protein, putative [Medicago truncatula]||RHN63778.1 putative strictosidine synthase transcription factor WD40-like family [Medicago truncatula]	XM_039828674.1	XM_039828674	637	0	PREDICTED: Medicago truncatula protein STRICTOSIDINE SYNTHASE-LIKE 12-like (LOC120577384), mRNA	--	--	--	--	P94111	573	2.49e-64	Protein STRICTOSIDINE SYNTHASE-LIKE 12 OS=Arabidopsis thaliana OX=3702 GN=SSL12 PE=2 SV=2	PF01343//PF01436//PF00378//PF03088//PF05180	Peptidase family S49//NHL repeat//Enoyl-CoA hydratase/isomerase//Strictosidine synthase//DNL zinc finger	GO:0009058//GO:0042432//GO:0006508//GO:0016114	biosynthetic process//indole biosynthetic process//proteolysis//terpenoid biosynthetic process	GO:0016844//GO:0008233//GO:0003824//GO:0005515//GO:0008270	strictosidine synthase activity//peptidase activity//catalytic activity//protein binding//zinc ion binding	--	--	--	--
Cluster-21185.0	GO:0032502	developmental process	-3.0127	2693	XP_013457947.1	0	3205	0	probable LRR receptor-like serine/threonine-protein kinase At1g74360 [Medicago truncatula]||KEH31978.1 LRR receptor-like kinase family protein [Medicago truncatula]||RHN63703.1 putative transferase, protein kinase RLK-Pelle-LRR-Xb-2 family [Medicago truncatula]	XM_013602493.3	XM_013602493	2506	0	PREDICTED: Medicago truncatula probable LRR receptor-like serine/threonine-protein kinase At1g74360 (LOC25493856), mRNA	--	--	--	--	C0LGJ1	1736	1.25e-226	Probable LRR receptor-like serine/threonine-protein kinase At1g74360 OS=Arabidopsis thaliana OX=3702 GN=At1g74360 PE=1 SV=1	PF07714//PF13516//PF13855//PF00560//PF00069	Protein tyrosine and serine/threonine kinase//Leucine Rich repeat//Leucine rich repeat//Leucine Rich Repeat//Protein kinase domain	GO:0006468	protein phosphorylation	GO:0004672//GO:0005515//GO:0005524	protein kinase activity//protein binding//ATP binding	--	--	--	--
Cluster-21185.0	GO:0048856	anatomical structure development	-3.0127	2693	XP_013457947.1	0	3205	0	probable LRR receptor-like serine/threonine-protein kinase At1g74360 [Medicago truncatula]||KEH31978.1 LRR receptor-like kinase family protein [Medicago truncatula]||RHN63703.1 putative transferase, protein kinase RLK-Pelle-LRR-Xb-2 family [Medicago truncatula]	XM_013602493.3	XM_013602493	2506	0	PREDICTED: Medicago truncatula probable LRR receptor-like serine/threonine-protein kinase At1g74360 (LOC25493856), mRNA	--	--	--	--	C0LGJ1	1736	1.25e-226	Probable LRR receptor-like serine/threonine-protein kinase At1g74360 OS=Arabidopsis thaliana OX=3702 GN=At1g74360 PE=1 SV=1	PF07714//PF13516//PF13855//PF00560//PF00069	Protein tyrosine and serine/threonine kinase//Leucine Rich repeat//Leucine rich repeat//Leucine Rich Repeat//Protein kinase domain	GO:0006468	protein phosphorylation	GO:0004672//GO:0005515//GO:0005524	protein kinase activity//protein binding//ATP binding	--	--	--	--
Cluster-21185.0	GO:0032538	multicellular organismal process	-3.0127	2693	XP_013457947.1	0	3205	0	probable LRR receptor-like serine/threonine-protein kinase At1g74360 [Medicago truncatula]||KEH31978.1 LRR receptor-like kinase family protein [Medicago truncatula]||RHN63703.1 putative transferase, protein kinase RLK-Pelle-LRR-Xb-2 family [Medicago truncatula]	XM_013602493.3	XM_013602493	2506	0	PREDICTED: Medicago truncatula probable LRR receptor-like serine/threonine-protein kinase At1g74360 (LOC25493856), mRNA	--	--	--	--	C0LGJ1	1736	1.25e-226	Probable LRR receptor-like serine/threonine-protein kinase At1g74360 OS=Arabidopsis thaliana OX=3702 GN=At1g74360 PE=1 SV=1	PF07714//PF13516//PF13855//PF00560//PF00069	Protein tyrosine and serine/threonine kinase//Leucine Rich repeat//Leucine rich repeat//Leucine Rich Repeat//Protein kinase domain	GO:0006468	protein phosphorylation	GO:0004672//GO:0005515//GO:0005524	protein kinase activity//protein binding//ATP binding	--	--	--	--
Cluster-13543.16244	GO:0032502	developmental process	-2.9635	1914	XP_013449675.1	0	594	2.52e-66	RNA demethylase ALKBH10B [Medicago truncatula]||KEH23703.1 2OG-Fe(II) oxygenase family oxidoreductase [Medicago truncatula]||RHN48026.1 putative alpha-ketoglutarate-dependent dioxygenase AlkB [Medicago truncatula]	CU896652.3	CU896652	544	0	M.truncatula DNA sequence from clone MTE1-86D9 on chromosome 3, complete sequence	K10767	ALKBH5	mRNA N6-methyladenine demethylase	http://www.genome.jp/dbget-bin/www_bget?ko:K10767	Q9ZT92	314	4.83e-29	RNA demethylase ALKBH10B OS=Arabidopsis thaliana OX=3702 GN=ALKBH10B PE=1 SV=1	--	--	--	--	--	--	--	--	--	--
Cluster-13543.16244	GO:0048856	anatomical structure development	-2.9635	1914	XP_013449675.1	0	594	2.52e-66	RNA demethylase ALKBH10B [Medicago truncatula]||KEH23703.1 2OG-Fe(II) oxygenase family oxidoreductase [Medicago truncatula]||RHN48026.1 putative alpha-ketoglutarate-dependent dioxygenase AlkB [Medicago truncatula]	CU896652.3	CU896652	544	0	M.truncatula DNA sequence from clone MTE1-86D9 on chromosome 3, complete sequence	K10767	ALKBH5	mRNA N6-methyladenine demethylase	http://www.genome.jp/dbget-bin/www_bget?ko:K10767	Q9ZT92	314	4.83e-29	RNA demethylase ALKBH10B OS=Arabidopsis thaliana OX=3702 GN=ALKBH10B PE=1 SV=1	--	--	--	--	--	--	--	--	--	--
Cluster-13543.16244	GO:0032550	multicellular organismal process	-2.9635	1914	XP_013449675.1	0	594	2.52e-66	RNA demethylase ALKBH10B [Medicago truncatula]||KEH23703.1 2OG-Fe(II) oxygenase family oxidoreductase [Medicago truncatula]||RHN48026.1 putative alpha-ketoglutarate-dependent dioxygenase AlkB [Medicago truncatula]	CU896652.3	CU896652	544	0	M.truncatula DNA sequence from clone MTE1-86D9 on chromosome 3, complete sequence	K10767	ALKBH5	mRNA N6-methyladenine demethylase	http://www.genome.jp/dbget-bin/www_bget?ko:K10767	Q9ZT92	314	4.83e-29	RNA demethylase ALKBH10B OS=Arabidopsis thaliana OX=3702 GN=ALKBH10B PE=1 SV=1	--	--	--	--	--	--	--	--	--	--
Cluster-13543.6034	GO:0010062	response to organic substance	-2.9259	1166	QDC33361.1	0	1279	4.37e-176	transcription factor WRKY4 [Medicago sativa]	XM_003588783.4	XM_003588783	878	0	PREDICTED: Medicago truncatula probable WRKY transcription factor 40 (LOC11435998), mRNA	--	--	--	--	Q9SAH7	389	9.39e-43	Probable WRKY transcription factor 40 OS=Arabidopsis thaliana OX=3702 GN=WRKY40 PE=1 SV=1	PF09787//PF10473//PF03106	Golgin subfamily A member 5//Leucine-rich repeats of kinetochore protein Cenp-F/LEK1//WRKY DNA -binding domain	GO:0006355//GO:0007030	regulation of DNA-templated transcription//Golgi organization	GO:0043565//GO:0003700//GO:0070840//GO:0008134//GO:0042803	sequence-specific DNA binding//DNA-binding transcription factor activity//dynein complex binding//transcription factor binding//protein homodimerization activity	GO:0005667	transcription regulator complex	--	--
Cluster-13543.26212	GO:0010033	response to organic substance	-2.9124	725	KEH15855.1	0	700	3.98e-84	LRR receptor-like kinase family protein [Medicago truncatula]	OX326969.1	OX326969	545	0	Medicago arabica genome assembly, chromosome: 6	--	--	--	--	Q9LP24	275	2.24e-26	Probable leucine-rich repeat receptor-like protein kinase At1g35710 OS=Arabidopsis thaliana OX=3702 GN=At1g35710 PE=1 SV=1	PF07714//PF00069//PF06305	Protein tyrosine and serine/threonine kinase//Protein kinase domain//Lipopolysaccharide assembly protein A domain	GO:0006468	protein phosphorylation	GO:0004672//GO:0005524	protein kinase activity//ATP binding	--	--	--	--
Cluster-13543.26212	GO:0009725	response to hormone	-2.9124	725	KEH15855.1	0	700	3.98e-84	LRR receptor-like kinase family protein [Medicago truncatula]	OX326969.1	OX326969	545	0	Medicago arabica genome assembly, chromosome: 6	--	--	--	--	Q9LP24	275	2.24e-26	Probable leucine-rich repeat receptor-like protein kinase At1g35710 OS=Arabidopsis thaliana OX=3702 GN=At1g35710 PE=1 SV=1	PF07714//PF00069//PF06305	Protein tyrosine and serine/threonine kinase//Protein kinase domain//Lipopolysaccharide assembly protein A domain	GO:0006468	protein phosphorylation	GO:0004672//GO:0005524	protein kinase activity//ATP binding	--	--	--	--
Cluster-13543.29841	GO:0032502	developmental process	-2.8195	524	RHN44465.1	0	821	9.06e-106	putative non-specific serine/threonine protein kinase [Medicago truncatula]	XM_024770174.2	XM_024770174	346	8.80312e-180	PREDICTED: Medicago truncatula receptor-like protein kinase FERONIA (LOC25497568), mRNA	--	--	--	--	Q9SCZ4	300	1.19e-30	Receptor-like protein kinase FERONIA OS=Arabidopsis thaliana OX=3702 GN=FER PE=1 SV=1	--	--	--	--	--	--	--	--	--	--
Cluster-13543.29841	GO:0048856	anatomical structure development	-2.8195	524	RHN44465.1	0	821	9.06e-106	putative non-specific serine/threonine protein kinase [Medicago truncatula]	XM_024770174.2	XM_024770174	346	8.80312e-180	PREDICTED: Medicago truncatula receptor-like protein kinase FERONIA (LOC25497568), mRNA	--	--	--	--	Q9SCZ4	300	1.19e-30	Receptor-like protein kinase FERONIA OS=Arabidopsis thaliana OX=3702 GN=FER PE=1 SV=1	--	--	--	--	--	--	--	--	--	--
Cluster-13543.59543	GO:0032507	multicellular organismal process	-2.8195	1931	RDX71320.1	0	1231	3.72e-155	G-type lectin S-receptor-like serine/threonine-protein kinase, partial [Mucuna pruriens]	OX326964.1	OX326964	374	0	Medicago arabica genome assembly, chromosome: 1	--	--	--	--	Q9SXB8	578	4.77e-63	G-type lectin S-receptor-like serine/threonine-protein kinase At1g11330 OS=Arabidopsis thaliana OX=3702 GN=At1g11330 PE=1 SV=3	PF00069//PF07714//PF00954	Protein kinase domain//Protein tyrosine and serine/threonine kinase//S-locus glycoprotein domain	GO:0006468//GO:0048544	protein phosphorylation//recognition of pollen	GO:0004672//GO:0005524	protein kinase activity//ATP binding	--	--	--	--
Cluster-13543.29841	GO:0032518	multicellular organismal process	-2.8195	524	RHN44465.1	0	821	9.06e-106	putative non-specific serine/threonine protein kinase [Medicago truncatula]	XM_024770174.2	XM_024770174	346	8.80312e-180	PREDICTED: Medicago truncatula receptor-like protein kinase FERONIA (LOC25497568), mRNA	--	--	--	--	Q9SCZ4	300	1.19e-30	Receptor-like protein kinase FERONIA OS=Arabidopsis thaliana OX=3702 GN=FER PE=1 SV=1	--	--	--	--	--	--	--	--	--	--
Cluster-13543.29841	GO:0010055	response to organic substance	-2.8195	524	RHN44465.1	0	821	9.06e-106	putative non-specific serine/threonine protein kinase [Medicago truncatula]	XM_024770174.2	XM_024770174	346	8.80312e-180	PREDICTED: Medicago truncatula receptor-like protein kinase FERONIA (LOC25497568), mRNA	--	--	--	--	Q9SCZ4	300	1.19e-30	Receptor-like protein kinase FERONIA OS=Arabidopsis thaliana OX=3702 GN=FER PE=1 SV=1	--	--	--	--	--	--	--	--	--	--
Cluster-13543.29841	GO:0009743	response to hormone	-2.8195	524	RHN44465.1	0	821	9.06e-106	putative non-specific serine/threonine protein kinase [Medicago truncatula]	XM_024770174.2	XM_024770174	346	8.80312e-180	PREDICTED: Medicago truncatula receptor-like protein kinase FERONIA (LOC25497568), mRNA	--	--	--	--	Q9SCZ4	300	1.19e-30	Receptor-like protein kinase FERONIA OS=Arabidopsis thaliana OX=3702 GN=FER PE=1 SV=1	--	--	--	--	--	--	--	--	--	--
Cluster-13543.37709	GO:0032509	multicellular organismal process	-2.8079	674	RHN62556.1	0	561	1.89e-68	putative protein kinase RLK-Pelle-DLSV family [Medicago truncatula]	KF159804.1	KF159804	313	2.53672e-161	Medicago truncatula cultivar Jemalong A17 MADS-box transcription factor AGAMOUSa (AGa) mRNA, complete cds	--	--	--	--	Q39086	434	4.83e-48	Receptor-like serine/threonine-protein kinase SD1-7 OS=Arabidopsis thaliana OX=3702 GN=SD17 PE=1 SV=1	PF00319//PF07714//PF00069	SRF-type transcription factor (DNA-binding and dimerisation domain)//Protein tyrosine and serine/threonine kinase//Protein kinase domain	GO:0006468	protein phosphorylation	GO:0046983//GO:0005524//GO:0003677//GO:0004672	protein dimerization activity//ATP binding//DNA binding//protein kinase activity	--	--	--	--
Cluster-13543.37709	GO:0010044	response to organic substance	-2.8079	674	RHN62556.1	0	561	1.89e-68	putative protein kinase RLK-Pelle-DLSV family [Medicago truncatula]	KF159804.1	KF159804	313	2.53672e-161	Medicago truncatula cultivar Jemalong A17 MADS-box transcription factor AGAMOUSa (AGa) mRNA, complete cds	--	--	--	--	Q39086	434	4.83e-48	Receptor-like serine/threonine-protein kinase SD1-7 OS=Arabidopsis thaliana OX=3702 GN=SD17 PE=1 SV=1	PF00319//PF07714//PF00069	SRF-type transcription factor (DNA-binding and dimerisation domain)//Protein tyrosine and serine/threonine kinase//Protein kinase domain	GO:0006468	protein phosphorylation	GO:0046983//GO:0005524//GO:0003677//GO:0004672	protein dimerization activity//ATP binding//DNA binding//protein kinase activity	--	--	--	--
Cluster-13543.37709	GO:0009733	response to hormone	-2.8079	674	RHN62556.1	0	561	1.89e-68	putative protein kinase RLK-Pelle-DLSV family [Medicago truncatula]	KF159804.1	KF159804	313	2.53672e-161	Medicago truncatula cultivar Jemalong A17 MADS-box transcription factor AGAMOUSa (AGa) mRNA, complete cds	--	--	--	--	Q39086	434	4.83e-48	Receptor-like serine/threonine-protein kinase SD1-7 OS=Arabidopsis thaliana OX=3702 GN=SD17 PE=1 SV=1	PF00319//PF07714//PF00069	SRF-type transcription factor (DNA-binding and dimerisation domain)//Protein tyrosine and serine/threonine kinase//Protein kinase domain	GO:0006468	protein phosphorylation	GO:0046983//GO:0005524//GO:0003677//GO:0004672	protein dimerization activity//ATP binding//DNA binding//protein kinase activity	--	--	--	--
Cluster-13543.8533	GO:0010056	response to organic substance	-2.7506	1049	XP_003603313.1	0	1014	7.62e-137	zinc finger protein 1 [Medicago truncatula]||AES73564.1 zinc finger-like protein [Medicago truncatula]||RHN70585.1 putative transcription factor C2H2 family [Medicago truncatula]	XM_003603265.4	XM_003603265	610	0	PREDICTED: Medicago truncatula zinc finger protein 1 (LOC11429951), mRNA	--	--	--	--	Q39262	237	7.21e-22	Zinc finger protein 3 OS=Arabidopsis thaliana OX=3702 GN=ZFP3 PE=1 SV=1	--	--	--	--	--	--	--	--	--	--
Cluster-13543.8533	GO:0009744	response to hormone	-2.7506	1049	XP_003603313.1	0	1014	7.62e-137	zinc finger protein 1 [Medicago truncatula]||AES73564.1 zinc finger-like protein [Medicago truncatula]||RHN70585.1 putative transcription factor C2H2 family [Medicago truncatula]	XM_003603265.4	XM_003603265	610	0	PREDICTED: Medicago truncatula zinc finger protein 1 (LOC11429951), mRNA	--	--	--	--	Q39262	237	7.21e-22	Zinc finger protein 3 OS=Arabidopsis thaliana OX=3702 GN=ZFP3 PE=1 SV=1	--	--	--	--	--	--	--	--	--	--
Cluster-13543.30209	GO:0032502	developmental process	-2.6673	1060	KEH21504.1	0	494	3.05e-53	LRR receptor-like kinase family protein [Medicago truncatula]	XM_013592029.3	XM_013592029	638	0	PREDICTED: Medicago truncatula probable leucine-rich repeat receptor-like protein kinase At1g35710 (LOC25497449), mRNA	--	--	--	--	Q8VZG8	174	2.72e-12	MDIS1-interacting receptor like kinase 2 OS=Arabidopsis thaliana OX=3702 GN=MIK2 PE=1 SV=3	PF00560//PF13855//PF13516//PF02790	Leucine Rich Repeat//Leucine rich repeat//Leucine Rich repeat//Cytochrome C oxidase subunit II, transmembrane domain	GO:0022900	electron transport chain	GO:0005515	protein binding	--	--	--	--
Cluster-13543.30209	GO:0048856	anatomical structure development	-2.6673	1060	KEH21504.1	0	494	3.05e-53	LRR receptor-like kinase family protein [Medicago truncatula]	XM_013592029.3	XM_013592029	638	0	PREDICTED: Medicago truncatula probable leucine-rich repeat receptor-like protein kinase At1g35710 (LOC25497449), mRNA	--	--	--	--	Q8VZG8	174	2.72e-12	MDIS1-interacting receptor like kinase 2 OS=Arabidopsis thaliana OX=3702 GN=MIK2 PE=1 SV=3	PF00560//PF13855//PF13516//PF02790	Leucine Rich Repeat//Leucine rich repeat//Leucine Rich repeat//Cytochrome C oxidase subunit II, transmembrane domain	GO:0022900	electron transport chain	GO:0005515	protein binding	--	--	--	--
Cluster-13543.30209	GO:0032527	multicellular organismal process	-2.6673	1060	KEH21504.1	0	494	3.05e-53	LRR receptor-like kinase family protein [Medicago truncatula]	XM_013592029.3	XM_013592029	638	0	PREDICTED: Medicago truncatula probable leucine-rich repeat receptor-like protein kinase At1g35710 (LOC25497449), mRNA	--	--	--	--	Q8VZG8	174	2.72e-12	MDIS1-interacting receptor like kinase 2 OS=Arabidopsis thaliana OX=3702 GN=MIK2 PE=1 SV=3	PF00560//PF13855//PF13516//PF02790	Leucine Rich Repeat//Leucine rich repeat//Leucine Rich repeat//Cytochrome C oxidase subunit II, transmembrane domain	GO:0022900	electron transport chain	GO:0005515	protein binding	--	--	--	--
Cluster-13543.30209	GO:0010035	response to organic substance	-2.6673	1060	KEH21504.1	0	494	3.05e-53	LRR receptor-like kinase family protein [Medicago truncatula]	XM_013592029.3	XM_013592029	638	0	PREDICTED: Medicago truncatula probable leucine-rich repeat receptor-like protein kinase At1g35710 (LOC25497449), mRNA	--	--	--	--	Q8VZG8	174	2.72e-12	MDIS1-interacting receptor like kinase 2 OS=Arabidopsis thaliana OX=3702 GN=MIK2 PE=1 SV=3	PF00560//PF13855//PF13516//PF02790	Leucine Rich Repeat//Leucine rich repeat//Leucine Rich repeat//Cytochrome C oxidase subunit II, transmembrane domain	GO:0022900	electron transport chain	GO:0005515	protein binding	--	--	--	--
Cluster-13543.30209	GO:0009726	response to hormone	-2.6673	1060	KEH21504.1	0	494	3.05e-53	LRR receptor-like kinase family protein [Medicago truncatula]	XM_013592029.3	XM_013592029	638	0	PREDICTED: Medicago truncatula probable leucine-rich repeat receptor-like protein kinase At1g35710 (LOC25497449), mRNA	--	--	--	--	Q8VZG8	174	2.72e-12	MDIS1-interacting receptor like kinase 2 OS=Arabidopsis thaliana OX=3702 GN=MIK2 PE=1 SV=3	PF00560//PF13855//PF13516//PF02790	Leucine Rich Repeat//Leucine rich repeat//Leucine Rich repeat//Cytochrome C oxidase subunit II, transmembrane domain	GO:0022900	electron transport chain	GO:0005515	protein binding	--	--	--	--
Cluster-13543.54418	GO:0032502	developmental process	-2.573	1222	XP_039685247.1	0	1263	3.39e-168	AT-rich interactive domain-containing protein 2 [Medicago truncatula]||KEH21090.1 ARID/bright DNA-binding domain protein [Medicago truncatula]||RHN43377.1 putative transcription factor & chromatin remodeling ARID family [Medicago truncatula]	OX326964.1	OX326964	753	0	Medicago arabica genome assembly, chromosome: 1	--	--	--	--	Q84JT7	268	4.04e-24	AT-rich interactive domain-containing protein 1 OS=Arabidopsis thaliana OX=3702 GN=ARID1 PE=2 SV=1	PF01388	ARID/BRIGHT DNA binding domain	--	--	GO:0003677	DNA binding	--	--	--	--
Cluster-13543.54418	GO:0048856	anatomical structure development	-2.573	1222	XP_039685247.1	0	1263	3.39e-168	AT-rich interactive domain-containing protein 2 [Medicago truncatula]||KEH21090.1 ARID/bright DNA-binding domain protein [Medicago truncatula]||RHN43377.1 putative transcription factor & chromatin remodeling ARID family [Medicago truncatula]	OX326964.1	OX326964	753	0	Medicago arabica genome assembly, chromosome: 1	--	--	--	--	Q84JT7	268	4.04e-24	AT-rich interactive domain-containing protein 1 OS=Arabidopsis thaliana OX=3702 GN=ARID1 PE=2 SV=1	PF01388	ARID/BRIGHT DNA binding domain	--	--	GO:0003677	DNA binding	--	--	--	--
Cluster-13543.54418	GO:0032543	multicellular organismal process	-2.573	1222	XP_039685247.1	0	1263	3.39e-168	AT-rich interactive domain-containing protein 2 [Medicago truncatula]||KEH21090.1 ARID/bright DNA-binding domain protein [Medicago truncatula]||RHN43377.1 putative transcription factor & chromatin remodeling ARID family [Medicago truncatula]	OX326964.1	OX326964	753	0	Medicago arabica genome assembly, chromosome: 1	--	--	--	--	Q84JT7	268	4.04e-24	AT-rich interactive domain-containing protein 1 OS=Arabidopsis thaliana OX=3702 GN=ARID1 PE=2 SV=1	PF01388	ARID/BRIGHT DNA binding domain	--	--	GO:0003677	DNA binding	--	--	--	--
Cluster-13543.5292	GO:0010036	response to organic substance	-2.5425	1822	XP_003612521.2	0	904	1.03e-106	probable LRR receptor-like serine/threonine-protein kinase At3g47570 [Medicago truncatula]||AES95479.2 LRR receptor-like kinase [Medicago truncatula]||RHN54591.1 putative protein kinase RLK-Pelle-LRR-XII-1 family [Medicago truncatula]	XM_003612473.4	XM_003612473	1631	0	PREDICTED: Medicago truncatula probable LRR receptor-like serine/threonine-protein kinase At3g47570 (LOC11413493), mRNA	--	--	--	--	C0LGT6	176	7.13e-12	LRR receptor-like serine/threonine-protein kinase EFR OS=Arabidopsis thaliana OX=3702 GN=EFR PE=1 SV=1	PF13516//PF13855//PF00560	Leucine Rich repeat//Leucine rich repeat//Leucine Rich Repeat	--	--	GO:0005515	protein binding	--	--	--	--
Cluster-13543.5292	GO:0009727	response to hormone	-2.5425	1822	XP_003612521.2	0	904	1.03e-106	probable LRR receptor-like serine/threonine-protein kinase At3g47570 [Medicago truncatula]||AES95479.2 LRR receptor-like kinase [Medicago truncatula]||RHN54591.1 putative protein kinase RLK-Pelle-LRR-XII-1 family [Medicago truncatula]	XM_003612473.4	XM_003612473	1631	0	PREDICTED: Medicago truncatula probable LRR receptor-like serine/threonine-protein kinase At3g47570 (LOC11413493), mRNA	--	--	--	--	C0LGT6	176	7.13e-12	LRR receptor-like serine/threonine-protein kinase EFR OS=Arabidopsis thaliana OX=3702 GN=EFR PE=1 SV=1	PF13516//PF13855//PF00560	Leucine Rich repeat//Leucine rich repeat//Leucine Rich Repeat	--	--	GO:0005515	protein binding	--	--	--	--
Cluster-13543.45918	GO:0010058	response to organic substance	-2.4142	2539	XP_045824187.1	0	1615	6.51e-214	cold-responsive protein kinase 1-like [Trifolium pratense]	XM_003600552.4	XM_003600552	739	0	PREDICTED: Medicago truncatula cysteine-rich receptor-like protein kinase 2 (LOC11406722), mRNA	--	--	--	--	Q93YN1	469	2.74e-50	Cold-responsive protein kinase 1 OS=Arabidopsis thaliana OX=3702 GN=CRPK1 PE=1 SV=1	PF00069//PF07714//PF03494	Protein kinase domain//Protein tyrosine and serine/threonine kinase//Beta-amyloid peptide (beta-APP)	GO:0006468	protein phosphorylation	GO:0004672//GO:0005524	protein kinase activity//ATP binding	--	--	--	--
Cluster-13543.30665	GO:0032502	developmental process	-2.3859	750	XP_039688724.1	0	372	7.53e-39	LOW QUALITY PROTEIN: probable receptor-like protein kinase At2g23200 [Medicago truncatula]	AC209530.2	AC209530	461	0	Medicago truncatula chromosome 7 BAC clone mte1-84j4, complete sequence	--	--	--	--	Q9LK35	121	3.6e-06	Receptor-like protein kinase THESEUS 1 OS=Arabidopsis thaliana OX=3702 GN=THE1 PE=1 SV=1	PF00707	Translation initiation factor IF-3, C-terminal domain	GO:0006413	translational initiation	--	--	--	--	--	--
Cluster-13543.30665	GO:0048856	anatomical structure development	-2.3859	750	XP_039688724.1	0	372	7.53e-39	LOW QUALITY PROTEIN: probable receptor-like protein kinase At2g23200 [Medicago truncatula]	AC209530.2	AC209530	461	0	Medicago truncatula chromosome 7 BAC clone mte1-84j4, complete sequence	--	--	--	--	Q9LK35	121	3.6e-06	Receptor-like protein kinase THESEUS 1 OS=Arabidopsis thaliana OX=3702 GN=THE1 PE=1 SV=1	PF00707	Translation initiation factor IF-3, C-terminal domain	GO:0006413	translational initiation	--	--	--	--	--	--
Cluster-13543.30665	GO:0010074	response to organic substance	-2.3859	750	XP_039688724.1	0	372	7.53e-39	LOW QUALITY PROTEIN: probable receptor-like protein kinase At2g23200 [Medicago truncatula]	AC209530.2	AC209530	461	0	Medicago truncatula chromosome 7 BAC clone mte1-84j4, complete sequence	--	--	--	--	Q9LK35	121	3.6e-06	Receptor-like protein kinase THESEUS 1 OS=Arabidopsis thaliana OX=3702 GN=THE1 PE=1 SV=1	PF00707	Translation initiation factor IF-3, C-terminal domain	GO:0006413	translational initiation	--	--	--	--	--	--
Cluster-13543.30665	GO:0009757	response to hormone	-2.3859	750	XP_039688724.1	0	372	7.53e-39	LOW QUALITY PROTEIN: probable receptor-like protein kinase At2g23200 [Medicago truncatula]	AC209530.2	AC209530	461	0	Medicago truncatula chromosome 7 BAC clone mte1-84j4, complete sequence	--	--	--	--	Q9LK35	121	3.6e-06	Receptor-like protein kinase THESEUS 1 OS=Arabidopsis thaliana OX=3702 GN=THE1 PE=1 SV=1	PF00707	Translation initiation factor IF-3, C-terminal domain	GO:0006413	translational initiation	--	--	--	--	--	--
Cluster-13543.30754	GO:0032502	developmental process	-2.251	2288	XP_004501967.1	0	2330	0	protein EDS1L-like [Cicer arietinum]	XM_013605608.3	XM_013605608	1100	0	PREDICTED: Medicago truncatula protein EDS1 (LOC25489579), mRNA	K18875	EDS1	enhanced disease susceptibility 1 protein	http://www.genome.jp/dbget-bin/www_bget?ko:K18875	Q9SU72	979	1.02e-121	Protein EDS1 OS=Arabidopsis thaliana OX=3702 GN=EDS1 PE=1 SV=1	PF01764//PF07859	Lipase (class 3)//alpha/beta hydrolase fold	GO:0006629	lipid metabolic process	GO:0016787	hydrolase activity	--	--	--	--
Cluster-13543.30754	GO:0048856	anatomical structure development	-2.251	2288	XP_004501967.1	0	2330	0	protein EDS1L-like [Cicer arietinum]	XM_013605608.3	XM_013605608	1100	0	PREDICTED: Medicago truncatula protein EDS1 (LOC25489579), mRNA	K18875	EDS1	enhanced disease susceptibility 1 protein	http://www.genome.jp/dbget-bin/www_bget?ko:K18875	Q9SU72	979	1.02e-121	Protein EDS1 OS=Arabidopsis thaliana OX=3702 GN=EDS1 PE=1 SV=1	PF01764//PF07859	Lipase (class 3)//alpha/beta hydrolase fold	GO:0006629	lipid metabolic process	GO:0016787	hydrolase activity	--	--	--	--
Cluster-13543.30754	GO:0032548	multicellular organismal process	-2.251	2288	XP_004501967.1	0	2330	0	protein EDS1L-like [Cicer arietinum]	XM_013605608.3	XM_013605608	1100	0	PREDICTED: Medicago truncatula protein EDS1 (LOC25489579), mRNA	K18875	EDS1	enhanced disease susceptibility 1 protein	http://www.genome.jp/dbget-bin/www_bget?ko:K18875	Q9SU72	979	1.02e-121	Protein EDS1 OS=Arabidopsis thaliana OX=3702 GN=EDS1 PE=1 SV=1	PF01764//PF07859	Lipase (class 3)//alpha/beta hydrolase fold	GO:0006629	lipid metabolic process	GO:0016787	hydrolase activity	--	--	--	--
Cluster-13543.30754	GO:0010039	response to organic substance	-2.251	2288	XP_004501967.1	0	2330	0	protein EDS1L-like [Cicer arietinum]	XM_013605608.3	XM_013605608	1100	0	PREDICTED: Medicago truncatula protein EDS1 (LOC25489579), mRNA	K18875	EDS1	enhanced disease susceptibility 1 protein	http://www.genome.jp/dbget-bin/www_bget?ko:K18875	Q9SU72	979	1.02e-121	Protein EDS1 OS=Arabidopsis thaliana OX=3702 GN=EDS1 PE=1 SV=1	PF01764//PF07859	Lipase (class 3)//alpha/beta hydrolase fold	GO:0006629	lipid metabolic process	GO:0016787	hydrolase activity	--	--	--	--
Cluster-13543.16816	GO:0032502	developmental process	-2.1986	948	XP_013447931.1	0	861	5.31e-115	probable WRKY transcription factor 75 [Medicago truncatula]||KEH21958.1 WRKY family transcription factor [Medicago truncatula]||KEH21975.1 WRKY family transcription factor [Medicago truncatula]||RHN44937.1 putative transcription factor WRKY family [Medicago truncatula]	XM_013592477.3	XM_013592477	727	0	PREDICTED: Medicago truncatula probable WRKY transcription factor 75 (LOC25497756), mRNA	--	--	--	--	Q9FYA2	454	2.91e-55	Probable WRKY transcription factor 75 OS=Arabidopsis thaliana OX=3702 GN=WRKY75 PE=1 SV=1	PF03106	WRKY DNA -binding domain	GO:0006355	regulation of DNA-templated transcription	GO:0003700//GO:0043565	DNA-binding transcription factor activity//sequence-specific DNA binding	GO:0005667	transcription regulator complex	--	--
Cluster-13543.16816	GO:0048856	anatomical structure development	-2.1986	948	XP_013447931.1	0	861	5.31e-115	probable WRKY transcription factor 75 [Medicago truncatula]||KEH21958.1 WRKY family transcription factor [Medicago truncatula]||KEH21975.1 WRKY family transcription factor [Medicago truncatula]||RHN44937.1 putative transcription factor WRKY family [Medicago truncatula]	XM_013592477.3	XM_013592477	727	0	PREDICTED: Medicago truncatula probable WRKY transcription factor 75 (LOC25497756), mRNA	--	--	--	--	Q9FYA2	454	2.91e-55	Probable WRKY transcription factor 75 OS=Arabidopsis thaliana OX=3702 GN=WRKY75 PE=1 SV=1	PF03106	WRKY DNA -binding domain	GO:0006355	regulation of DNA-templated transcription	GO:0003700//GO:0043565	DNA-binding transcription factor activity//sequence-specific DNA binding	GO:0005667	transcription regulator complex	--	--
Cluster-13543.16816	GO:0032555	multicellular organismal process	-2.1986	948	XP_013447931.1	0	861	5.31e-115	probable WRKY transcription factor 75 [Medicago truncatula]||KEH21958.1 WRKY family transcription factor [Medicago truncatula]||KEH21975.1 WRKY family transcription factor [Medicago truncatula]||RHN44937.1 putative transcription factor WRKY family [Medicago truncatula]	XM_013592477.3	XM_013592477	727	0	PREDICTED: Medicago truncatula probable WRKY transcription factor 75 (LOC25497756), mRNA	--	--	--	--	Q9FYA2	454	2.91e-55	Probable WRKY transcription factor 75 OS=Arabidopsis thaliana OX=3702 GN=WRKY75 PE=1 SV=1	PF03106	WRKY DNA -binding domain	GO:0006355	regulation of DNA-templated transcription	GO:0003700//GO:0043565	DNA-binding transcription factor activity//sequence-specific DNA binding	GO:0005667	transcription regulator complex	--	--
Cluster-13543.16075	GO:0032502	developmental process	-2.1905	3415	XP_039686326.1	0	2328	3.71e-313	probable leucine-rich repeat receptor-like protein kinase At5g63930 isoform X2 [Medicago truncatula]||RHN72808.1 putative protein kinase RLK-Pelle-LRR-XI-1 family [Medicago truncatula]	XM_039830392.1	XM_039830392	3013	0	PREDICTED: Medicago truncatula probable leucine-rich repeat receptor-like protein kinase At5g63930 (LOC11413853), transcript variant X2, mRNA	--	--	--	--	O49545	387	1.59e-36	Leucine-rich repeat receptor-like serine/threonine-protein kinase BAM1 OS=Arabidopsis thaliana OX=3702 GN=BAM1 PE=1 SV=1	PF00069//PF00560//PF13855//PF13516//PF07714	Protein kinase domain//Leucine Rich Repeat//Leucine rich repeat//Leucine Rich repeat//Protein tyrosine and serine/threonine kinase	GO:0006468	protein phosphorylation	GO:0004672//GO:0005524//GO:0005515	protein kinase activity//ATP binding//protein binding	--	--	--	--
Cluster-13543.16075	GO:0048856	anatomical structure development	-2.1905	3415	XP_039686326.1	0	2328	3.71e-313	probable leucine-rich repeat receptor-like protein kinase At5g63930 isoform X2 [Medicago truncatula]||RHN72808.1 putative protein kinase RLK-Pelle-LRR-XI-1 family [Medicago truncatula]	XM_039830392.1	XM_039830392	3013	0	PREDICTED: Medicago truncatula probable leucine-rich repeat receptor-like protein kinase At5g63930 (LOC11413853), transcript variant X2, mRNA	--	--	--	--	O49545	387	1.59e-36	Leucine-rich repeat receptor-like serine/threonine-protein kinase BAM1 OS=Arabidopsis thaliana OX=3702 GN=BAM1 PE=1 SV=1	PF00069//PF00560//PF13855//PF13516//PF07714	Protein kinase domain//Leucine Rich Repeat//Leucine rich repeat//Leucine Rich repeat//Protein tyrosine and serine/threonine kinase	GO:0006468	protein phosphorylation	GO:0004672//GO:0005524//GO:0005515	protein kinase activity//ATP binding//protein binding	--	--	--	--
Cluster-13543.16075	GO:0032532	multicellular organismal process	-2.1905	3415	XP_039686326.1	0	2328	3.71e-313	probable leucine-rich repeat receptor-like protein kinase At5g63930 isoform X2 [Medicago truncatula]||RHN72808.1 putative protein kinase RLK-Pelle-LRR-XI-1 family [Medicago truncatula]	XM_039830392.1	XM_039830392	3013	0	PREDICTED: Medicago truncatula probable leucine-rich repeat receptor-like protein kinase At5g63930 (LOC11413853), transcript variant X2, mRNA	--	--	--	--	O49545	387	1.59e-36	Leucine-rich repeat receptor-like serine/threonine-protein kinase BAM1 OS=Arabidopsis thaliana OX=3702 GN=BAM1 PE=1 SV=1	PF00069//PF00560//PF13855//PF13516//PF07714	Protein kinase domain//Leucine Rich Repeat//Leucine rich repeat//Leucine Rich repeat//Protein tyrosine and serine/threonine kinase	GO:0006468	protein phosphorylation	GO:0004672//GO:0005524//GO:0005515	protein kinase activity//ATP binding//protein binding	--	--	--	--
Cluster-13543.16075	GO:0010037	response to organic substance	-2.1905	3415	XP_039686326.1	0	2328	3.71e-313	probable leucine-rich repeat receptor-like protein kinase At5g63930 isoform X2 [Medicago truncatula]||RHN72808.1 putative protein kinase RLK-Pelle-LRR-XI-1 family [Medicago truncatula]	XM_039830392.1	XM_039830392	3013	0	PREDICTED: Medicago truncatula probable leucine-rich repeat receptor-like protein kinase At5g63930 (LOC11413853), transcript variant X2, mRNA	--	--	--	--	O49545	387	1.59e-36	Leucine-rich repeat receptor-like serine/threonine-protein kinase BAM1 OS=Arabidopsis thaliana OX=3702 GN=BAM1 PE=1 SV=1	PF00069//PF00560//PF13855//PF13516//PF07714	Protein kinase domain//Leucine Rich Repeat//Leucine rich repeat//Leucine Rich repeat//Protein tyrosine and serine/threonine kinase	GO:0006468	protein phosphorylation	GO:0004672//GO:0005524//GO:0005515	protein kinase activity//ATP binding//protein binding	--	--	--	--
Cluster-13543.16075	GO:0009728	response to hormone	-2.1905	3415	XP_039686326.1	0	2328	3.71e-313	probable leucine-rich repeat receptor-like protein kinase At5g63930 isoform X2 [Medicago truncatula]||RHN72808.1 putative protein kinase RLK-Pelle-LRR-XI-1 family [Medicago truncatula]	XM_039830392.1	XM_039830392	3013	0	PREDICTED: Medicago truncatula probable leucine-rich repeat receptor-like protein kinase At5g63930 (LOC11413853), transcript variant X2, mRNA	--	--	--	--	O49545	387	1.59e-36	Leucine-rich repeat receptor-like serine/threonine-protein kinase BAM1 OS=Arabidopsis thaliana OX=3702 GN=BAM1 PE=1 SV=1	PF00069//PF00560//PF13855//PF13516//PF07714	Protein kinase domain//Leucine Rich Repeat//Leucine rich repeat//Leucine Rich repeat//Protein tyrosine and serine/threonine kinase	GO:0006468	protein phosphorylation	GO:0004672//GO:0005524//GO:0005515	protein kinase activity//ATP binding//protein binding	--	--	--	--
Cluster-13543.24417	GO:0032502	developmental process	-2.1881	522	RHN44100.1	0	516	4.49e-59	putative protein kinase RLK-Pelle-LRR-XI-1 family [Medicago truncatula]	OX326969.1	OX326969	250	2.0369e-126	Medicago arabica genome assembly, chromosome: 6	--	--	--	--	F4K6B8	154	4.14e-11	Leucine-rich repeat receptor-like serine/threonine-protein kinase RGI4 OS=Arabidopsis thaliana OX=3702 GN=RGI4 PE=1 SV=1	PF13855	Leucine rich repeat	--	--	GO:0005515	protein binding	--	--	--	--
Cluster-13543.24417	GO:0048856	anatomical structure development	-2.1881	522	RHN44100.1	0	516	4.49e-59	putative protein kinase RLK-Pelle-LRR-XI-1 family [Medicago truncatula]	OX326969.1	OX326969	250	2.0369e-126	Medicago arabica genome assembly, chromosome: 6	--	--	--	--	F4K6B8	154	4.14e-11	Leucine-rich repeat receptor-like serine/threonine-protein kinase RGI4 OS=Arabidopsis thaliana OX=3702 GN=RGI4 PE=1 SV=1	PF13855	Leucine rich repeat	--	--	GO:0005515	protein binding	--	--	--	--
Cluster-13543.24417	GO:0032531	multicellular organismal process	-2.1881	522	RHN44100.1	0	516	4.49e-59	putative protein kinase RLK-Pelle-LRR-XI-1 family [Medicago truncatula]	OX326969.1	OX326969	250	2.0369e-126	Medicago arabica genome assembly, chromosome: 6	--	--	--	--	F4K6B8	154	4.14e-11	Leucine-rich repeat receptor-like serine/threonine-protein kinase RGI4 OS=Arabidopsis thaliana OX=3702 GN=RGI4 PE=1 SV=1	PF13855	Leucine rich repeat	--	--	GO:0005515	protein binding	--	--	--	--
Cluster-13543.12147	GO:0010064	response to organic substance	-2.1126	917	KEH28325.1	0	537	7.57e-64	LysM receptor kinase K1B [Medicago truncatula]	OX326970.1	OX326970	365	0	Medicago arabica genome assembly, chromosome: 7	--	--	--	--	A8R7E6	451	4.23e-50	Chitin elicitor receptor kinase 1 OS=Arabidopsis thaliana OX=3702 GN=CERK1 PE=1 SV=1	PF07714//PF00069	Protein tyrosine and serine/threonine kinase//Protein kinase domain	GO:0006468	protein phosphorylation	GO:0005524//GO:0004672	ATP binding//protein kinase activity	--	--	--	--
Cluster-13543.18676	GO:0032513	multicellular organismal process	-2.0265	4180	XP_013456747.1	0	4003	0	G-type lectin S-receptor-like serine/threonine-protein kinase At4g27290 [Medicago truncatula]||KEH30778.1 S-locus lectin kinase family protein [Medicago truncatula]||RHN61973.1 putative protein kinase RLK-Pelle-DLSV family [Medicago truncatula]	OX326964.1	OX326964	1368	0	Medicago arabica genome assembly, chromosome: 1	--	--	--	--	O81905	1772	4.83e-229	Receptor-like serine/threonine-protein kinase SD1-8 OS=Arabidopsis thaliana OX=3702 GN=SD18 PE=1 SV=1	PF11883//PF07714//PF00069//PF00954	Domain of unknown function (DUF3403)//Protein tyrosine and serine/threonine kinase//Protein kinase domain//S-locus glycoprotein domain	GO:0016310//GO:0009069//GO:0006468//GO:0048544	phosphorylation//serine family amino acid metabolic process//protein phosphorylation//recognition of pollen	GO:0005524//GO:0004672//GO:0004674	ATP binding//protein kinase activity//protein serine/threonine kinase activity	--	--	--	--
Cluster-13543.125	GO:0032502	developmental process	-2.0254	2363	XP_013461335.2	0	3385	0	wall-associated receptor kinase 2 [Medicago truncatula]||RHN69505.1 putative protein kinase RLK-Pelle-WAK family [Medicago truncatula]	XM_013605881.3	XM_013605881	1818	0	PREDICTED: Medicago truncatula wall-associated receptor kinase 2 (LOC25489726), mRNA	--	--	--	--	Q9LMP1	1508	5.36e-199	Wall-associated receptor kinase 2 OS=Arabidopsis thaliana OX=3702 GN=WAK2 PE=1 SV=1	PF00069//PF07714//PF07645//PF02878//PF13947	Protein kinase domain//Protein tyrosine and serine/threonine kinase//Calcium-binding EGF domain//Phosphoglucomutase/phosphomannomutase, alpha/beta/alpha domain I//Wall-associated receptor kinase galacturonan-binding	GO:0006468//GO:0005975	protein phosphorylation//carbohydrate metabolic process	GO:0016868//GO:0005509//GO:0004672//GO:0030247//GO:0005524	intramolecular transferase activity, phosphotransferases//calcium ion binding//protein kinase activity//polysaccharide binding//ATP binding	--	--	--	--
Cluster-13543.125	GO:0048856	anatomical structure development	-2.0254	2363	XP_013461335.2	0	3385	0	wall-associated receptor kinase 2 [Medicago truncatula]||RHN69505.1 putative protein kinase RLK-Pelle-WAK family [Medicago truncatula]	XM_013605881.3	XM_013605881	1818	0	PREDICTED: Medicago truncatula wall-associated receptor kinase 2 (LOC25489726), mRNA	--	--	--	--	Q9LMP1	1508	5.36e-199	Wall-associated receptor kinase 2 OS=Arabidopsis thaliana OX=3702 GN=WAK2 PE=1 SV=1	PF00069//PF07714//PF07645//PF02878//PF13947	Protein kinase domain//Protein tyrosine and serine/threonine kinase//Calcium-binding EGF domain//Phosphoglucomutase/phosphomannomutase, alpha/beta/alpha domain I//Wall-associated receptor kinase galacturonan-binding	GO:0006468//GO:0005975	protein phosphorylation//carbohydrate metabolic process	GO:0016868//GO:0005509//GO:0004672//GO:0030247//GO:0005524	intramolecular transferase activity, phosphotransferases//calcium ion binding//protein kinase activity//polysaccharide binding//ATP binding	--	--	--	--
Cluster-13543.125	GO:0010040	response to organic substance	-2.0254	2363	XP_013461335.2	0	3385	0	wall-associated receptor kinase 2 [Medicago truncatula]||RHN69505.1 putative protein kinase RLK-Pelle-WAK family [Medicago truncatula]	XM_013605881.3	XM_013605881	1818	0	PREDICTED: Medicago truncatula wall-associated receptor kinase 2 (LOC25489726), mRNA	--	--	--	--	Q9LMP1	1508	5.36e-199	Wall-associated receptor kinase 2 OS=Arabidopsis thaliana OX=3702 GN=WAK2 PE=1 SV=1	PF00069//PF07714//PF07645//PF02878//PF13947	Protein kinase domain//Protein tyrosine and serine/threonine kinase//Calcium-binding EGF domain//Phosphoglucomutase/phosphomannomutase, alpha/beta/alpha domain I//Wall-associated receptor kinase galacturonan-binding	GO:0006468//GO:0005975	protein phosphorylation//carbohydrate metabolic process	GO:0016868//GO:0005509//GO:0004672//GO:0030247//GO:0005524	intramolecular transferase activity, phosphotransferases//calcium ion binding//protein kinase activity//polysaccharide binding//ATP binding	--	--	--	--
Cluster-13543.21021	GO:0032514	multicellular organismal process	-1.9295	2676	XP_045822383.1	0	3405	0	G-type lectin S-receptor-like serine/threonine-protein kinase RKS1 [Trifolium pratense]	XM_045966427.1	XM_045966427	1309	0	PREDICTED: Trifolium pratense G-type lectin S-receptor-like serine/threonine-protein kinase RKS1 (LOC123915291), mRNA	--	--	--	--	O81832	1970	2.27e-266	G-type lectin S-receptor-like serine/threonine-protein kinase At4g27290 OS=Arabidopsis thaliana OX=3702 GN=At4g27290 PE=3 SV=4	PF00954//PF00713//PF00069//PF11883//PF07714	S-locus glycoprotein domain//Hirudin//Protein kinase domain//Domain of unknown function (DUF3403)//Protein tyrosine and serine/threonine kinase	GO:0009069//GO:0048544//GO:0016310//GO:0006468	serine family amino acid metabolic process//recognition of pollen//phosphorylation//protein phosphorylation	GO:0005524//GO:0004867//GO:0004672//GO:0004674	ATP binding//serine-type endopeptidase inhibitor activity//protein kinase activity//protein serine/threonine kinase activity	--	--	--	--
Cluster-13543.45936	GO:0032502	developmental process	-1.9051	1573	XP_013469134.1	0	1768	3.94e-246	transcription factor MYB61 isoform X1 [Medicago truncatula]||KEH43172.1 myb transcription factor MYB64 [Medicago truncatula]||RHN80952.1 putative transcription factor MYB-HB-like family [Medicago truncatula]	XM_013613680.3	XM_013613680	1248	0	PREDICTED: Medicago truncatula transcription factor MYB61 (LOC25484733), transcript variant X1, mRNA	K09422	MYBP	transcription factor MYB, plant	http://www.genome.jp/dbget-bin/www_bget?ko:K09422	Q8VZQ2	488	3.7e-55	Transcription factor MYB61 OS=Arabidopsis thaliana OX=3702 GN=MYB61 PE=2 SV=1	PF13499//PF02872	EF-hand domain pair//5'-nucleotidase, C-terminal domain	GO:0009166	nucleotide catabolic process	GO:0005509//GO:0016787	calcium ion binding//hydrolase activity	--	--	--	--
Cluster-13543.45936	GO:0048856	anatomical structure development	-1.9051	1573	XP_013469134.1	0	1768	3.94e-246	transcription factor MYB61 isoform X1 [Medicago truncatula]||KEH43172.1 myb transcription factor MYB64 [Medicago truncatula]||RHN80952.1 putative transcription factor MYB-HB-like family [Medicago truncatula]	XM_013613680.3	XM_013613680	1248	0	PREDICTED: Medicago truncatula transcription factor MYB61 (LOC25484733), transcript variant X1, mRNA	K09422	MYBP	transcription factor MYB, plant	http://www.genome.jp/dbget-bin/www_bget?ko:K09422	Q8VZQ2	488	3.7e-55	Transcription factor MYB61 OS=Arabidopsis thaliana OX=3702 GN=MYB61 PE=2 SV=1	PF13499//PF02872	EF-hand domain pair//5'-nucleotidase, C-terminal domain	GO:0009166	nucleotide catabolic process	GO:0005509//GO:0016787	calcium ion binding//hydrolase activity	--	--	--	--
Cluster-13543.45936	GO:0032533	multicellular organismal process	-1.9051	1573	XP_013469134.1	0	1768	3.94e-246	transcription factor MYB61 isoform X1 [Medicago truncatula]||KEH43172.1 myb transcription factor MYB64 [Medicago truncatula]||RHN80952.1 putative transcription factor MYB-HB-like family [Medicago truncatula]	XM_013613680.3	XM_013613680	1248	0	PREDICTED: Medicago truncatula transcription factor MYB61 (LOC25484733), transcript variant X1, mRNA	K09422	MYBP	transcription factor MYB, plant	http://www.genome.jp/dbget-bin/www_bget?ko:K09422	Q8VZQ2	488	3.7e-55	Transcription factor MYB61 OS=Arabidopsis thaliana OX=3702 GN=MYB61 PE=2 SV=1	PF13499//PF02872	EF-hand domain pair//5'-nucleotidase, C-terminal domain	GO:0009166	nucleotide catabolic process	GO:0005509//GO:0016787	calcium ion binding//hydrolase activity	--	--	--	--
Cluster-13543.30314	GO:0032502	developmental process	-1.8688	1557	PNX99840.1	0	1389	8.62e-187	ubiquitin carboxyl-terminal hydrolase family protein, partial [Trifolium pratense]	XM_039834765.1	XM_039834765	637	0	PREDICTED: Medicago truncatula ubiquitin carboxyl-terminal hydrolase 13-like (LOC11432456), mRNA	K11838	USP7, UBP15	ubiquitin carboxyl-terminal hydrolase 7	http://www.genome.jp/dbget-bin/www_bget?ko:K11838	Q84WU2	369	4.96e-36	Ubiquitin C-terminal hydrolase 13 OS=Arabidopsis thaliana OX=3702 GN=UBP13 PE=1 SV=1	--	--	--	--	--	--	--	--	--	--
Cluster-13543.30314	GO:0048856	anatomical structure development	-1.8688	1557	PNX99840.1	0	1389	8.62e-187	ubiquitin carboxyl-terminal hydrolase family protein, partial [Trifolium pratense]	XM_039834765.1	XM_039834765	637	0	PREDICTED: Medicago truncatula ubiquitin carboxyl-terminal hydrolase 13-like (LOC11432456), mRNA	K11838	USP7, UBP15	ubiquitin carboxyl-terminal hydrolase 7	http://www.genome.jp/dbget-bin/www_bget?ko:K11838	Q84WU2	369	4.96e-36	Ubiquitin C-terminal hydrolase 13 OS=Arabidopsis thaliana OX=3702 GN=UBP13 PE=1 SV=1	--	--	--	--	--	--	--	--	--	--
Cluster-13543.30314	GO:0032545	multicellular organismal process	-1.8688	1557	PNX99840.1	0	1389	8.62e-187	ubiquitin carboxyl-terminal hydrolase family protein, partial [Trifolium pratense]	XM_039834765.1	XM_039834765	637	0	PREDICTED: Medicago truncatula ubiquitin carboxyl-terminal hydrolase 13-like (LOC11432456), mRNA	K11838	USP7, UBP15	ubiquitin carboxyl-terminal hydrolase 7	http://www.genome.jp/dbget-bin/www_bget?ko:K11838	Q84WU2	369	4.96e-36	Ubiquitin C-terminal hydrolase 13 OS=Arabidopsis thaliana OX=3702 GN=UBP13 PE=1 SV=1	--	--	--	--	--	--	--	--	--	--
Cluster-13543.30314	GO:0010078	response to organic substance	-1.8688	1557	PNX99840.1	0	1389	8.62e-187	ubiquitin carboxyl-terminal hydrolase family protein, partial [Trifolium pratense]	XM_039834765.1	XM_039834765	637	0	PREDICTED: Medicago truncatula ubiquitin carboxyl-terminal hydrolase 13-like (LOC11432456), mRNA	K11838	USP7, UBP15	ubiquitin carboxyl-terminal hydrolase 7	http://www.genome.jp/dbget-bin/www_bget?ko:K11838	Q84WU2	369	4.96e-36	Ubiquitin C-terminal hydrolase 13 OS=Arabidopsis thaliana OX=3702 GN=UBP13 PE=1 SV=1	--	--	--	--	--	--	--	--	--	--
Cluster-13543.30314	GO:0009759	response to hormone	-1.8688	1557	PNX99840.1	0	1389	8.62e-187	ubiquitin carboxyl-terminal hydrolase family protein, partial [Trifolium pratense]	XM_039834765.1	XM_039834765	637	0	PREDICTED: Medicago truncatula ubiquitin carboxyl-terminal hydrolase 13-like (LOC11432456), mRNA	K11838	USP7, UBP15	ubiquitin carboxyl-terminal hydrolase 7	http://www.genome.jp/dbget-bin/www_bget?ko:K11838	Q84WU2	369	4.96e-36	Ubiquitin C-terminal hydrolase 13 OS=Arabidopsis thaliana OX=3702 GN=UBP13 PE=1 SV=1	--	--	--	--	--	--	--	--	--	--
Cluster-13543.34590	GO:0032502	developmental process	-1.7337	2081	XP_003618439.2	0	2250	1.49e-314	AAA-ATPase ASD, mitochondrial [Medicago truncatula]||AES74657.2 P-loop nucleoside triphosphate hydrolase superfamily protein [Medicago truncatula]||RHN49970.1 putative ATPase, AAA-type, core, AAA-type ATPase domain-containing protein [Medicago truncatula]	XM_003618391.4	XM_003618391	1391	0	PREDICTED: Medicago truncatula AAA-ATPase ASD, mitochondrial (LOC11419690), mRNA	--	--	--	--	Q9FLD5	1438	5.51e-193	AAA-ATPase ASD, mitochondrial OS=Arabidopsis thaliana OX=3702 GN=AATP1 PE=1 SV=1	PF01078//PF05496//PF00004//PF13086//PF07728//PF02601//PF13476//PF00005//PF00910	Magnesium chelatase, subunit ChlI//Holliday junction DNA helicase RuvB P-loop domain//ATPase family associated with various cellular activities (AAA)//AAA domain//AAA domain (dynein-related subfamily)//Exonuclease VII, large subunit//AAA domain//ABC transporter//RNA helicase	GO:0006310//GO:0006308//GO:0006281	DNA recombination//DNA catabolic process//DNA repair	GO:0016887//GO:0004386//GO:0005524//GO:0003724//GO:0009378//GO:0003723//GO:0008855	ATP hydrolysis activity//helicase activity//ATP binding//RNA helicase activity//four-way junction helicase activity//RNA binding//exodeoxyribonuclease VII activity	GO:0009318//GO:0009379//GO:0005657	exodeoxyribonuclease VII complex//Holliday junction helicase complex//replication fork	--	--
Cluster-13543.34590	GO:0048856	anatomical structure development	-1.7337	2081	XP_003618439.2	0	2250	1.49e-314	AAA-ATPase ASD, mitochondrial [Medicago truncatula]||AES74657.2 P-loop nucleoside triphosphate hydrolase superfamily protein [Medicago truncatula]||RHN49970.1 putative ATPase, AAA-type, core, AAA-type ATPase domain-containing protein [Medicago truncatula]	XM_003618391.4	XM_003618391	1391	0	PREDICTED: Medicago truncatula AAA-ATPase ASD, mitochondrial (LOC11419690), mRNA	--	--	--	--	Q9FLD5	1438	5.51e-193	AAA-ATPase ASD, mitochondrial OS=Arabidopsis thaliana OX=3702 GN=AATP1 PE=1 SV=1	PF01078//PF05496//PF00004//PF13086//PF07728//PF02601//PF13476//PF00005//PF00910	Magnesium chelatase, subunit ChlI//Holliday junction DNA helicase RuvB P-loop domain//ATPase family associated with various cellular activities (AAA)//AAA domain//AAA domain (dynein-related subfamily)//Exonuclease VII, large subunit//AAA domain//ABC transporter//RNA helicase	GO:0006310//GO:0006308//GO:0006281	DNA recombination//DNA catabolic process//DNA repair	GO:0016887//GO:0004386//GO:0005524//GO:0003724//GO:0009378//GO:0003723//GO:0008855	ATP hydrolysis activity//helicase activity//ATP binding//RNA helicase activity//four-way junction helicase activity//RNA binding//exodeoxyribonuclease VII activity	GO:0009318//GO:0009379//GO:0005657	exodeoxyribonuclease VII complex//Holliday junction helicase complex//replication fork	--	--
Cluster-13543.34590	GO:0032558	multicellular organismal process	-1.7337	2081	XP_003618439.2	0	2250	1.49e-314	AAA-ATPase ASD, mitochondrial [Medicago truncatula]||AES74657.2 P-loop nucleoside triphosphate hydrolase superfamily protein [Medicago truncatula]||RHN49970.1 putative ATPase, AAA-type, core, AAA-type ATPase domain-containing protein [Medicago truncatula]	XM_003618391.4	XM_003618391	1391	0	PREDICTED: Medicago truncatula AAA-ATPase ASD, mitochondrial (LOC11419690), mRNA	--	--	--	--	Q9FLD5	1438	5.51e-193	AAA-ATPase ASD, mitochondrial OS=Arabidopsis thaliana OX=3702 GN=AATP1 PE=1 SV=1	PF01078//PF05496//PF00004//PF13086//PF07728//PF02601//PF13476//PF00005//PF00910	Magnesium chelatase, subunit ChlI//Holliday junction DNA helicase RuvB P-loop domain//ATPase family associated with various cellular activities (AAA)//AAA domain//AAA domain (dynein-related subfamily)//Exonuclease VII, large subunit//AAA domain//ABC transporter//RNA helicase	GO:0006310//GO:0006308//GO:0006281	DNA recombination//DNA catabolic process//DNA repair	GO:0016887//GO:0004386//GO:0005524//GO:0003724//GO:0009378//GO:0003723//GO:0008855	ATP hydrolysis activity//helicase activity//ATP binding//RNA helicase activity//four-way junction helicase activity//RNA binding//exodeoxyribonuclease VII activity	GO:0009318//GO:0009379//GO:0005657	exodeoxyribonuclease VII complex//Holliday junction helicase complex//replication fork	--	--
Cluster-13543.34590	GO:0010070	response to organic substance	-1.7337	2081	XP_003618439.2	0	2250	1.49e-314	AAA-ATPase ASD, mitochondrial [Medicago truncatula]||AES74657.2 P-loop nucleoside triphosphate hydrolase superfamily protein [Medicago truncatula]||RHN49970.1 putative ATPase, AAA-type, core, AAA-type ATPase domain-containing protein [Medicago truncatula]	XM_003618391.4	XM_003618391	1391	0	PREDICTED: Medicago truncatula AAA-ATPase ASD, mitochondrial (LOC11419690), mRNA	--	--	--	--	Q9FLD5	1438	5.51e-193	AAA-ATPase ASD, mitochondrial OS=Arabidopsis thaliana OX=3702 GN=AATP1 PE=1 SV=1	PF01078//PF05496//PF00004//PF13086//PF07728//PF02601//PF13476//PF00005//PF00910	Magnesium chelatase, subunit ChlI//Holliday junction DNA helicase RuvB P-loop domain//ATPase family associated with various cellular activities (AAA)//AAA domain//AAA domain (dynein-related subfamily)//Exonuclease VII, large subunit//AAA domain//ABC transporter//RNA helicase	GO:0006310//GO:0006308//GO:0006281	DNA recombination//DNA catabolic process//DNA repair	GO:0016887//GO:0004386//GO:0005524//GO:0003724//GO:0009378//GO:0003723//GO:0008855	ATP hydrolysis activity//helicase activity//ATP binding//RNA helicase activity//four-way junction helicase activity//RNA binding//exodeoxyribonuclease VII activity	GO:0009318//GO:0009379//GO:0005657	exodeoxyribonuclease VII complex//Holliday junction helicase complex//replication fork	--	--
Cluster-13543.34590	GO:0009753	response to hormone	-1.7337	2081	XP_003618439.2	0	2250	1.49e-314	AAA-ATPase ASD, mitochondrial [Medicago truncatula]||AES74657.2 P-loop nucleoside triphosphate hydrolase superfamily protein [Medicago truncatula]||RHN49970.1 putative ATPase, AAA-type, core, AAA-type ATPase domain-containing protein [Medicago truncatula]	XM_003618391.4	XM_003618391	1391	0	PREDICTED: Medicago truncatula AAA-ATPase ASD, mitochondrial (LOC11419690), mRNA	--	--	--	--	Q9FLD5	1438	5.51e-193	AAA-ATPase ASD, mitochondrial OS=Arabidopsis thaliana OX=3702 GN=AATP1 PE=1 SV=1	PF01078//PF05496//PF00004//PF13086//PF07728//PF02601//PF13476//PF00005//PF00910	Magnesium chelatase, subunit ChlI//Holliday junction DNA helicase RuvB P-loop domain//ATPase family associated with various cellular activities (AAA)//AAA domain//AAA domain (dynein-related subfamily)//Exonuclease VII, large subunit//AAA domain//ABC transporter//RNA helicase	GO:0006310//GO:0006308//GO:0006281	DNA recombination//DNA catabolic process//DNA repair	GO:0016887//GO:0004386//GO:0005524//GO:0003724//GO:0009378//GO:0003723//GO:0008855	ATP hydrolysis activity//helicase activity//ATP binding//RNA helicase activity//four-way junction helicase activity//RNA binding//exodeoxyribonuclease VII activity	GO:0009318//GO:0009379//GO:0005657	exodeoxyribonuclease VII complex//Holliday junction helicase complex//replication fork	--	--
Cluster-13543.55672	GO:0032502	developmental process	-1.6718	2015	XP_039688425.1	0	2780	0	protein MAIN-LIKE 2-like [Medicago truncatula]	XM_039832491.1	XM_039832491	1589	0	PREDICTED: Medicago truncatula protein MAIN-LIKE 2-like (LOC120579767), mRNA	--	--	--	--	F4IFD0	174	1.18e-11	Protein MAIN-LIKE 2 OS=Arabidopsis thaliana OX=3702 GN=At2g04865 PE=1 SV=1	--	--	--	--	--	--	--	--	--	--
Cluster-13543.55672	GO:0048856	anatomical structure development	-1.6718	2015	XP_039688425.1	0	2780	0	protein MAIN-LIKE 2-like [Medicago truncatula]	XM_039832491.1	XM_039832491	1589	0	PREDICTED: Medicago truncatula protein MAIN-LIKE 2-like (LOC120579767), mRNA	--	--	--	--	F4IFD0	174	1.18e-11	Protein MAIN-LIKE 2 OS=Arabidopsis thaliana OX=3702 GN=At2g04865 PE=1 SV=1	--	--	--	--	--	--	--	--	--	--
Cluster-13543.55672	GO:0032510	multicellular organismal process	-1.6718	2015	XP_039688425.1	0	2780	0	protein MAIN-LIKE 2-like [Medicago truncatula]	XM_039832491.1	XM_039832491	1589	0	PREDICTED: Medicago truncatula protein MAIN-LIKE 2-like (LOC120579767), mRNA	--	--	--	--	F4IFD0	174	1.18e-11	Protein MAIN-LIKE 2 OS=Arabidopsis thaliana OX=3702 GN=At2g04865 PE=1 SV=1	--	--	--	--	--	--	--	--	--	--
Cluster-13543.33371	GO:0010059	response to organic substance	-1.6274	2136	XP_003629898.1	0	601	3.63e-70	cold-regulated 413 inner membrane protein 1, chloroplastic [Medicago truncatula]||AET04374.1 cold acclimation protein WCOR413 [Medicago truncatula]||RHN42737.1 putative cold-regulated 413 protein [Medicago truncatula]	AC144608.10	AC144608	847	0	Medicago truncatula clone mth2-23d2, complete sequence	--	--	--	--	Q94AL8	246	2.93e-22	Cold-regulated 413 inner membrane protein 1, chloroplastic OS=Arabidopsis thaliana OX=3702 GN=COR413IM1 PE=1 SV=1	PF11808//PF05562	Phosphate regulon sensor protein PhoR//Cold acclimation protein WCOR413	GO:0006470//GO:0016310//GO:0000160	protein dephosphorylation//phosphorylation//phosphorelay signal transduction system	GO:0000155//GO:0004721	phosphorelay sensor kinase activity//phosphoprotein phosphatase activity	GO:0009365	protein histidine kinase complex	--	--
Cluster-13543.33371	GO:0009746	response to hormone	-1.6274	2136	XP_003629898.1	0	601	3.63e-70	cold-regulated 413 inner membrane protein 1, chloroplastic [Medicago truncatula]||AET04374.1 cold acclimation protein WCOR413 [Medicago truncatula]||RHN42737.1 putative cold-regulated 413 protein [Medicago truncatula]	AC144608.10	AC144608	847	0	Medicago truncatula clone mth2-23d2, complete sequence	--	--	--	--	Q94AL8	246	2.93e-22	Cold-regulated 413 inner membrane protein 1, chloroplastic OS=Arabidopsis thaliana OX=3702 GN=COR413IM1 PE=1 SV=1	PF11808//PF05562	Phosphate regulon sensor protein PhoR//Cold acclimation protein WCOR413	GO:0006470//GO:0016310//GO:0000160	protein dephosphorylation//phosphorylation//phosphorelay signal transduction system	GO:0000155//GO:0004721	phosphorelay sensor kinase activity//phosphoprotein phosphatase activity	GO:0009365	protein histidine kinase complex	--	--
Cluster-13543.34474	GO:0032502	developmental process	-1.611	1597	XP_003613113.1	0	1532	4.83e-209	plant intracellular Ras-group-related LRR protein 3 [Medicago truncatula]||AES96071.1 plant intracellular ras-group-related LRR protein [Medicago truncatula]||RHN54973.1 putative leucine-rich repeat domain, L domain-containing protein [Medicago truncatula]	XM_003613065.4	XM_003613065	1334	0	PREDICTED: Medicago truncatula plant intracellular Ras-group-related LRR protein 3 (LOC11409435), mRNA	--	--	--	--	Q8W4Q3	359	6.41e-36	Plant intracellular Ras-group-related LRR protein 3 OS=Arabidopsis thaliana OX=3702 GN=PIRL3 PE=2 SV=1	PF13855//PF00560//PF13516	Leucine rich repeat//Leucine Rich Repeat//Leucine Rich repeat	--	--	GO:0005515	protein binding	--	--	--	--
Cluster-13543.34474	GO:0048856	anatomical structure development	-1.611	1597	XP_003613113.1	0	1532	4.83e-209	plant intracellular Ras-group-related LRR protein 3 [Medicago truncatula]||AES96071.1 plant intracellular ras-group-related LRR protein [Medicago truncatula]||RHN54973.1 putative leucine-rich repeat domain, L domain-containing protein [Medicago truncatula]	XM_003613065.4	XM_003613065	1334	0	PREDICTED: Medicago truncatula plant intracellular Ras-group-related LRR protein 3 (LOC11409435), mRNA	--	--	--	--	Q8W4Q3	359	6.41e-36	Plant intracellular Ras-group-related LRR protein 3 OS=Arabidopsis thaliana OX=3702 GN=PIRL3 PE=2 SV=1	PF13855//PF00560//PF13516	Leucine rich repeat//Leucine Rich Repeat//Leucine Rich repeat	--	--	GO:0005515	protein binding	--	--	--	--
Cluster-13543.34474	GO:0032521	multicellular organismal process	-1.611	1597	XP_003613113.1	0	1532	4.83e-209	plant intracellular Ras-group-related LRR protein 3 [Medicago truncatula]||AES96071.1 plant intracellular ras-group-related LRR protein [Medicago truncatula]||RHN54973.1 putative leucine-rich repeat domain, L domain-containing protein [Medicago truncatula]	XM_003613065.4	XM_003613065	1334	0	PREDICTED: Medicago truncatula plant intracellular Ras-group-related LRR protein 3 (LOC11409435), mRNA	--	--	--	--	Q8W4Q3	359	6.41e-36	Plant intracellular Ras-group-related LRR protein 3 OS=Arabidopsis thaliana OX=3702 GN=PIRL3 PE=2 SV=1	PF13855//PF00560//PF13516	Leucine rich repeat//Leucine Rich Repeat//Leucine Rich repeat	--	--	GO:0005515	protein binding	--	--	--	--
Cluster-13543.25524	GO:0032502	developmental process	-1.5766	2060	XP_027189433.1	0	391	5.07e-38	auxin response factor 5-like [Cicer arietinum]	XM_003612208.4	XM_003612208	310	3.73375e-159	PREDICTED: Medicago truncatula DNA-directed RNA polymerase II subunit RPB1 (LOC11434004), mRNA	K14486	K14486, ARF	auxin response factor	http://www.genome.jp/dbget-bin/www_bget?ko:K14486	P93024	359	5.43e-34	Auxin response factor 5 OS=Arabidopsis thaliana OX=3702 GN=ARF5 PE=1 SV=3	--	--	--	--	--	--	--	--	--	--
Cluster-13543.25524	GO:0048856	anatomical structure development	-1.5766	2060	XP_027189433.1	0	391	5.07e-38	auxin response factor 5-like [Cicer arietinum]	XM_003612208.4	XM_003612208	310	3.73375e-159	PREDICTED: Medicago truncatula DNA-directed RNA polymerase II subunit RPB1 (LOC11434004), mRNA	K14486	K14486, ARF	auxin response factor	http://www.genome.jp/dbget-bin/www_bget?ko:K14486	P93024	359	5.43e-34	Auxin response factor 5 OS=Arabidopsis thaliana OX=3702 GN=ARF5 PE=1 SV=3	--	--	--	--	--	--	--	--	--	--
Cluster-13543.25524	GO:0032523	multicellular organismal process	-1.5766	2060	XP_027189433.1	0	391	5.07e-38	auxin response factor 5-like [Cicer arietinum]	XM_003612208.4	XM_003612208	310	3.73375e-159	PREDICTED: Medicago truncatula DNA-directed RNA polymerase II subunit RPB1 (LOC11434004), mRNA	K14486	K14486, ARF	auxin response factor	http://www.genome.jp/dbget-bin/www_bget?ko:K14486	P93024	359	5.43e-34	Auxin response factor 5 OS=Arabidopsis thaliana OX=3702 GN=ARF5 PE=1 SV=3	--	--	--	--	--	--	--	--	--	--
Cluster-13543.25524	GO:0010042	response to organic substance	-1.5766	2060	XP_027189433.1	0	391	5.07e-38	auxin response factor 5-like [Cicer arietinum]	XM_003612208.4	XM_003612208	310	3.73375e-159	PREDICTED: Medicago truncatula DNA-directed RNA polymerase II subunit RPB1 (LOC11434004), mRNA	K14486	K14486, ARF	auxin response factor	http://www.genome.jp/dbget-bin/www_bget?ko:K14486	P93024	359	5.43e-34	Auxin response factor 5 OS=Arabidopsis thaliana OX=3702 GN=ARF5 PE=1 SV=3	--	--	--	--	--	--	--	--	--	--
Cluster-13543.25524	GO:0009731	response to hormone	-1.5766	2060	XP_027189433.1	0	391	5.07e-38	auxin response factor 5-like [Cicer arietinum]	XM_003612208.4	XM_003612208	310	3.73375e-159	PREDICTED: Medicago truncatula DNA-directed RNA polymerase II subunit RPB1 (LOC11434004), mRNA	K14486	K14486, ARF	auxin response factor	http://www.genome.jp/dbget-bin/www_bget?ko:K14486	P93024	359	5.43e-34	Auxin response factor 5 OS=Arabidopsis thaliana OX=3702 GN=ARF5 PE=1 SV=3	--	--	--	--	--	--	--	--	--	--
Cluster-13543.14752	GO:0032502	developmental process	-1.5591	1278	XP_003590791.1	0	421	1.23e-44	protein WVD2-like 3 [Medicago truncatula]||XP_024636680.1 protein WVD2-like 3 [Medicago truncatula]||XP_039684460.1 protein WVD2-like 3 [Medicago truncatula]||AES61042.1 TPX2 (targeting protein for Xklp2) family protein [Medicago truncatula]||RHN80333.1 hypothetical protein MtrunA17_Chr1g0187121 [Medicago truncatula]	OX326965.1	OX326965	435	0	Medicago arabica genome assembly, chromosome: 2	--	--	--	--	Q84WL6	204	2.4e-16	Protein WVD2-like 3 OS=Arabidopsis thaliana OX=3702 GN=WDL3 PE=1 SV=1	--	--	--	--	--	--	--	--	--	--
Cluster-13543.14752	GO:0048856	anatomical structure development	-1.5591	1278	XP_003590791.1	0	421	1.23e-44	protein WVD2-like 3 [Medicago truncatula]||XP_024636680.1 protein WVD2-like 3 [Medicago truncatula]||XP_039684460.1 protein WVD2-like 3 [Medicago truncatula]||AES61042.1 TPX2 (targeting protein for Xklp2) family protein [Medicago truncatula]||RHN80333.1 hypothetical protein MtrunA17_Chr1g0187121 [Medicago truncatula]	OX326965.1	OX326965	435	0	Medicago arabica genome assembly, chromosome: 2	--	--	--	--	Q84WL6	204	2.4e-16	Protein WVD2-like 3 OS=Arabidopsis thaliana OX=3702 GN=WDL3 PE=1 SV=1	--	--	--	--	--	--	--	--	--	--
Cluster-13543.31195	GO:0010067	response to organic substance	-1.4271	1424	XP_045799405.1	0	1624	2.03e-225	class V chitinase-like [Trifolium pratense]	KU041647.1	KU041647	901	0	Medicago truncatula ecotype R108-1 chitinase-related agglutinin 2 protein (CRA2) gene, complete cds	K01183	E3.2.1.14	chitinase	http://www.genome.jp/dbget-bin/www_bget?ko:K01183	O81862	870	2.03e-112	Class V chitinase OS=Arabidopsis thaliana OX=3702 GN=ChiC PE=1 SV=1	PF16752//PF00704	Tubulin-specific chaperone C N-terminal domain//Glycosyl hydrolases family 18	GO:0005975	carbohydrate metabolic process	GO:0015631	tubulin binding	GO:0045298	tubulin complex	KOG2806	Chitinase
Cluster-13543.31195	GO:0009750	response to hormone	-1.4271	1424	XP_045799405.1	0	1624	2.03e-225	class V chitinase-like [Trifolium pratense]	KU041647.1	KU041647	901	0	Medicago truncatula ecotype R108-1 chitinase-related agglutinin 2 protein (CRA2) gene, complete cds	K01183	E3.2.1.14	chitinase	http://www.genome.jp/dbget-bin/www_bget?ko:K01183	O81862	870	2.03e-112	Class V chitinase OS=Arabidopsis thaliana OX=3702 GN=ChiC PE=1 SV=1	PF16752//PF00704	Tubulin-specific chaperone C N-terminal domain//Glycosyl hydrolases family 18	GO:0005975	carbohydrate metabolic process	GO:0015631	tubulin binding	GO:0045298	tubulin complex	KOG2806	Chitinase
Cluster-13543.31230	GO:0032502	developmental process	-1.3406	1529	XP_003602234.1	0	1399	5.6e-192	uncharacterized protein LOC11446456 isoform X1 [Medicago truncatula]||AES72485.1 CCT motif protein [Medicago truncatula]||RHN69622.1 putative transcription factor C2C2-CO-like family [Medicago truncatula]	XM_003602186.4	XM_003602186	1161	0	PREDICTED: Medicago truncatula uncharacterized LOC11446456 (LOC11446456), transcript variant X1, mRNA	--	--	--	--	Q9FHH8	130	8.74e-07	Zinc finger protein CONSTANS-LIKE 5 OS=Arabidopsis thaliana OX=3702 GN=COL5 PE=2 SV=2	PF06203	CCT motif	--	--	GO:0005515	protein binding	--	--	--	--
Cluster-13543.31230	GO:0048856	anatomical structure development	-1.3406	1529	XP_003602234.1	0	1399	5.6e-192	uncharacterized protein LOC11446456 isoform X1 [Medicago truncatula]||AES72485.1 CCT motif protein [Medicago truncatula]||RHN69622.1 putative transcription factor C2C2-CO-like family [Medicago truncatula]	XM_003602186.4	XM_003602186	1161	0	PREDICTED: Medicago truncatula uncharacterized LOC11446456 (LOC11446456), transcript variant X1, mRNA	--	--	--	--	Q9FHH8	130	8.74e-07	Zinc finger protein CONSTANS-LIKE 5 OS=Arabidopsis thaliana OX=3702 GN=COL5 PE=2 SV=2	PF06203	CCT motif	--	--	GO:0005515	protein binding	--	--	--	--
Cluster-13543.31230	GO:0032503	multicellular organismal process	-1.3406	1529	XP_003602234.1	0	1399	5.6e-192	uncharacterized protein LOC11446456 isoform X1 [Medicago truncatula]||AES72485.1 CCT motif protein [Medicago truncatula]||RHN69622.1 putative transcription factor C2C2-CO-like family [Medicago truncatula]	XM_003602186.4	XM_003602186	1161	0	PREDICTED: Medicago truncatula uncharacterized LOC11446456 (LOC11446456), transcript variant X1, mRNA	--	--	--	--	Q9FHH8	130	8.74e-07	Zinc finger protein CONSTANS-LIKE 5 OS=Arabidopsis thaliana OX=3702 GN=COL5 PE=2 SV=2	PF06203	CCT motif	--	--	GO:0005515	protein binding	--	--	--	--
Cluster-13543.39994	GO:0010068	response to organic substance	-1.2864	1028	XP_024626539.1	0	749	6.02e-95	cysteine-rich receptor-like protein kinase 10 isoform X2 [Medicago truncatula]	OX326965.1	OX326965	572	0	Medicago arabica genome assembly, chromosome: 2	--	--	--	--	Q8S9L6	344	1.5e-34	Cysteine-rich receptor-like protein kinase 29 OS=Arabidopsis thaliana OX=3702 GN=CRK29 PE=2 SV=1	PF07714//PF00069	Protein tyrosine and serine/threonine kinase//Protein kinase domain	GO:0006468	protein phosphorylation	GO:0004672//GO:0005524	protein kinase activity//ATP binding	--	--	--	--
Cluster-13543.39994	GO:0009751	response to hormone	-1.2864	1028	XP_024626539.1	0	749	6.02e-95	cysteine-rich receptor-like protein kinase 10 isoform X2 [Medicago truncatula]	OX326965.1	OX326965	572	0	Medicago arabica genome assembly, chromosome: 2	--	--	--	--	Q8S9L6	344	1.5e-34	Cysteine-rich receptor-like protein kinase 29 OS=Arabidopsis thaliana OX=3702 GN=CRK29 PE=2 SV=1	PF07714//PF00069	Protein tyrosine and serine/threonine kinase//Protein kinase domain	GO:0006468	protein phosphorylation	GO:0004672//GO:0005524	protein kinase activity//ATP binding	--	--	--	--
Cluster-13543.42197	GO:0032502	developmental process	-1.2681	1406	KEH39542.1	0	1638	2.32e-227	6-phosphofructokinase [Medicago truncatula]	XM_003597615.4	XM_003597615	758	0	PREDICTED: Medicago truncatula ATP-dependent 6-phosphofructokinase 7 (LOC11430664), mRNA	K00850	pfkA, PFK	6-phosphofructokinase 1	http://www.genome.jp/dbget-bin/www_bget?ko:K00850	Q94AA4	1222	4.2e-164	ATP-dependent 6-phosphofructokinase 3 OS=Arabidopsis thaliana OX=3702 GN=PFK3 PE=1 SV=1	PF00365//PF00781	Phosphofructokinase//Diacylglycerol kinase catalytic domain	GO:0006000//GO:0006012//GO:0006094//GO:0006013//GO:0006096//GO:0006098	fructose metabolic process//galactose metabolic process//gluconeogenesis//mannose metabolic process//glycolytic process//pentose-phosphate shunt	GO:0003872//GO:0016301	6-phosphofructokinase activity//kinase activity	GO:0005945	6-phosphofructokinase complex	--	--
Cluster-13543.42197	GO:0048856	anatomical structure development	-1.2681	1406	KEH39542.1	0	1638	2.32e-227	6-phosphofructokinase [Medicago truncatula]	XM_003597615.4	XM_003597615	758	0	PREDICTED: Medicago truncatula ATP-dependent 6-phosphofructokinase 7 (LOC11430664), mRNA	K00850	pfkA, PFK	6-phosphofructokinase 1	http://www.genome.jp/dbget-bin/www_bget?ko:K00850	Q94AA4	1222	4.2e-164	ATP-dependent 6-phosphofructokinase 3 OS=Arabidopsis thaliana OX=3702 GN=PFK3 PE=1 SV=1	PF00365//PF00781	Phosphofructokinase//Diacylglycerol kinase catalytic domain	GO:0006000//GO:0006012//GO:0006094//GO:0006013//GO:0006096//GO:0006098	fructose metabolic process//galactose metabolic process//gluconeogenesis//mannose metabolic process//glycolytic process//pentose-phosphate shunt	GO:0003872//GO:0016301	6-phosphofructokinase activity//kinase activity	GO:0005945	6-phosphofructokinase complex	--	--
Cluster-13543.42197	GO:0032551	multicellular organismal process	-1.2681	1406	KEH39542.1	0	1638	2.32e-227	6-phosphofructokinase [Medicago truncatula]	XM_003597615.4	XM_003597615	758	0	PREDICTED: Medicago truncatula ATP-dependent 6-phosphofructokinase 7 (LOC11430664), mRNA	K00850	pfkA, PFK	6-phosphofructokinase 1	http://www.genome.jp/dbget-bin/www_bget?ko:K00850	Q94AA4	1222	4.2e-164	ATP-dependent 6-phosphofructokinase 3 OS=Arabidopsis thaliana OX=3702 GN=PFK3 PE=1 SV=1	PF00365//PF00781	Phosphofructokinase//Diacylglycerol kinase catalytic domain	GO:0006000//GO:0006012//GO:0006094//GO:0006013//GO:0006096//GO:0006098	fructose metabolic process//galactose metabolic process//gluconeogenesis//mannose metabolic process//glycolytic process//pentose-phosphate shunt	GO:0003872//GO:0016301	6-phosphofructokinase activity//kinase activity	GO:0005945	6-phosphofructokinase complex	--	--
Cluster-24692.0	GO:0032502	developmental process	-1.1952	1487	AET00334.1	0	1851	7.12e-258	hypothetical protein MTR_5g090900 [Medicago truncatula]||RHN57648.1 hypothetical protein MtrunA17_Chr5g0442731 [Medicago truncatula]	XM_024783609.2	XM_024783609	1288	0	PREDICTED: Medicago truncatula protein JASON (LOC11437046), mRNA	--	--	--	--	F4IDQ5	496	2.07e-55	Protein JASON OS=Arabidopsis thaliana OX=3702 GN=JASON PE=2 SV=1	--	--	--	--	--	--	--	--	--	--
Cluster-24692.0	GO:0048856	anatomical structure development	-1.1952	1487	AET00334.1	0	1851	7.12e-258	hypothetical protein MTR_5g090900 [Medicago truncatula]||RHN57648.1 hypothetical protein MtrunA17_Chr5g0442731 [Medicago truncatula]	XM_024783609.2	XM_024783609	1288	0	PREDICTED: Medicago truncatula protein JASON (LOC11437046), mRNA	--	--	--	--	F4IDQ5	496	2.07e-55	Protein JASON OS=Arabidopsis thaliana OX=3702 GN=JASON PE=2 SV=1	--	--	--	--	--	--	--	--	--	--
Cluster-24692.0	GO:0032505	multicellular organismal process	-1.1952	1487	AET00334.1	0	1851	7.12e-258	hypothetical protein MTR_5g090900 [Medicago truncatula]||RHN57648.1 hypothetical protein MtrunA17_Chr5g0442731 [Medicago truncatula]	XM_024783609.2	XM_024783609	1288	0	PREDICTED: Medicago truncatula protein JASON (LOC11437046), mRNA	--	--	--	--	F4IDQ5	496	2.07e-55	Protein JASON OS=Arabidopsis thaliana OX=3702 GN=JASON PE=2 SV=1	--	--	--	--	--	--	--	--	--	--
Cluster-13543.32116	GO:0032502	developmental process	-1.1947	571	KEH36257.1	0	506	4.03e-61	hypothetical protein MTR_3g114110 [Medicago truncatula]	XM_024779756.2	XM_024779756	245	1.34874e-123	PREDICTED: Medicago truncatula ankyrin repeat domain-containing protein 2B (LOC11432139), transcript variant X3, mRNA	--	--	--	--	Q9SAR5	281	6.06e-29	Ankyrin repeat domain-containing protein 2A OS=Arabidopsis thaliana OX=3702 GN=AKR2A PE=1 SV=2	--	--	--	--	--	--	--	--	--	--
Cluster-13543.32116	GO:0048856	anatomical structure development	-1.1947	571	KEH36257.1	0	506	4.03e-61	hypothetical protein MTR_3g114110 [Medicago truncatula]	XM_024779756.2	XM_024779756	245	1.34874e-123	PREDICTED: Medicago truncatula ankyrin repeat domain-containing protein 2B (LOC11432139), transcript variant X3, mRNA	--	--	--	--	Q9SAR5	281	6.06e-29	Ankyrin repeat domain-containing protein 2A OS=Arabidopsis thaliana OX=3702 GN=AKR2A PE=1 SV=2	--	--	--	--	--	--	--	--	--	--
Cluster-13543.32116	GO:0032552	multicellular organismal process	-1.1947	571	KEH36257.1	0	506	4.03e-61	hypothetical protein MTR_3g114110 [Medicago truncatula]	XM_024779756.2	XM_024779756	245	1.34874e-123	PREDICTED: Medicago truncatula ankyrin repeat domain-containing protein 2B (LOC11432139), transcript variant X3, mRNA	--	--	--	--	Q9SAR5	281	6.06e-29	Ankyrin repeat domain-containing protein 2A OS=Arabidopsis thaliana OX=3702 GN=AKR2A PE=1 SV=2	--	--	--	--	--	--	--	--	--	--
Cluster-13543.8145	GO:0010051	response to organic substance	-1.1773	883	XP_003630625.1	0	754	3.01e-99	auxin-induced protein 6B [Medicago truncatula]||AET05101.1 SAUR-like auxin-responsive family protein [Medicago truncatula]||RHN43550.1 putative small auxin-up RNA [Medicago truncatula]	OX326964.1	OX326964	627	0	Medicago arabica genome assembly, chromosome: 1	K14488	SAUR	SAUR family protein	http://www.genome.jp/dbget-bin/www_bget?ko:K14488	Q9LTV3	153	2.34e-11	Auxin-responsive protein SAUR72 OS=Arabidopsis thaliana OX=3702 GN=SAUR72 PE=1 SV=1	PF02519	Auxin responsive protein	GO:0009733	response to auxin	--	--	--	--	--	--
Cluster-13543.8145	GO:0009739	response to hormone	-1.1773	883	XP_003630625.1	0	754	3.01e-99	auxin-induced protein 6B [Medicago truncatula]||AET05101.1 SAUR-like auxin-responsive family protein [Medicago truncatula]||RHN43550.1 putative small auxin-up RNA [Medicago truncatula]	OX326964.1	OX326964	627	0	Medicago arabica genome assembly, chromosome: 1	K14488	SAUR	SAUR family protein	http://www.genome.jp/dbget-bin/www_bget?ko:K14488	Q9LTV3	153	2.34e-11	Auxin-responsive protein SAUR72 OS=Arabidopsis thaliana OX=3702 GN=SAUR72 PE=1 SV=1	PF02519	Auxin responsive protein	GO:0009733	response to auxin	--	--	--	--	--	--
Cluster-13543.35283	GO:0032502	developmental process	-1.1661	3605	XP_024630953.1	0	2330	0	metal-nicotianamine transporter YSL3-like isoform X3 [Medicago truncatula]	AC149805.12	AC149805	1403	0	Medicago truncatula clone mth2-146o17, complete sequence	--	--	--	--	Q2EF88	1751	9.16e-231	Metal-nicotianamine transporter YSL3 OS=Arabidopsis thaliana OX=3702 GN=YSL3 PE=2 SV=1	PF03169	OPT oligopeptide transporter protein	--	--	GO:0035673	oligopeptide transmembrane transporter activity	--	--	--	--
Cluster-13543.35283	GO:0048856	anatomical structure development	-1.1661	3605	XP_024630953.1	0	2330	0	metal-nicotianamine transporter YSL3-like isoform X3 [Medicago truncatula]	AC149805.12	AC149805	1403	0	Medicago truncatula clone mth2-146o17, complete sequence	--	--	--	--	Q2EF88	1751	9.16e-231	Metal-nicotianamine transporter YSL3 OS=Arabidopsis thaliana OX=3702 GN=YSL3 PE=2 SV=1	PF03169	OPT oligopeptide transporter protein	--	--	GO:0035673	oligopeptide transmembrane transporter activity	--	--	--	--
Cluster-13543.35283	GO:0032502	multicellular organismal process	-1.1661	3605	XP_024630953.1	0	2330	0	metal-nicotianamine transporter YSL3-like isoform X3 [Medicago truncatula]	AC149805.12	AC149805	1403	0	Medicago truncatula clone mth2-146o17, complete sequence	--	--	--	--	Q2EF88	1751	9.16e-231	Metal-nicotianamine transporter YSL3 OS=Arabidopsis thaliana OX=3702 GN=YSL3 PE=2 SV=1	PF03169	OPT oligopeptide transporter protein	--	--	GO:0035673	oligopeptide transmembrane transporter activity	--	--	--	--
Cluster-13543.58132	GO:0032502	developmental process	-1.1454	2991	XP_024629098.1	0	2259	2.28e-301	kinesin-like protein KIN-12A isoform X1 [Medicago truncatula]	OX326964.1	OX326964	2541	0	Medicago arabica genome assembly, chromosome: 1	K10400	KIF15	kinesin family member 15	http://www.genome.jp/dbget-bin/www_bget?ko:K10400	Q8L7Y8	813	4.07e-90	Kinesin-like protein KIN-12B OS=Arabidopsis thaliana OX=3702 GN=KIN12B PE=1 SV=1	PF07989	Centrosomin N-terminal motif 1	--	--	--	--	GO:0005815	microtubule organizing center	--	--
Cluster-13543.58132	GO:0048856	anatomical structure development	-1.1454	2991	XP_024629098.1	0	2259	2.28e-301	kinesin-like protein KIN-12A isoform X1 [Medicago truncatula]	OX326964.1	OX326964	2541	0	Medicago arabica genome assembly, chromosome: 1	K10400	KIF15	kinesin family member 15	http://www.genome.jp/dbget-bin/www_bget?ko:K10400	Q8L7Y8	813	4.07e-90	Kinesin-like protein KIN-12B OS=Arabidopsis thaliana OX=3702 GN=KIN12B PE=1 SV=1	PF07989	Centrosomin N-terminal motif 1	--	--	--	--	GO:0005815	microtubule organizing center	--	--
Cluster-13543.58132	GO:0032524	multicellular organismal process	-1.1454	2991	XP_024629098.1	0	2259	2.28e-301	kinesin-like protein KIN-12A isoform X1 [Medicago truncatula]	OX326964.1	OX326964	2541	0	Medicago arabica genome assembly, chromosome: 1	K10400	KIF15	kinesin family member 15	http://www.genome.jp/dbget-bin/www_bget?ko:K10400	Q8L7Y8	813	4.07e-90	Kinesin-like protein KIN-12B OS=Arabidopsis thaliana OX=3702 GN=KIN12B PE=1 SV=1	PF07989	Centrosomin N-terminal motif 1	--	--	--	--	GO:0005815	microtubule organizing center	--	--
Cluster-13543.49329	GO:0010043	response to organic substance	-1.091	1473	XP_024627905.1	0	1343	4.87e-184	tetraspanin-10 [Medicago truncatula]||RHN43316.1 putative tetraspanin/Peripherin [Medicago truncatula]	XM_024772137.2	XM_024772137	1194	0	PREDICTED: Medicago truncatula tetraspanin-10 (LOC25502034), mRNA	--	--	--	--	F4I214	946	4.65e-125	Tetraspanin-10 OS=Arabidopsis thaliana OX=3702 GN=TET10 PE=2 SV=1	PF03600//PF03595//PF00335//PF12679	Citrate transporter//Voltage-dependent anion channel//Tetraspanin family//ABC-2 family transporter protein	GO:0055085	transmembrane transport	GO:0140359	ABC-type transporter activity	--	--	--	--
Cluster-13543.49329	GO:0009732	response to hormone	-1.091	1473	XP_024627905.1	0	1343	4.87e-184	tetraspanin-10 [Medicago truncatula]||RHN43316.1 putative tetraspanin/Peripherin [Medicago truncatula]	XM_024772137.2	XM_024772137	1194	0	PREDICTED: Medicago truncatula tetraspanin-10 (LOC25502034), mRNA	--	--	--	--	F4I214	946	4.65e-125	Tetraspanin-10 OS=Arabidopsis thaliana OX=3702 GN=TET10 PE=2 SV=1	PF03600//PF03595//PF00335//PF12679	Citrate transporter//Voltage-dependent anion channel//Tetraspanin family//ABC-2 family transporter protein	GO:0055085	transmembrane transport	GO:0140359	ABC-type transporter activity	--	--	--	--
Cluster-13543.10431	GO:0010063	response to organic substance	-1.0516	2444	RHN68934.1	0	2972	0	putative protein kinase RLK-Pelle-LysM family [Medicago truncatula]	CU024864.5	CU024864	1878	0	M.truncatula DNA sequence from clone MTH2-9F11 on chromosome 3, complete sequence	--	--	--	--	O22808	1465	4.09e-193	Protein LYK5 OS=Arabidopsis thaliana OX=3702 GN=LYK5 PE=2 SV=1	PF07714//PF00069	Protein tyrosine and serine/threonine kinase//Protein kinase domain	GO:0006468	protein phosphorylation	GO:0004672//GO:0005524	protein kinase activity//ATP binding	--	--	--	--
Cluster-13543.20525	GO:0032502	developmental process	1.0352	1005	GAU36445.1	0	186	4.86e-14	hypothetical protein TSUD_19790 [Trifolium subterraneum]	OX326968.1	OX326968	216	3.21598e-107	Medicago arabica genome assembly, chromosome: 5	--	--	--	--	Q0WMY5	162	7.01e-11	Pentatricopeptide repeat-containing protein At5g04810, chloroplastic OS=Arabidopsis thaliana OX=3702 GN=PPR4 PE=1 SV=1	--	--	--	--	--	--	--	--	--	--
Cluster-13543.25715	GO:0032502	developmental process	1.0352	867	KEH24981.1	0	462	2.27e-54	PCF11P-related protein [Medicago truncatula]	XM_013595485.2	XM_013595485	455	0	PREDICTED: Medicago truncatula polyadenylation and cleavage factor homolog 4 (LOC25495279), mRNA	--	--	--	--	Q0WPF2	374	4.96e-39	Polyadenylation and cleavage factor homolog 4 OS=Arabidopsis thaliana OX=3702 GN=PCFS4 PE=1 SV=1	--	--	--	--	--	--	--	--	--	--
Cluster-13543.20525	GO:0048856	anatomical structure development	1.0352	1005	GAU36445.1	0	186	4.86e-14	hypothetical protein TSUD_19790 [Trifolium subterraneum]	OX326968.1	OX326968	216	3.21598e-107	Medicago arabica genome assembly, chromosome: 5	--	--	--	--	Q0WMY5	162	7.01e-11	Pentatricopeptide repeat-containing protein At5g04810, chloroplastic OS=Arabidopsis thaliana OX=3702 GN=PPR4 PE=1 SV=1	--	--	--	--	--	--	--	--	--	--
Cluster-13543.25715	GO:0048856	anatomical structure development	1.0352	867	KEH24981.1	0	462	2.27e-54	PCF11P-related protein [Medicago truncatula]	XM_013595485.2	XM_013595485	455	0	PREDICTED: Medicago truncatula polyadenylation and cleavage factor homolog 4 (LOC25495279), mRNA	--	--	--	--	Q0WPF2	374	4.96e-39	Polyadenylation and cleavage factor homolog 4 OS=Arabidopsis thaliana OX=3702 GN=PCFS4 PE=1 SV=1	--	--	--	--	--	--	--	--	--	--
Cluster-13543.20525	GO:0032504	multicellular organismal process	1.0352	1005	GAU36445.1	0	186	4.86e-14	hypothetical protein TSUD_19790 [Trifolium subterraneum]	OX326968.1	OX326968	216	3.21598e-107	Medicago arabica genome assembly, chromosome: 5	--	--	--	--	Q0WMY5	162	7.01e-11	Pentatricopeptide repeat-containing protein At5g04810, chloroplastic OS=Arabidopsis thaliana OX=3702 GN=PPR4 PE=1 SV=1	--	--	--	--	--	--	--	--	--	--
Cluster-13543.25715	GO:0032512	multicellular organismal process	1.0352	867	KEH24981.1	0	462	2.27e-54	PCF11P-related protein [Medicago truncatula]	XM_013595485.2	XM_013595485	455	0	PREDICTED: Medicago truncatula polyadenylation and cleavage factor homolog 4 (LOC25495279), mRNA	--	--	--	--	Q0WPF2	374	4.96e-39	Polyadenylation and cleavage factor homolog 4 OS=Arabidopsis thaliana OX=3702 GN=PCFS4 PE=1 SV=1	--	--	--	--	--	--	--	--	--	--
Cluster-13543.45809	GO:0032502	developmental process	1.0616	3192	KEH24311.1	0	1981	1.44e-267	glutamate carboxypeptidase, putative [Medicago truncatula]	XM_024770321.2	XM_024770321	1118	0	PREDICTED: Medicago truncatula probable glutamate carboxypeptidase AMP1 (LOC25499543), transcript variant X2, mRNA	K01301	NAALAD	N-acetylated-alpha-linked acidic dipeptidase	http://www.genome.jp/dbget-bin/www_bget?ko:K01301	Q9M1S8	1062	1.08e-129	Probable glutamate carboxypeptidase AMP1 OS=Arabidopsis thaliana OX=3702 GN=AMP1 PE=1 SV=3	PF08918//PF04272//PF05083	PhoQ Sensor//Phospholamban//LST-1 protein	GO:0000902//GO:0016310//GO:0018106//GO:0006955//GO:0000160//GO:1901894	cell morphogenesis//phosphorylation//peptidyl-histidine phosphorylation//immune response//phosphorelay signal transduction system//regulation of ATPase-coupled calcium transmembrane transporter activity	GO:0046872//GO:0042030//GO:0004673//GO:0005524	metal ion binding//ATPase inhibitor activity//protein histidine kinase activity//ATP binding	GO:0009365//GO:0016020	protein histidine kinase complex//membrane	KOG2195	Transferrin receptor and related proteins containing the protease-associated (PA) domain
Cluster-13543.45809	GO:0048856	anatomical structure development	1.0616	3192	KEH24311.1	0	1981	1.44e-267	glutamate carboxypeptidase, putative [Medicago truncatula]	XM_024770321.2	XM_024770321	1118	0	PREDICTED: Medicago truncatula probable glutamate carboxypeptidase AMP1 (LOC25499543), transcript variant X2, mRNA	K01301	NAALAD	N-acetylated-alpha-linked acidic dipeptidase	http://www.genome.jp/dbget-bin/www_bget?ko:K01301	Q9M1S8	1062	1.08e-129	Probable glutamate carboxypeptidase AMP1 OS=Arabidopsis thaliana OX=3702 GN=AMP1 PE=1 SV=3	PF08918//PF04272//PF05083	PhoQ Sensor//Phospholamban//LST-1 protein	GO:0000902//GO:0016310//GO:0018106//GO:0006955//GO:0000160//GO:1901894	cell morphogenesis//phosphorylation//peptidyl-histidine phosphorylation//immune response//phosphorelay signal transduction system//regulation of ATPase-coupled calcium transmembrane transporter activity	GO:0046872//GO:0042030//GO:0004673//GO:0005524	metal ion binding//ATPase inhibitor activity//protein histidine kinase activity//ATP binding	GO:0009365//GO:0016020	protein histidine kinase complex//membrane	KOG2195	Transferrin receptor and related proteins containing the protease-associated (PA) domain
Cluster-13543.45809	GO:0032526	multicellular organismal process	1.0616	3192	KEH24311.1	0	1981	1.44e-267	glutamate carboxypeptidase, putative [Medicago truncatula]	XM_024770321.2	XM_024770321	1118	0	PREDICTED: Medicago truncatula probable glutamate carboxypeptidase AMP1 (LOC25499543), transcript variant X2, mRNA	K01301	NAALAD	N-acetylated-alpha-linked acidic dipeptidase	http://www.genome.jp/dbget-bin/www_bget?ko:K01301	Q9M1S8	1062	1.08e-129	Probable glutamate carboxypeptidase AMP1 OS=Arabidopsis thaliana OX=3702 GN=AMP1 PE=1 SV=3	PF08918//PF04272//PF05083	PhoQ Sensor//Phospholamban//LST-1 protein	GO:0000902//GO:0016310//GO:0018106//GO:0006955//GO:0000160//GO:1901894	cell morphogenesis//phosphorylation//peptidyl-histidine phosphorylation//immune response//phosphorelay signal transduction system//regulation of ATPase-coupled calcium transmembrane transporter activity	GO:0046872//GO:0042030//GO:0004673//GO:0005524	metal ion binding//ATPase inhibitor activity//protein histidine kinase activity//ATP binding	GO:0009365//GO:0016020	protein histidine kinase complex//membrane	KOG2195	Transferrin receptor and related proteins containing the protease-associated (PA) domain
Cluster-13543.42712	GO:0010075	response to organic substance	1.1178	2820	KOM44629.1	0	169	7.85e-12	hypothetical protein LR48_Vigan05g223400 [Vigna angularis]	AC202363.15	AC202363	723	0	Medicago truncatula clone mth2-64j15, complete sequence	--	--	--	--	F4I171	137	6.42e-07	Mediator of RNA polymerase II transcription subunit 15a OS=Arabidopsis thaliana OX=3702 GN=MED15A PE=1 SV=1	--	--	--	--	--	--	--	--	--	--
Cluster-13543.2635	GO:0010047	response to organic substance	1.1376	2174	XP_003602071.2	0	545	6.21e-62	two-component response regulator ARR17 isoform X1 [Medicago truncatula]||ACJ86005.1 unknown [Medicago truncatula]||AES72322.2 two-component response regulator ARR3-like protein [Medicago truncatula]||AFK34976.1 unknown [Medicago truncatula]||RHN69446.1 putative response regulator and transcription factor RR-A-type family [Medicago truncatula]	XM_003602023.4	XM_003602023	573	0	PREDICTED: Medicago truncatula two-component response regulator ARR17 (LOC11427812), transcript variant X1, mRNA	K14492	ARR-A	two-component response regulator ARR-A family	http://www.genome.jp/dbget-bin/www_bget?ko:K14492	O80365	268	3.52e-25	Two-component response regulator ARR8 OS=Arabidopsis thaliana OX=3702 GN=ARR8 PE=1 SV=1	PF00072	Response regulator receiver domain	GO:0000160	phosphorelay signal transduction system	--	--	--	--	--	--
Cluster-13543.2635	GO:0009736	response to hormone	1.1376	2174	XP_003602071.2	0	545	6.21e-62	two-component response regulator ARR17 isoform X1 [Medicago truncatula]||ACJ86005.1 unknown [Medicago truncatula]||AES72322.2 two-component response regulator ARR3-like protein [Medicago truncatula]||AFK34976.1 unknown [Medicago truncatula]||RHN69446.1 putative response regulator and transcription factor RR-A-type family [Medicago truncatula]	XM_003602023.4	XM_003602023	573	0	PREDICTED: Medicago truncatula two-component response regulator ARR17 (LOC11427812), transcript variant X1, mRNA	K14492	ARR-A	two-component response regulator ARR-A family	http://www.genome.jp/dbget-bin/www_bget?ko:K14492	O80365	268	3.52e-25	Two-component response regulator ARR8 OS=Arabidopsis thaliana OX=3702 GN=ARR8 PE=1 SV=1	PF00072	Response regulator receiver domain	GO:0000160	phosphorelay signal transduction system	--	--	--	--	--	--
Cluster-13543.27633	GO:0010048	response to organic substance	1.1654	2909	ACJ85483.1	0	542	5.07e-60	unknown, partial [Medicago truncatula]	OX326965.1	OX326965	918	0	Medicago arabica genome assembly, chromosome: 2	K01070	frmB, ESD, fghA	S-formylglutathione hydrolase	http://www.genome.jp/dbget-bin/www_bget?ko:K01070	Q8LAS8	421	9.01e-45	S-formylglutathione hydrolase OS=Arabidopsis thaliana OX=3702 GN=SFGH PE=1 SV=2	--	--	--	--	--	--	--	--	KOG3101	Esterase D
Cluster-13543.21249	GO:0032502	developmental process	1.2093	2161	BAA76425.1	0	276	1.59e-25	bZIP DNA binding protein, partial [Cicer arietinum]	OX326966.1	OX326966	301	3.94781e-154	Medicago arabica genome assembly, chromosome: 3	--	--	--	--	Q8H1F0	260	3.42e-22	bZIP transcription factor 29 OS=Arabidopsis thaliana OX=3702 GN=BZIP29 PE=2 SV=1	PF00170//PF07716//PF03131	bZIP transcription factor//Basic region leucine zipper//bZIP Maf transcription factor	GO:0006355	regulation of DNA-templated transcription	GO:0003677//GO:0003700	DNA binding//DNA-binding transcription factor activity	GO:0005667	transcription regulator complex	--	--
Cluster-13543.21249	GO:0048856	anatomical structure development	1.2093	2161	BAA76425.1	0	276	1.59e-25	bZIP DNA binding protein, partial [Cicer arietinum]	OX326966.1	OX326966	301	3.94781e-154	Medicago arabica genome assembly, chromosome: 3	--	--	--	--	Q8H1F0	260	3.42e-22	bZIP transcription factor 29 OS=Arabidopsis thaliana OX=3702 GN=BZIP29 PE=2 SV=1	PF00170//PF07716//PF03131	bZIP transcription factor//Basic region leucine zipper//bZIP Maf transcription factor	GO:0006355	regulation of DNA-templated transcription	GO:0003677//GO:0003700	DNA binding//DNA-binding transcription factor activity	GO:0005667	transcription regulator complex	--	--
Cluster-13543.21249	GO:0032553	multicellular organismal process	1.2093	2161	BAA76425.1	0	276	1.59e-25	bZIP DNA binding protein, partial [Cicer arietinum]	OX326966.1	OX326966	301	3.94781e-154	Medicago arabica genome assembly, chromosome: 3	--	--	--	--	Q8H1F0	260	3.42e-22	bZIP transcription factor 29 OS=Arabidopsis thaliana OX=3702 GN=BZIP29 PE=2 SV=1	PF00170//PF07716//PF03131	bZIP transcription factor//Basic region leucine zipper//bZIP Maf transcription factor	GO:0006355	regulation of DNA-templated transcription	GO:0003677//GO:0003700	DNA binding//DNA-binding transcription factor activity	GO:0005667	transcription regulator complex	--	--
Cluster-13543.46957	GO:0032502	developmental process	1.2166	1900	KAJ1391020.1	0	331	3.57e-29	Protein kinase domain [Sesbania bispinosa]	AC121237.19	AC121237	238	3.63897e-119	Medicago truncatula clone mth2-22g11, complete sequence	K20717	YDA	mitogen-activated protein kinase kinase kinase YODA	http://www.genome.jp/dbget-bin/www_bget?ko:K20717	Q9CAD5	216	1.14e-16	Mitogen-activated protein kinase kinase kinase YODA OS=Arabidopsis thaliana OX=3702 GN=YDA PE=1 SV=1	PF07782//PF00069	DC-STAMP-like protein//Protein kinase domain	GO:0006468	protein phosphorylation	GO:0004672//GO:0005524	protein kinase activity//ATP binding	--	--	--	--
Cluster-13543.46957	GO:0048856	anatomical structure development	1.2166	1900	KAJ1391020.1	0	331	3.57e-29	Protein kinase domain [Sesbania bispinosa]	AC121237.19	AC121237	238	3.63897e-119	Medicago truncatula clone mth2-22g11, complete sequence	K20717	YDA	mitogen-activated protein kinase kinase kinase YODA	http://www.genome.jp/dbget-bin/www_bget?ko:K20717	Q9CAD5	216	1.14e-16	Mitogen-activated protein kinase kinase kinase YODA OS=Arabidopsis thaliana OX=3702 GN=YDA PE=1 SV=1	PF07782//PF00069	DC-STAMP-like protein//Protein kinase domain	GO:0006468	protein phosphorylation	GO:0004672//GO:0005524	protein kinase activity//ATP binding	--	--	--	--
Cluster-13543.46957	GO:0032537	multicellular organismal process	1.2166	1900	KAJ1391020.1	0	331	3.57e-29	Protein kinase domain [Sesbania bispinosa]	AC121237.19	AC121237	238	3.63897e-119	Medicago truncatula clone mth2-22g11, complete sequence	K20717	YDA	mitogen-activated protein kinase kinase kinase YODA	http://www.genome.jp/dbget-bin/www_bget?ko:K20717	Q9CAD5	216	1.14e-16	Mitogen-activated protein kinase kinase kinase YODA OS=Arabidopsis thaliana OX=3702 GN=YDA PE=1 SV=1	PF07782//PF00069	DC-STAMP-like protein//Protein kinase domain	GO:0006468	protein phosphorylation	GO:0004672//GO:0005524	protein kinase activity//ATP binding	--	--	--	--
Cluster-13543.9333	GO:0010052	response to organic substance	1.3206	2501	XP_039690939.1	0	253	3.9e-23	transcription factor PRE5 [Medicago truncatula]||XP_050908630.1 transcription factor PRE5-like [Pisum sativum]||KEH24995.1 transcription factor [Medicago truncatula]||RHN50033.1 putative transcription factor bHLH family [Medicago truncatula]	OX326966.1	OX326966	417	0	Medicago arabica genome assembly, chromosome: 3	--	--	--	--	Q9LJX1	200	1.59e-17	Transcription factor PRE5 OS=Arabidopsis thaliana OX=3702 GN=PRE5 PE=1 SV=1	--	--	--	--	--	--	--	--	--	--
Cluster-13543.9333	GO:0009740	response to hormone	1.3206	2501	XP_039690939.1	0	253	3.9e-23	transcription factor PRE5 [Medicago truncatula]||XP_050908630.1 transcription factor PRE5-like [Pisum sativum]||KEH24995.1 transcription factor [Medicago truncatula]||RHN50033.1 putative transcription factor bHLH family [Medicago truncatula]	OX326966.1	OX326966	417	0	Medicago arabica genome assembly, chromosome: 3	--	--	--	--	Q9LJX1	200	1.59e-17	Transcription factor PRE5 OS=Arabidopsis thaliana OX=3702 GN=PRE5 PE=1 SV=1	--	--	--	--	--	--	--	--	--	--
Cluster-13543.3845	GO:0032502	developmental process	1.3889	2535	XP_013466883.1	0	2415	0	abscisic acid 8'-hydroxylase 2 [Medicago truncatula]||KEH40924.1 cytochrome P450 family ABA 8'-hydroxylase [Medicago truncatula]||RHN78335.1 putative (+)-abscisic acid 8'-hydroxylase [Medicago truncatula]	XM_013611429.3	XM_013611429	1680	0	PREDICTED: Medicago truncatula abscisic acid 8'-hydroxylase 2 (LOC25482830), mRNA	K09843	CYP707A	(+)-abscisic acid 8'-hydroxylase	http://www.genome.jp/dbget-bin/www_bget?ko:K09843	O81077	1581	6.65e-213	Abscisic acid 8'-hydroxylase 2 OS=Arabidopsis thaliana OX=3702 GN=CYP707A2 PE=2 SV=1	PF00067	Cytochrome P450	--	--	GO:0004497//GO:0020037//GO:0016705//GO:0005506	monooxygenase activity//heme binding//oxidoreductase activity, acting on paired donors, with incorporation or reduction of molecular oxygen//iron ion binding	--	--	--	--
Cluster-13543.3845	GO:0048856	anatomical structure development	1.3889	2535	XP_013466883.1	0	2415	0	abscisic acid 8'-hydroxylase 2 [Medicago truncatula]||KEH40924.1 cytochrome P450 family ABA 8'-hydroxylase [Medicago truncatula]||RHN78335.1 putative (+)-abscisic acid 8'-hydroxylase [Medicago truncatula]	XM_013611429.3	XM_013611429	1680	0	PREDICTED: Medicago truncatula abscisic acid 8'-hydroxylase 2 (LOC25482830), mRNA	K09843	CYP707A	(+)-abscisic acid 8'-hydroxylase	http://www.genome.jp/dbget-bin/www_bget?ko:K09843	O81077	1581	6.65e-213	Abscisic acid 8'-hydroxylase 2 OS=Arabidopsis thaliana OX=3702 GN=CYP707A2 PE=2 SV=1	PF00067	Cytochrome P450	--	--	GO:0004497//GO:0020037//GO:0016705//GO:0005506	monooxygenase activity//heme binding//oxidoreductase activity, acting on paired donors, with incorporation or reduction of molecular oxygen//iron ion binding	--	--	--	--
Cluster-13543.3845	GO:0032541	multicellular organismal process	1.3889	2535	XP_013466883.1	0	2415	0	abscisic acid 8'-hydroxylase 2 [Medicago truncatula]||KEH40924.1 cytochrome P450 family ABA 8'-hydroxylase [Medicago truncatula]||RHN78335.1 putative (+)-abscisic acid 8'-hydroxylase [Medicago truncatula]	XM_013611429.3	XM_013611429	1680	0	PREDICTED: Medicago truncatula abscisic acid 8'-hydroxylase 2 (LOC25482830), mRNA	K09843	CYP707A	(+)-abscisic acid 8'-hydroxylase	http://www.genome.jp/dbget-bin/www_bget?ko:K09843	O81077	1581	6.65e-213	Abscisic acid 8'-hydroxylase 2 OS=Arabidopsis thaliana OX=3702 GN=CYP707A2 PE=2 SV=1	PF00067	Cytochrome P450	--	--	GO:0004497//GO:0020037//GO:0016705//GO:0005506	monooxygenase activity//heme binding//oxidoreductase activity, acting on paired donors, with incorporation or reduction of molecular oxygen//iron ion binding	--	--	--	--
Cluster-13543.44055	GO:0032502	developmental process	1.4232	2913	AKO69721.1	0	694	1.82e-80	heat shock protein 90, partial [Capparis spinosa]	CT009615.13	CT009615	634	0	M.truncatula DNA sequence from clone MTH2-39A22 on chromosome 3, complete sequence	K04079	HSP90A, htpG	molecular chaperone HtpG	http://www.genome.jp/dbget-bin/www_bget?ko:K04079	P55737	691	2.24e-77	Heat shock protein 90-2 OS=Arabidopsis thaliana OX=3702 GN=HSP90-2 PE=1 SV=1	PF06072//PF00183	Alphaherpesvirus tegument protein US9//Hsp90 protein	GO:0006457//GO:0075733	protein folding//intracellular transport of virus	GO:0051082//GO:0005524//GO:0016887	unfolded protein binding//ATP binding//ATP hydrolysis activity	--	--	KOG0019	Molecular chaperone (HSP90 family)
Cluster-13543.44055	GO:0048856	anatomical structure development	1.4232	2913	AKO69721.1	0	694	1.82e-80	heat shock protein 90, partial [Capparis spinosa]	CT009615.13	CT009615	634	0	M.truncatula DNA sequence from clone MTH2-39A22 on chromosome 3, complete sequence	K04079	HSP90A, htpG	molecular chaperone HtpG	http://www.genome.jp/dbget-bin/www_bget?ko:K04079	P55737	691	2.24e-77	Heat shock protein 90-2 OS=Arabidopsis thaliana OX=3702 GN=HSP90-2 PE=1 SV=1	PF06072//PF00183	Alphaherpesvirus tegument protein US9//Hsp90 protein	GO:0006457//GO:0075733	protein folding//intracellular transport of virus	GO:0051082//GO:0005524//GO:0016887	unfolded protein binding//ATP binding//ATP hydrolysis activity	--	--	KOG0019	Molecular chaperone (HSP90 family)
Cluster-13543.44055	GO:0032560	multicellular organismal process	1.4232	2913	AKO69721.1	0	694	1.82e-80	heat shock protein 90, partial [Capparis spinosa]	CT009615.13	CT009615	634	0	M.truncatula DNA sequence from clone MTH2-39A22 on chromosome 3, complete sequence	K04079	HSP90A, htpG	molecular chaperone HtpG	http://www.genome.jp/dbget-bin/www_bget?ko:K04079	P55737	691	2.24e-77	Heat shock protein 90-2 OS=Arabidopsis thaliana OX=3702 GN=HSP90-2 PE=1 SV=1	PF06072//PF00183	Alphaherpesvirus tegument protein US9//Hsp90 protein	GO:0006457//GO:0075733	protein folding//intracellular transport of virus	GO:0051082//GO:0005524//GO:0016887	unfolded protein binding//ATP binding//ATP hydrolysis activity	--	--	KOG0019	Molecular chaperone (HSP90 family)
Cluster-13543.27185	GO:0032502	developmental process	1.4279	2937	KAE9609133.1	0	177	3.86e-10	putative transcription factor & lipid binding HD-SAD family [Lupinus albus]	OX326968.1	OX326968	386	0	Medicago arabica genome assembly, chromosome: 5	--	--	--	--	Q39123	148	2.96e-08	Homeobox-leucine zipper protein ATHB-8 OS=Arabidopsis thaliana OX=3702 GN=ATHB-8 PE=1 SV=1	--	--	--	--	--	--	--	--	--	--
Cluster-13543.27185	GO:0048856	anatomical structure development	1.4279	2937	KAE9609133.1	0	177	3.86e-10	putative transcription factor & lipid binding HD-SAD family [Lupinus albus]	OX326968.1	OX326968	386	0	Medicago arabica genome assembly, chromosome: 5	--	--	--	--	Q39123	148	2.96e-08	Homeobox-leucine zipper protein ATHB-8 OS=Arabidopsis thaliana OX=3702 GN=ATHB-8 PE=1 SV=1	--	--	--	--	--	--	--	--	--	--
Cluster-13543.27185	GO:0032520	multicellular organismal process	1.4279	2937	KAE9609133.1	0	177	3.86e-10	putative transcription factor & lipid binding HD-SAD family [Lupinus albus]	OX326968.1	OX326968	386	0	Medicago arabica genome assembly, chromosome: 5	--	--	--	--	Q39123	148	2.96e-08	Homeobox-leucine zipper protein ATHB-8 OS=Arabidopsis thaliana OX=3702 GN=ATHB-8 PE=1 SV=1	--	--	--	--	--	--	--	--	--	--
Cluster-13543.27185	GO:0010069	response to organic substance	1.4279	2937	KAE9609133.1	0	177	3.86e-10	putative transcription factor & lipid binding HD-SAD family [Lupinus albus]	OX326968.1	OX326968	386	0	Medicago arabica genome assembly, chromosome: 5	--	--	--	--	Q39123	148	2.96e-08	Homeobox-leucine zipper protein ATHB-8 OS=Arabidopsis thaliana OX=3702 GN=ATHB-8 PE=1 SV=1	--	--	--	--	--	--	--	--	--	--
Cluster-13543.27185	GO:0009752	response to hormone	1.4279	2937	KAE9609133.1	0	177	3.86e-10	putative transcription factor & lipid binding HD-SAD family [Lupinus albus]	OX326968.1	OX326968	386	0	Medicago arabica genome assembly, chromosome: 5	--	--	--	--	Q39123	148	2.96e-08	Homeobox-leucine zipper protein ATHB-8 OS=Arabidopsis thaliana OX=3702 GN=ATHB-8 PE=1 SV=1	--	--	--	--	--	--	--	--	--	--
Cluster-13543.46818	GO:0032502	developmental process	1.4889	2239	KAI5403481.1	0	324	5.32e-29	variant 2, xyloglucan glycosyltransferase 5 [Pisum sativum]	OX326965.1	OX326965	792	0	Medicago arabica genome assembly, chromosome: 2	--	--	--	--	Q9SJA2	254	3.35e-21	Probable xyloglucan glycosyltransferase 8 OS=Arabidopsis thaliana OX=3702 GN=CSLC8 PE=2 SV=1	PF11395	Betacoronavirus NS7B protein	--	--	--	--	--	--	--	--
Cluster-13543.46818	GO:0048856	anatomical structure development	1.4889	2239	KAI5403481.1	0	324	5.32e-29	variant 2, xyloglucan glycosyltransferase 5 [Pisum sativum]	OX326965.1	OX326965	792	0	Medicago arabica genome assembly, chromosome: 2	--	--	--	--	Q9SJA2	254	3.35e-21	Probable xyloglucan glycosyltransferase 8 OS=Arabidopsis thaliana OX=3702 GN=CSLC8 PE=2 SV=1	PF11395	Betacoronavirus NS7B protein	--	--	--	--	--	--	--	--
Cluster-13543.46818	GO:0032540	multicellular organismal process	1.4889	2239	KAI5403481.1	0	324	5.32e-29	variant 2, xyloglucan glycosyltransferase 5 [Pisum sativum]	OX326965.1	OX326965	792	0	Medicago arabica genome assembly, chromosome: 2	--	--	--	--	Q9SJA2	254	3.35e-21	Probable xyloglucan glycosyltransferase 8 OS=Arabidopsis thaliana OX=3702 GN=CSLC8 PE=2 SV=1	PF11395	Betacoronavirus NS7B protein	--	--	--	--	--	--	--	--
Cluster-13543.38456	GO:0032502	developmental process	1.4989	3029	XP_003596576.1	0	3615	0	formin-like protein 5 [Medicago truncatula]||AES66827.1 formin-like 2 domain protein [Medicago truncatula]||RHN75259.1 putative formin, FH2 domain-containing protein [Medicago truncatula]	XM_003596528.4	XM_003596528	2572	0	PREDICTED: Medicago truncatula formin-like protein 5 (LOC11407115), mRNA	--	--	--	--	Q94B77	1492	2.46e-191	Formin-like protein 5 OS=Arabidopsis thaliana OX=3702 GN=FH5 PE=2 SV=2	PF06682	SOCE-associated regulatory factor of calcium homoeostasis	GO:2001256	regulation of store-operated calcium entry	--	--	GO:0030176	obsolete integral component of endoplasmic reticulum membrane	--	--
Cluster-13543.38456	GO:0048856	anatomical structure development	1.4989	3029	XP_003596576.1	0	3615	0	formin-like protein 5 [Medicago truncatula]||AES66827.1 formin-like 2 domain protein [Medicago truncatula]||RHN75259.1 putative formin, FH2 domain-containing protein [Medicago truncatula]	XM_003596528.4	XM_003596528	2572	0	PREDICTED: Medicago truncatula formin-like protein 5 (LOC11407115), mRNA	--	--	--	--	Q94B77	1492	2.46e-191	Formin-like protein 5 OS=Arabidopsis thaliana OX=3702 GN=FH5 PE=2 SV=2	PF06682	SOCE-associated regulatory factor of calcium homoeostasis	GO:2001256	regulation of store-operated calcium entry	--	--	GO:0030176	obsolete integral component of endoplasmic reticulum membrane	--	--
Cluster-13543.38456	GO:0032530	multicellular organismal process	1.4989	3029	XP_003596576.1	0	3615	0	formin-like protein 5 [Medicago truncatula]||AES66827.1 formin-like 2 domain protein [Medicago truncatula]||RHN75259.1 putative formin, FH2 domain-containing protein [Medicago truncatula]	XM_003596528.4	XM_003596528	2572	0	PREDICTED: Medicago truncatula formin-like protein 5 (LOC11407115), mRNA	--	--	--	--	Q94B77	1492	2.46e-191	Formin-like protein 5 OS=Arabidopsis thaliana OX=3702 GN=FH5 PE=2 SV=2	PF06682	SOCE-associated regulatory factor of calcium homoeostasis	GO:2001256	regulation of store-operated calcium entry	--	--	GO:0030176	obsolete integral component of endoplasmic reticulum membrane	--	--
Cluster-13543.17162	GO:0032508	multicellular organismal process	1.514	1344	RHN62552.1	0	835	2.56e-104	putative non-specific serine/threonine protein kinase [Medicago truncatula]	XM_039832776.1	XM_039832776	335	3.05936e-173	PREDICTED: Medicago truncatula uncharacterized LOC11411809 (LOC11411809), mRNA	--	--	--	--	Q9ZT07	317	6.03e-30	G-type lectin S-receptor-like serine/threonine-protein kinase RKS1 OS=Arabidopsis thaliana OX=3702 GN=RKS1 PE=3 SV=3	PF12513	Mitochondrial degradasome RNA helicase subunit C terminal	--	--	GO:0016817	hydrolase activity, acting on acid anhydrides	--	--	--	--
Cluster-13543.51451	GO:0032506	multicellular organismal process	1.519	1661	XP_027186237.1	0	1891	2.55e-257	G-type lectin S-receptor-like serine/threonine-protein kinase At1g11300 [Cicer arietinum]	OX326969.1	OX326969	1033	0	Medicago arabica genome assembly, chromosome: 6	--	--	--	--	Q9SXB4	903	6.71e-111	G-type lectin S-receptor-like serine/threonine-protein kinase At1g11300 OS=Arabidopsis thaliana OX=3702 GN=At1g11300 PE=2 SV=1	PF00954	S-locus glycoprotein domain	GO:0048544	recognition of pollen	--	--	--	--	--	--
Cluster-13543.49723	GO:0032502	developmental process	1.6806	1110	XP_052189879.1	0	154	3.6e-10	rab escort protein 1-like [Diospyros lotus]	AC123596.13	AC123596	688	0	Medicago truncatula clone mth1-17n5, complete sequence	K23460	CHM, CHML	Rab proteins geranylgeranyltransferase component A	http://www.genome.jp/dbget-bin/www_bget?ko:K23460	Q8LLD4	131	5.33e-07	Rab escort protein 1 OS=Arabidopsis thaliana OX=3702 GN=REP PE=1 SV=2	--	--	--	--	--	--	--	--	--	--
Cluster-13543.49723	GO:0048856	anatomical structure development	1.6806	1110	XP_052189879.1	0	154	3.6e-10	rab escort protein 1-like [Diospyros lotus]	AC123596.13	AC123596	688	0	Medicago truncatula clone mth1-17n5, complete sequence	K23460	CHM, CHML	Rab proteins geranylgeranyltransferase component A	http://www.genome.jp/dbget-bin/www_bget?ko:K23460	Q8LLD4	131	5.33e-07	Rab escort protein 1 OS=Arabidopsis thaliana OX=3702 GN=REP PE=1 SV=2	--	--	--	--	--	--	--	--	--	--
Cluster-13543.49723	GO:0032544	multicellular organismal process	1.6806	1110	XP_052189879.1	0	154	3.6e-10	rab escort protein 1-like [Diospyros lotus]	AC123596.13	AC123596	688	0	Medicago truncatula clone mth1-17n5, complete sequence	K23460	CHM, CHML	Rab proteins geranylgeranyltransferase component A	http://www.genome.jp/dbget-bin/www_bget?ko:K23460	Q8LLD4	131	5.33e-07	Rab escort protein 1 OS=Arabidopsis thaliana OX=3702 GN=REP PE=1 SV=2	--	--	--	--	--	--	--	--	--	--
Cluster-13543.30087	GO:0032502	developmental process	1.6809	576	XP_013461030.1	0	224	5.38e-20	uncharacterized protein At5g50100, chloroplastic [Medicago truncatula]||KEH35064.1 thiol-disulfide oxidoreductase DCC [Medicago truncatula]||RHN68810.1 putative thioredoxin-like protein [Medicago truncatula]	XM_013605576.3	XM_013605576	114	9.04574e-51	PREDICTED: Medicago truncatula uncharacterized protein At5g50100, chloroplastic (LOC25489553), mRNA	--	--	--	--	Q8W485	194	2.96e-17	Uncharacterized protein At5g50100, chloroplastic OS=Arabidopsis thaliana OX=3702 GN=At5g50100 PE=1 SV=1	PF03811	InsA N-terminal domain	GO:0006313	transposition, DNA-mediated	--	--	--	--	--	--
Cluster-13543.30087	GO:0048856	anatomical structure development	1.6809	576	XP_013461030.1	0	224	5.38e-20	uncharacterized protein At5g50100, chloroplastic [Medicago truncatula]||KEH35064.1 thiol-disulfide oxidoreductase DCC [Medicago truncatula]||RHN68810.1 putative thioredoxin-like protein [Medicago truncatula]	XM_013605576.3	XM_013605576	114	9.04574e-51	PREDICTED: Medicago truncatula uncharacterized protein At5g50100, chloroplastic (LOC25489553), mRNA	--	--	--	--	Q8W485	194	2.96e-17	Uncharacterized protein At5g50100, chloroplastic OS=Arabidopsis thaliana OX=3702 GN=At5g50100 PE=1 SV=1	PF03811	InsA N-terminal domain	GO:0006313	transposition, DNA-mediated	--	--	--	--	--	--
Cluster-13543.21999	GO:0032502	developmental process	1.6825	1754	RHN51373.1	0	2385	0	putative shikimate O-hydroxycinnamoyltransferase [Medicago truncatula]	XM_013596687.3	XM_013596687	1414	0	PREDICTED: Medicago truncatula BAHD acyltransferase DCR (LOC25496371), mRNA	K19747	DCR	BAHD acyltransferase	http://www.genome.jp/dbget-bin/www_bget?ko:K19747	Q9FF86	1458	4.08e-198	BAHD acyltransferase DCR OS=Arabidopsis thaliana OX=3702 GN=DCR PE=2 SV=1	--	--	--	--	--	--	--	--	--	--
Cluster-13543.21999	GO:0048856	anatomical structure development	1.6825	1754	RHN51373.1	0	2385	0	putative shikimate O-hydroxycinnamoyltransferase [Medicago truncatula]	XM_013596687.3	XM_013596687	1414	0	PREDICTED: Medicago truncatula BAHD acyltransferase DCR (LOC25496371), mRNA	K19747	DCR	BAHD acyltransferase	http://www.genome.jp/dbget-bin/www_bget?ko:K19747	Q9FF86	1458	4.08e-198	BAHD acyltransferase DCR OS=Arabidopsis thaliana OX=3702 GN=DCR PE=2 SV=1	--	--	--	--	--	--	--	--	--	--
Cluster-13543.35634	GO:0010045	response to organic substance	1.7088	2138	XP_013459437.1	0	371	3.72e-39	gibberellin-regulated protein 6 [Medicago truncatula]||AFK34043.1 unknown [Medicago truncatula]||KEH33468.1 gibberellin-regulated family protein [Medicago truncatula]||RHN66554.1 putative gibberellin regulated protein [Medicago truncatula]	OX326967.1	OX326967	423	0	Medicago arabica genome assembly, chromosome: 4	--	--	--	--	Q6NMQ7	322	5.31e-34	Gibberellin-regulated protein 6 OS=Arabidopsis thaliana OX=3702 GN=GASA6 PE=3 SV=1	--	--	--	--	--	--	--	--	--	--
Cluster-13543.35634	GO:0009734	response to hormone	1.7088	2138	XP_013459437.1	0	371	3.72e-39	gibberellin-regulated protein 6 [Medicago truncatula]||AFK34043.1 unknown [Medicago truncatula]||KEH33468.1 gibberellin-regulated family protein [Medicago truncatula]||RHN66554.1 putative gibberellin regulated protein [Medicago truncatula]	OX326967.1	OX326967	423	0	Medicago arabica genome assembly, chromosome: 4	--	--	--	--	Q6NMQ7	322	5.31e-34	Gibberellin-regulated protein 6 OS=Arabidopsis thaliana OX=3702 GN=GASA6 PE=3 SV=1	--	--	--	--	--	--	--	--	--	--
Cluster-13543.16406	GO:0032502	developmental process	1.7106	1989	XP_024637092.1	0	1131	6.28e-148	agamous-like MADS-box protein AGL65 isoform X2 [Medicago truncatula]	OX326968.1	OX326968	649	0	Medicago arabica genome assembly, chromosome: 5	--	--	--	--	Q7X9I0	502	8.28e-56	Agamous-like MADS-box protein AGL65 OS=Arabidopsis thaliana OX=3702 GN=AGL65 PE=1 SV=1	PF00319	SRF-type transcription factor (DNA-binding and dimerisation domain)	--	--	GO:0003677//GO:0046983	DNA binding//protein dimerization activity	--	--	--	--
Cluster-13543.16406	GO:0048856	anatomical structure development	1.7106	1989	XP_024637092.1	0	1131	6.28e-148	agamous-like MADS-box protein AGL65 isoform X2 [Medicago truncatula]	OX326968.1	OX326968	649	0	Medicago arabica genome assembly, chromosome: 5	--	--	--	--	Q7X9I0	502	8.28e-56	Agamous-like MADS-box protein AGL65 OS=Arabidopsis thaliana OX=3702 GN=AGL65 PE=1 SV=1	PF00319	SRF-type transcription factor (DNA-binding and dimerisation domain)	--	--	GO:0003677//GO:0046983	DNA binding//protein dimerization activity	--	--	--	--
Cluster-13543.16406	GO:0032522	multicellular organismal process	1.7106	1989	XP_024637092.1	0	1131	6.28e-148	agamous-like MADS-box protein AGL65 isoform X2 [Medicago truncatula]	OX326968.1	OX326968	649	0	Medicago arabica genome assembly, chromosome: 5	--	--	--	--	Q7X9I0	502	8.28e-56	Agamous-like MADS-box protein AGL65 OS=Arabidopsis thaliana OX=3702 GN=AGL65 PE=1 SV=1	PF00319	SRF-type transcription factor (DNA-binding and dimerisation domain)	--	--	GO:0003677//GO:0046983	DNA binding//protein dimerization activity	--	--	--	--
Cluster-13543.15971	GO:0032502	developmental process	1.8103	2613	XP_003611284.1	0	1586	3.55e-210	protein NRT1/ PTR FAMILY 6.3 [Medicago truncatula]||AES94242.1 peptide/nitrate transporter [Medicago truncatula]||RHN53735.1 putative nitrate-transporting ATPase [Medicago truncatula]	OX326970.1	OX326970	1537	0	Medicago arabica genome assembly, chromosome: 7	--	--	--	--	Q05085	851	3.81e-102	Protein NRT1/ PTR FAMILY 6.3 OS=Arabidopsis thaliana OX=3702 GN=NPF6.3 PE=1 SV=1	PF00001//PF03169//PF07690//PF00854	7 transmembrane receptor (rhodopsin family)//OPT oligopeptide transporter protein//Major Facilitator Superfamily//POT family	GO:0055085//GO:0007186	transmembrane transport//G protein-coupled receptor signaling pathway	GO:0022857//GO:0004930//GO:0035673	transmembrane transporter activity//G protein-coupled receptor activity//oligopeptide transmembrane transporter activity	GO:0016020	membrane	--	--
Cluster-13543.15971	GO:0048856	anatomical structure development	1.8103	2613	XP_003611284.1	0	1586	3.55e-210	protein NRT1/ PTR FAMILY 6.3 [Medicago truncatula]||AES94242.1 peptide/nitrate transporter [Medicago truncatula]||RHN53735.1 putative nitrate-transporting ATPase [Medicago truncatula]	OX326970.1	OX326970	1537	0	Medicago arabica genome assembly, chromosome: 7	--	--	--	--	Q05085	851	3.81e-102	Protein NRT1/ PTR FAMILY 6.3 OS=Arabidopsis thaliana OX=3702 GN=NPF6.3 PE=1 SV=1	PF00001//PF03169//PF07690//PF00854	7 transmembrane receptor (rhodopsin family)//OPT oligopeptide transporter protein//Major Facilitator Superfamily//POT family	GO:0055085//GO:0007186	transmembrane transport//G protein-coupled receptor signaling pathway	GO:0022857//GO:0004930//GO:0035673	transmembrane transporter activity//G protein-coupled receptor activity//oligopeptide transmembrane transporter activity	GO:0016020	membrane	--	--
Cluster-13543.15971	GO:0032534	multicellular organismal process	1.8103	2613	XP_003611284.1	0	1586	3.55e-210	protein NRT1/ PTR FAMILY 6.3 [Medicago truncatula]||AES94242.1 peptide/nitrate transporter [Medicago truncatula]||RHN53735.1 putative nitrate-transporting ATPase [Medicago truncatula]	OX326970.1	OX326970	1537	0	Medicago arabica genome assembly, chromosome: 7	--	--	--	--	Q05085	851	3.81e-102	Protein NRT1/ PTR FAMILY 6.3 OS=Arabidopsis thaliana OX=3702 GN=NPF6.3 PE=1 SV=1	PF00001//PF03169//PF07690//PF00854	7 transmembrane receptor (rhodopsin family)//OPT oligopeptide transporter protein//Major Facilitator Superfamily//POT family	GO:0055085//GO:0007186	transmembrane transport//G protein-coupled receptor signaling pathway	GO:0022857//GO:0004930//GO:0035673	transmembrane transporter activity//G protein-coupled receptor activity//oligopeptide transmembrane transporter activity	GO:0016020	membrane	--	--
Cluster-13543.15971	GO:0010041	response to organic substance	1.8103	2613	XP_003611284.1	0	1586	3.55e-210	protein NRT1/ PTR FAMILY 6.3 [Medicago truncatula]||AES94242.1 peptide/nitrate transporter [Medicago truncatula]||RHN53735.1 putative nitrate-transporting ATPase [Medicago truncatula]	OX326970.1	OX326970	1537	0	Medicago arabica genome assembly, chromosome: 7	--	--	--	--	Q05085	851	3.81e-102	Protein NRT1/ PTR FAMILY 6.3 OS=Arabidopsis thaliana OX=3702 GN=NPF6.3 PE=1 SV=1	PF00001//PF03169//PF07690//PF00854	7 transmembrane receptor (rhodopsin family)//OPT oligopeptide transporter protein//Major Facilitator Superfamily//POT family	GO:0055085//GO:0007186	transmembrane transport//G protein-coupled receptor signaling pathway	GO:0022857//GO:0004930//GO:0035673	transmembrane transporter activity//G protein-coupled receptor activity//oligopeptide transmembrane transporter activity	GO:0016020	membrane	--	--
Cluster-13543.15971	GO:0009730	response to hormone	1.8103	2613	XP_003611284.1	0	1586	3.55e-210	protein NRT1/ PTR FAMILY 6.3 [Medicago truncatula]||AES94242.1 peptide/nitrate transporter [Medicago truncatula]||RHN53735.1 putative nitrate-transporting ATPase [Medicago truncatula]	OX326970.1	OX326970	1537	0	Medicago arabica genome assembly, chromosome: 7	--	--	--	--	Q05085	851	3.81e-102	Protein NRT1/ PTR FAMILY 6.3 OS=Arabidopsis thaliana OX=3702 GN=NPF6.3 PE=1 SV=1	PF00001//PF03169//PF07690//PF00854	7 transmembrane receptor (rhodopsin family)//OPT oligopeptide transporter protein//Major Facilitator Superfamily//POT family	GO:0055085//GO:0007186	transmembrane transport//G protein-coupled receptor signaling pathway	GO:0022857//GO:0004930//GO:0035673	transmembrane transporter activity//G protein-coupled receptor activity//oligopeptide transmembrane transporter activity	GO:0016020	membrane	--	--
Cluster-13543.25176	GO:0032502	developmental process	1.8367	745	KAH1229955.1	0	339	3.69e-37	Eukaryotic translation initiation factor 6-2 [Glycine max]||RZB87775.1 Eukaryotic translation initiation factor 6-2 isoform B [Glycine soja]	XM_003604801.3	XM_003604801	174	5.24367e-84	PREDICTED: Medicago truncatula eukaryotic translation initiation factor 6-2 (LOC11422493), mRNA	K03264	EIF6	translation initiation factor 6	http://www.genome.jp/dbget-bin/www_bget?ko:K03264	Q9M060	288	4.55e-30	Eukaryotic translation initiation factor 6-2 OS=Arabidopsis thaliana OX=3702 GN=EIF6-2 PE=2 SV=1	PF01912	eIF-6 family	GO:0042256	cytosolic ribosome assembly	GO:0043022	ribosome binding	--	--	KOG3185	Translation initiation factor 6 (eIF-6)
Cluster-13543.25176	GO:0048856	anatomical structure development	1.8367	745	KAH1229955.1	0	339	3.69e-37	Eukaryotic translation initiation factor 6-2 [Glycine max]||RZB87775.1 Eukaryotic translation initiation factor 6-2 isoform B [Glycine soja]	XM_003604801.3	XM_003604801	174	5.24367e-84	PREDICTED: Medicago truncatula eukaryotic translation initiation factor 6-2 (LOC11422493), mRNA	K03264	EIF6	translation initiation factor 6	http://www.genome.jp/dbget-bin/www_bget?ko:K03264	Q9M060	288	4.55e-30	Eukaryotic translation initiation factor 6-2 OS=Arabidopsis thaliana OX=3702 GN=EIF6-2 PE=2 SV=1	PF01912	eIF-6 family	GO:0042256	cytosolic ribosome assembly	GO:0043022	ribosome binding	--	--	KOG3185	Translation initiation factor 6 (eIF-6)
Cluster-13543.25176	GO:0032549	multicellular organismal process	1.8367	745	KAH1229955.1	0	339	3.69e-37	Eukaryotic translation initiation factor 6-2 [Glycine max]||RZB87775.1 Eukaryotic translation initiation factor 6-2 isoform B [Glycine soja]	XM_003604801.3	XM_003604801	174	5.24367e-84	PREDICTED: Medicago truncatula eukaryotic translation initiation factor 6-2 (LOC11422493), mRNA	K03264	EIF6	translation initiation factor 6	http://www.genome.jp/dbget-bin/www_bget?ko:K03264	Q9M060	288	4.55e-30	Eukaryotic translation initiation factor 6-2 OS=Arabidopsis thaliana OX=3702 GN=EIF6-2 PE=2 SV=1	PF01912	eIF-6 family	GO:0042256	cytosolic ribosome assembly	GO:0043022	ribosome binding	--	--	KOG3185	Translation initiation factor 6 (eIF-6)
Cluster-13543.25176	GO:0010065	response to organic substance	1.8367	745	KAH1229955.1	0	339	3.69e-37	Eukaryotic translation initiation factor 6-2 [Glycine max]||RZB87775.1 Eukaryotic translation initiation factor 6-2 isoform B [Glycine soja]	XM_003604801.3	XM_003604801	174	5.24367e-84	PREDICTED: Medicago truncatula eukaryotic translation initiation factor 6-2 (LOC11422493), mRNA	K03264	EIF6	translation initiation factor 6	http://www.genome.jp/dbget-bin/www_bget?ko:K03264	Q9M060	288	4.55e-30	Eukaryotic translation initiation factor 6-2 OS=Arabidopsis thaliana OX=3702 GN=EIF6-2 PE=2 SV=1	PF01912	eIF-6 family	GO:0042256	cytosolic ribosome assembly	GO:0043022	ribosome binding	--	--	KOG3185	Translation initiation factor 6 (eIF-6)
Cluster-13543.25176	GO:0009749	response to hormone	1.8367	745	KAH1229955.1	0	339	3.69e-37	Eukaryotic translation initiation factor 6-2 [Glycine max]||RZB87775.1 Eukaryotic translation initiation factor 6-2 isoform B [Glycine soja]	XM_003604801.3	XM_003604801	174	5.24367e-84	PREDICTED: Medicago truncatula eukaryotic translation initiation factor 6-2 (LOC11422493), mRNA	K03264	EIF6	translation initiation factor 6	http://www.genome.jp/dbget-bin/www_bget?ko:K03264	Q9M060	288	4.55e-30	Eukaryotic translation initiation factor 6-2 OS=Arabidopsis thaliana OX=3702 GN=EIF6-2 PE=2 SV=1	PF01912	eIF-6 family	GO:0042256	cytosolic ribosome assembly	GO:0043022	ribosome binding	--	--	KOG3185	Translation initiation factor 6 (eIF-6)
Cluster-13543.34210	GO:0032502	developmental process	1.884	630	KAJ1400176.1	0	326	1.07e-33	Rossmann-like alpha/beta/alpha sandwich fold [Sesbania bispinosa]	XM_013614974.3	XM_013614974	228	4.21287e-114	PREDICTED: Medicago truncatula methionine--tRNA ligase, chloroplastic/mitochondrial (LOC25485698), mRNA	--	--	--	--	Q9M2T9	297	7.51e-30	Methionine--tRNA ligase, chloroplastic/mitochondrial OS=Arabidopsis thaliana OX=3702 GN=OVA1 PE=2 SV=1	PF00133//PF09334	tRNA synthetases class I (I, L, M and V)//tRNA synthetases class I (M)	GO:0006418	tRNA aminoacylation for protein translation	GO:0000166//GO:0004812//GO:0005524	nucleotide binding//aminoacyl-tRNA ligase activity//ATP binding	--	--	KOG0436	Methionyl-tRNA synthetase
Cluster-13543.34210	GO:0048856	anatomical structure development	1.884	630	KAJ1400176.1	0	326	1.07e-33	Rossmann-like alpha/beta/alpha sandwich fold [Sesbania bispinosa]	XM_013614974.3	XM_013614974	228	4.21287e-114	PREDICTED: Medicago truncatula methionine--tRNA ligase, chloroplastic/mitochondrial (LOC25485698), mRNA	--	--	--	--	Q9M2T9	297	7.51e-30	Methionine--tRNA ligase, chloroplastic/mitochondrial OS=Arabidopsis thaliana OX=3702 GN=OVA1 PE=2 SV=1	PF00133//PF09334	tRNA synthetases class I (I, L, M and V)//tRNA synthetases class I (M)	GO:0006418	tRNA aminoacylation for protein translation	GO:0000166//GO:0004812//GO:0005524	nucleotide binding//aminoacyl-tRNA ligase activity//ATP binding	--	--	KOG0436	Methionyl-tRNA synthetase
Cluster-13543.34210	GO:0032511	multicellular organismal process	1.884	630	KAJ1400176.1	0	326	1.07e-33	Rossmann-like alpha/beta/alpha sandwich fold [Sesbania bispinosa]	XM_013614974.3	XM_013614974	228	4.21287e-114	PREDICTED: Medicago truncatula methionine--tRNA ligase, chloroplastic/mitochondrial (LOC25485698), mRNA	--	--	--	--	Q9M2T9	297	7.51e-30	Methionine--tRNA ligase, chloroplastic/mitochondrial OS=Arabidopsis thaliana OX=3702 GN=OVA1 PE=2 SV=1	PF00133//PF09334	tRNA synthetases class I (I, L, M and V)//tRNA synthetases class I (M)	GO:0006418	tRNA aminoacylation for protein translation	GO:0000166//GO:0004812//GO:0005524	nucleotide binding//aminoacyl-tRNA ligase activity//ATP binding	--	--	KOG0436	Methionyl-tRNA synthetase
Cluster-13543.46303	GO:0032502	developmental process	1.9008	1799	KEH17520.1	0	546	9.09e-63	flavonol synthase/flavanone 3-hydroxylase [Medicago truncatula]	OX326970.1	OX326970	582	0	Medicago arabica genome assembly, chromosome: 7	--	--	--	--	Q39224	336	2.89e-33	Protein SRG1 OS=Arabidopsis thaliana OX=3702 GN=SRG1 PE=2 SV=1	--	--	--	--	--	--	--	--	--	--
Cluster-13543.46303	GO:0048856	anatomical structure development	1.9008	1799	KEH17520.1	0	546	9.09e-63	flavonol synthase/flavanone 3-hydroxylase [Medicago truncatula]	OX326970.1	OX326970	582	0	Medicago arabica genome assembly, chromosome: 7	--	--	--	--	Q39224	336	2.89e-33	Protein SRG1 OS=Arabidopsis thaliana OX=3702 GN=SRG1 PE=2 SV=1	--	--	--	--	--	--	--	--	--	--
Cluster-13543.46303	GO:0032516	multicellular organismal process	1.9008	1799	KEH17520.1	0	546	9.09e-63	flavonol synthase/flavanone 3-hydroxylase [Medicago truncatula]	OX326970.1	OX326970	582	0	Medicago arabica genome assembly, chromosome: 7	--	--	--	--	Q39224	336	2.89e-33	Protein SRG1 OS=Arabidopsis thaliana OX=3702 GN=SRG1 PE=2 SV=1	--	--	--	--	--	--	--	--	--	--
Cluster-13543.11963	GO:0032502	developmental process	2.0203	1835	XP_024633359.1	0	661	1.42e-78	3-deoxy-manno-octulosonate cytidylyltransferase, mitochondrial [Medicago truncatula]||XP_024633360.1 3-deoxy-manno-octulosonate cytidylyltransferase, mitochondrial [Medicago truncatula]||RHN79481.1 putative 3-deoxy-manno-octulosonate cytidylyltransferase [Medicago truncatula]	OX326965.1	OX326965	590	0	Medicago arabica genome assembly, chromosome: 2	K00979	kdsB	3-deoxy-manno-octulosonate cytidylyltransferase (CMP-KDO synthetase)	http://www.genome.jp/dbget-bin/www_bget?ko:K00979	Q9C920	591	2.34e-70	3-deoxy-manno-octulosonate cytidylyltransferase, mitochondrial OS=Arabidopsis thaliana OX=3702 GN=KDSB PE=1 SV=1	--	--	--	--	--	--	--	--	--	--
Cluster-13543.11963	GO:0048856	anatomical structure development	2.0203	1835	XP_024633359.1	0	661	1.42e-78	3-deoxy-manno-octulosonate cytidylyltransferase, mitochondrial [Medicago truncatula]||XP_024633360.1 3-deoxy-manno-octulosonate cytidylyltransferase, mitochondrial [Medicago truncatula]||RHN79481.1 putative 3-deoxy-manno-octulosonate cytidylyltransferase [Medicago truncatula]	OX326965.1	OX326965	590	0	Medicago arabica genome assembly, chromosome: 2	K00979	kdsB	3-deoxy-manno-octulosonate cytidylyltransferase (CMP-KDO synthetase)	http://www.genome.jp/dbget-bin/www_bget?ko:K00979	Q9C920	591	2.34e-70	3-deoxy-manno-octulosonate cytidylyltransferase, mitochondrial OS=Arabidopsis thaliana OX=3702 GN=KDSB PE=1 SV=1	--	--	--	--	--	--	--	--	--	--
Cluster-13543.11963	GO:0032536	multicellular organismal process	2.0203	1835	XP_024633359.1	0	661	1.42e-78	3-deoxy-manno-octulosonate cytidylyltransferase, mitochondrial [Medicago truncatula]||XP_024633360.1 3-deoxy-manno-octulosonate cytidylyltransferase, mitochondrial [Medicago truncatula]||RHN79481.1 putative 3-deoxy-manno-octulosonate cytidylyltransferase [Medicago truncatula]	OX326965.1	OX326965	590	0	Medicago arabica genome assembly, chromosome: 2	K00979	kdsB	3-deoxy-manno-octulosonate cytidylyltransferase (CMP-KDO synthetase)	http://www.genome.jp/dbget-bin/www_bget?ko:K00979	Q9C920	591	2.34e-70	3-deoxy-manno-octulosonate cytidylyltransferase, mitochondrial OS=Arabidopsis thaliana OX=3702 GN=KDSB PE=1 SV=1	--	--	--	--	--	--	--	--	--	--
Cluster-13543.20037	GO:0032502	developmental process	2.1055	754	KAG9129252.1	0	375	1.51e-41	hypothetical protein Leryth_006460 [Lithospermum erythrorhizon]	XM_013597372.3	XM_013597372	203	4.01872e-100	PREDICTED: Medicago truncatula protein argonaute 1 (LOC25497351), mRNA	--	--	--	--	O04379	381	2.19e-40	Protein argonaute 1 OS=Arabidopsis thaliana OX=3702 GN=AGO1 PE=1 SV=1	PF02171	Piwi domain	--	--	GO:0003676	nucleic acid binding	--	--	KOG1041	Translation initiation factor 2C (eIF-2C) and related proteins
Cluster-13543.20037	GO:0048856	anatomical structure development	2.1055	754	KAG9129252.1	0	375	1.51e-41	hypothetical protein Leryth_006460 [Lithospermum erythrorhizon]	XM_013597372.3	XM_013597372	203	4.01872e-100	PREDICTED: Medicago truncatula protein argonaute 1 (LOC25497351), mRNA	--	--	--	--	O04379	381	2.19e-40	Protein argonaute 1 OS=Arabidopsis thaliana OX=3702 GN=AGO1 PE=1 SV=1	PF02171	Piwi domain	--	--	GO:0003676	nucleic acid binding	--	--	KOG1041	Translation initiation factor 2C (eIF-2C) and related proteins
Cluster-13543.20037	GO:0032535	multicellular organismal process	2.1055	754	KAG9129252.1	0	375	1.51e-41	hypothetical protein Leryth_006460 [Lithospermum erythrorhizon]	XM_013597372.3	XM_013597372	203	4.01872e-100	PREDICTED: Medicago truncatula protein argonaute 1 (LOC25497351), mRNA	--	--	--	--	O04379	381	2.19e-40	Protein argonaute 1 OS=Arabidopsis thaliana OX=3702 GN=AGO1 PE=1 SV=1	PF02171	Piwi domain	--	--	GO:0003676	nucleic acid binding	--	--	KOG1041	Translation initiation factor 2C (eIF-2C) and related proteins
Cluster-13543.20037	GO:0010072	response to organic substance	2.1055	754	KAG9129252.1	0	375	1.51e-41	hypothetical protein Leryth_006460 [Lithospermum erythrorhizon]	XM_013597372.3	XM_013597372	203	4.01872e-100	PREDICTED: Medicago truncatula protein argonaute 1 (LOC25497351), mRNA	--	--	--	--	O04379	381	2.19e-40	Protein argonaute 1 OS=Arabidopsis thaliana OX=3702 GN=AGO1 PE=1 SV=1	PF02171	Piwi domain	--	--	GO:0003676	nucleic acid binding	--	--	KOG1041	Translation initiation factor 2C (eIF-2C) and related proteins
Cluster-13543.20037	GO:0009755	response to hormone	2.1055	754	KAG9129252.1	0	375	1.51e-41	hypothetical protein Leryth_006460 [Lithospermum erythrorhizon]	XM_013597372.3	XM_013597372	203	4.01872e-100	PREDICTED: Medicago truncatula protein argonaute 1 (LOC25497351), mRNA	--	--	--	--	O04379	381	2.19e-40	Protein argonaute 1 OS=Arabidopsis thaliana OX=3702 GN=AGO1 PE=1 SV=1	PF02171	Piwi domain	--	--	GO:0003676	nucleic acid binding	--	--	KOG1041	Translation initiation factor 2C (eIF-2C) and related proteins
Cluster-13543.25940	GO:0032502	developmental process	2.1347	1558	XP_003595305.1	0	176	3.48e-12	ABC transporter B family member 19 isoform X1 [Medicago truncatula]||AES65556.1 ABC transporter B family-like protein [Medicago truncatula]||RHN73648.1 putative xenobiotic-transporting ATPase [Medicago truncatula]	XM_003595257.4	XM_003595257	423	0	PREDICTED: Medicago truncatula ABC transporter B family member 19 (LOC11444952), transcript variant X1, mRNA	--	--	--	--	Q9LJX0	148	1.25e-08	ABC transporter B family member 19 OS=Arabidopsis thaliana OX=3702 GN=ABCB19 PE=1 SV=1	PF00664	ABC transporter transmembrane region	GO:0055085	transmembrane transport	GO:0140359//GO:0005524	ABC-type transporter activity//ATP binding	--	--	--	--
Cluster-13543.25940	GO:0048856	anatomical structure development	2.1347	1558	XP_003595305.1	0	176	3.48e-12	ABC transporter B family member 19 isoform X1 [Medicago truncatula]||AES65556.1 ABC transporter B family-like protein [Medicago truncatula]||RHN73648.1 putative xenobiotic-transporting ATPase [Medicago truncatula]	XM_003595257.4	XM_003595257	423	0	PREDICTED: Medicago truncatula ABC transporter B family member 19 (LOC11444952), transcript variant X1, mRNA	--	--	--	--	Q9LJX0	148	1.25e-08	ABC transporter B family member 19 OS=Arabidopsis thaliana OX=3702 GN=ABCB19 PE=1 SV=1	PF00664	ABC transporter transmembrane region	GO:0055085	transmembrane transport	GO:0140359//GO:0005524	ABC-type transporter activity//ATP binding	--	--	--	--
Cluster-13543.25940	GO:0032525	multicellular organismal process	2.1347	1558	XP_003595305.1	0	176	3.48e-12	ABC transporter B family member 19 isoform X1 [Medicago truncatula]||AES65556.1 ABC transporter B family-like protein [Medicago truncatula]||RHN73648.1 putative xenobiotic-transporting ATPase [Medicago truncatula]	XM_003595257.4	XM_003595257	423	0	PREDICTED: Medicago truncatula ABC transporter B family member 19 (LOC11444952), transcript variant X1, mRNA	--	--	--	--	Q9LJX0	148	1.25e-08	ABC transporter B family member 19 OS=Arabidopsis thaliana OX=3702 GN=ABCB19 PE=1 SV=1	PF00664	ABC transporter transmembrane region	GO:0055085	transmembrane transport	GO:0140359//GO:0005524	ABC-type transporter activity//ATP binding	--	--	--	--
Cluster-13543.25940	GO:0010053	response to organic substance	2.1347	1558	XP_003595305.1	0	176	3.48e-12	ABC transporter B family member 19 isoform X1 [Medicago truncatula]||AES65556.1 ABC transporter B family-like protein [Medicago truncatula]||RHN73648.1 putative xenobiotic-transporting ATPase [Medicago truncatula]	XM_003595257.4	XM_003595257	423	0	PREDICTED: Medicago truncatula ABC transporter B family member 19 (LOC11444952), transcript variant X1, mRNA	--	--	--	--	Q9LJX0	148	1.25e-08	ABC transporter B family member 19 OS=Arabidopsis thaliana OX=3702 GN=ABCB19 PE=1 SV=1	PF00664	ABC transporter transmembrane region	GO:0055085	transmembrane transport	GO:0140359//GO:0005524	ABC-type transporter activity//ATP binding	--	--	--	--
Cluster-13543.25940	GO:0009741	response to hormone	2.1347	1558	XP_003595305.1	0	176	3.48e-12	ABC transporter B family member 19 isoform X1 [Medicago truncatula]||AES65556.1 ABC transporter B family-like protein [Medicago truncatula]||RHN73648.1 putative xenobiotic-transporting ATPase [Medicago truncatula]	XM_003595257.4	XM_003595257	423	0	PREDICTED: Medicago truncatula ABC transporter B family member 19 (LOC11444952), transcript variant X1, mRNA	--	--	--	--	Q9LJX0	148	1.25e-08	ABC transporter B family member 19 OS=Arabidopsis thaliana OX=3702 GN=ABCB19 PE=1 SV=1	PF00664	ABC transporter transmembrane region	GO:0055085	transmembrane transport	GO:0140359//GO:0005524	ABC-type transporter activity//ATP binding	--	--	--	--
Cluster-13543.39400	GO:0032502	developmental process	2.3967	853	RHN57583.1	0	225	2.79e-20	putative GPN-loop GTPase, P-loop containing nucleoside triphosphate hydrolase [Medicago truncatula]	CT009651.1	CT009651	175	1.6794e-84	Medicago truncatula chromosome 5 clone mte1-70c15, COMPLETE SEQUENCE	K24104	GPN	GPN-loop GTPase	http://www.genome.jp/dbget-bin/www_bget?ko:K24104	Q56XY2	211	3.15e-18	GPN-loop GTPase QQT1 OS=Arabidopsis thaliana OX=3702 GN=QQT1 PE=1 SV=1	PF00142//PF07728//PF13086//PF00004//PF10662//PF01078//PF00519//PF01591//PF03205//PF00910//PF00448//PF03266//PF00005	4Fe-4S iron sulfur cluster binding proteins, NifH/frxC family//AAA domain (dynein-related subfamily)//AAA domain//ATPase family associated with various cellular activities (AAA)//Ethanolamine utilisation - propanediol utilisation//Magnesium chelatase, subunit ChlI//Papillomavirus helicase//6-phosphofructo-2-kinase//Molybdopterin guanine dinucleotide synthesis protein B//RNA helicase//SRP54-type p…	GO:0006000//GO:0006260//GO:0006614//GO:0006777//GO:0006576//GO:0006013	fructose metabolic process//DNA replication//SRP-dependent cotranslational protein targeting to membrane//Mo-molybdopterin cofactor biosynthetic process//biogenic amine metabolic process//mannose metabolic process	GO:0017111//GO:0016491//GO:0003678//GO:0003873//GO:0005524//GO:0003724//GO:0003723//GO:0005525//GO:0016887//GO:0004386//GO:0003677	ribonucleoside triphosphate phosphatase activity//oxidoreductase activity//DNA helicase activity//6-phosphofructo-2-kinase activity//ATP binding//RNA helicase activity//RNA binding//GTP binding//ATP hydrolysis activity//helicase activity//DNA binding	GO:0005657	replication fork	KOG1533	Predicted GTPase
Cluster-13543.39400	GO:0048856	anatomical structure development	2.3967	853	RHN57583.1	0	225	2.79e-20	putative GPN-loop GTPase, P-loop containing nucleoside triphosphate hydrolase [Medicago truncatula]	CT009651.1	CT009651	175	1.6794e-84	Medicago truncatula chromosome 5 clone mte1-70c15, COMPLETE SEQUENCE	K24104	GPN	GPN-loop GTPase	http://www.genome.jp/dbget-bin/www_bget?ko:K24104	Q56XY2	211	3.15e-18	GPN-loop GTPase QQT1 OS=Arabidopsis thaliana OX=3702 GN=QQT1 PE=1 SV=1	PF00142//PF07728//PF13086//PF00004//PF10662//PF01078//PF00519//PF01591//PF03205//PF00910//PF00448//PF03266//PF00005	4Fe-4S iron sulfur cluster binding proteins, NifH/frxC family//AAA domain (dynein-related subfamily)//AAA domain//ATPase family associated with various cellular activities (AAA)//Ethanolamine utilisation - propanediol utilisation//Magnesium chelatase, subunit ChlI//Papillomavirus helicase//6-phosphofructo-2-kinase//Molybdopterin guanine dinucleotide synthesis protein B//RNA helicase//SRP54-type p…	GO:0006000//GO:0006260//GO:0006614//GO:0006777//GO:0006576//GO:0006013	fructose metabolic process//DNA replication//SRP-dependent cotranslational protein targeting to membrane//Mo-molybdopterin cofactor biosynthetic process//biogenic amine metabolic process//mannose metabolic process	GO:0017111//GO:0016491//GO:0003678//GO:0003873//GO:0005524//GO:0003724//GO:0003723//GO:0005525//GO:0016887//GO:0004386//GO:0003677	ribonucleoside triphosphate phosphatase activity//oxidoreductase activity//DNA helicase activity//6-phosphofructo-2-kinase activity//ATP binding//RNA helicase activity//RNA binding//GTP binding//ATP hydrolysis activity//helicase activity//DNA binding	GO:0005657	replication fork	KOG1533	Predicted GTPase
Cluster-13543.39400	GO:0032557	multicellular organismal process	2.3967	853	RHN57583.1	0	225	2.79e-20	putative GPN-loop GTPase, P-loop containing nucleoside triphosphate hydrolase [Medicago truncatula]	CT009651.1	CT009651	175	1.6794e-84	Medicago truncatula chromosome 5 clone mte1-70c15, COMPLETE SEQUENCE	K24104	GPN	GPN-loop GTPase	http://www.genome.jp/dbget-bin/www_bget?ko:K24104	Q56XY2	211	3.15e-18	GPN-loop GTPase QQT1 OS=Arabidopsis thaliana OX=3702 GN=QQT1 PE=1 SV=1	PF00142//PF07728//PF13086//PF00004//PF10662//PF01078//PF00519//PF01591//PF03205//PF00910//PF00448//PF03266//PF00005	4Fe-4S iron sulfur cluster binding proteins, NifH/frxC family//AAA domain (dynein-related subfamily)//AAA domain//ATPase family associated with various cellular activities (AAA)//Ethanolamine utilisation - propanediol utilisation//Magnesium chelatase, subunit ChlI//Papillomavirus helicase//6-phosphofructo-2-kinase//Molybdopterin guanine dinucleotide synthesis protein B//RNA helicase//SRP54-type p…	GO:0006000//GO:0006260//GO:0006614//GO:0006777//GO:0006576//GO:0006013	fructose metabolic process//DNA replication//SRP-dependent cotranslational protein targeting to membrane//Mo-molybdopterin cofactor biosynthetic process//biogenic amine metabolic process//mannose metabolic process	GO:0017111//GO:0016491//GO:0003678//GO:0003873//GO:0005524//GO:0003724//GO:0003723//GO:0005525//GO:0016887//GO:0004386//GO:0003677	ribonucleoside triphosphate phosphatase activity//oxidoreductase activity//DNA helicase activity//6-phosphofructo-2-kinase activity//ATP binding//RNA helicase activity//RNA binding//GTP binding//ATP hydrolysis activity//helicase activity//DNA binding	GO:0005657	replication fork	KOG1533	Predicted GTPase
Cluster-13543.9434	GO:0010060	response to organic substance	2.8797	1916	RHN64587.1	0	958	2.39e-124	hypothetical protein MtrunA17_Chr4g0070671 [Medicago truncatula]	OX326968.1	OX326968	525	0	Medicago arabica genome assembly, chromosome: 5	--	--	--	--	Q9SYD8	390	3.4e-42	Stress-response A/B barrel domain-containing protein DABB1 OS=Arabidopsis thaliana OX=3702 GN=DABB1 PE=1 SV=1	--	--	--	--	--	--	--	--	--	--
Cluster-13543.9434	GO:0009747	response to hormone	2.8797	1916	RHN64587.1	0	958	2.39e-124	hypothetical protein MtrunA17_Chr4g0070671 [Medicago truncatula]	OX326968.1	OX326968	525	0	Medicago arabica genome assembly, chromosome: 5	--	--	--	--	Q9SYD8	390	3.4e-42	Stress-response A/B barrel domain-containing protein DABB1 OS=Arabidopsis thaliana OX=3702 GN=DABB1 PE=1 SV=1	--	--	--	--	--	--	--	--	--	--
Cluster-24289.0	GO:0010080	response to organic substance	3.2127	2676	XP_050907270.1	0	819	2.67e-93	E4 SUMO-protein ligase PIAL2 [Pisum sativum]||KAI5440002.1 hypothetical protein KIW84_025386 [Pisum sativum]	OX326965.1	OX326965	1462	0	Medicago arabica genome assembly, chromosome: 2	K04706	PIAS1	E3 SUMO-protein ligase PIAS1	http://www.genome.jp/dbget-bin/www_bget?ko:K04706	F4JYG0	468	2.34e-47	E4 SUMO-protein ligase PIAL2 OS=Arabidopsis thaliana OX=3702 GN=PIAL2 PE=1 SV=1	PF13456	Reverse transcriptase-like	GO:0051252	regulation of RNA metabolic process	GO:0004523//GO:0003676	RNA-DNA hybrid ribonuclease activity//nucleic acid binding	--	--	--	--
Cluster-24289.0	GO:0009761	response to hormone	3.2127	2676	XP_050907270.1	0	819	2.67e-93	E4 SUMO-protein ligase PIAL2 [Pisum sativum]||KAI5440002.1 hypothetical protein KIW84_025386 [Pisum sativum]	OX326965.1	OX326965	1462	0	Medicago arabica genome assembly, chromosome: 2	K04706	PIAS1	E3 SUMO-protein ligase PIAS1	http://www.genome.jp/dbget-bin/www_bget?ko:K04706	F4JYG0	468	2.34e-47	E4 SUMO-protein ligase PIAL2 OS=Arabidopsis thaliana OX=3702 GN=PIAL2 PE=1 SV=1	PF13456	Reverse transcriptase-like	GO:0051252	regulation of RNA metabolic process	GO:0004523//GO:0003676	RNA-DNA hybrid ribonuclease activity//nucleic acid binding	--	--	--	--
Cluster-23439.0	GO:0032502	developmental process	3.2362	1010	XP_013470440.1	0	1159	1.03e-158	protein UPSTREAM OF FLC [Medicago truncatula]||KEH44478.1 DUF966 domain protein [Medicago truncatula]||RHN82699.1 hypothetical protein MtrunA17_Chr1g0212601 [Medicago truncatula]	XM_013614986.3	XM_013614986	719	0	PREDICTED: Medicago truncatula protein UPSTREAM OF FLC (LOC25485709), mRNA	--	--	--	--	Q9FJF5	339	5.66e-35	Protein SOSEKI 5 OS=Arabidopsis thaliana OX=3702 GN=SOK5 PE=1 SV=1	PF00509	Haemagglutinin	GO:0007165//GO:0019064	signal transduction//fusion of virus membrane with host plasma membrane	GO:0046789	host cell surface receptor binding	GO:0019031//GO:0009986	viral envelope//cell surface	--	--
Cluster-23439.0	GO:0048856	anatomical structure development	3.2362	1010	XP_013470440.1	0	1159	1.03e-158	protein UPSTREAM OF FLC [Medicago truncatula]||KEH44478.1 DUF966 domain protein [Medicago truncatula]||RHN82699.1 hypothetical protein MtrunA17_Chr1g0212601 [Medicago truncatula]	XM_013614986.3	XM_013614986	719	0	PREDICTED: Medicago truncatula protein UPSTREAM OF FLC (LOC25485709), mRNA	--	--	--	--	Q9FJF5	339	5.66e-35	Protein SOSEKI 5 OS=Arabidopsis thaliana OX=3702 GN=SOK5 PE=1 SV=1	PF00509	Haemagglutinin	GO:0007165//GO:0019064	signal transduction//fusion of virus membrane with host plasma membrane	GO:0046789	host cell surface receptor binding	GO:0019031//GO:0009986	viral envelope//cell surface	--	--
Cluster-23439.0	GO:0032515	multicellular organismal process	3.2362	1010	XP_013470440.1	0	1159	1.03e-158	protein UPSTREAM OF FLC [Medicago truncatula]||KEH44478.1 DUF966 domain protein [Medicago truncatula]||RHN82699.1 hypothetical protein MtrunA17_Chr1g0212601 [Medicago truncatula]	XM_013614986.3	XM_013614986	719	0	PREDICTED: Medicago truncatula protein UPSTREAM OF FLC (LOC25485709), mRNA	--	--	--	--	Q9FJF5	339	5.66e-35	Protein SOSEKI 5 OS=Arabidopsis thaliana OX=3702 GN=SOK5 PE=1 SV=1	PF00509	Haemagglutinin	GO:0007165//GO:0019064	signal transduction//fusion of virus membrane with host plasma membrane	GO:0046789	host cell surface receptor binding	GO:0019031//GO:0009986	viral envelope//cell surface	--	--
Cluster-13543.51070	GO:0032502	developmental process	3.3338	708	XP_003611519.1	0	247	7.37e-24	EPIDERMAL PATTERNING FACTOR-like protein 2 [Medicago truncatula]||AES94477.1 epidermal patterning factor-like protein [Medicago truncatula]||RHN53889.1 hypothetical protein MtrunA17_Chr5g0400761 [Medicago truncatula]	OX326970.1	OX326970	126	2.39596e-57	Medicago arabica genome assembly, chromosome: 7	--	--	--	--	Q9T068	115	2.31e-06	EPIDERMAL PATTERNING FACTOR-like protein 2 OS=Arabidopsis thaliana OX=3702 GN=EPFL2 PE=2 SV=1	PF10440	Ubiquitin-binding WIYLD domain	GO:0006479//GO:0006554	protein methylation//lysine catabolic process	GO:0018024	histone lysine N-methyltransferase activity	--	--	--	--
Cluster-13543.51070	GO:0048856	anatomical structure development	3.3338	708	XP_003611519.1	0	247	7.37e-24	EPIDERMAL PATTERNING FACTOR-like protein 2 [Medicago truncatula]||AES94477.1 epidermal patterning factor-like protein [Medicago truncatula]||RHN53889.1 hypothetical protein MtrunA17_Chr5g0400761 [Medicago truncatula]	OX326970.1	OX326970	126	2.39596e-57	Medicago arabica genome assembly, chromosome: 7	--	--	--	--	Q9T068	115	2.31e-06	EPIDERMAL PATTERNING FACTOR-like protein 2 OS=Arabidopsis thaliana OX=3702 GN=EPFL2 PE=2 SV=1	PF10440	Ubiquitin-binding WIYLD domain	GO:0006479//GO:0006554	protein methylation//lysine catabolic process	GO:0018024	histone lysine N-methyltransferase activity	--	--	--	--
Cluster-13543.51070	GO:0032501	multicellular organismal process	3.3338	708	XP_003611519.1	0	247	7.37e-24	EPIDERMAL PATTERNING FACTOR-like protein 2 [Medicago truncatula]||AES94477.1 epidermal patterning factor-like protein [Medicago truncatula]||RHN53889.1 hypothetical protein MtrunA17_Chr5g0400761 [Medicago truncatula]	OX326970.1	OX326970	126	2.39596e-57	Medicago arabica genome assembly, chromosome: 7	--	--	--	--	Q9T068	115	2.31e-06	EPIDERMAL PATTERNING FACTOR-like protein 2 OS=Arabidopsis thaliana OX=3702 GN=EPFL2 PE=2 SV=1	PF10440	Ubiquitin-binding WIYLD domain	GO:0006479//GO:0006554	protein methylation//lysine catabolic process	GO:0018024	histone lysine N-methyltransferase activity	--	--	--	--
Cluster-13543.6117	GO:0032502	developmental process	3.339	2590	XP_003617426.1	0	2420	0	uncharacterized protein LOC11423348 [Medicago truncatula]||AET00385.1 hypothetical protein MTR_5g091430 [Medicago truncatula]	XM_003617378.1	XM_003617378	1417	0	PREDICTED: Medicago truncatula uncharacterized LOC11423348 (LOC11423348), mRNA	--	--	--	--	Q9FPT1	661	1.84e-71	Ubiquitin C-terminal hydrolase 12 OS=Arabidopsis thaliana OX=3702 GN=UBP12 PE=1 SV=2	PF14560	Ubiquitin-like domain	--	--	GO:0005515	protein binding	--	--	KOG1863	Ubiquitin carboxyl-terminal hydrolase
Cluster-13543.6117	GO:0048856	anatomical structure development	3.339	2590	XP_003617426.1	0	2420	0	uncharacterized protein LOC11423348 [Medicago truncatula]||AET00385.1 hypothetical protein MTR_5g091430 [Medicago truncatula]	XM_003617378.1	XM_003617378	1417	0	PREDICTED: Medicago truncatula uncharacterized LOC11423348 (LOC11423348), mRNA	--	--	--	--	Q9FPT1	661	1.84e-71	Ubiquitin C-terminal hydrolase 12 OS=Arabidopsis thaliana OX=3702 GN=UBP12 PE=1 SV=2	PF14560	Ubiquitin-like domain	--	--	GO:0005515	protein binding	--	--	KOG1863	Ubiquitin carboxyl-terminal hydrolase
Cluster-13543.6117	GO:0032554	multicellular organismal process	3.339	2590	XP_003617426.1	0	2420	0	uncharacterized protein LOC11423348 [Medicago truncatula]||AET00385.1 hypothetical protein MTR_5g091430 [Medicago truncatula]	XM_003617378.1	XM_003617378	1417	0	PREDICTED: Medicago truncatula uncharacterized LOC11423348 (LOC11423348), mRNA	--	--	--	--	Q9FPT1	661	1.84e-71	Ubiquitin C-terminal hydrolase 12 OS=Arabidopsis thaliana OX=3702 GN=UBP12 PE=1 SV=2	PF14560	Ubiquitin-like domain	--	--	GO:0005515	protein binding	--	--	KOG1863	Ubiquitin carboxyl-terminal hydrolase
Cluster-13543.6117	GO:0010079	response to organic substance	3.339	2590	XP_003617426.1	0	2420	0	uncharacterized protein LOC11423348 [Medicago truncatula]||AET00385.1 hypothetical protein MTR_5g091430 [Medicago truncatula]	XM_003617378.1	XM_003617378	1417	0	PREDICTED: Medicago truncatula uncharacterized LOC11423348 (LOC11423348), mRNA	--	--	--	--	Q9FPT1	661	1.84e-71	Ubiquitin C-terminal hydrolase 12 OS=Arabidopsis thaliana OX=3702 GN=UBP12 PE=1 SV=2	PF14560	Ubiquitin-like domain	--	--	GO:0005515	protein binding	--	--	KOG1863	Ubiquitin carboxyl-terminal hydrolase
Cluster-13543.6117	GO:0009760	response to hormone	3.339	2590	XP_003617426.1	0	2420	0	uncharacterized protein LOC11423348 [Medicago truncatula]||AET00385.1 hypothetical protein MTR_5g091430 [Medicago truncatula]	XM_003617378.1	XM_003617378	1417	0	PREDICTED: Medicago truncatula uncharacterized LOC11423348 (LOC11423348), mRNA	--	--	--	--	Q9FPT1	661	1.84e-71	Ubiquitin C-terminal hydrolase 12 OS=Arabidopsis thaliana OX=3702 GN=UBP12 PE=1 SV=2	PF14560	Ubiquitin-like domain	--	--	GO:0005515	protein binding	--	--	KOG1863	Ubiquitin carboxyl-terminal hydrolase
Cluster-13543.17142	GO:0032502	developmental process	3.5164	1726	XP_003617449.2	0	447	5.19e-50	transcription factor PAR1 [Medicago truncatula]||AET00408.2 hypothetical protein MTR_5g091690 [Medicago truncatula]||RHN57708.1 hypothetical protein MtrunA17_Chr5g0443361 [Medicago truncatula]	OX326970.1	OX326970	1250	0	Medicago arabica genome assembly, chromosome: 7	--	--	--	--	Q9SJH0	180	1.1e-14	Transcription factor PAR1 OS=Arabidopsis thaliana OX=3702 GN=PAR1 PE=1 SV=1	PF02405//PF11705//PF02805//PF04281	Permease MlaE//DNA-directed RNA polymerase III subunit Rpc31//Metal binding domain of Ada//Mitochondrial import receptor subunit Tom22	GO:0006281//GO:0006886//GO:0006355//GO:0006383	DNA repair//intracellular protein transport//regulation of DNA-templated transcription//transcription by RNA polymerase III	GO:0008168//GO:0008270//GO:0003677	methyltransferase activity//zinc ion binding//DNA binding	GO:0005741//GO:0043190	mitochondrial outer membrane//ATP-binding cassette (ABC) transporter complex	--	--
Cluster-13543.17142	GO:0010049	response to organic substance	3.5164	1726	XP_003617449.2	0	447	5.19e-50	transcription factor PAR1 [Medicago truncatula]||AET00408.2 hypothetical protein MTR_5g091690 [Medicago truncatula]||RHN57708.1 hypothetical protein MtrunA17_Chr5g0443361 [Medicago truncatula]	OX326970.1	OX326970	1250	0	Medicago arabica genome assembly, chromosome: 7	--	--	--	--	Q9SJH0	180	1.1e-14	Transcription factor PAR1 OS=Arabidopsis thaliana OX=3702 GN=PAR1 PE=1 SV=1	PF02405//PF11705//PF02805//PF04281	Permease MlaE//DNA-directed RNA polymerase III subunit Rpc31//Metal binding domain of Ada//Mitochondrial import receptor subunit Tom22	GO:0006281//GO:0006886//GO:0006355//GO:0006383	DNA repair//intracellular protein transport//regulation of DNA-templated transcription//transcription by RNA polymerase III	GO:0008168//GO:0008270//GO:0003677	methyltransferase activity//zinc ion binding//DNA binding	GO:0005741//GO:0043190	mitochondrial outer membrane//ATP-binding cassette (ABC) transporter complex	--	--
Cluster-13543.17142	GO:0009737	response to hormone	3.5164	1726	XP_003617449.2	0	447	5.19e-50	transcription factor PAR1 [Medicago truncatula]||AET00408.2 hypothetical protein MTR_5g091690 [Medicago truncatula]||RHN57708.1 hypothetical protein MtrunA17_Chr5g0443361 [Medicago truncatula]	OX326970.1	OX326970	1250	0	Medicago arabica genome assembly, chromosome: 7	--	--	--	--	Q9SJH0	180	1.1e-14	Transcription factor PAR1 OS=Arabidopsis thaliana OX=3702 GN=PAR1 PE=1 SV=1	PF02405//PF11705//PF02805//PF04281	Permease MlaE//DNA-directed RNA polymerase III subunit Rpc31//Metal binding domain of Ada//Mitochondrial import receptor subunit Tom22	GO:0006281//GO:0006886//GO:0006355//GO:0006383	DNA repair//intracellular protein transport//regulation of DNA-templated transcription//transcription by RNA polymerase III	GO:0008168//GO:0008270//GO:0003677	methyltransferase activity//zinc ion binding//DNA binding	GO:0005741//GO:0043190	mitochondrial outer membrane//ATP-binding cassette (ABC) transporter complex	--	--
Cluster-13543.10458	GO:0032502	developmental process	3.5927	2628	XP_003607550.1	0	951	8.07e-119	basic leucine zipper 34 [Medicago truncatula]||AES89747.1 bZIP family transcription factor [Medicago truncatula]||RHN61832.1 putative transcription factor bZIP family [Medicago truncatula]	OX326964.1	OX326964	1176	0	Medicago arabica genome assembly, chromosome: 1	--	--	--	--	F4IN23	473	1.57e-51	Basic leucine zipper 34 OS=Arabidopsis thaliana OX=3702 GN=BZIP34 PE=1 SV=1	PF01412//PF00170//PF07716//PF14817//PF03131	Putative GTPase activating protein for Arf//bZIP transcription factor//Basic region leucine zipper//HAUS augmin-like complex subunit 5//bZIP Maf transcription factor	GO:0006355//GO:0051225	regulation of DNA-templated transcription//spindle assembly	GO:0003700//GO:0005096//GO:0003677	DNA-binding transcription factor activity//GTPase activator activity//DNA binding	GO:0070652//GO:0005667	HAUS complex//transcription regulator complex	--	--
Cluster-13543.10458	GO:0048856	anatomical structure development	3.5927	2628	XP_003607550.1	0	951	8.07e-119	basic leucine zipper 34 [Medicago truncatula]||AES89747.1 bZIP family transcription factor [Medicago truncatula]||RHN61832.1 putative transcription factor bZIP family [Medicago truncatula]	OX326964.1	OX326964	1176	0	Medicago arabica genome assembly, chromosome: 1	--	--	--	--	F4IN23	473	1.57e-51	Basic leucine zipper 34 OS=Arabidopsis thaliana OX=3702 GN=BZIP34 PE=1 SV=1	PF01412//PF00170//PF07716//PF14817//PF03131	Putative GTPase activating protein for Arf//bZIP transcription factor//Basic region leucine zipper//HAUS augmin-like complex subunit 5//bZIP Maf transcription factor	GO:0006355//GO:0051225	regulation of DNA-templated transcription//spindle assembly	GO:0003700//GO:0005096//GO:0003677	DNA-binding transcription factor activity//GTPase activator activity//DNA binding	GO:0070652//GO:0005667	HAUS complex//transcription regulator complex	--	--
Cluster-13543.10458	GO:0032542	multicellular organismal process	3.5927	2628	XP_003607550.1	0	951	8.07e-119	basic leucine zipper 34 [Medicago truncatula]||AES89747.1 bZIP family transcription factor [Medicago truncatula]||RHN61832.1 putative transcription factor bZIP family [Medicago truncatula]	OX326964.1	OX326964	1176	0	Medicago arabica genome assembly, chromosome: 1	--	--	--	--	F4IN23	473	1.57e-51	Basic leucine zipper 34 OS=Arabidopsis thaliana OX=3702 GN=BZIP34 PE=1 SV=1	PF01412//PF00170//PF07716//PF14817//PF03131	Putative GTPase activating protein for Arf//bZIP transcription factor//Basic region leucine zipper//HAUS augmin-like complex subunit 5//bZIP Maf transcription factor	GO:0006355//GO:0051225	regulation of DNA-templated transcription//spindle assembly	GO:0003700//GO:0005096//GO:0003677	DNA-binding transcription factor activity//GTPase activator activity//DNA binding	GO:0070652//GO:0005667	HAUS complex//transcription regulator complex	--	--
Cluster-13543.39493	GO:0032502	developmental process	3.8014	1119	XP_045819994.1	0	237	1.26e-18	uncharacterized protein LOC123913321 isoform X2 [Trifolium pratense]	OX326971.1	OX326971	78	1.8591e-30	Medicago arabica genome assembly, chromosome: 8	--	--	--	--	F4I3P9	163	7.1e-11	UDP-N-acetylmuramoyl-L-alanyl-D-glutamate--2,6-diaminopimelate ligase MurE homolog, chloroplastic OS=Arabidopsis thaliana OX=3702 GN=MURE PE=1 SV=1	--	--	--	--	--	--	--	--	--	--
Cluster-13543.39493	GO:0048856	anatomical structure development	3.8014	1119	XP_045819994.1	0	237	1.26e-18	uncharacterized protein LOC123913321 isoform X2 [Trifolium pratense]	OX326971.1	OX326971	78	1.8591e-30	Medicago arabica genome assembly, chromosome: 8	--	--	--	--	F4I3P9	163	7.1e-11	UDP-N-acetylmuramoyl-L-alanyl-D-glutamate--2,6-diaminopimelate ligase MurE homolog, chloroplastic OS=Arabidopsis thaliana OX=3702 GN=MURE PE=1 SV=1	--	--	--	--	--	--	--	--	--	--

## Sheet: Table S8B
Supplementary Table S8B. DEGs found in the 2x_T vs 2x_C group.
Gene	ID	Description	log2FoldChange	Gene Length	NR GI	NR ID	NR Score	NR Evalue	NR Description	NT GI	NT ID	NT Score	NT Evalue	NT Description	KO ID	KO Name	KO Description	Http Link	Swissprot ID	Swissprot Score	Swissprot Evalue	Swissprot Description	PFAM ID	PFAM description	Gene Ontology Biological Pathway	BP Description	Gene Ontology Molecular Function	MF Description	Gene Ontology Cellular Component	CC Description	KOG ID	KOG Description
Cluster-13543.26363	GO:0010468	regulation of gene expression	-1.1053	2854	XP_024637945.1	0	3363	0	protein IMPAIRED IN BABA-INDUCED STERILITY 1 [Medicago truncatula]||KEH31969.1 cyclin-dependent kinase [Medicago truncatula]||RHN63697.1 putative protein-serine/threonine kinase CMGC-CDK-CRK7-CDK9 family [Medicago truncatula]	XM_024782177.2	XM_024782177	2100	0	PREDICTED: Medicago truncatula protein IMPAIRED IN BABA-INDUCED STERILITY 1 (LOC25493849), mRNA	--	--	--	--	F4ICB6	2229	8.63e-306	Protein IMPAIRED IN BABA-INDUCED STERILITY 1 OS=Arabidopsis thaliana OX=3702 GN=IBS1 PE=3 SV=1	PF07714//PF00069	Protein tyrosine and serine/threonine kinase//Protein kinase domain	GO:0006468	protein phosphorylation	GO:0004672//GO:0005524	protein kinase activity//ATP binding	--	--	--	--
Cluster-13543.32916	GO:0010468	regulation of gene expression	1.2084	2872	KEH30250.1	0	1777	1.89e-240	transcription factor bHLH122-like protein [Medicago truncatula]	XM_013600767.3	XM_013600767	1298	0	PREDICTED: Medicago truncatula transcription factor bHLH122 (LOC25492600), mRNA	--	--	--	--	Q9C690	386	4.19e-39	Transcription factor bHLH122 OS=Arabidopsis thaliana OX=3702 GN=BHLH122 PE=1 SV=1	PF00010	Helix-loop-helix DNA-binding domain	--	--	GO:0046983	protein dimerization activity	--	--	--	--
Cluster-13543.34691	GO:0010468	regulation of gene expression	1.0978	2627	XP_039689236.1	0	656	1.61e-75	homeobox-leucine zipper protein HAT5 isoform X1 [Medicago truncatula]	OX326968.1	OX326968	760	0	Medicago arabica genome assembly, chromosome: 5	--	--	--	--	Q02283	285	7.49e-27	Homeobox-leucine zipper protein HAT5 OS=Arabidopsis thaliana OX=3702 GN=HAT5 PE=1 SV=1	PF06257//PF05920//PF03839//PF00046//PF02183	Biofilm formation stimulator VEG//Homeobox KN domain//Translocation protein Sec62//Homeodomain//Homeobox associated leucine zipper	GO:0006355//GO:0015031	regulation of DNA-templated transcription//protein transport	GO:0003677//GO:0043565	DNA binding//sequence-specific DNA binding	GO:0030176	obsolete integral component of endoplasmic reticulum membrane	--	--
Cluster-13543.47446	GO:0010468	regulation of gene expression	2.1523	5024	XP_024640873.1	0	802	2.78e-92	ninja-family protein AFP1 [Medicago truncatula]||RHN55592.1 putative ethylene-responsive binding factor-associated repression, Ninja family [Medicago truncatula]	OX326970.1	OX326970	1691	0	Medicago arabica genome assembly, chromosome: 7	--	--	--	--	Q94F39	360	5.74e-37	Ninja-family protein AFP3 OS=Arabidopsis thaliana OX=3702 GN=AFP3 PE=1 SV=1	PF17096//PF15348//PF01056	Altered inheritance of mitochondria protein 3//Gemini of Cajal bodies-associated protein 8//Myc amino-terminal region	GO:0051016//GO:0006355//GO:0000387	barbed-end actin filament capping//regulation of DNA-templated transcription//spliceosomal snRNP assembly	GO:0003700	DNA-binding transcription factor activity	GO:0005667//GO:0030479//GO:0032797	transcription regulator complex//actin cortical patch//SMN complex	--	--
Cluster-13543.9915	GO:0010468	regulation of gene expression	-2.6579	2057	XP_013464616.2	0	1280	3.19e-170	basic leucine zipper 61 [Medicago truncatula]||RHN75012.1 putative transcription factor bZIP family [Medicago truncatula]	XM_013609162.3	XM_013609162	1804	0	PREDICTED: Medicago truncatula basic leucine zipper 61 (LOC25487274), mRNA	--	--	--	--	Q9M2K4	469	1.17e-51	Basic leucine zipper 61 OS=Arabidopsis thaliana OX=3702 GN=BZIP61 PE=1 SV=1	PF06156//PF00170//PF03131//PF07716	Initiation control protein YabA//bZIP transcription factor//bZIP Maf transcription factor//Basic region leucine zipper	GO:0006260//GO:0006355	DNA replication//regulation of DNA-templated transcription	GO:0003700//GO:0003677	DNA-binding transcription factor activity//DNA binding	GO:0005667	transcription regulator complex	--	--
Cluster-13543.30312	GO:0010468	regulation of gene expression	-1.5406	2681	XP_013444538.1	0	1676	7.12e-227	transcription factor bHLH67 [Medicago truncatula]||KEH18563.1 transcription factor [Medicago truncatula]||RHN39628.1 putative transcription factor bHLH family [Medicago truncatula]	OX326968.1	OX326968	1370	0	Medicago arabica genome assembly, chromosome: 5	--	--	--	--	Q700E4	612	2.08e-70	Transcription factor bHLH67 OS=Arabidopsis thaliana OX=3702 GN=BHLH67 PE=2 SV=1	PF00010//PF15077	Helix-loop-helix DNA-binding domain//Membrane-anchored junction protein	--	--	GO:0046983//GO:0003677	protein dimerization activity//DNA binding	--	--	--	--
Cluster-13543.54924	GO:0010468	regulation of gene expression	3.0374	788	XP_013458655.1	0	665	1.45e-86	nuclear transcription factor Y subunit B-3 [Medicago truncatula]||AFK49658.1 nuclear trancsription factor Y subunit B8 [Medicago truncatula]||KEH32687.1 nuclear transcription factor Y protein [Medicago truncatula]||RHN65106.1 putative transcription factor Hap3/NF-YB family [Medicago truncatula]	OX326968.1	OX326968	576	0	Medicago arabica genome assembly, chromosome: 5	K08065	NFYB, HAP3	nuclear transcription Y subunit beta	http://www.genome.jp/dbget-bin/www_bget?ko:K08065	O23310	448	7.41e-55	Nuclear transcription factor Y subunit B-3 OS=Arabidopsis thaliana OX=3702 GN=NFYB3 PE=1 SV=1	PF02269//PF00125	Transcription initiation factor IID, 18kD subunit//Core histone H2A/H2B/H3/H4	GO:0006366	transcription by RNA polymerase II	GO:0003677	DNA binding	--	--	--	--
Cluster-13543.40120	GO:0010468	regulation of gene expression	-1.1147	3844	XP_003593513.1	0	3720	0	COP1-interacting protein 7 [Medicago truncatula]||ABN08601.1 CIP7, related [Medicago truncatula]||AES63764.1 TIR class disease resistance protein [Medicago truncatula]||RHN71894.1 hypothetical protein MtrunA17_Chr2g0281781 [Medicago truncatula]	XM_003593465.4	XM_003593465	2113	0	PREDICTED: Medicago truncatula COP1-interacting protein 7 (LOC11430369), mRNA	--	--	--	--	O80386	674	1.51e-71	COP1-interacting protein 7 OS=Arabidopsis thaliana OX=3702 GN=CIP7 PE=1 SV=1	PF04272	Phospholamban	GO:1901894	regulation of ATPase-coupled calcium transmembrane transporter activity	GO:0042030	ATPase inhibitor activity	GO:0016020	membrane	--	--
Cluster-13543.13831	GO:0010468	regulation of gene expression	-3.1725	1305	QSD99772.1	0	1007	3.53e-134	MYB family transcription factor [Melilotus albus]	OX326967.1	OX326967	572	0	Medicago arabica genome assembly, chromosome: 4	--	--	--	--	O23160	481	1.46e-55	Transcription factor MYB73 OS=Arabidopsis thaliana OX=3702 GN=MYB73 PE=1 SV=1	PF09111	SLIDE	GO:0006338	chromatin remodeling	GO:0003677	DNA binding	GO:0005634	nucleus	--	--
Cluster-13543.58203	GO:0010468	regulation of gene expression	-1.5574	1328	XP_039687320.1	0	1123	1.03e-151	agamous-like MADS-box protein AGL80 [Medicago truncatula]||AES70937.1 MADS-box transcription factor family protein [Medicago truncatula]||RHN68102.1 putative transcription factor MADS-type1 family [Medicago truncatula]	OX326967.1	OX326967	1101	0	Medicago arabica genome assembly, chromosome: 4	--	--	--	--	Q9FJK3	544	8.57e-65	Agamous-like MADS-box protein AGL80 OS=Arabidopsis thaliana OX=3702 GN=AGL80 PE=1 SV=1	PF00319	SRF-type transcription factor (DNA-binding and dimerisation domain)	--	--	GO:0046983//GO:0003677	protein dimerization activity//DNA binding	--	--	--	--
Cluster-13543.32333	GO:0010468	regulation of gene expression	-1.2161	2212	XP_003612546.1	0	1390	1.95e-185	carbon catabolite repressor protein 4 homolog 4 [Medicago truncatula]||AES95504.1 carbon catabolite repressor-like protein [Medicago truncatula]||RHN54620.1 putative poly(A)-specific ribonuclease [Medicago truncatula]	OX326970.1	OX326970	1037	0	Medicago arabica genome assembly, chromosome: 7	K12603	CNOT6, CCR4	CCR4-NOT transcription complex subunit 6	http://www.genome.jp/dbget-bin/www_bget?ko:K12603	A8MS41	763	9.82e-93	Carbon catabolite repressor protein 4 homolog 4 OS=Arabidopsis thaliana OX=3702 GN=CCR4-4 PE=1 SV=1	PF03372	Endonuclease/Exonuclease/phosphatase family	--	--	GO:0003824	catalytic activity	--	--	KOG0620	Glucose-repressible alcohol dehydrogenase transcriptional effector CCR4 and related proteins
Cluster-13543.15977	GO:0010468	regulation of gene expression	1.4688	1125	QBZ96187.1	0	845	1.43e-111	dehydration-response DNA binding protein [Medicago falcata]	OX326965.1	OX326965	835	0	Medicago arabica genome assembly, chromosome: 2	K09286	EREBP	EREBP-like factor	http://www.genome.jp/dbget-bin/www_bget?ko:K09286	Q8LC30	361	1.41e-40	Ethylene-responsive transcription factor RAP2-1 OS=Arabidopsis thaliana OX=3702 GN=RAP2-1 PE=2 SV=1	PF00847	AP2 domain	GO:0006355	regulation of DNA-templated transcription	GO:0003700	DNA-binding transcription factor activity	GO:0005667	transcription regulator complex	--	--
Cluster-13543.19384	GO:0010468	regulation of gene expression	-2.5209	916	XP_045796281.1	0	545	8.84e-68	glutaredoxin-C11-like [Trifolium pratense]	XM_003625824.4	XM_003625824	518	0	PREDICTED: Medicago truncatula glutaredoxin-C11 (LOC11433570), mRNA	K03676	grxC, GLRX, GLRX2	glutaredoxin 3	http://www.genome.jp/dbget-bin/www_bget?ko:K03676	Q9LYC6	398	1.52e-47	Glutaredoxin-C11 OS=Arabidopsis thaliana OX=3702 GN=GRXC11 PE=3 SV=1	PF00462	Glutaredoxin	--	--	GO:0097573	glutathione oxidoreductase activity	--	--	--	--
Cluster-13543.40411	GO:0010468	regulation of gene expression	-1.1986	2783	XP_013450327.1	0	1781	3.58e-241	RNA-binding protein BRN1 isoform X2 [Medicago truncatula]||KEH24355.1 RNA-binding (RRM/RBD/RNP motif) family protein [Medicago truncatula]||RHN48885.1 putative paraneoplastic encephalomyelitis antigen, nucleotide-binding alpha-beta plait [Medicago truncatula]	OX326969.1	OX326969	1232	0	Medicago arabica genome assembly, chromosome: 6	K13207	CUGBP, BRUNOL, CELF	CUG-BP- and ETR3-like factor	http://www.genome.jp/dbget-bin/www_bget?ko:K13207	Q8LFS6	1030	6.94e-130	RNA-binding protein BRN1 OS=Arabidopsis thaliana OX=3702 GN=BRN1 PE=2 SV=1	PF04810//PF08675//PF00076//PF16367	Sec23/Sec24 zinc finger//RNA binding domain//RNA recognition motif. (a.k.a. RRM, RBD, or RNP domain)//RNA recognition motif	GO:0051252//GO:0006888//GO:0006402//GO:0006886	regulation of RNA metabolic process//endoplasmic reticulum to Golgi vesicle-mediated transport//mRNA catabolic process//intracellular protein transport	GO:0008270//GO:0004535//GO:0046872//GO:0003723	zinc ion binding//poly(A)-specific ribonuclease activity//metal ion binding//RNA binding	GO:0005634//GO:0005737//GO:0030127	nucleus//cytoplasm//COPII vesicle coat	KOG0144	RNA-binding protein CUGBP1/BRUNO (RRM superfamily)
Cluster-13543.7512	GO:0010468	regulation of gene expression	-2.4254	1581	QDC33365.1	0	1722	7.05e-240	transcription factor WRKY8 [Medicago sativa]	XM_003602147.4	XM_003602147	1085	0	PREDICTED: Medicago truncatula probable WRKY transcription factor 41 (LOC11428190), mRNA	--	--	--	--	Q9SUP6	384	1.22e-40	Probable WRKY transcription factor 53 OS=Arabidopsis thaliana OX=3702 GN=WRKY53 PE=1 SV=1	PF03106	WRKY DNA -binding domain	GO:0006355	regulation of DNA-templated transcription	GO:0003700//GO:0043565	DNA-binding transcription factor activity//sequence-specific DNA binding	GO:0005667	transcription regulator complex	--	--
Cluster-13543.18977	GO:0010468	regulation of gene expression	1.2001	2301	AGR40689.1	0	793	1.86e-98	C-repeat binding factor 9 [Medicago truncatula]	XM_013597113.3	XM_013597113	527	0	PREDICTED: Medicago truncatula dehydration-responsive element-binding protein 1C (LOC25497245), transcript variant X2, mRNA	--	--	--	--	Q9M0L0	443	4.9e-49	Dehydration-responsive element-binding protein 1A OS=Arabidopsis thaliana OX=3702 GN=DREB1A PE=1 SV=2	PF00847//PF09949	AP2 domain//Phosphatidate phosphatase APP1, catalytic domain	GO:0046486//GO:0006355//GO:0006687//GO:0009395	glycerolipid metabolic process//regulation of DNA-templated transcription//glycosphingolipid metabolic process//phospholipid catabolic process	GO:0003700//GO:0008195	DNA-binding transcription factor activity//phosphatidate phosphatase activity	GO:0005667	transcription regulator complex	--	--
Cluster-13543.40519	GO:0010468	regulation of gene expression	-1.1864	3069	PNY10123.1	0	284	7.08e-27	zinc finger protein NUTCRACKER-like [Trifolium pratense]	OX326965.1	OX326965	699	0	Medicago arabica genome assembly, chromosome: 2	--	--	--	--	Q700D2	275	6.42e-24	Zinc finger protein JACKDAW OS=Arabidopsis thaliana OX=3702 GN=JKD PE=1 SV=1	PF01155//PF02892	Hydrogenase/urease nickel incorporation, metallochaperone, hypA//BED zinc finger	GO:0051604	protein maturation	GO:0003677//GO:0016151	DNA binding//nickel cation binding	--	--	--	--
Cluster-13543.22854	GO:0010468	regulation of gene expression	-1.8919	1377	XP_013450172.1	0	1267	1.29e-172	transcription repressor OFP13 [Medicago truncatula]||AFK37360.1 unknown [Medicago truncatula]||KEH24200.1 ovate transcriptional repressor [Medicago truncatula]||RHN48750.1 putative transcription factor OFP family [Medicago truncatula]	AC146630.25	AC146630	1144	0	Medicago truncatula clone mth2-7f22, complete sequence	--	--	--	--	Q9FMC8	309	4.17e-31	Transcription repressor OFP13 OS=Arabidopsis thaliana OX=3702 GN=OFP13 PE=1 SV=1	--	--	--	--	--	--	--	--	--	--
Cluster-13543.20000	GO:0010468	regulation of gene expression	1.5858	1771	AZP73813.1	0	914	9.89e-119	AP2 domain class transcription factor [Medicago falcata]	OX326967.1	OX326967	1210	0	Medicago arabica genome assembly, chromosome: 4	K09286	EREBP	EREBP-like factor	http://www.genome.jp/dbget-bin/www_bget?ko:K09286	Q9LYD3	487	4.75e-56	Dehydration-responsive element-binding protein 3 OS=Arabidopsis thaliana OX=3702 GN=DREB3 PE=2 SV=1	PF00847	AP2 domain	GO:0006355	regulation of DNA-templated transcription	GO:0003700	DNA-binding transcription factor activity	GO:0005667	transcription regulator complex	--	--
Cluster-13543.25797	GO:0010468	regulation of gene expression	-2.3099	1562	XP_039685802.1	0	1873	3.04e-262	AP2/ERF and B3 domain-containing transcription factor RAV1 [Medicago truncatula]||AES62073.1 AP2/ERF and B3 domain transcription factor [Medicago truncatula]||RHN81405.1 putative transcription factor RAV family [Medicago truncatula]	XM_039829868.1	XM_039829868	1231	0	PREDICTED: Medicago truncatula AP2/ERF and B3 domain-containing transcription factor RAV1 (LOC11422381), mRNA	K09287	RAV	RAV-like factor	http://www.genome.jp/dbget-bin/www_bget?ko:K09287	Q9C6M5	966	1.69e-126	AP2/ERF and B3 domain-containing transcription repressor TEM1 OS=Arabidopsis thaliana OX=3702 GN=TEM1 PE=1 SV=1	PF02362//PF00847//PF03754	B3 DNA binding domain//AP2 domain//B3 domain-containing protein At2g31720-like	GO:0006355	regulation of DNA-templated transcription	GO:0003700//GO:0003677	DNA-binding transcription factor activity//DNA binding	GO:0005667	transcription regulator complex	--	--
Cluster-13543.10787	GO:0010468	regulation of gene expression	-2.4261	1272	XP_045803511.1	0	242	3.23e-22	transcription factor PRE6-like [Trifolium pratense]	OX326968.1	OX326968	695	0	Medicago arabica genome assembly, chromosome: 5	--	--	--	--	Q8GW32	200	6.95e-18	Transcription factor PRE6 OS=Arabidopsis thaliana OX=3702 GN=PRE6 PE=1 SV=1	--	--	--	--	--	--	--	--	--	--
Cluster-13543.54720	GO:0010468	regulation of gene expression	-1.5893	1819	XP_003593557.1	0	1150	7.54e-153	dof zinc finger protein DOF1.4 [Medicago truncatula]||AES63808.1 Dof domain zinc finger protein [Medicago truncatula]||RHN71920.1 putative transcription factor C2C2-Dof family [Medicago truncatula]	XM_003593509.4	XM_003593509	1051	0	PREDICTED: Medicago truncatula dof zinc finger protein DOF1.4 (LOC11446803), mRNA	--	--	--	--	Q9FZA4	267	2.18e-24	Dof zinc finger protein DOF1.4 OS=Arabidopsis thaliana OX=3702 GN=DOF1.4 PE=2 SV=1	PF02701	Dof domain, zinc finger	GO:0006355	regulation of DNA-templated transcription	GO:0003677	DNA binding	--	--	--	--
Cluster-13543.48107	GO:0010468	regulation of gene expression	1.3439	1655	XP_045817138.1	0	696	5.38e-85	NAC transcription factor 29-like [Trifolium pratense]	OX326964.1	OX326964	1241	0	Medicago arabica genome assembly, chromosome: 1	--	--	--	--	O49255	562	5.75e-67	NAC transcription factor 29 OS=Arabidopsis thaliana OX=3702 GN=NAC029 PE=2 SV=1	PF02365	No apical meristem (NAM) protein	GO:0006355	regulation of DNA-templated transcription	GO:0003677	DNA binding	--	--	--	--
Cluster-13543.19870	GO:0010468	regulation of gene expression	-3.2064	511	XP_013462122.1	0	448	1.15e-55	protein RADIALIS-like 4 [Medicago truncatula]||KEH36157.1 MYB family transcription factor [Medicago truncatula]||RHN71006.1 putative transcription factor MYB/SANT family [Medicago truncatula]	XM_013606668.3	XM_013606668	370	0	PREDICTED: Medicago truncatula protein RADIALIS-like 4 (LOC25490191), mRNA	--	--	--	--	Q9SIJ5	272	2.27e-30	Protein RADIALIS-like 2 OS=Arabidopsis thaliana OX=3702 GN=RL2 PE=2 SV=1	PF08114	ATPase proteolipid family	GO:0050790	regulation of catalytic activity	GO:0030234	enzyme regulator activity	--	--	--	--
Cluster-13543.49727	GO:0010468	regulation of gene expression	1.4637	2660	XP_027361490.1	0	302	3.43e-25	protein FAR1-RELATED SEQUENCE 5-like [Abrus precatorius]	CT025839.2	CT025839	945	0	Medicago truncatula chromosome 5 clone mth4-19c21, COMPLETE SEQUENCE	--	--	--	--	Q9ZVC9	210	1.12e-15	Protein FAR1-RELATED SEQUENCE 3 OS=Arabidopsis thaliana OX=3702 GN=FRS3 PE=1 SV=2	--	--	--	--	--	--	--	--	--	--
Cluster-13543.14361	GO:0010468	regulation of gene expression	-2.1109	2366	AFK43856.1	0	685	9.54e-80	unknown [Medicago truncatula]	OX326969.1	OX326969	606	0	Medicago arabica genome assembly, chromosome: 6	--	--	--	--	Q9SJR5	188	1.38e-13	Growth-regulating factor 3 OS=Arabidopsis thaliana OX=3702 GN=GRF3 PE=1 SV=1	--	--	--	--	--	--	--	--	--	--
Cluster-13543.17142	GO:0010468	regulation of gene expression	-2.2863	1726	XP_003617449.2	0	447	5.19e-50	transcription factor PAR1 [Medicago truncatula]||AET00408.2 hypothetical protein MTR_5g091690 [Medicago truncatula]||RHN57708.1 hypothetical protein MtrunA17_Chr5g0443361 [Medicago truncatula]	OX326970.1	OX326970	1250	0	Medicago arabica genome assembly, chromosome: 7	--	--	--	--	Q9SJH0	180	1.1e-14	Transcription factor PAR1 OS=Arabidopsis thaliana OX=3702 GN=PAR1 PE=1 SV=1	PF02405//PF11705//PF02805//PF04281	Permease MlaE//DNA-directed RNA polymerase III subunit Rpc31//Metal binding domain of Ada//Mitochondrial import receptor subunit Tom22	GO:0006281//GO:0006886//GO:0006355//GO:0006383	DNA repair//intracellular protein transport//regulation of DNA-templated transcription//transcription by RNA polymerase III	GO:0008168//GO:0008270//GO:0003677	methyltransferase activity//zinc ion binding//DNA binding	GO:0005741//GO:0043190	mitochondrial outer membrane//ATP-binding cassette (ABC) transporter complex	--	--
Cluster-13543.2365	GO:0010468	regulation of gene expression	2.4072	1137	UUW38918.1	0	897	3.82e-119	ethylene response factor, partial [Medicago truncatula]	OX326968.1	OX326968	874	0	Medicago arabica genome assembly, chromosome: 5	--	--	--	--	Q8LBQ7	427	1.6e-48	Ethylene-responsive transcription factor ERF034 OS=Arabidopsis thaliana OX=3702 GN=ERF034 PE=2 SV=2	PF00847	AP2 domain	GO:0006355	regulation of DNA-templated transcription	GO:0003700	DNA-binding transcription factor activity	GO:0005667	transcription regulator complex	--	--
Cluster-13543.44532	GO:0010468	regulation of gene expression	-1.5643	358	XP_013447714.1	0	355	6.48e-39	zinc finger protein CONSTANS-LIKE 2 [Medicago truncatula]||KEH21799.1 zinc finger constans-like protein [Medicago truncatula]||RHN44559.1 putative transcription factor C2C2-CO-like family [Medicago truncatula]	XM_013592260.3	XM_013592260	337	5.86828e-175	PREDICTED: Medicago truncatula zinc finger protein CONSTANS-LIKE 2 (LOC25497637), mRNA	--	--	--	--	Q96502	209	1.37e-19	Zinc finger protein CONSTANS-LIKE 2 OS=Arabidopsis thaliana OX=3702 GN=COL2 PE=1 SV=1	PF03660//PF00643	PHF5-like protein//B-box zinc finger	GO:0000398	mRNA splicing, via spliceosome	GO:0008270	zinc ion binding	--	--	--	--
Cluster-13543.7988	GO:0010468	regulation of gene expression	-2.883	1698	XP_013444240.1	0	2127	2.09e-299	transcription factor bHLH87 [Medicago truncatula]||XP_024627691.1 transcription factor bHLH87 [Medicago truncatula]||KEH18267.1 transcription factor [Medicago truncatula]||RHN39213.1 putative transcription factor bHLH family [Medicago truncatula]	XM_024771923.2	XM_024771923	1508	0	PREDICTED: Medicago truncatula transcription factor bHLH87 (LOC25500381), transcript variant X2, mRNA	--	--	--	--	Q8S3D2	526	3.15e-60	Transcription factor bHLH87 OS=Arabidopsis thaliana OX=3702 GN=BHLH87 PE=1 SV=1	PF00010//PF03039	Helix-loop-helix DNA-binding domain//Interleukin-12 alpha subunit	GO:0040007//GO:0008283//GO:0006955//GO:0007165	growth//cell population proliferation//immune response//signal transduction	GO:0046983//GO:0005143//GO:0008083	protein dimerization activity//interleukin-12 receptor binding//growth factor activity	GO:0042022//GO:0005576	interleukin-12 receptor complex//extracellular region	--	--
Cluster-13543.23321	GO:0010468	regulation of gene expression	-1.1952	3070	XP_003607748.1	0	2057	4.95e-281	cyclic dof factor 1 [Medicago truncatula]||AES89945.1 DOF-type zinc finger DNA-binding family protein [Medicago truncatula]||RHN61980.1 putative transcription factor C2C2-Dof family [Medicago truncatula]	AC140030.6	AC140030	2485	0	Medicago truncatula clone mth2-7g24, complete sequence	--	--	--	--	Q8LFV3	605	9.35e-68	Cyclic dof factor 3 OS=Arabidopsis thaliana OX=3702 GN=CDF3 PE=1 SV=2	PF02701	Dof domain, zinc finger	GO:0006355	regulation of DNA-templated transcription	GO:0003677	DNA binding	--	--	--	--
Cluster-13543.1767	GO:0010468	regulation of gene expression	2.3175	1611	AET02605.2	0	1712	1.98e-237	AP2 domain transcription factor [Medicago truncatula]||RHN40481.1 putative transcription factor AP2-EREBP family [Medicago truncatula]	XM_039829635.1	XM_039829635	936	0	PREDICTED: Medicago truncatula ethylene-responsive transcription factor WRI1 (LOC11410800), transcript variant X3, mRNA	--	--	--	--	Q6X5Y6	818	4.65e-103	Ethylene-responsive transcription factor WRI1 OS=Arabidopsis thaliana OX=3702 GN=WRI1 PE=1 SV=1	PF00847	AP2 domain	GO:0006355	regulation of DNA-templated transcription	GO:0003700	DNA-binding transcription factor activity	GO:0005667	transcription regulator complex	--	--
Cluster-13543.45222	GO:0010468	regulation of gene expression	-1.5424	3829	XP_003591890.1	0	1314	1.61e-168	GATA transcription factor 8 [Medicago truncatula]||XP_024641078.1 GATA transcription factor 8 [Medicago truncatula]||AES62141.1 GATA type zinc finger transcription factor family protein [Medicago truncatula]||RHN81489.1 putative transcription factor C2C2-GATA family [Medicago truncatula]	AC148757.4	AC148757	1823	0	Medicago truncatula clone mth2-57e16, complete sequence	--	--	--	--	Q9SV30	415	2.32e-43	GATA transcription factor 8 OS=Arabidopsis thaliana OX=3702 GN=GATA8 PE=1 SV=1	PF00320	GATA zinc finger	GO:0006355	regulation of DNA-templated transcription	GO:0043565	sequence-specific DNA binding	--	--	--	--
Cluster-13543.7259	GO:0010468	regulation of gene expression	1.0716	2735	RHN57280.1	0	2884	0	putative transcription regulator mTERF family [Medicago truncatula]	XM_003616790.4	XM_003616790	1690	0	PREDICTED: Medicago truncatula transcription termination factor MTEF18, mitochondrial (LOC11429701), mRNA	--	--	--	--	Q9M219	483	1.87e-50	Transcription termination factor MTEF18, mitochondrial OS=Arabidopsis thaliana OX=3702 GN=MTERF18 PE=1 SV=1	PF02536	mTERF	GO:0006355	regulation of DNA-templated transcription	GO:0003690	double-stranded DNA binding	--	--	--	--
Cluster-13543.53326	GO:0010468	regulation of gene expression	1.1946	1573	XP_013469680.1	0	1465	1.46e-201	transcription factor MYB17 [Medicago truncatula]||KEH43718.1 myb transcription factor MIXTA-like protein [Medicago truncatula]||RHN81835.1 putative transcription factor MYB-HB-like family [Medicago truncatula]	OX326965.1	OX326965	943	0	Medicago arabica genome assembly, chromosome: 2	K09422	MYBP	transcription factor MYB, plant	http://www.genome.jp/dbget-bin/www_bget?ko:K09422	Q9M2D9	660	2.14e-81	Transcription factor MYB17 OS=Arabidopsis thaliana OX=3702 GN=MYB17 PE=1 SV=1	PF03820//PF09111	Sideroflexins//SLIDE	GO:0006811//GO:0006338//GO:0055085	monoatomic ion transport//chromatin remodeling//transmembrane transport	GO:0015075//GO:0003677	monoatomic ion transmembrane transporter activity//DNA binding	GO:0005634//GO:0016020	nucleus//membrane	--	--
Cluster-13543.36270	GO:0010468	regulation of gene expression	-1.6589	1341	XP_003608658.1	0	1338	6.62e-184	ethylene-responsive transcription factor 2 [Medicago truncatula]||ABO40237.1 ethylene-responsive transcription factor 1A [Medicago truncatula]||AES90855.1 ethylene response factor [Medicago truncatula]||RHN63202.1 putative transcription factor AP2-EREBP family [Medicago truncatula]	XM_003608610.4	XM_003608610	1082	0	PREDICTED: Medicago truncatula ethylene-responsive transcription factor 2 (LOC11405766), mRNA	K09286	EREBP	EREBP-like factor	http://www.genome.jp/dbget-bin/www_bget?ko:K09286	O80337	656	3.58e-82	Ethylene-responsive transcription factor 1A OS=Arabidopsis thaliana OX=3702 GN=ERF1A PE=1 SV=2	PF00847	AP2 domain	GO:0006355	regulation of DNA-templated transcription	GO:0003700	DNA-binding transcription factor activity	GO:0005667	transcription regulator complex	--	--
Cluster-13543.10075	GO:0010468	regulation of gene expression	-2.7303	1039	XP_003594956.1	0	861	2.1e-114	transcription factor bHLH146 [Medicago truncatula]||AES65207.1 transcription factor/transcription regulator [Medicago truncatula]||RHN73402.1 hypothetical protein MtrunA17_Chr2g0298051 [Medicago truncatula]	AC245670.1	AC245670	710	0	Medicago truncatula strain A17 clone mtg2_13641b, complete sequence	--	--	--	--	Q9SUM5	218	5.67e-20	Transcription factor bHLH146 OS=Arabidopsis thaliana OX=3702 GN=BHLH146 PE=2 SV=1	--	--	--	--	--	--	--	--	--	--
Cluster-13543.42808	GO:0010468	regulation of gene expression	-2.2121	2468	XP_003606932.1	0	750	1.82e-89	transcription factor bHLH63 [Medicago truncatula]||AES89129.1 transcription factor [Medicago truncatula]||RHN61297.1 putative transcription factor bHLH family [Medicago truncatula]	OX326964.1	OX326964	574	0	Medicago arabica genome assembly, chromosome: 1	--	--	--	--	Q8GY61	305	6.02e-29	Transcription factor bHLH63 OS=Arabidopsis thaliana OX=3702 GN=BHLH63 PE=1 SV=1	--	--	--	--	--	--	--	--	--	--
Cluster-13543.11501	GO:0010468	regulation of gene expression	-2.6447	755	XP_003629427.1	0	377	6.27e-44	protein RADIALIS-like 1 [Medicago truncatula]||XP_003629428.1 protein RADIALIS-like 1 [Medicago truncatula]||AET03903.1 MYB family transcription factor [Medicago truncatula]||AET03904.1 MYB family transcription factor [Medicago truncatula]||AFK46364.1 unknown [Medicago truncatula]||RHN42094.1 putative transcription factor MYB/SANT family [Medicago truncatula]||RHN42095.1 putative transcription fa…	AC162787.39	AC162787	447	0	Medicago truncatula chromosome 8 clone mth2-192c6, complete sequence	--	--	--	--	F4JVB8	251	3.18e-26	Protein RADIALIS-like 1 OS=Arabidopsis thaliana OX=3702 GN=RL1 PE=2 SV=1	--	--	--	--	--	--	--	--	--	--
Cluster-13543.6477	GO:0010468	regulation of gene expression	-2.9815	1085	XP_003591665.2	0	1077	4.8e-146	transcription factor TGA4 [Medicago truncatula]||AFK34121.1 unknown [Medicago truncatula]||RHN81246.1 putative transcription factor TGA like domain-containing protein [Medicago truncatula]	XM_003591617.4	XM_003591617	900	0	PREDICTED: Medicago truncatula transcription factor TGA4 (LOC11422351), mRNA	--	--	--	--	Q39162	285	1.62e-27	Transcription factor TGA4 OS=Arabidopsis thaliana OX=3702 GN=TGA4 PE=1 SV=2	PF14144	Seed dormancy control	GO:0006351	DNA-templated transcription	GO:0043565	sequence-specific DNA binding	--	--	--	--
Cluster-13543.2928	GO:0010468	regulation of gene expression	1.5242	1146	GAU13362.1	0	883	4.7e-112	hypothetical protein TSUD_175150 [Trifolium subterraneum]	XM_024771468.2	XM_024771468	411	0	PREDICTED: Medicago truncatula nuclear transport factor 2 (LOC25498406), mRNA	--	--	--	--	Q9FME2	391	1.2e-41	Nuclear transport factor 2 OS=Arabidopsis thaliana OX=3702 GN=NTF2 PE=1 SV=1	--	--	--	--	--	--	--	--	KOG0116	RasGAP SH3 binding protein rasputin, contains NTF2 and RRM domains
Cluster-13543.3989	GO:0010468	regulation of gene expression	-1.4372	1371	QDC33484.1	0	868	5.79e-114	NAC1 transcription factor [Medicago sativa]	OX326964.1	OX326964	805	0	Medicago arabica genome assembly, chromosome: 1	--	--	--	--	Q8GWK6	514	5.76e-62	NAC domain-containing protein 104 OS=Arabidopsis thaliana OX=3702 GN=NAC104 PE=2 SV=1	PF02365	No apical meristem (NAM) protein	GO:0006355	regulation of DNA-templated transcription	GO:0003677	DNA binding	--	--	--	--
Cluster-22658.0	GO:0010468	regulation of gene expression	-2.0125	1098	XP_003611730.1	0	1008	2.22e-135	transcription factor HEC2 [Medicago truncatula]||AES94688.1 helix loop helix DNA-binding domain protein [Medicago truncatula]||RHN54021.1 putative transcription factor bHLH family [Medicago truncatula]	OX326970.1	OX326970	842	0	Medicago arabica genome assembly, chromosome: 7	--	--	--	--	Q9FHA7	435	1.63e-50	Transcription factor HEC1 OS=Arabidopsis thaliana OX=3702 GN=HEC1 PE=1 SV=1	PF00010	Helix-loop-helix DNA-binding domain	--	--	GO:0046983	protein dimerization activity	--	--	--	--
Cluster-13543.13183	GO:0010468	regulation of gene expression	-1.4217	1284	XP_003619882.2	0	1653	2.75e-231	mitogen-activated protein kinase kinase 9 [Medicago truncatula]||AES76100.2 MAP kinase kinase [Medicago truncatula]||AET86557.1 hematopoietic protein kinase [Medicago truncatula]||RHN52317.1 putative mitogen-activated protein kinase kinase STE-STE7 family [Medicago truncatula]	XM_003619834.4	XM_003619834	941	0	PREDICTED: Medicago truncatula mitogen-activated protein kinase kinase 9 (LOC11422805), mRNA	K20604	MKK9	mitogen-activated protein kinase kinase 9	http://www.genome.jp/dbget-bin/www_bget?ko:K20604	Q9FX43	924	2.87e-122	Mitogen-activated protein kinase kinase 9 OS=Arabidopsis thaliana OX=3702 GN=MKK9 PE=1 SV=1	PF04643//PF00069//PF07714	Motilin/ghrelin-associated peptide//Protein kinase domain//Protein tyrosine and serine/threonine kinase	GO:0006468//GO:0007165	protein phosphorylation//signal transduction	GO:0004672//GO:0005524//GO:0005179	protein kinase activity//ATP binding//hormone activity	GO:0005576	extracellular region	--	--
Cluster-13543.28402	GO:0010468	regulation of gene expression	1.0596	2749	KEH43271.1	0	1784	3.15e-243	gibberellin receptor GID1c-like protein [Medicago truncatula]	OX326965.1	OX326965	2242	0	Medicago arabica genome assembly, chromosome: 2	K14493	GID1	gibberellin receptor GID1	http://www.genome.jp/dbget-bin/www_bget?ko:K14493	Q9LYC1	1434	1.06e-191	Gibberellin receptor GID1B OS=Arabidopsis thaliana OX=3702 GN=GID1B PE=1 SV=1	PF07859	alpha/beta hydrolase fold	--	--	GO:0016787	hydrolase activity	--	--	--	--
Cluster-13543.26697	GO:0010468	regulation of gene expression	-1.391	1138	KEH20128.1	0	649	3.25e-80	caffeic acid O-methyltransferase [Medicago truncatula]	XM_013590646.3	XM_013590646	391	0	PREDICTED: Medicago truncatula caffeic acid 3-O-methyltransferase (LOC25501428), mRNA	K13066	COMT	caffeic acid 3-O-methyltransferase / acetylserotonin O-methyltransferase	http://www.genome.jp/dbget-bin/www_bget?ko:K13066	Q7X6Y7	332	1.52e-32	PHD finger protein MALE MEIOCYTE DEATH 1 OS=Arabidopsis thaliana OX=3702 GN=MMD1 PE=1 SV=1	PF08100//PF04117	Dimerisation domain//Mpv17 / PMP22 family	--	--	GO:0046983	protein dimerization activity	--	--	--	--
Cluster-13543.30132	GO:0010468	regulation of gene expression	1.5961	1839	XP_013457153.1	0	940	7.06e-121	protein HEAT-STRESS-ASSOCIATED 32 [Medicago truncatula]||KEH31184.1 (2R)-phospho-3-sulfolactate synthase ComA [Medicago truncatula]||RHN62581.1 putative phosphosulfolactate synthase [Medicago truncatula]	XM_013601699.3	XM_013601699	488	0	PREDICTED: Medicago truncatula protein HEAT-STRESS-ASSOCIATED 32 (LOC25493254), mRNA	--	--	--	--	Q8GWL1	707	1.5e-87	Protein HEAT-STRESS-ASSOCIATED 32 OS=Arabidopsis thaliana OX=3702 GN=HSA32 PE=2 SV=1	--	--	--	--	--	--	--	--	--	--
Cluster-13543.36677	GO:0010468	regulation of gene expression	-2.1952	3138	XP_013470128.1	0	793	5.26e-94	putative zinc finger protein At1g68190 [Medicago truncatula]||KEH44166.1 B-box zinc finger protein, putative [Medicago truncatula]||RHN82356.1 putative transcription factor interactor and regulator Znf-B family [Medicago truncatula]	OX326965.1	OX326965	1288	0	Medicago arabica genome assembly, chromosome: 2	--	--	--	--	Q9C9F4	254	5.39e-22	Putative zinc finger protein At1g68190 OS=Arabidopsis thaliana OX=3702 GN=At1g68190 PE=2 SV=1	PF00643	B-box zinc finger	--	--	GO:0008270	zinc ion binding	--	--	--	--
Cluster-13543.52071	GO:0010468	regulation of gene expression	3.7067	1474	RHN56392.1	0	389	4.86e-40	putative EamA domain-containing protein [Medicago truncatula]	OX326965.1	OX326965	649	0	Medicago arabica genome assembly, chromosome: 2	--	--	--	--	Q9C9F5	249	2.82e-22	Zinc finger CCCH domain-containing protein 15 OS=Arabidopsis thaliana OX=3702 GN=C3H15 PE=1 SV=1	PF06072//PF00642	Alphaherpesvirus tegument protein US9//Zinc finger C-x8-C-x5-C-x3-H type (and similar)	GO:0075733	intracellular transport of virus	GO:0046872	metal ion binding	--	--	KOG1677	CCCH-type Zn-finger protein
Cluster-13543.7984	GO:0010468	regulation of gene expression	1.549	597	KEH36484.1	0	436	5.85e-53	B-box type zinc finger protein [Medicago truncatula]||RHN71816.1 putative transcription factor interactor and regulator Znf-B family [Medicago truncatula]	OX326971.1	OX326971	374	0	Medicago arabica genome assembly, chromosome: 8	--	--	--	--	Q9LRM4	146	4.91e-11	B-box domain protein 31 OS=Arabidopsis thaliana OX=3702 GN=MIP1B PE=2 SV=1	PF03987//PF00643//PF06524//PF04546//PF05764//PF09184//PF02724//PF09026//PF15387//PF17096//PF10486	Autophagocytosis associated protein, active-site domain//B-box zinc finger//NOA36 protein//Sigma-70, non-essential region//YL1 nuclear protein//PPP4R2//CDC45-like protein//Centromere protein B dimerisation domain//Domain of unknown function (DUF4611)//Altered inheritance of mitochondria protein 3//Phosphoinositide 3-kinase gamma adapter protein p101 subunit	GO:0051016//GO:0006270//GO:0006352//GO:0006338//GO:0006355//GO:0043486	barbed-end actin filament capping//DNA replication initiation//DNA-templated transcription initiation//chromatin remodeling//regulation of DNA-templated transcription//obsolete histone exchange	GO:0003682//GO:0046935//GO:0019888//GO:0003700//GO:0003677//GO:0008270//GO:0019787//GO:0016987	chromatin binding//1-phosphatidylinositol-3-kinase regulator activity//protein phosphatase regulator activity//DNA-binding transcription factor activity//DNA binding//zinc ion binding//ubiquitin-like protein transferase activity//sigma factor activity	GO:0005634//GO:0030289//GO:0000785//GO:0005667//GO:0005944//GO:0000408//GO:0030479//GO:0000775	nucleus//protein phosphatase 4 complex//chromatin//transcription regulator complex//phosphatidylinositol 3-kinase complex, class IB//EKC/KEOPS complex//actin cortical patch//chromosome, centromeric region	--	--
Cluster-13543.44747	GO:0010468	regulation of gene expression	-1.231	2621	RHN76574.1	0	515	4.16e-57	putative transcription factor bHLH family [Medicago truncatula]	OX326971.1	OX326971	595	0	Medicago arabica genome assembly, chromosome: 8	--	--	--	--	Q9T072	177	2.15e-12	Transcription factor bHLH25 OS=Arabidopsis thaliana OX=3702 GN=BHLH25 PE=2 SV=2	PF00010	Helix-loop-helix DNA-binding domain	--	--	GO:0046983	protein dimerization activity	--	--	--	--
Cluster-13543.26363	GO:0006351	transcription DNA-templated	-1.1053	2854	XP_024637945.1	0	3363	0	protein IMPAIRED IN BABA-INDUCED STERILITY 1 [Medicago truncatula]||KEH31969.1 cyclin-dependent kinase [Medicago truncatula]||RHN63697.1 putative protein-serine/threonine kinase CMGC-CDK-CRK7-CDK9 family [Medicago truncatula]	XM_024782177.2	XM_024782177	2100	0	PREDICTED: Medicago truncatula protein IMPAIRED IN BABA-INDUCED STERILITY 1 (LOC25493849), mRNA	--	--	--	--	F4ICB6	2229	8.63e-306	Protein IMPAIRED IN BABA-INDUCED STERILITY 1 OS=Arabidopsis thaliana OX=3702 GN=IBS1 PE=3 SV=1	PF07714//PF00069	Protein tyrosine and serine/threonine kinase//Protein kinase domain	GO:0006468	protein phosphorylation	GO:0004672//GO:0005524	protein kinase activity//ATP binding	--	--	--	--
Cluster-13543.32916	GO:0006351	transcription DNA-templated	1.2084	2872	KEH30250.1	0	1777	1.89e-240	transcription factor bHLH122-like protein [Medicago truncatula]	XM_013600767.3	XM_013600767	1298	0	PREDICTED: Medicago truncatula transcription factor bHLH122 (LOC25492600), mRNA	--	--	--	--	Q9C690	386	4.19e-39	Transcription factor bHLH122 OS=Arabidopsis thaliana OX=3702 GN=BHLH122 PE=1 SV=1	PF00010	Helix-loop-helix DNA-binding domain	--	--	GO:0046983	protein dimerization activity	--	--	--	--
Cluster-13543.34691	GO:0006351	transcription DNA-templated	1.0978	2627	XP_039689236.1	0	656	1.61e-75	homeobox-leucine zipper protein HAT5 isoform X1 [Medicago truncatula]	OX326968.1	OX326968	760	0	Medicago arabica genome assembly, chromosome: 5	--	--	--	--	Q02283	285	7.49e-27	Homeobox-leucine zipper protein HAT5 OS=Arabidopsis thaliana OX=3702 GN=HAT5 PE=1 SV=1	PF06257//PF05920//PF03839//PF00046//PF02183	Biofilm formation stimulator VEG//Homeobox KN domain//Translocation protein Sec62//Homeodomain//Homeobox associated leucine zipper	GO:0006355//GO:0015031	regulation of DNA-templated transcription//protein transport	GO:0003677//GO:0043565	DNA binding//sequence-specific DNA binding	GO:0030176	obsolete integral component of endoplasmic reticulum membrane	--	--
Cluster-13543.47446	GO:0006351	transcription DNA-templated	2.1523	5024	XP_024640873.1	0	802	2.78e-92	ninja-family protein AFP1 [Medicago truncatula]||RHN55592.1 putative ethylene-responsive binding factor-associated repression, Ninja family [Medicago truncatula]	OX326970.1	OX326970	1691	0	Medicago arabica genome assembly, chromosome: 7	--	--	--	--	Q94F39	360	5.74e-37	Ninja-family protein AFP3 OS=Arabidopsis thaliana OX=3702 GN=AFP3 PE=1 SV=1	PF17096//PF15348//PF01056	Altered inheritance of mitochondria protein 3//Gemini of Cajal bodies-associated protein 8//Myc amino-terminal region	GO:0051016//GO:0006355//GO:0000387	barbed-end actin filament capping//regulation of DNA-templated transcription//spliceosomal snRNP assembly	GO:0003700	DNA-binding transcription factor activity	GO:0005667//GO:0030479//GO:0032797	transcription regulator complex//actin cortical patch//SMN complex	--	--
Cluster-13543.9915	GO:0006351	transcription DNA-templated	-2.6579	2057	XP_013464616.2	0	1280	3.19e-170	basic leucine zipper 61 [Medicago truncatula]||RHN75012.1 putative transcription factor bZIP family [Medicago truncatula]	XM_013609162.3	XM_013609162	1804	0	PREDICTED: Medicago truncatula basic leucine zipper 61 (LOC25487274), mRNA	--	--	--	--	Q9M2K4	469	1.17e-51	Basic leucine zipper 61 OS=Arabidopsis thaliana OX=3702 GN=BZIP61 PE=1 SV=1	PF06156//PF00170//PF03131//PF07716	Initiation control protein YabA//bZIP transcription factor//bZIP Maf transcription factor//Basic region leucine zipper	GO:0006260//GO:0006355	DNA replication//regulation of DNA-templated transcription	GO:0003700//GO:0003677	DNA-binding transcription factor activity//DNA binding	GO:0005667	transcription regulator complex	--	--
Cluster-13543.30312	GO:0006351	transcription DNA-templated	-1.5406	2681	XP_013444538.1	0	1676	7.12e-227	transcription factor bHLH67 [Medicago truncatula]||KEH18563.1 transcription factor [Medicago truncatula]||RHN39628.1 putative transcription factor bHLH family [Medicago truncatula]	OX326968.1	OX326968	1370	0	Medicago arabica genome assembly, chromosome: 5	--	--	--	--	Q700E4	612	2.08e-70	Transcription factor bHLH67 OS=Arabidopsis thaliana OX=3702 GN=BHLH67 PE=2 SV=1	PF00010//PF15077	Helix-loop-helix DNA-binding domain//Membrane-anchored junction protein	--	--	GO:0046983//GO:0003677	protein dimerization activity//DNA binding	--	--	--	--
Cluster-13543.54924	GO:0006351	transcription DNA-templated	3.0374	788	XP_013458655.1	0	665	1.45e-86	nuclear transcription factor Y subunit B-3 [Medicago truncatula]||AFK49658.1 nuclear trancsription factor Y subunit B8 [Medicago truncatula]||KEH32687.1 nuclear transcription factor Y protein [Medicago truncatula]||RHN65106.1 putative transcription factor Hap3/NF-YB family [Medicago truncatula]	OX326968.1	OX326968	576	0	Medicago arabica genome assembly, chromosome: 5	K08065	NFYB, HAP3	nuclear transcription Y subunit beta	http://www.genome.jp/dbget-bin/www_bget?ko:K08065	O23310	448	7.41e-55	Nuclear transcription factor Y subunit B-3 OS=Arabidopsis thaliana OX=3702 GN=NFYB3 PE=1 SV=1	PF02269//PF00125	Transcription initiation factor IID, 18kD subunit//Core histone H2A/H2B/H3/H4	GO:0006366	transcription by RNA polymerase II	GO:0003677	DNA binding	--	--	--	--
Cluster-13543.40120	GO:0006351	transcription DNA-templated	-1.1147	3844	XP_003593513.1	0	3720	0	COP1-interacting protein 7 [Medicago truncatula]||ABN08601.1 CIP7, related [Medicago truncatula]||AES63764.1 TIR class disease resistance protein [Medicago truncatula]||RHN71894.1 hypothetical protein MtrunA17_Chr2g0281781 [Medicago truncatula]	XM_003593465.4	XM_003593465	2113	0	PREDICTED: Medicago truncatula COP1-interacting protein 7 (LOC11430369), mRNA	--	--	--	--	O80386	674	1.51e-71	COP1-interacting protein 7 OS=Arabidopsis thaliana OX=3702 GN=CIP7 PE=1 SV=1	PF04272	Phospholamban	GO:1901894	regulation of ATPase-coupled calcium transmembrane transporter activity	GO:0042030	ATPase inhibitor activity	GO:0016020	membrane	--	--
Cluster-13543.13831	GO:0006351	transcription DNA-templated	-3.1725	1305	QSD99772.1	0	1007	3.53e-134	MYB family transcription factor [Melilotus albus]	OX326967.1	OX326967	572	0	Medicago arabica genome assembly, chromosome: 4	--	--	--	--	O23160	481	1.46e-55	Transcription factor MYB73 OS=Arabidopsis thaliana OX=3702 GN=MYB73 PE=1 SV=1	PF09111	SLIDE	GO:0006338	chromatin remodeling	GO:0003677	DNA binding	GO:0005634	nucleus	--	--
Cluster-13543.58203	GO:0006351	transcription DNA-templated	-1.5574	1328	XP_039687320.1	0	1123	1.03e-151	agamous-like MADS-box protein AGL80 [Medicago truncatula]||AES70937.1 MADS-box transcription factor family protein [Medicago truncatula]||RHN68102.1 putative transcription factor MADS-type1 family [Medicago truncatula]	OX326967.1	OX326967	1101	0	Medicago arabica genome assembly, chromosome: 4	--	--	--	--	Q9FJK3	544	8.57e-65	Agamous-like MADS-box protein AGL80 OS=Arabidopsis thaliana OX=3702 GN=AGL80 PE=1 SV=1	PF00319	SRF-type transcription factor (DNA-binding and dimerisation domain)	--	--	GO:0046983//GO:0003677	protein dimerization activity//DNA binding	--	--	--	--
Cluster-13543.15977	GO:0006351	transcription DNA-templated	1.4688	1125	QBZ96187.1	0	845	1.43e-111	dehydration-response DNA binding protein [Medicago falcata]	OX326965.1	OX326965	835	0	Medicago arabica genome assembly, chromosome: 2	K09286	EREBP	EREBP-like factor	http://www.genome.jp/dbget-bin/www_bget?ko:K09286	Q8LC30	361	1.41e-40	Ethylene-responsive transcription factor RAP2-1 OS=Arabidopsis thaliana OX=3702 GN=RAP2-1 PE=2 SV=1	PF00847	AP2 domain	GO:0006355	regulation of DNA-templated transcription	GO:0003700	DNA-binding transcription factor activity	GO:0005667	transcription regulator complex	--	--
Cluster-13543.19384	GO:0006351	transcription DNA-templated	-2.5209	916	XP_045796281.1	0	545	8.84e-68	glutaredoxin-C11-like [Trifolium pratense]	XM_003625824.4	XM_003625824	518	0	PREDICTED: Medicago truncatula glutaredoxin-C11 (LOC11433570), mRNA	K03676	grxC, GLRX, GLRX2	glutaredoxin 3	http://www.genome.jp/dbget-bin/www_bget?ko:K03676	Q9LYC6	398	1.52e-47	Glutaredoxin-C11 OS=Arabidopsis thaliana OX=3702 GN=GRXC11 PE=3 SV=1	PF00462	Glutaredoxin	--	--	GO:0097573	glutathione oxidoreductase activity	--	--	--	--
Cluster-13543.7512	GO:0006351	transcription DNA-templated	-2.4254	1581	QDC33365.1	0	1722	7.05e-240	transcription factor WRKY8 [Medicago sativa]	XM_003602147.4	XM_003602147	1085	0	PREDICTED: Medicago truncatula probable WRKY transcription factor 41 (LOC11428190), mRNA	--	--	--	--	Q9SUP6	384	1.22e-40	Probable WRKY transcription factor 53 OS=Arabidopsis thaliana OX=3702 GN=WRKY53 PE=1 SV=1	PF03106	WRKY DNA -binding domain	GO:0006355	regulation of DNA-templated transcription	GO:0003700//GO:0043565	DNA-binding transcription factor activity//sequence-specific DNA binding	GO:0005667	transcription regulator complex	--	--
Cluster-13543.42808	GO:0006351	transcription DNA-templated	-2.2121	2468	XP_003606932.1	0	750	1.82e-89	transcription factor bHLH63 [Medicago truncatula]||AES89129.1 transcription factor [Medicago truncatula]||RHN61297.1 putative transcription factor bHLH family [Medicago truncatula]	OX326964.1	OX326964	574	0	Medicago arabica genome assembly, chromosome: 1	--	--	--	--	Q8GY61	305	6.02e-29	Transcription factor bHLH63 OS=Arabidopsis thaliana OX=3702 GN=BHLH63 PE=1 SV=1	--	--	--	--	--	--	--	--	--	--
Cluster-13543.40519	GO:0006351	transcription DNA-templated	-1.1864	3069	PNY10123.1	0	284	7.08e-27	zinc finger protein NUTCRACKER-like [Trifolium pratense]	OX326965.1	OX326965	699	0	Medicago arabica genome assembly, chromosome: 2	--	--	--	--	Q700D2	275	6.42e-24	Zinc finger protein JACKDAW OS=Arabidopsis thaliana OX=3702 GN=JKD PE=1 SV=1	PF01155//PF02892	Hydrogenase/urease nickel incorporation, metallochaperone, hypA//BED zinc finger	GO:0051604	protein maturation	GO:0003677//GO:0016151	DNA binding//nickel cation binding	--	--	--	--
Cluster-13543.22854	GO:0006351	transcription DNA-templated	-1.8919	1377	XP_013450172.1	0	1267	1.29e-172	transcription repressor OFP13 [Medicago truncatula]||AFK37360.1 unknown [Medicago truncatula]||KEH24200.1 ovate transcriptional repressor [Medicago truncatula]||RHN48750.1 putative transcription factor OFP family [Medicago truncatula]	AC146630.25	AC146630	1144	0	Medicago truncatula clone mth2-7f22, complete sequence	--	--	--	--	Q9FMC8	309	4.17e-31	Transcription repressor OFP13 OS=Arabidopsis thaliana OX=3702 GN=OFP13 PE=1 SV=1	--	--	--	--	--	--	--	--	--	--
Cluster-13543.20000	GO:0006351	transcription DNA-templated	1.5858	1771	AZP73813.1	0	914	9.89e-119	AP2 domain class transcription factor [Medicago falcata]	OX326967.1	OX326967	1210	0	Medicago arabica genome assembly, chromosome: 4	K09286	EREBP	EREBP-like factor	http://www.genome.jp/dbget-bin/www_bget?ko:K09286	Q9LYD3	487	4.75e-56	Dehydration-responsive element-binding protein 3 OS=Arabidopsis thaliana OX=3702 GN=DREB3 PE=2 SV=1	PF00847	AP2 domain	GO:0006355	regulation of DNA-templated transcription	GO:0003700	DNA-binding transcription factor activity	GO:0005667	transcription regulator complex	--	--
Cluster-13543.25797	GO:0006351	transcription DNA-templated	-2.3099	1562	XP_039685802.1	0	1873	3.04e-262	AP2/ERF and B3 domain-containing transcription factor RAV1 [Medicago truncatula]||AES62073.1 AP2/ERF and B3 domain transcription factor [Medicago truncatula]||RHN81405.1 putative transcription factor RAV family [Medicago truncatula]	XM_039829868.1	XM_039829868	1231	0	PREDICTED: Medicago truncatula AP2/ERF and B3 domain-containing transcription factor RAV1 (LOC11422381), mRNA	K09287	RAV	RAV-like factor	http://www.genome.jp/dbget-bin/www_bget?ko:K09287	Q9C6M5	966	1.69e-126	AP2/ERF and B3 domain-containing transcription repressor TEM1 OS=Arabidopsis thaliana OX=3702 GN=TEM1 PE=1 SV=1	PF02362//PF00847//PF03754	B3 DNA binding domain//AP2 domain//B3 domain-containing protein At2g31720-like	GO:0006355	regulation of DNA-templated transcription	GO:0003700//GO:0003677	DNA-binding transcription factor activity//DNA binding	GO:0005667	transcription regulator complex	--	--
Cluster-13543.10787	GO:0006351	transcription DNA-templated	-2.4261	1272	XP_045803511.1	0	242	3.23e-22	transcription factor PRE6-like [Trifolium pratense]	OX326968.1	OX326968	695	0	Medicago arabica genome assembly, chromosome: 5	--	--	--	--	Q8GW32	200	6.95e-18	Transcription factor PRE6 OS=Arabidopsis thaliana OX=3702 GN=PRE6 PE=1 SV=1	--	--	--	--	--	--	--	--	--	--
Cluster-13543.54720	GO:0006351	transcription DNA-templated	-1.5893	1819	XP_003593557.1	0	1150	7.54e-153	dof zinc finger protein DOF1.4 [Medicago truncatula]||AES63808.1 Dof domain zinc finger protein [Medicago truncatula]||RHN71920.1 putative transcription factor C2C2-Dof family [Medicago truncatula]	XM_003593509.4	XM_003593509	1051	0	PREDICTED: Medicago truncatula dof zinc finger protein DOF1.4 (LOC11446803), mRNA	--	--	--	--	Q9FZA4	267	2.18e-24	Dof zinc finger protein DOF1.4 OS=Arabidopsis thaliana OX=3702 GN=DOF1.4 PE=2 SV=1	PF02701	Dof domain, zinc finger	GO:0006355	regulation of DNA-templated transcription	GO:0003677	DNA binding	--	--	--	--
Cluster-13543.48107	GO:0006351	transcription DNA-templated	1.3439	1655	XP_045817138.1	0	696	5.38e-85	NAC transcription factor 29-like [Trifolium pratense]	OX326964.1	OX326964	1241	0	Medicago arabica genome assembly, chromosome: 1	--	--	--	--	O49255	562	5.75e-67	NAC transcription factor 29 OS=Arabidopsis thaliana OX=3702 GN=NAC029 PE=2 SV=1	PF02365	No apical meristem (NAM) protein	GO:0006355	regulation of DNA-templated transcription	GO:0003677	DNA binding	--	--	--	--
Cluster-13543.19870	GO:0006351	transcription DNA-templated	-3.2064	511	XP_013462122.1	0	448	1.15e-55	protein RADIALIS-like 4 [Medicago truncatula]||KEH36157.1 MYB family transcription factor [Medicago truncatula]||RHN71006.1 putative transcription factor MYB/SANT family [Medicago truncatula]	XM_013606668.3	XM_013606668	370	0	PREDICTED: Medicago truncatula protein RADIALIS-like 4 (LOC25490191), mRNA	--	--	--	--	Q9SIJ5	272	2.27e-30	Protein RADIALIS-like 2 OS=Arabidopsis thaliana OX=3702 GN=RL2 PE=2 SV=1	PF08114	ATPase proteolipid family	GO:0050790	regulation of catalytic activity	GO:0030234	enzyme regulator activity	--	--	--	--
Cluster-13543.49727	GO:0006351	transcription DNA-templated	1.4637	2660	XP_027361490.1	0	302	3.43e-25	protein FAR1-RELATED SEQUENCE 5-like [Abrus precatorius]	CT025839.2	CT025839	945	0	Medicago truncatula chromosome 5 clone mth4-19c21, COMPLETE SEQUENCE	--	--	--	--	Q9ZVC9	210	1.12e-15	Protein FAR1-RELATED SEQUENCE 3 OS=Arabidopsis thaliana OX=3702 GN=FRS3 PE=1 SV=2	--	--	--	--	--	--	--	--	--	--
Cluster-13543.14361	GO:0006351	transcription DNA-templated	-2.1109	2366	AFK43856.1	0	685	9.54e-80	unknown [Medicago truncatula]	OX326969.1	OX326969	606	0	Medicago arabica genome assembly, chromosome: 6	--	--	--	--	Q9SJR5	188	1.38e-13	Growth-regulating factor 3 OS=Arabidopsis thaliana OX=3702 GN=GRF3 PE=1 SV=1	--	--	--	--	--	--	--	--	--	--
Cluster-13543.17142	GO:0006351	transcription DNA-templated	-2.2863	1726	XP_003617449.2	0	447	5.19e-50	transcription factor PAR1 [Medicago truncatula]||AET00408.2 hypothetical protein MTR_5g091690 [Medicago truncatula]||RHN57708.1 hypothetical protein MtrunA17_Chr5g0443361 [Medicago truncatula]	OX326970.1	OX326970	1250	0	Medicago arabica genome assembly, chromosome: 7	--	--	--	--	Q9SJH0	180	1.1e-14	Transcription factor PAR1 OS=Arabidopsis thaliana OX=3702 GN=PAR1 PE=1 SV=1	PF02405//PF11705//PF02805//PF04281	Permease MlaE//DNA-directed RNA polymerase III subunit Rpc31//Metal binding domain of Ada//Mitochondrial import receptor subunit Tom22	GO:0006281//GO:0006886//GO:0006355//GO:0006383	DNA repair//intracellular protein transport//regulation of DNA-templated transcription//transcription by RNA polymerase III	GO:0008168//GO:0008270//GO:0003677	methyltransferase activity//zinc ion binding//DNA binding	GO:0005741//GO:0043190	mitochondrial outer membrane//ATP-binding cassette (ABC) transporter complex	--	--
Cluster-13543.2365	GO:0006351	transcription DNA-templated	2.4072	1137	UUW38918.1	0	897	3.82e-119	ethylene response factor, partial [Medicago truncatula]	OX326968.1	OX326968	874	0	Medicago arabica genome assembly, chromosome: 5	--	--	--	--	Q8LBQ7	427	1.6e-48	Ethylene-responsive transcription factor ERF034 OS=Arabidopsis thaliana OX=3702 GN=ERF034 PE=2 SV=2	PF00847	AP2 domain	GO:0006355	regulation of DNA-templated transcription	GO:0003700	DNA-binding transcription factor activity	GO:0005667	transcription regulator complex	--	--
Cluster-13543.44532	GO:0006351	transcription DNA-templated	-1.5643	358	XP_013447714.1	0	355	6.48e-39	zinc finger protein CONSTANS-LIKE 2 [Medicago truncatula]||KEH21799.1 zinc finger constans-like protein [Medicago truncatula]||RHN44559.1 putative transcription factor C2C2-CO-like family [Medicago truncatula]	XM_013592260.3	XM_013592260	337	5.86828e-175	PREDICTED: Medicago truncatula zinc finger protein CONSTANS-LIKE 2 (LOC25497637), mRNA	--	--	--	--	Q96502	209	1.37e-19	Zinc finger protein CONSTANS-LIKE 2 OS=Arabidopsis thaliana OX=3702 GN=COL2 PE=1 SV=1	PF03660//PF00643	PHF5-like protein//B-box zinc finger	GO:0000398	mRNA splicing, via spliceosome	GO:0008270	zinc ion binding	--	--	--	--
Cluster-13543.7988	GO:0006351	transcription DNA-templated	-2.883	1698	XP_013444240.1	0	2127	2.09e-299	transcription factor bHLH87 [Medicago truncatula]||XP_024627691.1 transcription factor bHLH87 [Medicago truncatula]||KEH18267.1 transcription factor [Medicago truncatula]||RHN39213.1 putative transcription factor bHLH family [Medicago truncatula]	XM_024771923.2	XM_024771923	1508	0	PREDICTED: Medicago truncatula transcription factor bHLH87 (LOC25500381), transcript variant X2, mRNA	--	--	--	--	Q8S3D2	526	3.15e-60	Transcription factor bHLH87 OS=Arabidopsis thaliana OX=3702 GN=BHLH87 PE=1 SV=1	PF00010//PF03039	Helix-loop-helix DNA-binding domain//Interleukin-12 alpha subunit	GO:0040007//GO:0008283//GO:0006955//GO:0007165	growth//cell population proliferation//immune response//signal transduction	GO:0046983//GO:0005143//GO:0008083	protein dimerization activity//interleukin-12 receptor binding//growth factor activity	GO:0042022//GO:0005576	interleukin-12 receptor complex//extracellular region	--	--
Cluster-13543.23321	GO:0006351	transcription DNA-templated	-1.1952	3070	XP_003607748.1	0	2057	4.95e-281	cyclic dof factor 1 [Medicago truncatula]||AES89945.1 DOF-type zinc finger DNA-binding family protein [Medicago truncatula]||RHN61980.1 putative transcription factor C2C2-Dof family [Medicago truncatula]	AC140030.6	AC140030	2485	0	Medicago truncatula clone mth2-7g24, complete sequence	--	--	--	--	Q8LFV3	605	9.35e-68	Cyclic dof factor 3 OS=Arabidopsis thaliana OX=3702 GN=CDF3 PE=1 SV=2	PF02701	Dof domain, zinc finger	GO:0006355	regulation of DNA-templated transcription	GO:0003677	DNA binding	--	--	--	--
Cluster-13543.1767	GO:0006351	transcription DNA-templated	2.3175	1611	AET02605.2	0	1712	1.98e-237	AP2 domain transcription factor [Medicago truncatula]||RHN40481.1 putative transcription factor AP2-EREBP family [Medicago truncatula]	XM_039829635.1	XM_039829635	936	0	PREDICTED: Medicago truncatula ethylene-responsive transcription factor WRI1 (LOC11410800), transcript variant X3, mRNA	--	--	--	--	Q6X5Y6	818	4.65e-103	Ethylene-responsive transcription factor WRI1 OS=Arabidopsis thaliana OX=3702 GN=WRI1 PE=1 SV=1	PF00847	AP2 domain	GO:0006355	regulation of DNA-templated transcription	GO:0003700	DNA-binding transcription factor activity	GO:0005667	transcription regulator complex	--	--
Cluster-13543.45222	GO:0006351	transcription DNA-templated	-1.5424	3829	XP_003591890.1	0	1314	1.61e-168	GATA transcription factor 8 [Medicago truncatula]||XP_024641078.1 GATA transcription factor 8 [Medicago truncatula]||AES62141.1 GATA type zinc finger transcription factor family protein [Medicago truncatula]||RHN81489.1 putative transcription factor C2C2-GATA family [Medicago truncatula]	AC148757.4	AC148757	1823	0	Medicago truncatula clone mth2-57e16, complete sequence	--	--	--	--	Q9SV30	415	2.32e-43	GATA transcription factor 8 OS=Arabidopsis thaliana OX=3702 GN=GATA8 PE=1 SV=1	PF00320	GATA zinc finger	GO:0006355	regulation of DNA-templated transcription	GO:0043565	sequence-specific DNA binding	--	--	--	--
Cluster-13543.7259	GO:0006351	transcription DNA-templated	1.0716	2735	RHN57280.1	0	2884	0	putative transcription regulator mTERF family [Medicago truncatula]	XM_003616790.4	XM_003616790	1690	0	PREDICTED: Medicago truncatula transcription termination factor MTEF18, mitochondrial (LOC11429701), mRNA	--	--	--	--	Q9M219	483	1.87e-50	Transcription termination factor MTEF18, mitochondrial OS=Arabidopsis thaliana OX=3702 GN=MTERF18 PE=1 SV=1	PF02536	mTERF	GO:0006355	regulation of DNA-templated transcription	GO:0003690	double-stranded DNA binding	--	--	--	--
Cluster-13543.53326	GO:0006351	transcription DNA-templated	1.1946	1573	XP_013469680.1	0	1465	1.46e-201	transcription factor MYB17 [Medicago truncatula]||KEH43718.1 myb transcription factor MIXTA-like protein [Medicago truncatula]||RHN81835.1 putative transcription factor MYB-HB-like family [Medicago truncatula]	OX326965.1	OX326965	943	0	Medicago arabica genome assembly, chromosome: 2	K09422	MYBP	transcription factor MYB, plant	http://www.genome.jp/dbget-bin/www_bget?ko:K09422	Q9M2D9	660	2.14e-81	Transcription factor MYB17 OS=Arabidopsis thaliana OX=3702 GN=MYB17 PE=1 SV=1	PF03820//PF09111	Sideroflexins//SLIDE	GO:0006811//GO:0006338//GO:0055085	monoatomic ion transport//chromatin remodeling//transmembrane transport	GO:0015075//GO:0003677	monoatomic ion transmembrane transporter activity//DNA binding	GO:0005634//GO:0016020	nucleus//membrane	--	--
Cluster-13543.36270	GO:0006351	transcription DNA-templated	-1.6589	1341	XP_003608658.1	0	1338	6.62e-184	ethylene-responsive transcription factor 2 [Medicago truncatula]||ABO40237.1 ethylene-responsive transcription factor 1A [Medicago truncatula]||AES90855.1 ethylene response factor [Medicago truncatula]||RHN63202.1 putative transcription factor AP2-EREBP family [Medicago truncatula]	XM_003608610.4	XM_003608610	1082	0	PREDICTED: Medicago truncatula ethylene-responsive transcription factor 2 (LOC11405766), mRNA	K09286	EREBP	EREBP-like factor	http://www.genome.jp/dbget-bin/www_bget?ko:K09286	O80337	656	3.58e-82	Ethylene-responsive transcription factor 1A OS=Arabidopsis thaliana OX=3702 GN=ERF1A PE=1 SV=2	PF00847	AP2 domain	GO:0006355	regulation of DNA-templated transcription	GO:0003700	DNA-binding transcription factor activity	GO:0005667	transcription regulator complex	--	--
Cluster-13543.18977	GO:0006351	transcription DNA-templated	1.2001	2301	AGR40689.1	0	793	1.86e-98	C-repeat binding factor 9 [Medicago truncatula]	XM_013597113.3	XM_013597113	527	0	PREDICTED: Medicago truncatula dehydration-responsive element-binding protein 1C (LOC25497245), transcript variant X2, mRNA	--	--	--	--	Q9M0L0	443	4.9e-49	Dehydration-responsive element-binding protein 1A OS=Arabidopsis thaliana OX=3702 GN=DREB1A PE=1 SV=2	PF00847//PF09949	AP2 domain//Phosphatidate phosphatase APP1, catalytic domain	GO:0046486//GO:0006355//GO:0006687//GO:0009395	glycerolipid metabolic process//regulation of DNA-templated transcription//glycosphingolipid metabolic process//phospholipid catabolic process	GO:0003700//GO:0008195	DNA-binding transcription factor activity//phosphatidate phosphatase activity	GO:0005667	transcription regulator complex	--	--
Cluster-13543.10075	GO:0006351	transcription DNA-templated	-2.7303	1039	XP_003594956.1	0	861	2.1e-114	transcription factor bHLH146 [Medicago truncatula]||AES65207.1 transcription factor/transcription regulator [Medicago truncatula]||RHN73402.1 hypothetical protein MtrunA17_Chr2g0298051 [Medicago truncatula]	AC245670.1	AC245670	710	0	Medicago truncatula strain A17 clone mtg2_13641b, complete sequence	--	--	--	--	Q9SUM5	218	5.67e-20	Transcription factor bHLH146 OS=Arabidopsis thaliana OX=3702 GN=BHLH146 PE=2 SV=1	--	--	--	--	--	--	--	--	--	--
Cluster-13543.11501	GO:0006351	transcription DNA-templated	-2.6447	755	XP_003629427.1	0	377	6.27e-44	protein RADIALIS-like 1 [Medicago truncatula]||XP_003629428.1 protein RADIALIS-like 1 [Medicago truncatula]||AET03903.1 MYB family transcription factor [Medicago truncatula]||AET03904.1 MYB family transcription factor [Medicago truncatula]||AFK46364.1 unknown [Medicago truncatula]||RHN42094.1 putative transcription factor MYB/SANT family [Medicago truncatula]||RHN42095.1 putative transcription fa…	AC162787.39	AC162787	447	0	Medicago truncatula chromosome 8 clone mth2-192c6, complete sequence	--	--	--	--	F4JVB8	251	3.18e-26	Protein RADIALIS-like 1 OS=Arabidopsis thaliana OX=3702 GN=RL1 PE=2 SV=1	--	--	--	--	--	--	--	--	--	--
Cluster-13543.6477	GO:0006351	transcription DNA-templated	-2.9815	1085	XP_003591665.2	0	1077	4.8e-146	transcription factor TGA4 [Medicago truncatula]||AFK34121.1 unknown [Medicago truncatula]||RHN81246.1 putative transcription factor TGA like domain-containing protein [Medicago truncatula]	XM_003591617.4	XM_003591617	900	0	PREDICTED: Medicago truncatula transcription factor TGA4 (LOC11422351), mRNA	--	--	--	--	Q39162	285	1.62e-27	Transcription factor TGA4 OS=Arabidopsis thaliana OX=3702 GN=TGA4 PE=1 SV=2	PF14144	Seed dormancy control	GO:0006351	DNA-templated transcription	GO:0043565	sequence-specific DNA binding	--	--	--	--
Cluster-13543.3989	GO:0006351	transcription DNA-templated	-1.4372	1371	QDC33484.1	0	868	5.79e-114	NAC1 transcription factor [Medicago sativa]	OX326964.1	OX326964	805	0	Medicago arabica genome assembly, chromosome: 1	--	--	--	--	Q8GWK6	514	5.76e-62	NAC domain-containing protein 104 OS=Arabidopsis thaliana OX=3702 GN=NAC104 PE=2 SV=1	PF02365	No apical meristem (NAM) protein	GO:0006355	regulation of DNA-templated transcription	GO:0003677	DNA binding	--	--	--	--
Cluster-22658.0	GO:0006351	transcription DNA-templated	-2.0125	1098	XP_003611730.1	0	1008	2.22e-135	transcription factor HEC2 [Medicago truncatula]||AES94688.1 helix loop helix DNA-binding domain protein [Medicago truncatula]||RHN54021.1 putative transcription factor bHLH family [Medicago truncatula]	OX326970.1	OX326970	842	0	Medicago arabica genome assembly, chromosome: 7	--	--	--	--	Q9FHA7	435	1.63e-50	Transcription factor HEC1 OS=Arabidopsis thaliana OX=3702 GN=HEC1 PE=1 SV=1	PF00010	Helix-loop-helix DNA-binding domain	--	--	GO:0046983	protein dimerization activity	--	--	--	--
Cluster-13543.13183	GO:0006351	transcription DNA-templated	-1.4217	1284	XP_003619882.2	0	1653	2.75e-231	mitogen-activated protein kinase kinase 9 [Medicago truncatula]||AES76100.2 MAP kinase kinase [Medicago truncatula]||AET86557.1 hematopoietic protein kinase [Medicago truncatula]||RHN52317.1 putative mitogen-activated protein kinase kinase STE-STE7 family [Medicago truncatula]	XM_003619834.4	XM_003619834	941	0	PREDICTED: Medicago truncatula mitogen-activated protein kinase kinase 9 (LOC11422805), mRNA	K20604	MKK9	mitogen-activated protein kinase kinase 9	http://www.genome.jp/dbget-bin/www_bget?ko:K20604	Q9FX43	924	2.87e-122	Mitogen-activated protein kinase kinase 9 OS=Arabidopsis thaliana OX=3702 GN=MKK9 PE=1 SV=1	PF04643//PF00069//PF07714	Motilin/ghrelin-associated peptide//Protein kinase domain//Protein tyrosine and serine/threonine kinase	GO:0006468//GO:0007165	protein phosphorylation//signal transduction	GO:0004672//GO:0005524//GO:0005179	protein kinase activity//ATP binding//hormone activity	GO:0005576	extracellular region	--	--
Cluster-13543.26697	GO:0006351	transcription DNA-templated	-1.391	1138	KEH20128.1	0	649	3.25e-80	caffeic acid O-methyltransferase [Medicago truncatula]	XM_013590646.3	XM_013590646	391	0	PREDICTED: Medicago truncatula caffeic acid 3-O-methyltransferase (LOC25501428), mRNA	K13066	COMT	caffeic acid 3-O-methyltransferase / acetylserotonin O-methyltransferase	http://www.genome.jp/dbget-bin/www_bget?ko:K13066	Q7X6Y7	332	1.52e-32	PHD finger protein MALE MEIOCYTE DEATH 1 OS=Arabidopsis thaliana OX=3702 GN=MMD1 PE=1 SV=1	PF08100//PF04117	Dimerisation domain//Mpv17 / PMP22 family	--	--	GO:0046983	protein dimerization activity	--	--	--	--
Cluster-13543.36677	GO:0006351	transcription DNA-templated	-2.1952	3138	XP_013470128.1	0	793	5.26e-94	putative zinc finger protein At1g68190 [Medicago truncatula]||KEH44166.1 B-box zinc finger protein, putative [Medicago truncatula]||RHN82356.1 putative transcription factor interactor and regulator Znf-B family [Medicago truncatula]	OX326965.1	OX326965	1288	0	Medicago arabica genome assembly, chromosome: 2	--	--	--	--	Q9C9F4	254	5.39e-22	Putative zinc finger protein At1g68190 OS=Arabidopsis thaliana OX=3702 GN=At1g68190 PE=2 SV=1	PF00643	B-box zinc finger	--	--	GO:0008270	zinc ion binding	--	--	--	--
Cluster-13543.52071	GO:0006351	transcription DNA-templated	3.7067	1474	RHN56392.1	0	389	4.86e-40	putative EamA domain-containing protein [Medicago truncatula]	OX326965.1	OX326965	649	0	Medicago arabica genome assembly, chromosome: 2	--	--	--	--	Q9C9F5	249	2.82e-22	Zinc finger CCCH domain-containing protein 15 OS=Arabidopsis thaliana OX=3702 GN=C3H15 PE=1 SV=1	PF06072//PF00642	Alphaherpesvirus tegument protein US9//Zinc finger C-x8-C-x5-C-x3-H type (and similar)	GO:0075733	intracellular transport of virus	GO:0046872	metal ion binding	--	--	KOG1677	CCCH-type Zn-finger protein
Cluster-13543.7984	GO:0006351	transcription DNA-templated	1.549	597	KEH36484.1	0	436	5.85e-53	B-box type zinc finger protein [Medicago truncatula]||RHN71816.1 putative transcription factor interactor and regulator Znf-B family [Medicago truncatula]	OX326971.1	OX326971	374	0	Medicago arabica genome assembly, chromosome: 8	--	--	--	--	Q9LRM4	146	4.91e-11	B-box domain protein 31 OS=Arabidopsis thaliana OX=3702 GN=MIP1B PE=2 SV=1	PF03987//PF00643//PF06524//PF04546//PF05764//PF09184//PF02724//PF09026//PF15387//PF17096//PF10486	Autophagocytosis associated protein, active-site domain//B-box zinc finger//NOA36 protein//Sigma-70, non-essential region//YL1 nuclear protein//PPP4R2//CDC45-like protein//Centromere protein B dimerisation domain//Domain of unknown function (DUF4611)//Altered inheritance of mitochondria protein 3//Phosphoinositide 3-kinase gamma adapter protein p101 subunit	GO:0051016//GO:0006270//GO:0006352//GO:0006338//GO:0006355//GO:0043486	barbed-end actin filament capping//DNA replication initiation//DNA-templated transcription initiation//chromatin remodeling//regulation of DNA-templated transcription//obsolete histone exchange	GO:0003682//GO:0046935//GO:0019888//GO:0003700//GO:0003677//GO:0008270//GO:0019787//GO:0016987	chromatin binding//1-phosphatidylinositol-3-kinase regulator activity//protein phosphatase regulator activity//DNA-binding transcription factor activity//DNA binding//zinc ion binding//ubiquitin-like protein transferase activity//sigma factor activity	GO:0005634//GO:0030289//GO:0000785//GO:0005667//GO:0005944//GO:0000408//GO:0030479//GO:0000775	nucleus//protein phosphatase 4 complex//chromatin//transcription regulator complex//phosphatidylinositol 3-kinase complex, class IB//EKC/KEOPS complex//actin cortical patch//chromosome, centromeric region	--	--
Cluster-13543.44747	GO:0006351	transcription DNA-templated	-1.231	2621	RHN76574.1	0	515	4.16e-57	putative transcription factor bHLH family [Medicago truncatula]	OX326971.1	OX326971	595	0	Medicago arabica genome assembly, chromosome: 8	--	--	--	--	Q9T072	177	2.15e-12	Transcription factor bHLH25 OS=Arabidopsis thaliana OX=3702 GN=BHLH25 PE=2 SV=2	PF00010	Helix-loop-helix DNA-binding domain	--	--	GO:0046983	protein dimerization activity	--	--	--	--
Cluster-13543.26363	GO:0097659	nucleic acid-templated transcription	-1.1053	2854	XP_024637945.1	0	3363	0	protein IMPAIRED IN BABA-INDUCED STERILITY 1 [Medicago truncatula]||KEH31969.1 cyclin-dependent kinase [Medicago truncatula]||RHN63697.1 putative protein-serine/threonine kinase CMGC-CDK-CRK7-CDK9 family [Medicago truncatula]	XM_024782177.2	XM_024782177	2100	0	PREDICTED: Medicago truncatula protein IMPAIRED IN BABA-INDUCED STERILITY 1 (LOC25493849), mRNA	--	--	--	--	F4ICB6	2229	8.63e-306	Protein IMPAIRED IN BABA-INDUCED STERILITY 1 OS=Arabidopsis thaliana OX=3702 GN=IBS1 PE=3 SV=1	PF07714//PF00069	Protein tyrosine and serine/threonine kinase//Protein kinase domain	GO:0006468	protein phosphorylation	GO:0004672//GO:0005524	protein kinase activity//ATP binding	--	--	--	--
Cluster-13543.32916	GO:0097659	nucleic acid-templated transcription	1.2084	2872	KEH30250.1	0	1777	1.89e-240	transcription factor bHLH122-like protein [Medicago truncatula]	XM_013600767.3	XM_013600767	1298	0	PREDICTED: Medicago truncatula transcription factor bHLH122 (LOC25492600), mRNA	--	--	--	--	Q9C690	386	4.19e-39	Transcription factor bHLH122 OS=Arabidopsis thaliana OX=3702 GN=BHLH122 PE=1 SV=1	PF00010	Helix-loop-helix DNA-binding domain	--	--	GO:0046983	protein dimerization activity	--	--	--	--
Cluster-13543.34691	GO:0097659	nucleic acid-templated transcription	1.0978	2627	XP_039689236.1	0	656	1.61e-75	homeobox-leucine zipper protein HAT5 isoform X1 [Medicago truncatula]	OX326968.1	OX326968	760	0	Medicago arabica genome assembly, chromosome: 5	--	--	--	--	Q02283	285	7.49e-27	Homeobox-leucine zipper protein HAT5 OS=Arabidopsis thaliana OX=3702 GN=HAT5 PE=1 SV=1	PF06257//PF05920//PF03839//PF00046//PF02183	Biofilm formation stimulator VEG//Homeobox KN domain//Translocation protein Sec62//Homeodomain//Homeobox associated leucine zipper	GO:0006355//GO:0015031	regulation of DNA-templated transcription//protein transport	GO:0003677//GO:0043565	DNA binding//sequence-specific DNA binding	GO:0030176	obsolete integral component of endoplasmic reticulum membrane	--	--
Cluster-13543.47446	GO:0097659	nucleic acid-templated transcription	2.1523	5024	XP_024640873.1	0	802	2.78e-92	ninja-family protein AFP1 [Medicago truncatula]||RHN55592.1 putative ethylene-responsive binding factor-associated repression, Ninja family [Medicago truncatula]	OX326970.1	OX326970	1691	0	Medicago arabica genome assembly, chromosome: 7	--	--	--	--	Q94F39	360	5.74e-37	Ninja-family protein AFP3 OS=Arabidopsis thaliana OX=3702 GN=AFP3 PE=1 SV=1	PF17096//PF15348//PF01056	Altered inheritance of mitochondria protein 3//Gemini of Cajal bodies-associated protein 8//Myc amino-terminal region	GO:0051016//GO:0006355//GO:0000387	barbed-end actin filament capping//regulation of DNA-templated transcription//spliceosomal snRNP assembly	GO:0003700	DNA-binding transcription factor activity	GO:0005667//GO:0030479//GO:0032797	transcription regulator complex//actin cortical patch//SMN complex	--	--
Cluster-13543.9915	GO:0097659	nucleic acid-templated transcription	-2.6579	2057	XP_013464616.2	0	1280	3.19e-170	basic leucine zipper 61 [Medicago truncatula]||RHN75012.1 putative transcription factor bZIP family [Medicago truncatula]	XM_013609162.3	XM_013609162	1804	0	PREDICTED: Medicago truncatula basic leucine zipper 61 (LOC25487274), mRNA	--	--	--	--	Q9M2K4	469	1.17e-51	Basic leucine zipper 61 OS=Arabidopsis thaliana OX=3702 GN=BZIP61 PE=1 SV=1	PF06156//PF00170//PF03131//PF07716	Initiation control protein YabA//bZIP transcription factor//bZIP Maf transcription factor//Basic region leucine zipper	GO:0006260//GO:0006355	DNA replication//regulation of DNA-templated transcription	GO:0003700//GO:0003677	DNA-binding transcription factor activity//DNA binding	GO:0005667	transcription regulator complex	--	--
Cluster-13543.30312	GO:0097659	nucleic acid-templated transcription	-1.5406	2681	XP_013444538.1	0	1676	7.12e-227	transcription factor bHLH67 [Medicago truncatula]||KEH18563.1 transcription factor [Medicago truncatula]||RHN39628.1 putative transcription factor bHLH family [Medicago truncatula]	OX326968.1	OX326968	1370	0	Medicago arabica genome assembly, chromosome: 5	--	--	--	--	Q700E4	612	2.08e-70	Transcription factor bHLH67 OS=Arabidopsis thaliana OX=3702 GN=BHLH67 PE=2 SV=1	PF00010//PF15077	Helix-loop-helix DNA-binding domain//Membrane-anchored junction protein	--	--	GO:0046983//GO:0003677	protein dimerization activity//DNA binding	--	--	--	--
Cluster-13543.54924	GO:0097659	nucleic acid-templated transcription	3.0374	788	XP_013458655.1	0	665	1.45e-86	nuclear transcription factor Y subunit B-3 [Medicago truncatula]||AFK49658.1 nuclear trancsription factor Y subunit B8 [Medicago truncatula]||KEH32687.1 nuclear transcription factor Y protein [Medicago truncatula]||RHN65106.1 putative transcription factor Hap3/NF-YB family [Medicago truncatula]	OX326968.1	OX326968	576	0	Medicago arabica genome assembly, chromosome: 5	K08065	NFYB, HAP3	nuclear transcription Y subunit beta	http://www.genome.jp/dbget-bin/www_bget?ko:K08065	O23310	448	7.41e-55	Nuclear transcription factor Y subunit B-3 OS=Arabidopsis thaliana OX=3702 GN=NFYB3 PE=1 SV=1	PF02269//PF00125	Transcription initiation factor IID, 18kD subunit//Core histone H2A/H2B/H3/H4	GO:0006366	transcription by RNA polymerase II	GO:0003677	DNA binding	--	--	--	--
Cluster-13543.40120	GO:0097659	nucleic acid-templated transcription	-1.1147	3844	XP_003593513.1	0	3720	0	COP1-interacting protein 7 [Medicago truncatula]||ABN08601.1 CIP7, related [Medicago truncatula]||AES63764.1 TIR class disease resistance protein [Medicago truncatula]||RHN71894.1 hypothetical protein MtrunA17_Chr2g0281781 [Medicago truncatula]	XM_003593465.4	XM_003593465	2113	0	PREDICTED: Medicago truncatula COP1-interacting protein 7 (LOC11430369), mRNA	--	--	--	--	O80386	674	1.51e-71	COP1-interacting protein 7 OS=Arabidopsis thaliana OX=3702 GN=CIP7 PE=1 SV=1	PF04272	Phospholamban	GO:1901894	regulation of ATPase-coupled calcium transmembrane transporter activity	GO:0042030	ATPase inhibitor activity	GO:0016020	membrane	--	--
Cluster-13543.13831	GO:0097659	nucleic acid-templated transcription	-3.1725	1305	QSD99772.1	0	1007	3.53e-134	MYB family transcription factor [Melilotus albus]	OX326967.1	OX326967	572	0	Medicago arabica genome assembly, chromosome: 4	--	--	--	--	O23160	481	1.46e-55	Transcription factor MYB73 OS=Arabidopsis thaliana OX=3702 GN=MYB73 PE=1 SV=1	PF09111	SLIDE	GO:0006338	chromatin remodeling	GO:0003677	DNA binding	GO:0005634	nucleus	--	--
Cluster-13543.58203	GO:0097659	nucleic acid-templated transcription	-1.5574	1328	XP_039687320.1	0	1123	1.03e-151	agamous-like MADS-box protein AGL80 [Medicago truncatula]||AES70937.1 MADS-box transcription factor family protein [Medicago truncatula]||RHN68102.1 putative transcription factor MADS-type1 family [Medicago truncatula]	OX326967.1	OX326967	1101	0	Medicago arabica genome assembly, chromosome: 4	--	--	--	--	Q9FJK3	544	8.57e-65	Agamous-like MADS-box protein AGL80 OS=Arabidopsis thaliana OX=3702 GN=AGL80 PE=1 SV=1	PF00319	SRF-type transcription factor (DNA-binding and dimerisation domain)	--	--	GO:0046983//GO:0003677	protein dimerization activity//DNA binding	--	--	--	--
Cluster-13543.15977	GO:0097659	nucleic acid-templated transcription	1.4688	1125	QBZ96187.1	0	845	1.43e-111	dehydration-response DNA binding protein [Medicago falcata]	OX326965.1	OX326965	835	0	Medicago arabica genome assembly, chromosome: 2	K09286	EREBP	EREBP-like factor	http://www.genome.jp/dbget-bin/www_bget?ko:K09286	Q8LC30	361	1.41e-40	Ethylene-responsive transcription factor RAP2-1 OS=Arabidopsis thaliana OX=3702 GN=RAP2-1 PE=2 SV=1	PF00847	AP2 domain	GO:0006355	regulation of DNA-templated transcription	GO:0003700	DNA-binding transcription factor activity	GO:0005667	transcription regulator complex	--	--
Cluster-13543.19384	GO:0097659	nucleic acid-templated transcription	-2.5209	916	XP_045796281.1	0	545	8.84e-68	glutaredoxin-C11-like [Trifolium pratense]	XM_003625824.4	XM_003625824	518	0	PREDICTED: Medicago truncatula glutaredoxin-C11 (LOC11433570), mRNA	K03676	grxC, GLRX, GLRX2	glutaredoxin 3	http://www.genome.jp/dbget-bin/www_bget?ko:K03676	Q9LYC6	398	1.52e-47	Glutaredoxin-C11 OS=Arabidopsis thaliana OX=3702 GN=GRXC11 PE=3 SV=1	PF00462	Glutaredoxin	--	--	GO:0097573	glutathione oxidoreductase activity	--	--	--	--
Cluster-13543.7512	GO:0097659	nucleic acid-templated transcription	-2.4254	1581	QDC33365.1	0	1722	7.05e-240	transcription factor WRKY8 [Medicago sativa]	XM_003602147.4	XM_003602147	1085	0	PREDICTED: Medicago truncatula probable WRKY transcription factor 41 (LOC11428190), mRNA	--	--	--	--	Q9SUP6	384	1.22e-40	Probable WRKY transcription factor 53 OS=Arabidopsis thaliana OX=3702 GN=WRKY53 PE=1 SV=1	PF03106	WRKY DNA -binding domain	GO:0006355	regulation of DNA-templated transcription	GO:0003700//GO:0043565	DNA-binding transcription factor activity//sequence-specific DNA binding	GO:0005667	transcription regulator complex	--	--
Cluster-13543.42808	GO:0097659	nucleic acid-templated transcription	-2.2121	2468	XP_003606932.1	0	750	1.82e-89	transcription factor bHLH63 [Medicago truncatula]||AES89129.1 transcription factor [Medicago truncatula]||RHN61297.1 putative transcription factor bHLH family [Medicago truncatula]	OX326964.1	OX326964	574	0	Medicago arabica genome assembly, chromosome: 1	--	--	--	--	Q8GY61	305	6.02e-29	Transcription factor bHLH63 OS=Arabidopsis thaliana OX=3702 GN=BHLH63 PE=1 SV=1	--	--	--	--	--	--	--	--	--	--
Cluster-13543.40519	GO:0097659	nucleic acid-templated transcription	-1.1864	3069	PNY10123.1	0	284	7.08e-27	zinc finger protein NUTCRACKER-like [Trifolium pratense]	OX326965.1	OX326965	699	0	Medicago arabica genome assembly, chromosome: 2	--	--	--	--	Q700D2	275	6.42e-24	Zinc finger protein JACKDAW OS=Arabidopsis thaliana OX=3702 GN=JKD PE=1 SV=1	PF01155//PF02892	Hydrogenase/urease nickel incorporation, metallochaperone, hypA//BED zinc finger	GO:0051604	protein maturation	GO:0003677//GO:0016151	DNA binding//nickel cation binding	--	--	--	--
Cluster-13543.22854	GO:0097659	nucleic acid-templated transcription	-1.8919	1377	XP_013450172.1	0	1267	1.29e-172	transcription repressor OFP13 [Medicago truncatula]||AFK37360.1 unknown [Medicago truncatula]||KEH24200.1 ovate transcriptional repressor [Medicago truncatula]||RHN48750.1 putative transcription factor OFP family [Medicago truncatula]	AC146630.25	AC146630	1144	0	Medicago truncatula clone mth2-7f22, complete sequence	--	--	--	--	Q9FMC8	309	4.17e-31	Transcription repressor OFP13 OS=Arabidopsis thaliana OX=3702 GN=OFP13 PE=1 SV=1	--	--	--	--	--	--	--	--	--	--
Cluster-13543.20000	GO:0097659	nucleic acid-templated transcription	1.5858	1771	AZP73813.1	0	914	9.89e-119	AP2 domain class transcription factor [Medicago falcata]	OX326967.1	OX326967	1210	0	Medicago arabica genome assembly, chromosome: 4	K09286	EREBP	EREBP-like factor	http://www.genome.jp/dbget-bin/www_bget?ko:K09286	Q9LYD3	487	4.75e-56	Dehydration-responsive element-binding protein 3 OS=Arabidopsis thaliana OX=3702 GN=DREB3 PE=2 SV=1	PF00847	AP2 domain	GO:0006355	regulation of DNA-templated transcription	GO:0003700	DNA-binding transcription factor activity	GO:0005667	transcription regulator complex	--	--
Cluster-13543.25797	GO:0097659	nucleic acid-templated transcription	-2.3099	1562	XP_039685802.1	0	1873	3.04e-262	AP2/ERF and B3 domain-containing transcription factor RAV1 [Medicago truncatula]||AES62073.1 AP2/ERF and B3 domain transcription factor [Medicago truncatula]||RHN81405.1 putative transcription factor RAV family [Medicago truncatula]	XM_039829868.1	XM_039829868	1231	0	PREDICTED: Medicago truncatula AP2/ERF and B3 domain-containing transcription factor RAV1 (LOC11422381), mRNA	K09287	RAV	RAV-like factor	http://www.genome.jp/dbget-bin/www_bget?ko:K09287	Q9C6M5	966	1.69e-126	AP2/ERF and B3 domain-containing transcription repressor TEM1 OS=Arabidopsis thaliana OX=3702 GN=TEM1 PE=1 SV=1	PF02362//PF00847//PF03754	B3 DNA binding domain//AP2 domain//B3 domain-containing protein At2g31720-like	GO:0006355	regulation of DNA-templated transcription	GO:0003700//GO:0003677	DNA-binding transcription factor activity//DNA binding	GO:0005667	transcription regulator complex	--	--
Cluster-13543.10787	GO:0097659	nucleic acid-templated transcription	-2.4261	1272	XP_045803511.1	0	242	3.23e-22	transcription factor PRE6-like [Trifolium pratense]	OX326968.1	OX326968	695	0	Medicago arabica genome assembly, chromosome: 5	--	--	--	--	Q8GW32	200	6.95e-18	Transcription factor PRE6 OS=Arabidopsis thaliana OX=3702 GN=PRE6 PE=1 SV=1	--	--	--	--	--	--	--	--	--	--
Cluster-13543.54720	GO:0097659	nucleic acid-templated transcription	-1.5893	1819	XP_003593557.1	0	1150	7.54e-153	dof zinc finger protein DOF1.4 [Medicago truncatula]||AES63808.1 Dof domain zinc finger protein [Medicago truncatula]||RHN71920.1 putative transcription factor C2C2-Dof family [Medicago truncatula]	XM_003593509.4	XM_003593509	1051	0	PREDICTED: Medicago truncatula dof zinc finger protein DOF1.4 (LOC11446803), mRNA	--	--	--	--	Q9FZA4	267	2.18e-24	Dof zinc finger protein DOF1.4 OS=Arabidopsis thaliana OX=3702 GN=DOF1.4 PE=2 SV=1	PF02701	Dof domain, zinc finger	GO:0006355	regulation of DNA-templated transcription	GO:0003677	DNA binding	--	--	--	--
Cluster-13543.48107	GO:0097659	nucleic acid-templated transcription	1.3439	1655	XP_045817138.1	0	696	5.38e-85	NAC transcription factor 29-like [Trifolium pratense]	OX326964.1	OX326964	1241	0	Medicago arabica genome assembly, chromosome: 1	--	--	--	--	O49255	562	5.75e-67	NAC transcription factor 29 OS=Arabidopsis thaliana OX=3702 GN=NAC029 PE=2 SV=1	PF02365	No apical meristem (NAM) protein	GO:0006355	regulation of DNA-templated transcription	GO:0003677	DNA binding	--	--	--	--
Cluster-13543.19870	GO:0097659	nucleic acid-templated transcription	-3.2064	511	XP_013462122.1	0	448	1.15e-55	protein RADIALIS-like 4 [Medicago truncatula]||KEH36157.1 MYB family transcription factor [Medicago truncatula]||RHN71006.1 putative transcription factor MYB/SANT family [Medicago truncatula]	XM_013606668.3	XM_013606668	370	0	PREDICTED: Medicago truncatula protein RADIALIS-like 4 (LOC25490191), mRNA	--	--	--	--	Q9SIJ5	272	2.27e-30	Protein RADIALIS-like 2 OS=Arabidopsis thaliana OX=3702 GN=RL2 PE=2 SV=1	PF08114	ATPase proteolipid family	GO:0050790	regulation of catalytic activity	GO:0030234	enzyme regulator activity	--	--	--	--
Cluster-13543.49727	GO:0097659	nucleic acid-templated transcription	1.4637	2660	XP_027361490.1	0	302	3.43e-25	protein FAR1-RELATED SEQUENCE 5-like [Abrus precatorius]	CT025839.2	CT025839	945	0	Medicago truncatula chromosome 5 clone mth4-19c21, COMPLETE SEQUENCE	--	--	--	--	Q9ZVC9	210	1.12e-15	Protein FAR1-RELATED SEQUENCE 3 OS=Arabidopsis thaliana OX=3702 GN=FRS3 PE=1 SV=2	--	--	--	--	--	--	--	--	--	--
Cluster-13543.14361	GO:0097659	nucleic acid-templated transcription	-2.1109	2366	AFK43856.1	0	685	9.54e-80	unknown [Medicago truncatula]	OX326969.1	OX326969	606	0	Medicago arabica genome assembly, chromosome: 6	--	--	--	--	Q9SJR5	188	1.38e-13	Growth-regulating factor 3 OS=Arabidopsis thaliana OX=3702 GN=GRF3 PE=1 SV=1	--	--	--	--	--	--	--	--	--	--
Cluster-13543.17142	GO:0097659	nucleic acid-templated transcription	-2.2863	1726	XP_003617449.2	0	447	5.19e-50	transcription factor PAR1 [Medicago truncatula]||AET00408.2 hypothetical protein MTR_5g091690 [Medicago truncatula]||RHN57708.1 hypothetical protein MtrunA17_Chr5g0443361 [Medicago truncatula]	OX326970.1	OX326970	1250	0	Medicago arabica genome assembly, chromosome: 7	--	--	--	--	Q9SJH0	180	1.1e-14	Transcription factor PAR1 OS=Arabidopsis thaliana OX=3702 GN=PAR1 PE=1 SV=1	PF02405//PF11705//PF02805//PF04281	Permease MlaE//DNA-directed RNA polymerase III subunit Rpc31//Metal binding domain of Ada//Mitochondrial import receptor subunit Tom22	GO:0006281//GO:0006886//GO:0006355//GO:0006383	DNA repair//intracellular protein transport//regulation of DNA-templated transcription//transcription by RNA polymerase III	GO:0008168//GO:0008270//GO:0003677	methyltransferase activity//zinc ion binding//DNA binding	GO:0005741//GO:0043190	mitochondrial outer membrane//ATP-binding cassette (ABC) transporter complex	--	--
Cluster-13543.2365	GO:0097659	nucleic acid-templated transcription	2.4072	1137	UUW38918.1	0	897	3.82e-119	ethylene response factor, partial [Medicago truncatula]	OX326968.1	OX326968	874	0	Medicago arabica genome assembly, chromosome: 5	--	--	--	--	Q8LBQ7	427	1.6e-48	Ethylene-responsive transcription factor ERF034 OS=Arabidopsis thaliana OX=3702 GN=ERF034 PE=2 SV=2	PF00847	AP2 domain	GO:0006355	regulation of DNA-templated transcription	GO:0003700	DNA-binding transcription factor activity	GO:0005667	transcription regulator complex	--	--
Cluster-13543.44532	GO:0097659	nucleic acid-templated transcription	-1.5643	358	XP_013447714.1	0	355	6.48e-39	zinc finger protein CONSTANS-LIKE 2 [Medicago truncatula]||KEH21799.1 zinc finger constans-like protein [Medicago truncatula]||RHN44559.1 putative transcription factor C2C2-CO-like family [Medicago truncatula]	XM_013592260.3	XM_013592260	337	5.86828e-175	PREDICTED: Medicago truncatula zinc finger protein CONSTANS-LIKE 2 (LOC25497637), mRNA	--	--	--	--	Q96502	209	1.37e-19	Zinc finger protein CONSTANS-LIKE 2 OS=Arabidopsis thaliana OX=3702 GN=COL2 PE=1 SV=1	PF03660//PF00643	PHF5-like protein//B-box zinc finger	GO:0000398	mRNA splicing, via spliceosome	GO:0008270	zinc ion binding	--	--	--	--
Cluster-13543.7988	GO:0097659	nucleic acid-templated transcription	-2.883	1698	XP_013444240.1	0	2127	2.09e-299	transcription factor bHLH87 [Medicago truncatula]||XP_024627691.1 transcription factor bHLH87 [Medicago truncatula]||KEH18267.1 transcription factor [Medicago truncatula]||RHN39213.1 putative transcription factor bHLH family [Medicago truncatula]	XM_024771923.2	XM_024771923	1508	0	PREDICTED: Medicago truncatula transcription factor bHLH87 (LOC25500381), transcript variant X2, mRNA	--	--	--	--	Q8S3D2	526	3.15e-60	Transcription factor bHLH87 OS=Arabidopsis thaliana OX=3702 GN=BHLH87 PE=1 SV=1	PF00010//PF03039	Helix-loop-helix DNA-binding domain//Interleukin-12 alpha subunit	GO:0040007//GO:0008283//GO:0006955//GO:0007165	growth//cell population proliferation//immune response//signal transduction	GO:0046983//GO:0005143//GO:0008083	protein dimerization activity//interleukin-12 receptor binding//growth factor activity	GO:0042022//GO:0005576	interleukin-12 receptor complex//extracellular region	--	--
Cluster-13543.23321	GO:0097659	nucleic acid-templated transcription	-1.1952	3070	XP_003607748.1	0	2057	4.95e-281	cyclic dof factor 1 [Medicago truncatula]||AES89945.1 DOF-type zinc finger DNA-binding family protein [Medicago truncatula]||RHN61980.1 putative transcription factor C2C2-Dof family [Medicago truncatula]	AC140030.6	AC140030	2485	0	Medicago truncatula clone mth2-7g24, complete sequence	--	--	--	--	Q8LFV3	605	9.35e-68	Cyclic dof factor 3 OS=Arabidopsis thaliana OX=3702 GN=CDF3 PE=1 SV=2	PF02701	Dof domain, zinc finger	GO:0006355	regulation of DNA-templated transcription	GO:0003677	DNA binding	--	--	--	--
Cluster-13543.1767	GO:0097659	nucleic acid-templated transcription	2.3175	1611	AET02605.2	0	1712	1.98e-237	AP2 domain transcription factor [Medicago truncatula]||RHN40481.1 putative transcription factor AP2-EREBP family [Medicago truncatula]	XM_039829635.1	XM_039829635	936	0	PREDICTED: Medicago truncatula ethylene-responsive transcription factor WRI1 (LOC11410800), transcript variant X3, mRNA	--	--	--	--	Q6X5Y6	818	4.65e-103	Ethylene-responsive transcription factor WRI1 OS=Arabidopsis thaliana OX=3702 GN=WRI1 PE=1 SV=1	PF00847	AP2 domain	GO:0006355	regulation of DNA-templated transcription	GO:0003700	DNA-binding transcription factor activity	GO:0005667	transcription regulator complex	--	--
Cluster-13543.45222	GO:0097659	nucleic acid-templated transcription	-1.5424	3829	XP_003591890.1	0	1314	1.61e-168	GATA transcription factor 8 [Medicago truncatula]||XP_024641078.1 GATA transcription factor 8 [Medicago truncatula]||AES62141.1 GATA type zinc finger transcription factor family protein [Medicago truncatula]||RHN81489.1 putative transcription factor C2C2-GATA family [Medicago truncatula]	AC148757.4	AC148757	1823	0	Medicago truncatula clone mth2-57e16, complete sequence	--	--	--	--	Q9SV30	415	2.32e-43	GATA transcription factor 8 OS=Arabidopsis thaliana OX=3702 GN=GATA8 PE=1 SV=1	PF00320	GATA zinc finger	GO:0006355	regulation of DNA-templated transcription	GO:0043565	sequence-specific DNA binding	--	--	--	--
Cluster-13543.7259	GO:0097659	nucleic acid-templated transcription	1.0716	2735	RHN57280.1	0	2884	0	putative transcription regulator mTERF family [Medicago truncatula]	XM_003616790.4	XM_003616790	1690	0	PREDICTED: Medicago truncatula transcription termination factor MTEF18, mitochondrial (LOC11429701), mRNA	--	--	--	--	Q9M219	483	1.87e-50	Transcription termination factor MTEF18, mitochondrial OS=Arabidopsis thaliana OX=3702 GN=MTERF18 PE=1 SV=1	PF02536	mTERF	GO:0006355	regulation of DNA-templated transcription	GO:0003690	double-stranded DNA binding	--	--	--	--
Cluster-13543.53326	GO:0097659	nucleic acid-templated transcription	1.1946	1573	XP_013469680.1	0	1465	1.46e-201	transcription factor MYB17 [Medicago truncatula]||KEH43718.1 myb transcription factor MIXTA-like protein [Medicago truncatula]||RHN81835.1 putative transcription factor MYB-HB-like family [Medicago truncatula]	OX326965.1	OX326965	943	0	Medicago arabica genome assembly, chromosome: 2	K09422	MYBP	transcription factor MYB, plant	http://www.genome.jp/dbget-bin/www_bget?ko:K09422	Q9M2D9	660	2.14e-81	Transcription factor MYB17 OS=Arabidopsis thaliana OX=3702 GN=MYB17 PE=1 SV=1	PF03820//PF09111	Sideroflexins//SLIDE	GO:0006811//GO:0006338//GO:0055085	monoatomic ion transport//chromatin remodeling//transmembrane transport	GO:0015075//GO:0003677	monoatomic ion transmembrane transporter activity//DNA binding	GO:0005634//GO:0016020	nucleus//membrane	--	--
Cluster-13543.36270	GO:0097659	nucleic acid-templated transcription	-1.6589	1341	XP_003608658.1	0	1338	6.62e-184	ethylene-responsive transcription factor 2 [Medicago truncatula]||ABO40237.1 ethylene-responsive transcription factor 1A [Medicago truncatula]||AES90855.1 ethylene response factor [Medicago truncatula]||RHN63202.1 putative transcription factor AP2-EREBP family [Medicago truncatula]	XM_003608610.4	XM_003608610	1082	0	PREDICTED: Medicago truncatula ethylene-responsive transcription factor 2 (LOC11405766), mRNA	K09286	EREBP	EREBP-like factor	http://www.genome.jp/dbget-bin/www_bget?ko:K09286	O80337	656	3.58e-82	Ethylene-responsive transcription factor 1A OS=Arabidopsis thaliana OX=3702 GN=ERF1A PE=1 SV=2	PF00847	AP2 domain	GO:0006355	regulation of DNA-templated transcription	GO:0003700	DNA-binding transcription factor activity	GO:0005667	transcription regulator complex	--	--
Cluster-13543.18977	GO:0097659	nucleic acid-templated transcription	1.2001	2301	AGR40689.1	0	793	1.86e-98	C-repeat binding factor 9 [Medicago truncatula]	XM_013597113.3	XM_013597113	527	0	PREDICTED: Medicago truncatula dehydration-responsive element-binding protein 1C (LOC25497245), transcript variant X2, mRNA	--	--	--	--	Q9M0L0	443	4.9e-49	Dehydration-responsive element-binding protein 1A OS=Arabidopsis thaliana OX=3702 GN=DREB1A PE=1 SV=2	PF00847//PF09949	AP2 domain//Phosphatidate phosphatase APP1, catalytic domain	GO:0046486//GO:0006355//GO:0006687//GO:0009395	glycerolipid metabolic process//regulation of DNA-templated transcription//glycosphingolipid metabolic process//phospholipid catabolic process	GO:0003700//GO:0008195	DNA-binding transcription factor activity//phosphatidate phosphatase activity	GO:0005667	transcription regulator complex	--	--
Cluster-13543.10075	GO:0097659	nucleic acid-templated transcription	-2.7303	1039	XP_003594956.1	0	861	2.1e-114	transcription factor bHLH146 [Medicago truncatula]||AES65207.1 transcription factor/transcription regulator [Medicago truncatula]||RHN73402.1 hypothetical protein MtrunA17_Chr2g0298051 [Medicago truncatula]	AC245670.1	AC245670	710	0	Medicago truncatula strain A17 clone mtg2_13641b, complete sequence	--	--	--	--	Q9SUM5	218	5.67e-20	Transcription factor bHLH146 OS=Arabidopsis thaliana OX=3702 GN=BHLH146 PE=2 SV=1	--	--	--	--	--	--	--	--	--	--
Cluster-13543.11501	GO:0097659	nucleic acid-templated transcription	-2.6447	755	XP_003629427.1	0	377	6.27e-44	protein RADIALIS-like 1 [Medicago truncatula]||XP_003629428.1 protein RADIALIS-like 1 [Medicago truncatula]||AET03903.1 MYB family transcription factor [Medicago truncatula]||AET03904.1 MYB family transcription factor [Medicago truncatula]||AFK46364.1 unknown [Medicago truncatula]||RHN42094.1 putative transcription factor MYB/SANT family [Medicago truncatula]||RHN42095.1 putative transcription fa…	AC162787.39	AC162787	447	0	Medicago truncatula chromosome 8 clone mth2-192c6, complete sequence	--	--	--	--	F4JVB8	251	3.18e-26	Protein RADIALIS-like 1 OS=Arabidopsis thaliana OX=3702 GN=RL1 PE=2 SV=1	--	--	--	--	--	--	--	--	--	--
Cluster-13543.6477	GO:0097659	nucleic acid-templated transcription	-2.9815	1085	XP_003591665.2	0	1077	4.8e-146	transcription factor TGA4 [Medicago truncatula]||AFK34121.1 unknown [Medicago truncatula]||RHN81246.1 putative transcription factor TGA like domain-containing protein [Medicago truncatula]	XM_003591617.4	XM_003591617	900	0	PREDICTED: Medicago truncatula transcription factor TGA4 (LOC11422351), mRNA	--	--	--	--	Q39162	285	1.62e-27	Transcription factor TGA4 OS=Arabidopsis thaliana OX=3702 GN=TGA4 PE=1 SV=2	PF14144	Seed dormancy control	GO:0006351	DNA-templated transcription	GO:0043565	sequence-specific DNA binding	--	--	--	--
Cluster-13543.3989	GO:0097659	nucleic acid-templated transcription	-1.4372	1371	QDC33484.1	0	868	5.79e-114	NAC1 transcription factor [Medicago sativa]	OX326964.1	OX326964	805	0	Medicago arabica genome assembly, chromosome: 1	--	--	--	--	Q8GWK6	514	5.76e-62	NAC domain-containing protein 104 OS=Arabidopsis thaliana OX=3702 GN=NAC104 PE=2 SV=1	PF02365	No apical meristem (NAM) protein	GO:0006355	regulation of DNA-templated transcription	GO:0003677	DNA binding	--	--	--	--
Cluster-22658.0	GO:0097659	nucleic acid-templated transcription	-2.0125	1098	XP_003611730.1	0	1008	2.22e-135	transcription factor HEC2 [Medicago truncatula]||AES94688.1 helix loop helix DNA-binding domain protein [Medicago truncatula]||RHN54021.1 putative transcription factor bHLH family [Medicago truncatula]	OX326970.1	OX326970	842	0	Medicago arabica genome assembly, chromosome: 7	--	--	--	--	Q9FHA7	435	1.63e-50	Transcription factor HEC1 OS=Arabidopsis thaliana OX=3702 GN=HEC1 PE=1 SV=1	PF00010	Helix-loop-helix DNA-binding domain	--	--	GO:0046983	protein dimerization activity	--	--	--	--
Cluster-13543.13183	GO:0097659	nucleic acid-templated transcription	-1.4217	1284	XP_003619882.2	0	1653	2.75e-231	mitogen-activated protein kinase kinase 9 [Medicago truncatula]||AES76100.2 MAP kinase kinase [Medicago truncatula]||AET86557.1 hematopoietic protein kinase [Medicago truncatula]||RHN52317.1 putative mitogen-activated protein kinase kinase STE-STE7 family [Medicago truncatula]	XM_003619834.4	XM_003619834	941	0	PREDICTED: Medicago truncatula mitogen-activated protein kinase kinase 9 (LOC11422805), mRNA	K20604	MKK9	mitogen-activated protein kinase kinase 9	http://www.genome.jp/dbget-bin/www_bget?ko:K20604	Q9FX43	924	2.87e-122	Mitogen-activated protein kinase kinase 9 OS=Arabidopsis thaliana OX=3702 GN=MKK9 PE=1 SV=1	PF04643//PF00069//PF07714	Motilin/ghrelin-associated peptide//Protein kinase domain//Protein tyrosine and serine/threonine kinase	GO:0006468//GO:0007165	protein phosphorylation//signal transduction	GO:0004672//GO:0005524//GO:0005179	protein kinase activity//ATP binding//hormone activity	GO:0005576	extracellular region	--	--
Cluster-13543.26697	GO:0097659	nucleic acid-templated transcription	-1.391	1138	KEH20128.1	0	649	3.25e-80	caffeic acid O-methyltransferase [Medicago truncatula]	XM_013590646.3	XM_013590646	391	0	PREDICTED: Medicago truncatula caffeic acid 3-O-methyltransferase (LOC25501428), mRNA	K13066	COMT	caffeic acid 3-O-methyltransferase / acetylserotonin O-methyltransferase	http://www.genome.jp/dbget-bin/www_bget?ko:K13066	Q7X6Y7	332	1.52e-32	PHD finger protein MALE MEIOCYTE DEATH 1 OS=Arabidopsis thaliana OX=3702 GN=MMD1 PE=1 SV=1	PF08100//PF04117	Dimerisation domain//Mpv17 / PMP22 family	--	--	GO:0046983	protein dimerization activity	--	--	--	--
Cluster-13543.36677	GO:0097659	nucleic acid-templated transcription	-2.1952	3138	XP_013470128.1	0	793	5.26e-94	putative zinc finger protein At1g68190 [Medicago truncatula]||KEH44166.1 B-box zinc finger protein, putative [Medicago truncatula]||RHN82356.1 putative transcription factor interactor and regulator Znf-B family [Medicago truncatula]	OX326965.1	OX326965	1288	0	Medicago arabica genome assembly, chromosome: 2	--	--	--	--	Q9C9F4	254	5.39e-22	Putative zinc finger protein At1g68190 OS=Arabidopsis thaliana OX=3702 GN=At1g68190 PE=2 SV=1	PF00643	B-box zinc finger	--	--	GO:0008270	zinc ion binding	--	--	--	--
Cluster-13543.52071	GO:0097659	nucleic acid-templated transcription	3.7067	1474	RHN56392.1	0	389	4.86e-40	putative EamA domain-containing protein [Medicago truncatula]	OX326965.1	OX326965	649	0	Medicago arabica genome assembly, chromosome: 2	--	--	--	--	Q9C9F5	249	2.82e-22	Zinc finger CCCH domain-containing protein 15 OS=Arabidopsis thaliana OX=3702 GN=C3H15 PE=1 SV=1	PF06072//PF00642	Alphaherpesvirus tegument protein US9//Zinc finger C-x8-C-x5-C-x3-H type (and similar)	GO:0075733	intracellular transport of virus	GO:0046872	metal ion binding	--	--	KOG1677	CCCH-type Zn-finger protein
Cluster-13543.7984	GO:0097659	nucleic acid-templated transcription	1.549	597	KEH36484.1	0	436	5.85e-53	B-box type zinc finger protein [Medicago truncatula]||RHN71816.1 putative transcription factor interactor and regulator Znf-B family [Medicago truncatula]	OX326971.1	OX326971	374	0	Medicago arabica genome assembly, chromosome: 8	--	--	--	--	Q9LRM4	146	4.91e-11	B-box domain protein 31 OS=Arabidopsis thaliana OX=3702 GN=MIP1B PE=2 SV=1	PF03987//PF00643//PF06524//PF04546//PF05764//PF09184//PF02724//PF09026//PF15387//PF17096//PF10486	Autophagocytosis associated protein, active-site domain//B-box zinc finger//NOA36 protein//Sigma-70, non-essential region//YL1 nuclear protein//PPP4R2//CDC45-like protein//Centromere protein B dimerisation domain//Domain of unknown function (DUF4611)//Altered inheritance of mitochondria protein 3//Phosphoinositide 3-kinase gamma adapter protein p101 subunit	GO:0051016//GO:0006270//GO:0006352//GO:0006338//GO:0006355//GO:0043486	barbed-end actin filament capping//DNA replication initiation//DNA-templated transcription initiation//chromatin remodeling//regulation of DNA-templated transcription//obsolete histone exchange	GO:0003682//GO:0046935//GO:0019888//GO:0003700//GO:0003677//GO:0008270//GO:0019787//GO:0016987	chromatin binding//1-phosphatidylinositol-3-kinase regulator activity//protein phosphatase regulator activity//DNA-binding transcription factor activity//DNA binding//zinc ion binding//ubiquitin-like protein transferase activity//sigma factor activity	GO:0005634//GO:0030289//GO:0000785//GO:0005667//GO:0005944//GO:0000408//GO:0030479//GO:0000775	nucleus//protein phosphatase 4 complex//chromatin//transcription regulator complex//phosphatidylinositol 3-kinase complex, class IB//EKC/KEOPS complex//actin cortical patch//chromosome, centromeric region	--	--
Cluster-13543.44747	GO:0097659	nucleic acid-templated transcription	-1.231	2621	RHN76574.1	0	515	4.16e-57	putative transcription factor bHLH family [Medicago truncatula]	OX326971.1	OX326971	595	0	Medicago arabica genome assembly, chromosome: 8	--	--	--	--	Q9T072	177	2.15e-12	Transcription factor bHLH25 OS=Arabidopsis thaliana OX=3702 GN=BHLH25 PE=2 SV=2	PF00010	Helix-loop-helix DNA-binding domain	--	--	GO:0046983	protein dimerization activity	--	--	--	--
Cluster-13543.25797	GO:0033554	cellular response to stress	-2.3099	1562	XP_039685802.1	0	1873	3.04e-262	AP2/ERF and B3 domain-containing transcription factor RAV1 [Medicago truncatula]||AES62073.1 AP2/ERF and B3 domain transcription factor [Medicago truncatula]||RHN81405.1 putative transcription factor RAV family [Medicago truncatula]	XM_039829868.1	XM_039829868	1231	0	PREDICTED: Medicago truncatula AP2/ERF and B3 domain-containing transcription factor RAV1 (LOC11422381), mRNA	K09287	RAV	RAV-like factor	http://www.genome.jp/dbget-bin/www_bget?ko:K09287	Q9C6M5	966	1.69e-126	AP2/ERF and B3 domain-containing transcription repressor TEM1 OS=Arabidopsis thaliana OX=3702 GN=TEM1 PE=1 SV=1	PF02362//PF00847//PF03754	B3 DNA binding domain//AP2 domain//B3 domain-containing protein At2g31720-like	GO:0006355	regulation of DNA-templated transcription	GO:0003700//GO:0003677	DNA-binding transcription factor activity//DNA binding	GO:0005667	transcription regulator complex	--	--
Cluster-13543.9073	GO:0033554	cellular response to stress	-3.5683	799	XP_003627387.1	0	582	4.14e-74	auxin-responsive protein SAUR78 [Medicago truncatula]||AET01863.1 SAUR-like auxin-responsive family protein [Medicago truncatula]	OX326968.1	OX326968	468	0	Medicago arabica genome assembly, chromosome: 5	--	--	--	--	Q9C9E1	294	3.19e-32	Auxin-responsive protein SAUR78 OS=Arabidopsis thaliana OX=3702 GN=SAUR78 PE=3 SV=1	PF02300//PF02519	Fumarate reductase subunit C//Auxin responsive protein	GO:0009733	response to auxin	--	--	GO:0016020	membrane	--	--
Cluster-13543.13183	GO:0033554	cellular response to stress	-1.4217	1284	XP_003619882.2	0	1653	2.75e-231	mitogen-activated protein kinase kinase 9 [Medicago truncatula]||AES76100.2 MAP kinase kinase [Medicago truncatula]||AET86557.1 hematopoietic protein kinase [Medicago truncatula]||RHN52317.1 putative mitogen-activated protein kinase kinase STE-STE7 family [Medicago truncatula]	XM_003619834.4	XM_003619834	941	0	PREDICTED: Medicago truncatula mitogen-activated protein kinase kinase 9 (LOC11422805), mRNA	K20604	MKK9	mitogen-activated protein kinase kinase 9	http://www.genome.jp/dbget-bin/www_bget?ko:K20604	Q9FX43	924	2.87e-122	Mitogen-activated protein kinase kinase 9 OS=Arabidopsis thaliana OX=3702 GN=MKK9 PE=1 SV=1	PF04643//PF00069//PF07714	Motilin/ghrelin-associated peptide//Protein kinase domain//Protein tyrosine and serine/threonine kinase	GO:0006468//GO:0007165	protein phosphorylation//signal transduction	GO:0004672//GO:0005524//GO:0005179	protein kinase activity//ATP binding//hormone activity	GO:0005576	extracellular region	--	--
Cluster-13543.3084	GO:0033554	cellular response to stress	3.3227	1229	XP_013462297.1	0	1889	7.24e-267	putative 12-oxophytodienoate reductase 11 [Medicago truncatula]||KEH36332.1 12-oxophytodienoate reductase-like protein [Medicago truncatula]||RHN71234.1 putative 12-oxophytodienoate reductase [Medicago truncatula]	XM_013606843.3	XM_013606843	1046	0	PREDICTED: Medicago truncatula putative 12-oxophytodienoate reductase 11 (LOC25490321), mRNA	K05894	OPR	12-oxophytodienoic acid reductase	http://www.genome.jp/dbget-bin/www_bget?ko:K05894	Q8LAH7	1364	2.18e-188	12-oxophytodienoate reductase 1 OS=Arabidopsis thaliana OX=3702 GN=OPR1 PE=1 SV=2	PF00724	NADH:flavin oxidoreductase / NADH oxidase family	--	--	GO:0010181//GO:0016491	FMN binding//oxidoreductase activity	--	--	KOG0134	NADH:flavin oxidoreductase/12-oxophytodienoate reductase
Cluster-13543.18338	GO:0033554	cellular response to stress	1.4052	1150	KEH35044.1	0	779	8.44e-102	zinc finger, C3HC4 type (RING finger) protein [Medicago truncatula]||RHN68798.1 putative transcription factor C2H2 family [Medicago truncatula]	OX326967.1	OX326967	805	0	Medicago arabica genome assembly, chromosome: 4	--	--	--	--	Q9M0C3	184	6.7e-15	RING-H2 finger protein ATL14 OS=Arabidopsis thaliana OX=3702 GN=ATL14 PE=2 SV=1	PF00097//PF12678//PF12861	Zinc finger, C3HC4 type (RING finger)//RING-H2 zinc finger domain//Anaphase-promoting complex subunit 11 RING-H2 finger	GO:0031145	anaphase-promoting complex-dependent catabolic process	GO:0008270//GO:0061630//GO:0046872//GO:0097602	zinc ion binding//ubiquitin protein ligase activity//metal ion binding//cullin family protein binding	GO:0005680	anaphase-promoting complex	--	--
Cluster-13543.10780	GO:0033554	cellular response to stress	1.2813	805	AIA99451.1	0	717	2.64e-94	heat shock protein 15.9 [Medicago sativa]	XM_003616221.3	XM_003616221	509	0	PREDICTED: Medicago truncatula 15.7 kDa heat shock protein, peroxisomal (LOC11436445), mRNA	K13993	HSP20	HSP20 family protein	http://www.genome.jp/dbget-bin/www_bget?ko:K13993	Q9FHQ3	435	3.73e-53	15.7 kDa heat shock protein, peroxisomal OS=Arabidopsis thaliana OX=3702 GN=HSP15.7 PE=2 SV=1	--	--	--	--	--	--	--	--	--	--
Cluster-13543.3760	GO:0033554	cellular response to stress	3.164	1331	XP_003624687.1	0	1442	1.48e-199	plant cysteine oxidase 2 [Medicago truncatula]||ABD28522.1 Cupin, RmlC-type [Medicago truncatula]||AES80905.1 2-aminoethanethiol dioxygenase-like protein [Medicago truncatula]||RHN47521.1 putative cysteamine dioxygenase [Medicago truncatula]	XM_003624639.4	XM_003624639	957	0	PREDICTED: Medicago truncatula plant cysteine oxidase 2 (LOC11428986), mRNA	K23953	PCO	plant cysteine oxidase	http://www.genome.jp/dbget-bin/www_bget?ko:K23953	Q8LGJ5	594	7.99e-73	Plant cysteine oxidase 2 OS=Arabidopsis thaliana OX=3702 GN=PCO2 PE=1 SV=1	PF07847	PCO_ADO	--	--	GO:0016702	oxidoreductase activity, acting on single donors with incorporation of molecular oxygen, incorporation of two atoms of oxygen	--	--	--	--
Cluster-13543.39915	GO:0033554	cellular response to stress	-3.1436	1943	XP_003610008.1	0	700	1.27e-84	probable xyloglucan endotransglucosylase/hydrolase protein 23 [Medicago truncatula]||AES92205.1 xyloglucan endotransglucosylase/hydrolase family protein [Medicago truncatula]||RHN64649.1 putative xyloglucan:xyloglucosyl transferase [Medicago truncatula]	OX326968.1	OX326968	1417	0	Medicago arabica genome assembly, chromosome: 5	K14504	TCH4	xyloglucan:xyloglucosyl transferase TCH4	http://www.genome.jp/dbget-bin/www_bget?ko:K14504	Q38857	490	1.94e-55	Xyloglucan endotransglucosylase/hydrolase protein 22 OS=Arabidopsis thaliana OX=3702 GN=XTH22 PE=1 SV=1	PF00722//PF06955	Glycosyl hydrolases family 16//Xyloglucan endo-transglycosylase (XET) C-terminus	GO:0006073//GO:0005975	cellular glucan metabolic process//carbohydrate metabolic process	GO:0004553//GO:0016762	hydrolase activity, hydrolyzing O-glycosyl compounds//xyloglucan:xyloglucosyl transferase activity	GO:0048046//GO:0005618	apoplast//cell wall	--	--
Cluster-13543.31535	GO:0033554	cellular response to stress	-1.9247	612	ACJ85733.1	0	948	5.2e-129	unknown [Medicago truncatula]	XM_013593920.3	XM_013593920	495	0	PREDICTED: Medicago truncatula calreticulin-3 (LOC11437433), transcript variant X2, mRNA	K08057	CALR	calreticulin	http://www.genome.jp/dbget-bin/www_bget?ko:K08057	O04153	832	2.68e-110	Calreticulin-3 OS=Arabidopsis thaliana OX=3702 GN=CRT3 PE=1 SV=2	PF00262	Calreticulin family	GO:0006457	protein folding	GO:0051082//GO:0005509	unfolded protein binding//calcium ion binding	GO:0005783	endoplasmic reticulum	KOG0674	Calreticulin
Cluster-13543.27504	GO:0033554	cellular response to stress	-1.074	5850	XP_013464515.1	0	2324	1.32e-301	alpha,alpha-trehalose-phosphate synthase [UDP-forming] 1 isoform X1 [Medicago truncatula]||XP_024632342.1 alpha,alpha-trehalose-phosphate synthase [UDP-forming] 1 isoform X1 [Medicago truncatula]||KEH38550.1 trehalose-6-phosphate synthase [Medicago truncatula]	XM_024776574.2	XM_024776574	1549	0	PREDICTED: Medicago truncatula alpha,alpha-trehalose-phosphate synthase [UDP-forming] 1 (LOC25487194), transcript variant X2, mRNA	K16055	TPS	trehalose 6-phosphate synthase/phosphatase	http://www.genome.jp/dbget-bin/www_bget?ko:K16055	Q9SYM4	1761	1.32e-220	Alpha,alpha-trehalose-phosphate synthase [UDP-forming] 1 OS=Arabidopsis thaliana OX=3702 GN=TPS1 PE=1 SV=1	PF00982//PF10717//PF01152//PF02358	Glycosyltransferase family 20//Occlusion-derived virus envelope protein ODV-E18//Bacterial-like globin//Trehalose-phosphatase	GO:0005992	trehalose biosynthetic process	GO:0019825//GO:0003824	oxygen binding//catalytic activity	GO:0019031	viral envelope	KOG1050	Trehalose-6-phosphate synthase component TPS1 and related subunits
Cluster-13543.40603	GO:0033554	cellular response to stress	1.1604	2200	XP_013461078.1	0	252	2.04e-20	non-structural maintenance of chromosomes element 1 homolog [Medicago truncatula]||KEH35112.1 Nse1 non-SMC component of SMC5-6 complex family protein [Medicago truncatula]||RHN68850.1 putative transcription factor C2H2 family [Medicago truncatula]	OX326967.1	OX326967	257	1.15802e-129	Medicago arabica genome assembly, chromosome: 4	K22817	NSMCE1, NSE1	non-structural maintenance of chromosomes element 1	http://www.genome.jp/dbget-bin/www_bget?ko:K22817	Q39009	199	3.18e-15	Meiotic recombination protein DMC1 homolog OS=Arabidopsis thaliana OX=3702 GN=DMC1 PE=1 SV=2	PF07574	Nse1 non-SMC component of SMC5-6 complex	GO:0006281	DNA repair	--	--	GO:0030915	Smc5-Smc6 complex	KOG1434	Meiotic recombination protein Dmc1
Cluster-13543.43576	GO:0033554	cellular response to stress	-1.5516	3521	XP_013467061.1	0	3301	0	phosphate transporter PHO1 [Medicago truncatula]||KEH41096.1 phosphate transporter PHO1-like protein [Medicago truncatula]||RHN78532.1 putative SPX domain-containing protein [Medicago truncatula]	XM_013611607.3	XM_013611607	1526	0	PREDICTED: Medicago truncatula phosphate transporter PHO1 (LOC25482987), mRNA	K24195	XPR1, PHO1	xenotropic and polytropic retrovirus receptor 1	http://www.genome.jp/dbget-bin/www_bget?ko:K24195	Q8S403	2149	2.44e-289	Phosphate transporter PHO1 OS=Arabidopsis thaliana OX=3702 GN=PHO1 PE=1 SV=1	PF03124//PF10233//PF00762	EXS family//Uncharacterized conserved protein CG6151-P//Ferrochelatase	GO:0006783//GO:0015994	heme biosynthetic process//chlorophyll metabolic process	GO:0004325	ferrochelatase activity	--	--	--	--
Cluster-13543.34891	GO:0033554	cellular response to stress	-1.3192	3397	XP_013461130.1	0	3276	0	heat shock 70 kDa protein 17 [Medicago truncatula]||KEH35164.1 heat shock 70 kDa protein [Medicago truncatula]||RHN69006.1 putative Heat shock protein 70 family [Medicago truncatula]	XM_013605676.3	XM_013605676	1994	0	PREDICTED: Medicago truncatula heat shock 70 kDa protein 17 (LOC25489620), mRNA	K09486	HYOU1	hypoxia up-regulated 1	http://www.genome.jp/dbget-bin/www_bget?ko:K09486	F4JMJ1	2365	0	Heat shock 70 kDa protein 17 OS=Arabidopsis thaliana OX=3702 GN=HSP70-17 PE=2 SV=1	PF00012	Hsp70 protein	--	--	GO:0005524	ATP binding	--	--	KOG0104	Molecular chaperones GRP170/SIL1, HSP70 superfamily
Cluster-13543.30258	GO:0033554	cellular response to stress	1.0136	3452	KAI5409363.1	0	652	2.51e-75	hypothetical protein KIW84_054970, partial [Pisum sativum]	CU861889.1	CU861889	570	0	M.truncatula DNA sequence from clone MTH2-166E24 on chromosome 3, complete sequence	K07304	msrA	peptide-methionine (S)-S-oxide reductase	http://www.genome.jp/dbget-bin/www_bget?ko:K07304	P54150	471	1.13e-51	Peptide methionine sulfoxide reductase A4, chloroplastic OS=Arabidopsis thaliana OX=3702 GN=MSR4 PE=1 SV=2	PF01625//PF03071//PF04790	Peptide methionine sulfoxide reductase//GNT-I family//Sarcoglycan complex subunit protein	GO:0006486	protein glycosylation	GO:0008113//GO:0008375	peptide-methionine (S)-S-oxide reductase activity//acetylglucosaminyltransferase activity	GO:0016012	sarcoglycan complex	KOG1635	Peptide methionine sulfoxide reductase
Cluster-13543.28315	GO:0033554	cellular response to stress	1.3329	3410	XP_003621390.2	0	3044	0	chaperone protein ClpB3, chloroplastic isoform X1 [Medicago truncatula]||AES77608.2 casein lytic proteinase B3 [Medicago truncatula]||RHN44346.1 putative ClpA/B family, P-loop containing nucleoside triphosphate hydrolase [Medicago truncatula]	XM_013592107.3	XM_013592107	1903	0	PREDICTED: Medicago truncatula chaperone protein ClpB3, chloroplastic (LOC11429184), transcript variant X2, mRNA	K03695	clpB	ATP-dependent Clp protease ATP-binding subunit ClpB	http://www.genome.jp/dbget-bin/www_bget?ko:K03695	Q9LF37	2750	0	Chaperone protein ClpB3, chloroplastic OS=Arabidopsis thaliana OX=3702 GN=CLPB3 PE=1 SV=1	PF00910//PF03193//PF06414//PF06009//PF00005//PF04851//PF06309//PF07724//PF00158//PF07726//PF05496//PF01078//PF16326//PF07728//PF00004	RNA helicase//RsgA GTPase//Zeta toxin//Laminin Domain II//ABC transporter//Type III restriction enzyme, res subunit//Torsin//AAA domain (Cdc48 subfamily)//Sigma-54 interaction domain//ATPase family associated with various cellular activities (AAA)//Holliday junction DNA helicase RuvB P-loop domain//Magnesium chelatase, subunit ChlI//ABC transporter C-terminal domain//AAA domain (dynein-related su…	GO:0006310//GO:0006355//GO:0006281//GO:0007155	DNA recombination//regulation of DNA-templated transcription//DNA repair//cell adhesion	GO:0003723//GO:0005525//GO:0008134//GO:0003924//GO:0016887//GO:0016787//GO:0003677//GO:0016301//GO:0009378//GO:0003724//GO:0005524	RNA binding//GTP binding//transcription factor binding//GTPase activity//ATP hydrolysis activity//hydrolase activity//DNA binding//kinase activity//four-way junction helicase activity//RNA helicase activity//ATP binding	GO:0009379//GO:0005667//GO:0005657	Holliday junction helicase complex//transcription regulator complex//replication fork	KOG1051	Chaperone HSP104 and related ATP-dependent Clp proteases
Cluster-13543.27573	GO:0033554	cellular response to stress	-1.8237	3168	XP_003612687.1	0	4310	0	disease resistance protein RPM1 [Medicago truncatula]||AES95645.1 disease resistance protein (CC-NBS-LRR class) family protein [Medicago truncatula]||RHN54726.1 putative P-loop containing nucleoside triphosphate hydrolase, leucine-rich repeat domain, L [Medicago truncatula]	XM_003612639.4	XM_003612639	2676	0	PREDICTED: Medicago truncatula disease resistance protein RPM1 (LOC11411110), mRNA	K13457	RPM1, RPS3	disease resistance protein RPM1	http://www.genome.jp/dbget-bin/www_bget?ko:K13457	Q39214	963	4.84e-113	Disease resistance protein RPM1 OS=Arabidopsis thaliana OX=3702 GN=RPM1 PE=1 SV=1	PF13855//PF01637//PF00931	Leucine rich repeat//ATPase domain predominantly from Archaea//NB-ARC domain	--	--	GO:0005515//GO:0043531//GO:0005524	protein binding//ADP binding//ATP binding	--	--	--	--
Cluster-13543.13568	GO:0033554	cellular response to stress	1.1402	2157	XP_013458474.1	0	1986	1.19e-275	DNA repair protein recA homolog 3, mitochondrial isoform X1 [Medicago truncatula]||KEH32505.1 DNA repair protein RecA, putative [Medicago truncatula]||RHN64624.1 putative ATP diphosphatase [Medicago truncatula]	XM_013603020.3	XM_013603020	1742	0	PREDICTED: Medicago truncatula DNA repair protein recA homolog 3, mitochondrial (LOC25494222), transcript variant X1, mRNA	K03553	recA	recombination protein RecA	http://www.genome.jp/dbget-bin/www_bget?ko:K03553	Q9ZUP2	1433	3.87e-193	DNA repair protein recA homolog 3, mitochondrial OS=Arabidopsis thaliana OX=3702 GN=At2g19490 PE=2 SV=2	PF00004//PF00265//PF00154//PF02283//PF01637//PF00005	ATPase family associated with various cellular activities (AAA)//Thymidine kinase//recA bacterial DNA recombination protein//Cobinamide kinase / cobinamide phosphate guanyltransferase//ATPase domain predominantly from Archaea//ABC transporter	GO:0009236//GO:0006230//GO:0006206//GO:0006281	cobalamin biosynthetic process//TMP biosynthetic process//pyrimidine nucleobase metabolic process//DNA repair	GO:0005524//GO:0043752//GO:0016887//GO:0004797//GO:0003697//GO:0000166	ATP binding//adenosylcobinamide kinase activity//ATP hydrolysis activity//thymidine kinase activity//single-stranded DNA binding//nucleotide binding	--	--	--	--
Cluster-13543.13082	GO:0033554	cellular response to stress	-2.2205	1580	XP_003627718.1	0	737	2.12e-90	DNA damage-repair/toleration protein DRT100 [Medicago truncatula]||AET02194.1 DNA-damage-repair/toleration DRT100-like protein [Medicago truncatula]||RHN40179.1 putative polygalacturonase [Medicago truncatula]	OX326968.1	OX326968	1282	0	Medicago arabica genome assembly, chromosome: 5	--	--	--	--	Q00874	458	9.92e-51	DNA damage-repair/toleration protein DRT100 OS=Arabidopsis thaliana OX=3702 GN=DRT100 PE=2 SV=2	PF13855//PF00560//PF13516	Leucine rich repeat//Leucine Rich Repeat//Leucine Rich repeat	--	--	GO:0005515	protein binding	--	--	--	--
Cluster-13543.38647	GO:0033554	cellular response to stress	-3.4146	1222	AAA32650.1	0	566	4.5e-69	bimodular protein [Medicago sativa]	OX326965.1	OX326965	594	0	Medicago arabica genome assembly, chromosome: 2	--	--	--	--	Q9SU35	311	7.07e-33	pEARLI1-like lipid transfer protein 1 OS=Arabidopsis thaliana OX=3702 GN=AZI1 PE=1 SV=1	PF09326	NADH-ubiquinone oxidoreductase subunit G, C-terminal	--	--	GO:0016651//GO:0051536	oxidoreductase activity, acting on NAD(P)H//iron-sulfur cluster binding	--	--	--	--
Cluster-13543.44730	GO:0033554	cellular response to stress	-1.4437	1773	XP_003627852.2	0	2573	0	organic cation/carnitine transporter 3 [Medicago truncatula]||RHN40290.1 putative major facilitator, sugar transporter, major facilitator superfamily [Medicago truncatula]	XM_039828388.1	XM_039828388	1537	0	PREDICTED: Medicago truncatula organic cation/carnitine transporter 3-like (LOC11446978), mRNA	--	--	--	--	Q9SA38	1250	4.77e-166	Organic cation/carnitine transporter 3 OS=Arabidopsis thaliana OX=3702 GN=OCT3 PE=2 SV=1	PF15050//PF07690//PF00083	SCIMP protein//Major Facilitator Superfamily//Sugar (and other) transporter	GO:0055085	transmembrane transport	GO:0022857	transmembrane transporter activity	GO:0097197//GO:0001772	tetraspanin-enriched microdomain//immunological synapse	KOG0255	Synaptic vesicle transporter SVOP and related transporters (major facilitator superfamily)
Cluster-13543.35762	GO:0033554	cellular response to stress	3.2225	3252	KEH35385.1	0	822	2.04e-97	2-oxoisovalerate dehydrogenase subunit alpha [Medicago truncatula]	OX326967.1	OX326967	586	0	Medicago arabica genome assembly, chromosome: 4	K00166	BCKDHA, bkdA1	2-oxoisovalerate dehydrogenase E1 component subunit alpha	http://www.genome.jp/dbget-bin/www_bget?ko:K00166	Q9LPL5	598	2.46e-66	2-oxoisovalerate dehydrogenase subunit alpha 1, mitochondrial OS=Arabidopsis thaliana OX=3702 GN=At1g21400 PE=2 SV=1	PF01035//PF13225//PF02775//PF00676//PF13292//PF12019	6-O-methylguanine DNA methyltransferase, DNA binding domain//Beta-carotene isomerase D27-like, C-terminal//Thiamine pyrophosphate enzyme, C-terminal TPP binding domain//Dehydrogenase E1 component//1-deoxy-D-xylulose-5-phosphate synthase//Type II transport protein GspH	GO:0015628//GO:0016114//GO:0006694//GO:0006281	protein secretion by the type II secretion system//terpenoid biosynthetic process//steroid biosynthetic process//DNA repair	GO:0030976//GO:0016624//GO:0008661//GO:0005506//GO:0003824	thiamine pyrophosphate binding//oxidoreductase activity, acting on the aldehyde or oxo group of donors, disulfide as acceptor//1-deoxy-D-xylulose-5-phosphate synthase activity//iron ion binding//catalytic activity	GO:0015627	type II protein secretion system complex	KOG1182	Branched chain alpha-keto acid dehydrogenase complex, alpha subunit
Cluster-13543.18578	GO:0033554	cellular response to stress	2.2188	1671	XP_013468871.1	0	1002	1.46e-128	methionine gamma-lyase [Medicago truncatula]||KEH42908.1 cystathionine beta-lyase/cystathionine gamma-synthase [Medicago truncatula]||RHN80510.1 putative methionine gamma-lyase [Medicago truncatula]	XM_013613417.3	XM_013613417	693	0	PREDICTED: Medicago truncatula methionine gamma-lyase (LOC25484569), mRNA	K01761	E4.4.1.11	methionine-gamma-lyase	http://www.genome.jp/dbget-bin/www_bget?ko:K01761	Q9SGU9	724	1.23e-88	Methionine gamma-lyase OS=Arabidopsis thaliana OX=3702 GN=MGL PE=1 SV=1	PF01053//PF01125	Cys/Met metabolism PLP-dependent enzyme//G10 protein	GO:0019346	transsulfuration	GO:0030170	pyridoxal phosphate binding	GO:0005634	nucleus	KOG0053	Cystathionine beta-lyases/cystathionine gamma-synthases
Cluster-13543.20145	GO:0033554	cellular response to stress	1.1405	3653	AES63771.2	0	1585	7.93e-208	allantoinase [Medicago truncatula]	XM_003593474.4	XM_003593474	823	0	PREDICTED: Medicago truncatula allantoinase (LOC11424917), transcript variant X2, mRNA	K01466	allB	allantoinase	http://www.genome.jp/dbget-bin/www_bget?ko:K01466	Q94AP0	1158	5.44e-145	Allantoinase OS=Arabidopsis thaliana OX=3702 GN=ALN PE=1 SV=1	PF01979	Amidohydrolase family	--	--	GO:0016787	hydrolase activity	--	--	KOG2584	Dihydroorotase and related enzymes
Cluster-13543.8989	GO:0033554	cellular response to stress	-1.7506	785	KAI5399219.1	0	523	3.23e-65	Monothiol glutaredoxin-S9, partial [Pisum sativum]	XM_013613761.3	XM_013613761	496	0	PREDICTED: Medicago truncatula monothiol glutaredoxin-S11 (LOC25484775), mRNA	K03676	grxC, GLRX, GLRX2	glutaredoxin 3	http://www.genome.jp/dbget-bin/www_bget?ko:K03676	Q9M9Y9	407	1.58e-49	Monothiol glutaredoxin-S11 OS=Arabidopsis thaliana OX=3702 GN=GRXS11 PE=3 SV=1	PF00462	Glutaredoxin	--	--	GO:0097573	glutathione oxidoreductase activity	--	--	--	--
Cluster-13543.30122	GO:0033554	cellular response to stress	-1.0822	6478	XP_003630100.1	0	1720	1.92e-214	protein ACTIVITY OF BC1 COMPLEX KINASE 8, chloroplastic [Medicago truncatula]||AET04576.1 ABC transporter-like protein [Medicago truncatula]||RHN42985.1 putative cadmium-transporting ATPase [Medicago truncatula]	AC202494.23	AC202494	1605	0	Medicago truncatula clone mth2-25j15, complete sequence	--	--	--	--	Q93Y08	1200	2.05e-142	Protein ACTIVITY OF BC1 COMPLEX KINASE 8, chloroplastic OS=Arabidopsis thaliana OX=3702 GN=ABC1K8 PE=2 SV=1	--	--	--	--	--	--	--	--	--	--
Cluster-13543.41907	GO:0033554	cellular response to stress	1.3322	3113	KEH20610.1	0	3829	0	cytokinin receptor histidine kinase [Medicago truncatula]	XM_013591128.3	XM_013591128	2494	0	PREDICTED: Medicago truncatula histidine kinase 3 (LOC25501759), mRNA	K14489	AHK2_3_4	arabidopsis histidine kinase 2/3/4 (cytokinin receptor)	http://www.genome.jp/dbget-bin/www_bget?ko:K14489	Q9C5U1	2612	0	Histidine kinase 3 OS=Arabidopsis thaliana OX=3702 GN=AHK3 PE=1 SV=1	PF00512//PF00072	His Kinase A (phospho-acceptor) domain//Response regulator receiver domain	GO:0016310//GO:0000160//GO:0007165	phosphorylation//phosphorelay signal transduction system//signal transduction	GO:0000155	phosphorelay sensor kinase activity	GO:0009365	protein histidine kinase complex	--	--
Cluster-13543.25985	GO:0033554	cellular response to stress	1.1324	3436	XP_003591171.1	0	3395	0	glycine-rich domain-containing protein 2 [Medicago truncatula]||AES61422.1 DUF1399 family protein [Medicago truncatula]||RHN80817.1 putative Glycine-rich domain-containing protein [Medicago truncatula]	XR_003011611.2	XR_003011611	1449	0	PREDICTED: Medicago truncatula glycine-rich domain-containing protein 2 (LOC11412103), transcript variant X2, misc_RNA	--	--	--	--	Q9ZQ47	305	7.52e-27	Glycine-rich domain-containing protein 1 OS=Arabidopsis thaliana OX=3702 GN=GRDP1 PE=2 SV=1	PF07309	Flagellar protein FlaF	GO:0044781	bacterial-type flagellum organization	--	--	--	--	--	--
Cluster-13543.40411	GO:0033554	cellular response to stress	-1.1986	2783	XP_013450327.1	0	1781	3.58e-241	RNA-binding protein BRN1 isoform X2 [Medicago truncatula]||KEH24355.1 RNA-binding (RRM/RBD/RNP motif) family protein [Medicago truncatula]||RHN48885.1 putative paraneoplastic encephalomyelitis antigen, nucleotide-binding alpha-beta plait [Medicago truncatula]	OX326969.1	OX326969	1232	0	Medicago arabica genome assembly, chromosome: 6	K13207	CUGBP, BRUNOL, CELF	CUG-BP- and ETR3-like factor	http://www.genome.jp/dbget-bin/www_bget?ko:K13207	Q8LFS6	1030	6.94e-130	RNA-binding protein BRN1 OS=Arabidopsis thaliana OX=3702 GN=BRN1 PE=2 SV=1	PF04810//PF08675//PF00076//PF16367	Sec23/Sec24 zinc finger//RNA binding domain//RNA recognition motif. (a.k.a. RRM, RBD, or RNP domain)//RNA recognition motif	GO:0051252//GO:0006888//GO:0006402//GO:0006886	regulation of RNA metabolic process//endoplasmic reticulum to Golgi vesicle-mediated transport//mRNA catabolic process//intracellular protein transport	GO:0008270//GO:0004535//GO:0046872//GO:0003723	zinc ion binding//poly(A)-specific ribonuclease activity//metal ion binding//RNA binding	GO:0005634//GO:0005737//GO:0030127	nucleus//cytoplasm//COPII vesicle coat	KOG0144	RNA-binding protein CUGBP1/BRUNO (RRM superfamily)
Cluster-13543.5040	GO:0033554	cellular response to stress	2.9776	1807	XP_003615846.2	0	2579	0	cytochrome P450 83B1 [Medicago truncatula]||AES98804.2 cytochrome P450 family 71 protein [Medicago truncatula]||RHN56627.1 putative cytochrome P450 [Medicago truncatula]	XM_003615798.4	XM_003615798	1522	0	PREDICTED: Medicago truncatula cytochrome P450 83B1 (LOC11426456), mRNA	--	--	--	--	O65782	1127	1.34e-147	Cytochrome P450 83B1 OS=Arabidopsis thaliana OX=3702 GN=CYP83B1 PE=1 SV=1	PF00067//PF08225	Cytochrome P450//Pseudin antimicrobial peptide	GO:0006952	defense response	GO:0020037//GO:0004497//GO:0005506//GO:0016705	heme binding//monooxygenase activity//iron ion binding//oxidoreductase activity, acting on paired donors, with incorporation or reduction of molecular oxygen	--	--	--	--
Cluster-13543.25797	GO:0001666	response to hypoxia	-2.3099	1562	XP_039685802.1	0	1873	3.04e-262	AP2/ERF and B3 domain-containing transcription factor RAV1 [Medicago truncatula]||AES62073.1 AP2/ERF and B3 domain transcription factor [Medicago truncatula]||RHN81405.1 putative transcription factor RAV family [Medicago truncatula]	XM_039829868.1	XM_039829868	1231	0	PREDICTED: Medicago truncatula AP2/ERF and B3 domain-containing transcription factor RAV1 (LOC11422381), mRNA	K09287	RAV	RAV-like factor	http://www.genome.jp/dbget-bin/www_bget?ko:K09287	Q9C6M5	966	1.69e-126	AP2/ERF and B3 domain-containing transcription repressor TEM1 OS=Arabidopsis thaliana OX=3702 GN=TEM1 PE=1 SV=1	PF02362//PF00847//PF03754	B3 DNA binding domain//AP2 domain//B3 domain-containing protein At2g31720-like	GO:0006355	regulation of DNA-templated transcription	GO:0003700//GO:0003677	DNA-binding transcription factor activity//DNA binding	GO:0005667	transcription regulator complex	--	--
Cluster-13543.9073	GO:0001666	response to hypoxia	-3.5683	799	XP_003627387.1	0	582	4.14e-74	auxin-responsive protein SAUR78 [Medicago truncatula]||AET01863.1 SAUR-like auxin-responsive family protein [Medicago truncatula]	OX326968.1	OX326968	468	0	Medicago arabica genome assembly, chromosome: 5	--	--	--	--	Q9C9E1	294	3.19e-32	Auxin-responsive protein SAUR78 OS=Arabidopsis thaliana OX=3702 GN=SAUR78 PE=3 SV=1	PF02300//PF02519	Fumarate reductase subunit C//Auxin responsive protein	GO:0009733	response to auxin	--	--	GO:0016020	membrane	--	--
Cluster-13543.13183	GO:0001666	response to hypoxia	-1.4217	1284	XP_003619882.2	0	1653	2.75e-231	mitogen-activated protein kinase kinase 9 [Medicago truncatula]||AES76100.2 MAP kinase kinase [Medicago truncatula]||AET86557.1 hematopoietic protein kinase [Medicago truncatula]||RHN52317.1 putative mitogen-activated protein kinase kinase STE-STE7 family [Medicago truncatula]	XM_003619834.4	XM_003619834	941	0	PREDICTED: Medicago truncatula mitogen-activated protein kinase kinase 9 (LOC11422805), mRNA	K20604	MKK9	mitogen-activated protein kinase kinase 9	http://www.genome.jp/dbget-bin/www_bget?ko:K20604	Q9FX43	924	2.87e-122	Mitogen-activated protein kinase kinase 9 OS=Arabidopsis thaliana OX=3702 GN=MKK9 PE=1 SV=1	PF04643//PF00069//PF07714	Motilin/ghrelin-associated peptide//Protein kinase domain//Protein tyrosine and serine/threonine kinase	GO:0006468//GO:0007165	protein phosphorylation//signal transduction	GO:0004672//GO:0005524//GO:0005179	protein kinase activity//ATP binding//hormone activity	GO:0005576	extracellular region	--	--
Cluster-13543.3084	GO:0001666	response to hypoxia	3.3227	1229	XP_013462297.1	0	1889	7.24e-267	putative 12-oxophytodienoate reductase 11 [Medicago truncatula]||KEH36332.1 12-oxophytodienoate reductase-like protein [Medicago truncatula]||RHN71234.1 putative 12-oxophytodienoate reductase [Medicago truncatula]	XM_013606843.3	XM_013606843	1046	0	PREDICTED: Medicago truncatula putative 12-oxophytodienoate reductase 11 (LOC25490321), mRNA	K05894	OPR	12-oxophytodienoic acid reductase	http://www.genome.jp/dbget-bin/www_bget?ko:K05894	Q8LAH7	1364	2.18e-188	12-oxophytodienoate reductase 1 OS=Arabidopsis thaliana OX=3702 GN=OPR1 PE=1 SV=2	PF00724	NADH:flavin oxidoreductase / NADH oxidase family	--	--	GO:0010181//GO:0016491	FMN binding//oxidoreductase activity	--	--	KOG0134	NADH:flavin oxidoreductase/12-oxophytodienoate reductase
Cluster-13543.18338	GO:0001666	response to hypoxia	1.4052	1150	KEH35044.1	0	779	8.44e-102	zinc finger, C3HC4 type (RING finger) protein [Medicago truncatula]||RHN68798.1 putative transcription factor C2H2 family [Medicago truncatula]	OX326967.1	OX326967	805	0	Medicago arabica genome assembly, chromosome: 4	--	--	--	--	Q9M0C3	184	6.7e-15	RING-H2 finger protein ATL14 OS=Arabidopsis thaliana OX=3702 GN=ATL14 PE=2 SV=1	PF00097//PF12678//PF12861	Zinc finger, C3HC4 type (RING finger)//RING-H2 zinc finger domain//Anaphase-promoting complex subunit 11 RING-H2 finger	GO:0031145	anaphase-promoting complex-dependent catabolic process	GO:0008270//GO:0061630//GO:0046872//GO:0097602	zinc ion binding//ubiquitin protein ligase activity//metal ion binding//cullin family protein binding	GO:0005680	anaphase-promoting complex	--	--
Cluster-13543.10780	GO:0001666	response to hypoxia	1.2813	805	AIA99451.1	0	717	2.64e-94	heat shock protein 15.9 [Medicago sativa]	XM_003616221.3	XM_003616221	509	0	PREDICTED: Medicago truncatula 15.7 kDa heat shock protein, peroxisomal (LOC11436445), mRNA	K13993	HSP20	HSP20 family protein	http://www.genome.jp/dbget-bin/www_bget?ko:K13993	Q9FHQ3	435	3.73e-53	15.7 kDa heat shock protein, peroxisomal OS=Arabidopsis thaliana OX=3702 GN=HSP15.7 PE=2 SV=1	--	--	--	--	--	--	--	--	--	--
Cluster-13543.3760	GO:0001666	response to hypoxia	3.164	1331	XP_003624687.1	0	1442	1.48e-199	plant cysteine oxidase 2 [Medicago truncatula]||ABD28522.1 Cupin, RmlC-type [Medicago truncatula]||AES80905.1 2-aminoethanethiol dioxygenase-like protein [Medicago truncatula]||RHN47521.1 putative cysteamine dioxygenase [Medicago truncatula]	XM_003624639.4	XM_003624639	957	0	PREDICTED: Medicago truncatula plant cysteine oxidase 2 (LOC11428986), mRNA	K23953	PCO	plant cysteine oxidase	http://www.genome.jp/dbget-bin/www_bget?ko:K23953	Q8LGJ5	594	7.99e-73	Plant cysteine oxidase 2 OS=Arabidopsis thaliana OX=3702 GN=PCO2 PE=1 SV=1	PF07847	PCO_ADO	--	--	GO:0016702	oxidoreductase activity, acting on single donors with incorporation of molecular oxygen, incorporation of two atoms of oxygen	--	--	--	--
Cluster-13543.39915	GO:0001666	response to hypoxia	-3.1436	1943	XP_003610008.1	0	700	1.27e-84	probable xyloglucan endotransglucosylase/hydrolase protein 23 [Medicago truncatula]||AES92205.1 xyloglucan endotransglucosylase/hydrolase family protein [Medicago truncatula]||RHN64649.1 putative xyloglucan:xyloglucosyl transferase [Medicago truncatula]	OX326968.1	OX326968	1417	0	Medicago arabica genome assembly, chromosome: 5	K14504	TCH4	xyloglucan:xyloglucosyl transferase TCH4	http://www.genome.jp/dbget-bin/www_bget?ko:K14504	Q38857	490	1.94e-55	Xyloglucan endotransglucosylase/hydrolase protein 22 OS=Arabidopsis thaliana OX=3702 GN=XTH22 PE=1 SV=1	PF00722//PF06955	Glycosyl hydrolases family 16//Xyloglucan endo-transglycosylase (XET) C-terminus	GO:0006073//GO:0005975	cellular glucan metabolic process//carbohydrate metabolic process	GO:0004553//GO:0016762	hydrolase activity, hydrolyzing O-glycosyl compounds//xyloglucan:xyloglucosyl transferase activity	GO:0048046//GO:0005618	apoplast//cell wall	--	--
Cluster-13543.34891	GO:0001666	response to hypoxia	-1.3192	3397	XP_013461130.1	0	3276	0	heat shock 70 kDa protein 17 [Medicago truncatula]||KEH35164.1 heat shock 70 kDa protein [Medicago truncatula]||RHN69006.1 putative Heat shock protein 70 family [Medicago truncatula]	XM_013605676.3	XM_013605676	1994	0	PREDICTED: Medicago truncatula heat shock 70 kDa protein 17 (LOC25489620), mRNA	K09486	HYOU1	hypoxia up-regulated 1	http://www.genome.jp/dbget-bin/www_bget?ko:K09486	F4JMJ1	2365	0	Heat shock 70 kDa protein 17 OS=Arabidopsis thaliana OX=3702 GN=HSP70-17 PE=2 SV=1	PF00012	Hsp70 protein	--	--	GO:0005524	ATP binding	--	--	KOG0104	Molecular chaperones GRP170/SIL1, HSP70 superfamily
Cluster-13543.37582	GO:0001666	response to hypoxia	-1.2069	2620	XP_024633040.1	0	2242	1.20e-311	CBL-interacting serine/threonine-protein kinase 5 [Medicago truncatula]	OX326971.1	OX326971	1609	0	Medicago arabica genome assembly, chromosome: 8	--	--	--	--	Q8W1D5	1367	3.48e-180	CBL-interacting serine/threonine-protein kinase 25 OS=Arabidopsis thaliana OX=3702 GN=CIPK25 PE=2 SV=1	PF07541//PF00069//PF07714//PF03822//PF08114	Eukaryotic translation initiation factor 2 alpha subunit//Protein kinase domain//Protein tyrosine and serine/threonine kinase//NAF domain//ATPase proteolipid family	GO:0006446//GO:0007165//GO:0050790//GO:0006468	regulation of translational initiation//signal transduction//regulation of catalytic activity//protein phosphorylation	GO:0003743//GO:0004672//GO:0005524//GO:0030234//GO:0003723	translation initiation factor activity//protein kinase activity//ATP binding//enzyme regulator activity//RNA binding	GO:0005840	ribosome	--	--
Cluster-13543.25797	GO:0036293	response to decreased oxygen levels	-2.3099	1562	XP_039685802.1	0	1873	3.04e-262	AP2/ERF and B3 domain-containing transcription factor RAV1 [Medicago truncatula]||AES62073.1 AP2/ERF and B3 domain transcription factor [Medicago truncatula]||RHN81405.1 putative transcription factor RAV family [Medicago truncatula]	XM_039829868.1	XM_039829868	1231	0	PREDICTED: Medicago truncatula AP2/ERF and B3 domain-containing transcription factor RAV1 (LOC11422381), mRNA	K09287	RAV	RAV-like factor	http://www.genome.jp/dbget-bin/www_bget?ko:K09287	Q9C6M5	966	1.69e-126	AP2/ERF and B3 domain-containing transcription repressor TEM1 OS=Arabidopsis thaliana OX=3702 GN=TEM1 PE=1 SV=1	PF02362//PF00847//PF03754	B3 DNA binding domain//AP2 domain//B3 domain-containing protein At2g31720-like	GO:0006355	regulation of DNA-templated transcription	GO:0003700//GO:0003677	DNA-binding transcription factor activity//DNA binding	GO:0005667	transcription regulator complex	--	--
Cluster-13543.9073	GO:0036293	response to decreased oxygen levels	-3.5683	799	XP_003627387.1	0	582	4.14e-74	auxin-responsive protein SAUR78 [Medicago truncatula]||AET01863.1 SAUR-like auxin-responsive family protein [Medicago truncatula]	OX326968.1	OX326968	468	0	Medicago arabica genome assembly, chromosome: 5	--	--	--	--	Q9C9E1	294	3.19e-32	Auxin-responsive protein SAUR78 OS=Arabidopsis thaliana OX=3702 GN=SAUR78 PE=3 SV=1	PF02300//PF02519	Fumarate reductase subunit C//Auxin responsive protein	GO:0009733	response to auxin	--	--	GO:0016020	membrane	--	--
Cluster-13543.13183	GO:0036293	response to decreased oxygen levels	-1.4217	1284	XP_003619882.2	0	1653	2.75e-231	mitogen-activated protein kinase kinase 9 [Medicago truncatula]||AES76100.2 MAP kinase kinase [Medicago truncatula]||AET86557.1 hematopoietic protein kinase [Medicago truncatula]||RHN52317.1 putative mitogen-activated protein kinase kinase STE-STE7 family [Medicago truncatula]	XM_003619834.4	XM_003619834	941	0	PREDICTED: Medicago truncatula mitogen-activated protein kinase kinase 9 (LOC11422805), mRNA	K20604	MKK9	mitogen-activated protein kinase kinase 9	http://www.genome.jp/dbget-bin/www_bget?ko:K20604	Q9FX43	924	2.87e-122	Mitogen-activated protein kinase kinase 9 OS=Arabidopsis thaliana OX=3702 GN=MKK9 PE=1 SV=1	PF04643//PF00069//PF07714	Motilin/ghrelin-associated peptide//Protein kinase domain//Protein tyrosine and serine/threonine kinase	GO:0006468//GO:0007165	protein phosphorylation//signal transduction	GO:0004672//GO:0005524//GO:0005179	protein kinase activity//ATP binding//hormone activity	GO:0005576	extracellular region	--	--
Cluster-13543.3084	GO:0036293	response to decreased oxygen levels	3.3227	1229	XP_013462297.1	0	1889	7.24e-267	putative 12-oxophytodienoate reductase 11 [Medicago truncatula]||KEH36332.1 12-oxophytodienoate reductase-like protein [Medicago truncatula]||RHN71234.1 putative 12-oxophytodienoate reductase [Medicago truncatula]	XM_013606843.3	XM_013606843	1046	0	PREDICTED: Medicago truncatula putative 12-oxophytodienoate reductase 11 (LOC25490321), mRNA	K05894	OPR	12-oxophytodienoic acid reductase	http://www.genome.jp/dbget-bin/www_bget?ko:K05894	Q8LAH7	1364	2.18e-188	12-oxophytodienoate reductase 1 OS=Arabidopsis thaliana OX=3702 GN=OPR1 PE=1 SV=2	PF00724	NADH:flavin oxidoreductase / NADH oxidase family	--	--	GO:0010181//GO:0016491	FMN binding//oxidoreductase activity	--	--	KOG0134	NADH:flavin oxidoreductase/12-oxophytodienoate reductase
Cluster-13543.18338	GO:0036293	response to decreased oxygen levels	1.4052	1150	KEH35044.1	0	779	8.44e-102	zinc finger, C3HC4 type (RING finger) protein [Medicago truncatula]||RHN68798.1 putative transcription factor C2H2 family [Medicago truncatula]	OX326967.1	OX326967	805	0	Medicago arabica genome assembly, chromosome: 4	--	--	--	--	Q9M0C3	184	6.7e-15	RING-H2 finger protein ATL14 OS=Arabidopsis thaliana OX=3702 GN=ATL14 PE=2 SV=1	PF00097//PF12678//PF12861	Zinc finger, C3HC4 type (RING finger)//RING-H2 zinc finger domain//Anaphase-promoting complex subunit 11 RING-H2 finger	GO:0031145	anaphase-promoting complex-dependent catabolic process	GO:0008270//GO:0061630//GO:0046872//GO:0097602	zinc ion binding//ubiquitin protein ligase activity//metal ion binding//cullin family protein binding	GO:0005680	anaphase-promoting complex	--	--
Cluster-13543.10780	GO:0036293	response to decreased oxygen levels	1.2813	805	AIA99451.1	0	717	2.64e-94	heat shock protein 15.9 [Medicago sativa]	XM_003616221.3	XM_003616221	509	0	PREDICTED: Medicago truncatula 15.7 kDa heat shock protein, peroxisomal (LOC11436445), mRNA	K13993	HSP20	HSP20 family protein	http://www.genome.jp/dbget-bin/www_bget?ko:K13993	Q9FHQ3	435	3.73e-53	15.7 kDa heat shock protein, peroxisomal OS=Arabidopsis thaliana OX=3702 GN=HSP15.7 PE=2 SV=1	--	--	--	--	--	--	--	--	--	--
Cluster-13543.3760	GO:0036293	response to decreased oxygen levels	3.164	1331	XP_003624687.1	0	1442	1.48e-199	plant cysteine oxidase 2 [Medicago truncatula]||ABD28522.1 Cupin, RmlC-type [Medicago truncatula]||AES80905.1 2-aminoethanethiol dioxygenase-like protein [Medicago truncatula]||RHN47521.1 putative cysteamine dioxygenase [Medicago truncatula]	XM_003624639.4	XM_003624639	957	0	PREDICTED: Medicago truncatula plant cysteine oxidase 2 (LOC11428986), mRNA	K23953	PCO	plant cysteine oxidase	http://www.genome.jp/dbget-bin/www_bget?ko:K23953	Q8LGJ5	594	7.99e-73	Plant cysteine oxidase 2 OS=Arabidopsis thaliana OX=3702 GN=PCO2 PE=1 SV=1	PF07847	PCO_ADO	--	--	GO:0016702	oxidoreductase activity, acting on single donors with incorporation of molecular oxygen, incorporation of two atoms of oxygen	--	--	--	--
Cluster-13543.39915	GO:0036293	response to decreased oxygen levels	-3.1436	1943	XP_003610008.1	0	700	1.27e-84	probable xyloglucan endotransglucosylase/hydrolase protein 23 [Medicago truncatula]||AES92205.1 xyloglucan endotransglucosylase/hydrolase family protein [Medicago truncatula]||RHN64649.1 putative xyloglucan:xyloglucosyl transferase [Medicago truncatula]	OX326968.1	OX326968	1417	0	Medicago arabica genome assembly, chromosome: 5	K14504	TCH4	xyloglucan:xyloglucosyl transferase TCH4	http://www.genome.jp/dbget-bin/www_bget?ko:K14504	Q38857	490	1.94e-55	Xyloglucan endotransglucosylase/hydrolase protein 22 OS=Arabidopsis thaliana OX=3702 GN=XTH22 PE=1 SV=1	PF00722//PF06955	Glycosyl hydrolases family 16//Xyloglucan endo-transglycosylase (XET) C-terminus	GO:0006073//GO:0005975	cellular glucan metabolic process//carbohydrate metabolic process	GO:0004553//GO:0016762	hydrolase activity, hydrolyzing O-glycosyl compounds//xyloglucan:xyloglucosyl transferase activity	GO:0048046//GO:0005618	apoplast//cell wall	--	--
Cluster-13543.34891	GO:0036293	response to decreased oxygen levels	-1.3192	3397	XP_013461130.1	0	3276	0	heat shock 70 kDa protein 17 [Medicago truncatula]||KEH35164.1 heat shock 70 kDa protein [Medicago truncatula]||RHN69006.1 putative Heat shock protein 70 family [Medicago truncatula]	XM_013605676.3	XM_013605676	1994	0	PREDICTED: Medicago truncatula heat shock 70 kDa protein 17 (LOC25489620), mRNA	K09486	HYOU1	hypoxia up-regulated 1	http://www.genome.jp/dbget-bin/www_bget?ko:K09486	F4JMJ1	2365	0	Heat shock 70 kDa protein 17 OS=Arabidopsis thaliana OX=3702 GN=HSP70-17 PE=2 SV=1	PF00012	Hsp70 protein	--	--	GO:0005524	ATP binding	--	--	KOG0104	Molecular chaperones GRP170/SIL1, HSP70 superfamily
Cluster-13543.37582	GO:0036293	response to decreased oxygen levels	-1.2069	2620	XP_024633040.1	0	2242	1.20e-311	CBL-interacting serine/threonine-protein kinase 5 [Medicago truncatula]	OX326971.1	OX326971	1609	0	Medicago arabica genome assembly, chromosome: 8	--	--	--	--	Q8W1D5	1367	3.48e-180	CBL-interacting serine/threonine-protein kinase 25 OS=Arabidopsis thaliana OX=3702 GN=CIPK25 PE=2 SV=1	PF07541//PF00069//PF07714//PF03822//PF08114	Eukaryotic translation initiation factor 2 alpha subunit//Protein kinase domain//Protein tyrosine and serine/threonine kinase//NAF domain//ATPase proteolipid family	GO:0006446//GO:0007165//GO:0050790//GO:0006468	regulation of translational initiation//signal transduction//regulation of catalytic activity//protein phosphorylation	GO:0003743//GO:0004672//GO:0005524//GO:0030234//GO:0003723	translation initiation factor activity//protein kinase activity//ATP binding//enzyme regulator activity//RNA binding	GO:0005840	ribosome	--	--
Cluster-13543.25797	GO:0070482	response to oxygen levels	-2.3099	1562	XP_039685802.1	0	1873	3.04e-262	AP2/ERF and B3 domain-containing transcription factor RAV1 [Medicago truncatula]||AES62073.1 AP2/ERF and B3 domain transcription factor [Medicago truncatula]||RHN81405.1 putative transcription factor RAV family [Medicago truncatula]	XM_039829868.1	XM_039829868	1231	0	PREDICTED: Medicago truncatula AP2/ERF and B3 domain-containing transcription factor RAV1 (LOC11422381), mRNA	K09287	RAV	RAV-like factor	http://www.genome.jp/dbget-bin/www_bget?ko:K09287	Q9C6M5	966	1.69e-126	AP2/ERF and B3 domain-containing transcription repressor TEM1 OS=Arabidopsis thaliana OX=3702 GN=TEM1 PE=1 SV=1	PF02362//PF00847//PF03754	B3 DNA binding domain//AP2 domain//B3 domain-containing protein At2g31720-like	GO:0006355	regulation of DNA-templated transcription	GO:0003700//GO:0003677	DNA-binding transcription factor activity//DNA binding	GO:0005667	transcription regulator complex	--	--
Cluster-13543.9073	GO:0070482	response to oxygen levels	-3.5683	799	XP_003627387.1	0	582	4.14e-74	auxin-responsive protein SAUR78 [Medicago truncatula]||AET01863.1 SAUR-like auxin-responsive family protein [Medicago truncatula]	OX326968.1	OX326968	468	0	Medicago arabica genome assembly, chromosome: 5	--	--	--	--	Q9C9E1	294	3.19e-32	Auxin-responsive protein SAUR78 OS=Arabidopsis thaliana OX=3702 GN=SAUR78 PE=3 SV=1	PF02300//PF02519	Fumarate reductase subunit C//Auxin responsive protein	GO:0009733	response to auxin	--	--	GO:0016020	membrane	--	--
Cluster-13543.13183	GO:0070482	response to oxygen levels	-1.4217	1284	XP_003619882.2	0	1653	2.75e-231	mitogen-activated protein kinase kinase 9 [Medicago truncatula]||AES76100.2 MAP kinase kinase [Medicago truncatula]||AET86557.1 hematopoietic protein kinase [Medicago truncatula]||RHN52317.1 putative mitogen-activated protein kinase kinase STE-STE7 family [Medicago truncatula]	XM_003619834.4	XM_003619834	941	0	PREDICTED: Medicago truncatula mitogen-activated protein kinase kinase 9 (LOC11422805), mRNA	K20604	MKK9	mitogen-activated protein kinase kinase 9	http://www.genome.jp/dbget-bin/www_bget?ko:K20604	Q9FX43	924	2.87e-122	Mitogen-activated protein kinase kinase 9 OS=Arabidopsis thaliana OX=3702 GN=MKK9 PE=1 SV=1	PF04643//PF00069//PF07714	Motilin/ghrelin-associated peptide//Protein kinase domain//Protein tyrosine and serine/threonine kinase	GO:0006468//GO:0007165	protein phosphorylation//signal transduction	GO:0004672//GO:0005524//GO:0005179	protein kinase activity//ATP binding//hormone activity	GO:0005576	extracellular region	--	--
Cluster-13543.3084	GO:0070482	response to oxygen levels	3.3227	1229	XP_013462297.1	0	1889	7.24e-267	putative 12-oxophytodienoate reductase 11 [Medicago truncatula]||KEH36332.1 12-oxophytodienoate reductase-like protein [Medicago truncatula]||RHN71234.1 putative 12-oxophytodienoate reductase [Medicago truncatula]	XM_013606843.3	XM_013606843	1046	0	PREDICTED: Medicago truncatula putative 12-oxophytodienoate reductase 11 (LOC25490321), mRNA	K05894	OPR	12-oxophytodienoic acid reductase	http://www.genome.jp/dbget-bin/www_bget?ko:K05894	Q8LAH7	1364	2.18e-188	12-oxophytodienoate reductase 1 OS=Arabidopsis thaliana OX=3702 GN=OPR1 PE=1 SV=2	PF00724	NADH:flavin oxidoreductase / NADH oxidase family	--	--	GO:0010181//GO:0016491	FMN binding//oxidoreductase activity	--	--	KOG0134	NADH:flavin oxidoreductase/12-oxophytodienoate reductase
Cluster-13543.18338	GO:0070482	response to oxygen levels	1.4052	1150	KEH35044.1	0	779	8.44e-102	zinc finger, C3HC4 type (RING finger) protein [Medicago truncatula]||RHN68798.1 putative transcription factor C2H2 family [Medicago truncatula]	OX326967.1	OX326967	805	0	Medicago arabica genome assembly, chromosome: 4	--	--	--	--	Q9M0C3	184	6.7e-15	RING-H2 finger protein ATL14 OS=Arabidopsis thaliana OX=3702 GN=ATL14 PE=2 SV=1	PF00097//PF12678//PF12861	Zinc finger, C3HC4 type (RING finger)//RING-H2 zinc finger domain//Anaphase-promoting complex subunit 11 RING-H2 finger	GO:0031145	anaphase-promoting complex-dependent catabolic process	GO:0008270//GO:0061630//GO:0046872//GO:0097602	zinc ion binding//ubiquitin protein ligase activity//metal ion binding//cullin family protein binding	GO:0005680	anaphase-promoting complex	--	--
Cluster-13543.10780	GO:0070482	response to oxygen levels	1.2813	805	AIA99451.1	0	717	2.64e-94	heat shock protein 15.9 [Medicago sativa]	XM_003616221.3	XM_003616221	509	0	PREDICTED: Medicago truncatula 15.7 kDa heat shock protein, peroxisomal (LOC11436445), mRNA	K13993	HSP20	HSP20 family protein	http://www.genome.jp/dbget-bin/www_bget?ko:K13993	Q9FHQ3	435	3.73e-53	15.7 kDa heat shock protein, peroxisomal OS=Arabidopsis thaliana OX=3702 GN=HSP15.7 PE=2 SV=1	--	--	--	--	--	--	--	--	--	--
Cluster-13543.3760	GO:0070482	response to oxygen levels	3.164	1331	XP_003624687.1	0	1442	1.48e-199	plant cysteine oxidase 2 [Medicago truncatula]||ABD28522.1 Cupin, RmlC-type [Medicago truncatula]||AES80905.1 2-aminoethanethiol dioxygenase-like protein [Medicago truncatula]||RHN47521.1 putative cysteamine dioxygenase [Medicago truncatula]	XM_003624639.4	XM_003624639	957	0	PREDICTED: Medicago truncatula plant cysteine oxidase 2 (LOC11428986), mRNA	K23953	PCO	plant cysteine oxidase	http://www.genome.jp/dbget-bin/www_bget?ko:K23953	Q8LGJ5	594	7.99e-73	Plant cysteine oxidase 2 OS=Arabidopsis thaliana OX=3702 GN=PCO2 PE=1 SV=1	PF07847	PCO_ADO	--	--	GO:0016702	oxidoreductase activity, acting on single donors with incorporation of molecular oxygen, incorporation of two atoms of oxygen	--	--	--	--
Cluster-13543.39915	GO:0070482	response to oxygen levels	-3.1436	1943	XP_003610008.1	0	700	1.27e-84	probable xyloglucan endotransglucosylase/hydrolase protein 23 [Medicago truncatula]||AES92205.1 xyloglucan endotransglucosylase/hydrolase family protein [Medicago truncatula]||RHN64649.1 putative xyloglucan:xyloglucosyl transferase [Medicago truncatula]	OX326968.1	OX326968	1417	0	Medicago arabica genome assembly, chromosome: 5	K14504	TCH4	xyloglucan:xyloglucosyl transferase TCH4	http://www.genome.jp/dbget-bin/www_bget?ko:K14504	Q38857	490	1.94e-55	Xyloglucan endotransglucosylase/hydrolase protein 22 OS=Arabidopsis thaliana OX=3702 GN=XTH22 PE=1 SV=1	PF00722//PF06955	Glycosyl hydrolases family 16//Xyloglucan endo-transglycosylase (XET) C-terminus	GO:0006073//GO:0005975	cellular glucan metabolic process//carbohydrate metabolic process	GO:0004553//GO:0016762	hydrolase activity, hydrolyzing O-glycosyl compounds//xyloglucan:xyloglucosyl transferase activity	GO:0048046//GO:0005618	apoplast//cell wall	--	--
Cluster-13543.34891	GO:0070482	response to oxygen levels	-1.3192	3397	XP_013461130.1	0	3276	0	heat shock 70 kDa protein 17 [Medicago truncatula]||KEH35164.1 heat shock 70 kDa protein [Medicago truncatula]||RHN69006.1 putative Heat shock protein 70 family [Medicago truncatula]	XM_013605676.3	XM_013605676	1994	0	PREDICTED: Medicago truncatula heat shock 70 kDa protein 17 (LOC25489620), mRNA	K09486	HYOU1	hypoxia up-regulated 1	http://www.genome.jp/dbget-bin/www_bget?ko:K09486	F4JMJ1	2365	0	Heat shock 70 kDa protein 17 OS=Arabidopsis thaliana OX=3702 GN=HSP70-17 PE=2 SV=1	PF00012	Hsp70 protein	--	--	GO:0005524	ATP binding	--	--	KOG0104	Molecular chaperones GRP170/SIL1, HSP70 superfamily
Cluster-13543.37582	GO:0070482	response to oxygen levels	-1.2069	2620	XP_024633040.1	0	2242	1.20e-311	CBL-interacting serine/threonine-protein kinase 5 [Medicago truncatula]	OX326971.1	OX326971	1609	0	Medicago arabica genome assembly, chromosome: 8	--	--	--	--	Q8W1D5	1367	3.48e-180	CBL-interacting serine/threonine-protein kinase 25 OS=Arabidopsis thaliana OX=3702 GN=CIPK25 PE=2 SV=1	PF07541//PF00069//PF07714//PF03822//PF08114	Eukaryotic translation initiation factor 2 alpha subunit//Protein kinase domain//Protein tyrosine and serine/threonine kinase//NAF domain//ATPase proteolipid family	GO:0006446//GO:0007165//GO:0050790//GO:0006468	regulation of translational initiation//signal transduction//regulation of catalytic activity//protein phosphorylation	GO:0003743//GO:0004672//GO:0005524//GO:0030234//GO:0003723	translation initiation factor activity//protein kinase activity//ATP binding//enzyme regulator activity//RNA binding	GO:0005840	ribosome	--	--
Cluster-13543.25797	GO:0071456	cellular response to hypoxia	-2.3099	1562	XP_039685802.1	0	1873	3.04e-262	AP2/ERF and B3 domain-containing transcription factor RAV1 [Medicago truncatula]||AES62073.1 AP2/ERF and B3 domain transcription factor [Medicago truncatula]||RHN81405.1 putative transcription factor RAV family [Medicago truncatula]	XM_039829868.1	XM_039829868	1231	0	PREDICTED: Medicago truncatula AP2/ERF and B3 domain-containing transcription factor RAV1 (LOC11422381), mRNA	K09287	RAV	RAV-like factor	http://www.genome.jp/dbget-bin/www_bget?ko:K09287	Q9C6M5	966	1.69e-126	AP2/ERF and B3 domain-containing transcription repressor TEM1 OS=Arabidopsis thaliana OX=3702 GN=TEM1 PE=1 SV=1	PF02362//PF00847//PF03754	B3 DNA binding domain//AP2 domain//B3 domain-containing protein At2g31720-like	GO:0006355	regulation of DNA-templated transcription	GO:0003700//GO:0003677	DNA-binding transcription factor activity//DNA binding	GO:0005667	transcription regulator complex	--	--
Cluster-13543.9073	GO:0071456	cellular response to hypoxia	-3.5683	799	XP_003627387.1	0	582	4.14e-74	auxin-responsive protein SAUR78 [Medicago truncatula]||AET01863.1 SAUR-like auxin-responsive family protein [Medicago truncatula]	OX326968.1	OX326968	468	0	Medicago arabica genome assembly, chromosome: 5	--	--	--	--	Q9C9E1	294	3.19e-32	Auxin-responsive protein SAUR78 OS=Arabidopsis thaliana OX=3702 GN=SAUR78 PE=3 SV=1	PF02300//PF02519	Fumarate reductase subunit C//Auxin responsive protein	GO:0009733	response to auxin	--	--	GO:0016020	membrane	--	--
Cluster-13543.13183	GO:0071456	cellular response to hypoxia	-1.4217	1284	XP_003619882.2	0	1653	2.75e-231	mitogen-activated protein kinase kinase 9 [Medicago truncatula]||AES76100.2 MAP kinase kinase [Medicago truncatula]||AET86557.1 hematopoietic protein kinase [Medicago truncatula]||RHN52317.1 putative mitogen-activated protein kinase kinase STE-STE7 family [Medicago truncatula]	XM_003619834.4	XM_003619834	941	0	PREDICTED: Medicago truncatula mitogen-activated protein kinase kinase 9 (LOC11422805), mRNA	K20604	MKK9	mitogen-activated protein kinase kinase 9	http://www.genome.jp/dbget-bin/www_bget?ko:K20604	Q9FX43	924	2.87e-122	Mitogen-activated protein kinase kinase 9 OS=Arabidopsis thaliana OX=3702 GN=MKK9 PE=1 SV=1	PF04643//PF00069//PF07714	Motilin/ghrelin-associated peptide//Protein kinase domain//Protein tyrosine and serine/threonine kinase	GO:0006468//GO:0007165	protein phosphorylation//signal transduction	GO:0004672//GO:0005524//GO:0005179	protein kinase activity//ATP binding//hormone activity	GO:0005576	extracellular region	--	--
Cluster-13543.3084	GO:0071456	cellular response to hypoxia	3.3227	1229	XP_013462297.1	0	1889	7.24e-267	putative 12-oxophytodienoate reductase 11 [Medicago truncatula]||KEH36332.1 12-oxophytodienoate reductase-like protein [Medicago truncatula]||RHN71234.1 putative 12-oxophytodienoate reductase [Medicago truncatula]	XM_013606843.3	XM_013606843	1046	0	PREDICTED: Medicago truncatula putative 12-oxophytodienoate reductase 11 (LOC25490321), mRNA	K05894	OPR	12-oxophytodienoic acid reductase	http://www.genome.jp/dbget-bin/www_bget?ko:K05894	Q8LAH7	1364	2.18e-188	12-oxophytodienoate reductase 1 OS=Arabidopsis thaliana OX=3702 GN=OPR1 PE=1 SV=2	PF00724	NADH:flavin oxidoreductase / NADH oxidase family	--	--	GO:0010181//GO:0016491	FMN binding//oxidoreductase activity	--	--	KOG0134	NADH:flavin oxidoreductase/12-oxophytodienoate reductase
Cluster-13543.18338	GO:0071456	cellular response to hypoxia	1.4052	1150	KEH35044.1	0	779	8.44e-102	zinc finger, C3HC4 type (RING finger) protein [Medicago truncatula]||RHN68798.1 putative transcription factor C2H2 family [Medicago truncatula]	OX326967.1	OX326967	805	0	Medicago arabica genome assembly, chromosome: 4	--	--	--	--	Q9M0C3	184	6.7e-15	RING-H2 finger protein ATL14 OS=Arabidopsis thaliana OX=3702 GN=ATL14 PE=2 SV=1	PF00097//PF12678//PF12861	Zinc finger, C3HC4 type (RING finger)//RING-H2 zinc finger domain//Anaphase-promoting complex subunit 11 RING-H2 finger	GO:0031145	anaphase-promoting complex-dependent catabolic process	GO:0008270//GO:0061630//GO:0046872//GO:0097602	zinc ion binding//ubiquitin protein ligase activity//metal ion binding//cullin family protein binding	GO:0005680	anaphase-promoting complex	--	--
Cluster-13543.10780	GO:0071456	cellular response to hypoxia	1.2813	805	AIA99451.1	0	717	2.64e-94	heat shock protein 15.9 [Medicago sativa]	XM_003616221.3	XM_003616221	509	0	PREDICTED: Medicago truncatula 15.7 kDa heat shock protein, peroxisomal (LOC11436445), mRNA	K13993	HSP20	HSP20 family protein	http://www.genome.jp/dbget-bin/www_bget?ko:K13993	Q9FHQ3	435	3.73e-53	15.7 kDa heat shock protein, peroxisomal OS=Arabidopsis thaliana OX=3702 GN=HSP15.7 PE=2 SV=1	--	--	--	--	--	--	--	--	--	--
Cluster-13543.3760	GO:0071456	cellular response to hypoxia	3.164	1331	XP_003624687.1	0	1442	1.48e-199	plant cysteine oxidase 2 [Medicago truncatula]||ABD28522.1 Cupin, RmlC-type [Medicago truncatula]||AES80905.1 2-aminoethanethiol dioxygenase-like protein [Medicago truncatula]||RHN47521.1 putative cysteamine dioxygenase [Medicago truncatula]	XM_003624639.4	XM_003624639	957	0	PREDICTED: Medicago truncatula plant cysteine oxidase 2 (LOC11428986), mRNA	K23953	PCO	plant cysteine oxidase	http://www.genome.jp/dbget-bin/www_bget?ko:K23953	Q8LGJ5	594	7.99e-73	Plant cysteine oxidase 2 OS=Arabidopsis thaliana OX=3702 GN=PCO2 PE=1 SV=1	PF07847	PCO_ADO	--	--	GO:0016702	oxidoreductase activity, acting on single donors with incorporation of molecular oxygen, incorporation of two atoms of oxygen	--	--	--	--
Cluster-13543.39915	GO:0071456	cellular response to hypoxia	-3.1436	1943	XP_003610008.1	0	700	1.27e-84	probable xyloglucan endotransglucosylase/hydrolase protein 23 [Medicago truncatula]||AES92205.1 xyloglucan endotransglucosylase/hydrolase family protein [Medicago truncatula]||RHN64649.1 putative xyloglucan:xyloglucosyl transferase [Medicago truncatula]	OX326968.1	OX326968	1417	0	Medicago arabica genome assembly, chromosome: 5	K14504	TCH4	xyloglucan:xyloglucosyl transferase TCH4	http://www.genome.jp/dbget-bin/www_bget?ko:K14504	Q38857	490	1.94e-55	Xyloglucan endotransglucosylase/hydrolase protein 22 OS=Arabidopsis thaliana OX=3702 GN=XTH22 PE=1 SV=1	PF00722//PF06955	Glycosyl hydrolases family 16//Xyloglucan endo-transglycosylase (XET) C-terminus	GO:0006073//GO:0005975	cellular glucan metabolic process//carbohydrate metabolic process	GO:0004553//GO:0016762	hydrolase activity, hydrolyzing O-glycosyl compounds//xyloglucan:xyloglucosyl transferase activity	GO:0048046//GO:0005618	apoplast//cell wall	--	--
Cluster-13543.34891	GO:0071456	cellular response to hypoxia	-1.3192	3397	XP_013461130.1	0	3276	0	heat shock 70 kDa protein 17 [Medicago truncatula]||KEH35164.1 heat shock 70 kDa protein [Medicago truncatula]||RHN69006.1 putative Heat shock protein 70 family [Medicago truncatula]	XM_013605676.3	XM_013605676	1994	0	PREDICTED: Medicago truncatula heat shock 70 kDa protein 17 (LOC25489620), mRNA	K09486	HYOU1	hypoxia up-regulated 1	http://www.genome.jp/dbget-bin/www_bget?ko:K09486	F4JMJ1	2365	0	Heat shock 70 kDa protein 17 OS=Arabidopsis thaliana OX=3702 GN=HSP70-17 PE=2 SV=1	PF00012	Hsp70 protein	--	--	GO:0005524	ATP binding	--	--	KOG0104	Molecular chaperones GRP170/SIL1, HSP70 superfamily
Cluster-13543.25797	GO:0036294	cellular response to decreased oxygen levels	-2.3099	1562	XP_039685802.1	0	1873	3.04e-262	AP2/ERF and B3 domain-containing transcription factor RAV1 [Medicago truncatula]||AES62073.1 AP2/ERF and B3 domain transcription factor [Medicago truncatula]||RHN81405.1 putative transcription factor RAV family [Medicago truncatula]	XM_039829868.1	XM_039829868	1231	0	PREDICTED: Medicago truncatula AP2/ERF and B3 domain-containing transcription factor RAV1 (LOC11422381), mRNA	K09287	RAV	RAV-like factor	http://www.genome.jp/dbget-bin/www_bget?ko:K09287	Q9C6M5	966	1.69e-126	AP2/ERF and B3 domain-containing transcription repressor TEM1 OS=Arabidopsis thaliana OX=3702 GN=TEM1 PE=1 SV=1	PF02362//PF00847//PF03754	B3 DNA binding domain//AP2 domain//B3 domain-containing protein At2g31720-like	GO:0006355	regulation of DNA-templated transcription	GO:0003700//GO:0003677	DNA-binding transcription factor activity//DNA binding	GO:0005667	transcription regulator complex	--	--
Cluster-13543.9073	GO:0036294	cellular response to decreased oxygen levels	-3.5683	799	XP_003627387.1	0	582	4.14e-74	auxin-responsive protein SAUR78 [Medicago truncatula]||AET01863.1 SAUR-like auxin-responsive family protein [Medicago truncatula]	OX326968.1	OX326968	468	0	Medicago arabica genome assembly, chromosome: 5	--	--	--	--	Q9C9E1	294	3.19e-32	Auxin-responsive protein SAUR78 OS=Arabidopsis thaliana OX=3702 GN=SAUR78 PE=3 SV=1	PF02300//PF02519	Fumarate reductase subunit C//Auxin responsive protein	GO:0009733	response to auxin	--	--	GO:0016020	membrane	--	--
Cluster-13543.13183	GO:0036294	cellular response to decreased oxygen levels	-1.4217	1284	XP_003619882.2	0	1653	2.75e-231	mitogen-activated protein kinase kinase 9 [Medicago truncatula]||AES76100.2 MAP kinase kinase [Medicago truncatula]||AET86557.1 hematopoietic protein kinase [Medicago truncatula]||RHN52317.1 putative mitogen-activated protein kinase kinase STE-STE7 family [Medicago truncatula]	XM_003619834.4	XM_003619834	941	0	PREDICTED: Medicago truncatula mitogen-activated protein kinase kinase 9 (LOC11422805), mRNA	K20604	MKK9	mitogen-activated protein kinase kinase 9	http://www.genome.jp/dbget-bin/www_bget?ko:K20604	Q9FX43	924	2.87e-122	Mitogen-activated protein kinase kinase 9 OS=Arabidopsis thaliana OX=3702 GN=MKK9 PE=1 SV=1	PF04643//PF00069//PF07714	Motilin/ghrelin-associated peptide//Protein kinase domain//Protein tyrosine and serine/threonine kinase	GO:0006468//GO:0007165	protein phosphorylation//signal transduction	GO:0004672//GO:0005524//GO:0005179	protein kinase activity//ATP binding//hormone activity	GO:0005576	extracellular region	--	--
Cluster-13543.3084	GO:0036294	cellular response to decreased oxygen levels	3.3227	1229	XP_013462297.1	0	1889	7.24e-267	putative 12-oxophytodienoate reductase 11 [Medicago truncatula]||KEH36332.1 12-oxophytodienoate reductase-like protein [Medicago truncatula]||RHN71234.1 putative 12-oxophytodienoate reductase [Medicago truncatula]	XM_013606843.3	XM_013606843	1046	0	PREDICTED: Medicago truncatula putative 12-oxophytodienoate reductase 11 (LOC25490321), mRNA	K05894	OPR	12-oxophytodienoic acid reductase	http://www.genome.jp/dbget-bin/www_bget?ko:K05894	Q8LAH7	1364	2.18e-188	12-oxophytodienoate reductase 1 OS=Arabidopsis thaliana OX=3702 GN=OPR1 PE=1 SV=2	PF00724	NADH:flavin oxidoreductase / NADH oxidase family	--	--	GO:0010181//GO:0016491	FMN binding//oxidoreductase activity	--	--	KOG0134	NADH:flavin oxidoreductase/12-oxophytodienoate reductase
Cluster-13543.18338	GO:0036294	cellular response to decreased oxygen levels	1.4052	1150	KEH35044.1	0	779	8.44e-102	zinc finger, C3HC4 type (RING finger) protein [Medicago truncatula]||RHN68798.1 putative transcription factor C2H2 family [Medicago truncatula]	OX326967.1	OX326967	805	0	Medicago arabica genome assembly, chromosome: 4	--	--	--	--	Q9M0C3	184	6.7e-15	RING-H2 finger protein ATL14 OS=Arabidopsis thaliana OX=3702 GN=ATL14 PE=2 SV=1	PF00097//PF12678//PF12861	Zinc finger, C3HC4 type (RING finger)//RING-H2 zinc finger domain//Anaphase-promoting complex subunit 11 RING-H2 finger	GO:0031145	anaphase-promoting complex-dependent catabolic process	GO:0008270//GO:0061630//GO:0046872//GO:0097602	zinc ion binding//ubiquitin protein ligase activity//metal ion binding//cullin family protein binding	GO:0005680	anaphase-promoting complex	--	--
Cluster-13543.10780	GO:0036294	cellular response to decreased oxygen levels	1.2813	805	AIA99451.1	0	717	2.64e-94	heat shock protein 15.9 [Medicago sativa]	XM_003616221.3	XM_003616221	509	0	PREDICTED: Medicago truncatula 15.7 kDa heat shock protein, peroxisomal (LOC11436445), mRNA	K13993	HSP20	HSP20 family protein	http://www.genome.jp/dbget-bin/www_bget?ko:K13993	Q9FHQ3	435	3.73e-53	15.7 kDa heat shock protein, peroxisomal OS=Arabidopsis thaliana OX=3702 GN=HSP15.7 PE=2 SV=1	--	--	--	--	--	--	--	--	--	--
Cluster-13543.3760	GO:0036294	cellular response to decreased oxygen levels	3.164	1331	XP_003624687.1	0	1442	1.48e-199	plant cysteine oxidase 2 [Medicago truncatula]||ABD28522.1 Cupin, RmlC-type [Medicago truncatula]||AES80905.1 2-aminoethanethiol dioxygenase-like protein [Medicago truncatula]||RHN47521.1 putative cysteamine dioxygenase [Medicago truncatula]	XM_003624639.4	XM_003624639	957	0	PREDICTED: Medicago truncatula plant cysteine oxidase 2 (LOC11428986), mRNA	K23953	PCO	plant cysteine oxidase	http://www.genome.jp/dbget-bin/www_bget?ko:K23953	Q8LGJ5	594	7.99e-73	Plant cysteine oxidase 2 OS=Arabidopsis thaliana OX=3702 GN=PCO2 PE=1 SV=1	PF07847	PCO_ADO	--	--	GO:0016702	oxidoreductase activity, acting on single donors with incorporation of molecular oxygen, incorporation of two atoms of oxygen	--	--	--	--
Cluster-13543.39915	GO:0036294	cellular response to decreased oxygen levels	-3.1436	1943	XP_003610008.1	0	700	1.27e-84	probable xyloglucan endotransglucosylase/hydrolase protein 23 [Medicago truncatula]||AES92205.1 xyloglucan endotransglucosylase/hydrolase family protein [Medicago truncatula]||RHN64649.1 putative xyloglucan:xyloglucosyl transferase [Medicago truncatula]	OX326968.1	OX326968	1417	0	Medicago arabica genome assembly, chromosome: 5	K14504	TCH4	xyloglucan:xyloglucosyl transferase TCH4	http://www.genome.jp/dbget-bin/www_bget?ko:K14504	Q38857	490	1.94e-55	Xyloglucan endotransglucosylase/hydrolase protein 22 OS=Arabidopsis thaliana OX=3702 GN=XTH22 PE=1 SV=1	PF00722//PF06955	Glycosyl hydrolases family 16//Xyloglucan endo-transglycosylase (XET) C-terminus	GO:0006073//GO:0005975	cellular glucan metabolic process//carbohydrate metabolic process	GO:0004553//GO:0016762	hydrolase activity, hydrolyzing O-glycosyl compounds//xyloglucan:xyloglucosyl transferase activity	GO:0048046//GO:0005618	apoplast//cell wall	--	--
Cluster-13543.34891	GO:0036294	cellular response to decreased oxygen levels	-1.3192	3397	XP_013461130.1	0	3276	0	heat shock 70 kDa protein 17 [Medicago truncatula]||KEH35164.1 heat shock 70 kDa protein [Medicago truncatula]||RHN69006.1 putative Heat shock protein 70 family [Medicago truncatula]	XM_013605676.3	XM_013605676	1994	0	PREDICTED: Medicago truncatula heat shock 70 kDa protein 17 (LOC25489620), mRNA	K09486	HYOU1	hypoxia up-regulated 1	http://www.genome.jp/dbget-bin/www_bget?ko:K09486	F4JMJ1	2365	0	Heat shock 70 kDa protein 17 OS=Arabidopsis thaliana OX=3702 GN=HSP70-17 PE=2 SV=1	PF00012	Hsp70 protein	--	--	GO:0005524	ATP binding	--	--	KOG0104	Molecular chaperones GRP170/SIL1, HSP70 superfamily
Cluster-13543.25797	GO:0071453	cellular response to oxygen levels	-2.3099	1562	XP_039685802.1	0	1873	3.04e-262	AP2/ERF and B3 domain-containing transcription factor RAV1 [Medicago truncatula]||AES62073.1 AP2/ERF and B3 domain transcription factor [Medicago truncatula]||RHN81405.1 putative transcription factor RAV family [Medicago truncatula]	XM_039829868.1	XM_039829868	1231	0	PREDICTED: Medicago truncatula AP2/ERF and B3 domain-containing transcription factor RAV1 (LOC11422381), mRNA	K09287	RAV	RAV-like factor	http://www.genome.jp/dbget-bin/www_bget?ko:K09287	Q9C6M5	966	1.69e-126	AP2/ERF and B3 domain-containing transcription repressor TEM1 OS=Arabidopsis thaliana OX=3702 GN=TEM1 PE=1 SV=1	PF02362//PF00847//PF03754	B3 DNA binding domain//AP2 domain//B3 domain-containing protein At2g31720-like	GO:0006355	regulation of DNA-templated transcription	GO:0003700//GO:0003677	DNA-binding transcription factor activity//DNA binding	GO:0005667	transcription regulator complex	--	--
Cluster-13543.9073	GO:0071453	cellular response to oxygen levels	-3.5683	799	XP_003627387.1	0	582	4.14e-74	auxin-responsive protein SAUR78 [Medicago truncatula]||AET01863.1 SAUR-like auxin-responsive family protein [Medicago truncatula]	OX326968.1	OX326968	468	0	Medicago arabica genome assembly, chromosome: 5	--	--	--	--	Q9C9E1	294	3.19e-32	Auxin-responsive protein SAUR78 OS=Arabidopsis thaliana OX=3702 GN=SAUR78 PE=3 SV=1	PF02300//PF02519	Fumarate reductase subunit C//Auxin responsive protein	GO:0009733	response to auxin	--	--	GO:0016020	membrane	--	--
Cluster-13543.13183	GO:0071453	cellular response to oxygen levels	-1.4217	1284	XP_003619882.2	0	1653	2.75e-231	mitogen-activated protein kinase kinase 9 [Medicago truncatula]||AES76100.2 MAP kinase kinase [Medicago truncatula]||AET86557.1 hematopoietic protein kinase [Medicago truncatula]||RHN52317.1 putative mitogen-activated protein kinase kinase STE-STE7 family [Medicago truncatula]	XM_003619834.4	XM_003619834	941	0	PREDICTED: Medicago truncatula mitogen-activated protein kinase kinase 9 (LOC11422805), mRNA	K20604	MKK9	mitogen-activated protein kinase kinase 9	http://www.genome.jp/dbget-bin/www_bget?ko:K20604	Q9FX43	924	2.87e-122	Mitogen-activated protein kinase kinase 9 OS=Arabidopsis thaliana OX=3702 GN=MKK9 PE=1 SV=1	PF04643//PF00069//PF07714	Motilin/ghrelin-associated peptide//Protein kinase domain//Protein tyrosine and serine/threonine kinase	GO:0006468//GO:0007165	protein phosphorylation//signal transduction	GO:0004672//GO:0005524//GO:0005179	protein kinase activity//ATP binding//hormone activity	GO:0005576	extracellular region	--	--
Cluster-13543.3084	GO:0071453	cellular response to oxygen levels	3.3227	1229	XP_013462297.1	0	1889	7.24e-267	putative 12-oxophytodienoate reductase 11 [Medicago truncatula]||KEH36332.1 12-oxophytodienoate reductase-like protein [Medicago truncatula]||RHN71234.1 putative 12-oxophytodienoate reductase [Medicago truncatula]	XM_013606843.3	XM_013606843	1046	0	PREDICTED: Medicago truncatula putative 12-oxophytodienoate reductase 11 (LOC25490321), mRNA	K05894	OPR	12-oxophytodienoic acid reductase	http://www.genome.jp/dbget-bin/www_bget?ko:K05894	Q8LAH7	1364	2.18e-188	12-oxophytodienoate reductase 1 OS=Arabidopsis thaliana OX=3702 GN=OPR1 PE=1 SV=2	PF00724	NADH:flavin oxidoreductase / NADH oxidase family	--	--	GO:0010181//GO:0016491	FMN binding//oxidoreductase activity	--	--	KOG0134	NADH:flavin oxidoreductase/12-oxophytodienoate reductase
Cluster-13543.18338	GO:0071453	cellular response to oxygen levels	1.4052	1150	KEH35044.1	0	779	8.44e-102	zinc finger, C3HC4 type (RING finger) protein [Medicago truncatula]||RHN68798.1 putative transcription factor C2H2 family [Medicago truncatula]	OX326967.1	OX326967	805	0	Medicago arabica genome assembly, chromosome: 4	--	--	--	--	Q9M0C3	184	6.7e-15	RING-H2 finger protein ATL14 OS=Arabidopsis thaliana OX=3702 GN=ATL14 PE=2 SV=1	PF00097//PF12678//PF12861	Zinc finger, C3HC4 type (RING finger)//RING-H2 zinc finger domain//Anaphase-promoting complex subunit 11 RING-H2 finger	GO:0031145	anaphase-promoting complex-dependent catabolic process	GO:0008270//GO:0061630//GO:0046872//GO:0097602	zinc ion binding//ubiquitin protein ligase activity//metal ion binding//cullin family protein binding	GO:0005680	anaphase-promoting complex	--	--
Cluster-13543.10780	GO:0071453	cellular response to oxygen levels	1.2813	805	AIA99451.1	0	717	2.64e-94	heat shock protein 15.9 [Medicago sativa]	XM_003616221.3	XM_003616221	509	0	PREDICTED: Medicago truncatula 15.7 kDa heat shock protein, peroxisomal (LOC11436445), mRNA	K13993	HSP20	HSP20 family protein	http://www.genome.jp/dbget-bin/www_bget?ko:K13993	Q9FHQ3	435	3.73e-53	15.7 kDa heat shock protein, peroxisomal OS=Arabidopsis thaliana OX=3702 GN=HSP15.7 PE=2 SV=1	--	--	--	--	--	--	--	--	--	--
Cluster-13543.3760	GO:0071453	cellular response to oxygen levels	3.164	1331	XP_003624687.1	0	1442	1.48e-199	plant cysteine oxidase 2 [Medicago truncatula]||ABD28522.1 Cupin, RmlC-type [Medicago truncatula]||AES80905.1 2-aminoethanethiol dioxygenase-like protein [Medicago truncatula]||RHN47521.1 putative cysteamine dioxygenase [Medicago truncatula]	XM_003624639.4	XM_003624639	957	0	PREDICTED: Medicago truncatula plant cysteine oxidase 2 (LOC11428986), mRNA	K23953	PCO	plant cysteine oxidase	http://www.genome.jp/dbget-bin/www_bget?ko:K23953	Q8LGJ5	594	7.99e-73	Plant cysteine oxidase 2 OS=Arabidopsis thaliana OX=3702 GN=PCO2 PE=1 SV=1	PF07847	PCO_ADO	--	--	GO:0016702	oxidoreductase activity, acting on single donors with incorporation of molecular oxygen, incorporation of two atoms of oxygen	--	--	--	--
Cluster-13543.39915	GO:0071453	cellular response to oxygen levels	-3.1436	1943	XP_003610008.1	0	700	1.27e-84	probable xyloglucan endotransglucosylase/hydrolase protein 23 [Medicago truncatula]||AES92205.1 xyloglucan endotransglucosylase/hydrolase family protein [Medicago truncatula]||RHN64649.1 putative xyloglucan:xyloglucosyl transferase [Medicago truncatula]	OX326968.1	OX326968	1417	0	Medicago arabica genome assembly, chromosome: 5	K14504	TCH4	xyloglucan:xyloglucosyl transferase TCH4	http://www.genome.jp/dbget-bin/www_bget?ko:K14504	Q38857	490	1.94e-55	Xyloglucan endotransglucosylase/hydrolase protein 22 OS=Arabidopsis thaliana OX=3702 GN=XTH22 PE=1 SV=1	PF00722//PF06955	Glycosyl hydrolases family 16//Xyloglucan endo-transglycosylase (XET) C-terminus	GO:0006073//GO:0005975	cellular glucan metabolic process//carbohydrate metabolic process	GO:0004553//GO:0016762	hydrolase activity, hydrolyzing O-glycosyl compounds//xyloglucan:xyloglucosyl transferase activity	GO:0048046//GO:0005618	apoplast//cell wall	--	--
Cluster-13543.34891	GO:0071453	cellular response to oxygen levels	-1.3192	3397	XP_013461130.1	0	3276	0	heat shock 70 kDa protein 17 [Medicago truncatula]||KEH35164.1 heat shock 70 kDa protein [Medicago truncatula]||RHN69006.1 putative Heat shock protein 70 family [Medicago truncatula]	XM_013605676.3	XM_013605676	1994	0	PREDICTED: Medicago truncatula heat shock 70 kDa protein 17 (LOC25489620), mRNA	K09486	HYOU1	hypoxia up-regulated 1	http://www.genome.jp/dbget-bin/www_bget?ko:K09486	F4JMJ1	2365	0	Heat shock 70 kDa protein 17 OS=Arabidopsis thaliana OX=3702 GN=HSP70-17 PE=2 SV=1	PF00012	Hsp70 protein	--	--	GO:0005524	ATP binding	--	--	KOG0104	Molecular chaperones GRP170/SIL1, HSP70 superfamily
Cluster-13543.25797	GO:0009873	ethylene-activated signaling pathway	-2.3099	1562	XP_039685802.1	0	1873	3.04e-262	AP2/ERF and B3 domain-containing transcription factor RAV1 [Medicago truncatula]||AES62073.1 AP2/ERF and B3 domain transcription factor [Medicago truncatula]||RHN81405.1 putative transcription factor RAV family [Medicago truncatula]	XM_039829868.1	XM_039829868	1231	0	PREDICTED: Medicago truncatula AP2/ERF and B3 domain-containing transcription factor RAV1 (LOC11422381), mRNA	K09287	RAV	RAV-like factor	http://www.genome.jp/dbget-bin/www_bget?ko:K09287	Q9C6M5	966	1.69e-126	AP2/ERF and B3 domain-containing transcription repressor TEM1 OS=Arabidopsis thaliana OX=3702 GN=TEM1 PE=1 SV=1	PF02362//PF00847//PF03754	B3 DNA binding domain//AP2 domain//B3 domain-containing protein At2g31720-like	GO:0006355	regulation of DNA-templated transcription	GO:0003700//GO:0003677	DNA-binding transcription factor activity//DNA binding	GO:0005667	transcription regulator complex	--	--
Cluster-13543.15977	GO:0009873	ethylene-activated signaling pathway	1.4688	1125	QBZ96187.1	0	845	1.43e-111	dehydration-response DNA binding protein [Medicago falcata]	OX326965.1	OX326965	835	0	Medicago arabica genome assembly, chromosome: 2	K09286	EREBP	EREBP-like factor	http://www.genome.jp/dbget-bin/www_bget?ko:K09286	Q8LC30	361	1.41e-40	Ethylene-responsive transcription factor RAP2-1 OS=Arabidopsis thaliana OX=3702 GN=RAP2-1 PE=2 SV=1	PF00847	AP2 domain	GO:0006355	regulation of DNA-templated transcription	GO:0003700	DNA-binding transcription factor activity	GO:0005667	transcription regulator complex	--	--
Cluster-13543.9073	GO:0009873	ethylene-activated signaling pathway	-3.5683	799	XP_003627387.1	0	582	4.14e-74	auxin-responsive protein SAUR78 [Medicago truncatula]||AET01863.1 SAUR-like auxin-responsive family protein [Medicago truncatula]	OX326968.1	OX326968	468	0	Medicago arabica genome assembly, chromosome: 5	--	--	--	--	Q9C9E1	294	3.19e-32	Auxin-responsive protein SAUR78 OS=Arabidopsis thaliana OX=3702 GN=SAUR78 PE=3 SV=1	PF02300//PF02519	Fumarate reductase subunit C//Auxin responsive protein	GO:0009733	response to auxin	--	--	GO:0016020	membrane	--	--
Cluster-13543.2365	GO:0009873	ethylene-activated signaling pathway	2.4072	1137	UUW38918.1	0	897	3.82e-119	ethylene response factor, partial [Medicago truncatula]	OX326968.1	OX326968	874	0	Medicago arabica genome assembly, chromosome: 5	--	--	--	--	Q8LBQ7	427	1.6e-48	Ethylene-responsive transcription factor ERF034 OS=Arabidopsis thaliana OX=3702 GN=ERF034 PE=2 SV=2	PF00847	AP2 domain	GO:0006355	regulation of DNA-templated transcription	GO:0003700	DNA-binding transcription factor activity	GO:0005667	transcription regulator complex	--	--
Cluster-13543.1767	GO:0009873	ethylene-activated signaling pathway	2.3175	1611	AET02605.2	0	1712	1.98e-237	AP2 domain transcription factor [Medicago truncatula]||RHN40481.1 putative transcription factor AP2-EREBP family [Medicago truncatula]	XM_039829635.1	XM_039829635	936	0	PREDICTED: Medicago truncatula ethylene-responsive transcription factor WRI1 (LOC11410800), transcript variant X3, mRNA	--	--	--	--	Q6X5Y6	818	4.65e-103	Ethylene-responsive transcription factor WRI1 OS=Arabidopsis thaliana OX=3702 GN=WRI1 PE=1 SV=1	PF00847	AP2 domain	GO:0006355	regulation of DNA-templated transcription	GO:0003700	DNA-binding transcription factor activity	GO:0005667	transcription regulator complex	--	--
Cluster-13543.36270	GO:0009873	ethylene-activated signaling pathway	-1.6589	1341	XP_003608658.1	0	1338	6.62e-184	ethylene-responsive transcription factor 2 [Medicago truncatula]||ABO40237.1 ethylene-responsive transcription factor 1A [Medicago truncatula]||AES90855.1 ethylene response factor [Medicago truncatula]||RHN63202.1 putative transcription factor AP2-EREBP family [Medicago truncatula]	XM_003608610.4	XM_003608610	1082	0	PREDICTED: Medicago truncatula ethylene-responsive transcription factor 2 (LOC11405766), mRNA	K09286	EREBP	EREBP-like factor	http://www.genome.jp/dbget-bin/www_bget?ko:K09286	O80337	656	3.58e-82	Ethylene-responsive transcription factor 1A OS=Arabidopsis thaliana OX=3702 GN=ERF1A PE=1 SV=2	PF00847	AP2 domain	GO:0006355	regulation of DNA-templated transcription	GO:0003700	DNA-binding transcription factor activity	GO:0005667	transcription regulator complex	--	--
Cluster-13543.20000	GO:0009873	ethylene-activated signaling pathway	1.5858	1771	AZP73813.1	0	914	9.89e-119	AP2 domain class transcription factor [Medicago falcata]	OX326967.1	OX326967	1210	0	Medicago arabica genome assembly, chromosome: 4	K09286	EREBP	EREBP-like factor	http://www.genome.jp/dbget-bin/www_bget?ko:K09286	Q9LYD3	487	4.75e-56	Dehydration-responsive element-binding protein 3 OS=Arabidopsis thaliana OX=3702 GN=DREB3 PE=2 SV=1	PF00847	AP2 domain	GO:0006355	regulation of DNA-templated transcription	GO:0003700	DNA-binding transcription factor activity	GO:0005667	transcription regulator complex	--	--
Cluster-13543.13183	GO:0009873	ethylene-activated signaling pathway	-1.4217	1284	XP_003619882.2	0	1653	2.75e-231	mitogen-activated protein kinase kinase 9 [Medicago truncatula]||AES76100.2 MAP kinase kinase [Medicago truncatula]||AET86557.1 hematopoietic protein kinase [Medicago truncatula]||RHN52317.1 putative mitogen-activated protein kinase kinase STE-STE7 family [Medicago truncatula]	XM_003619834.4	XM_003619834	941	0	PREDICTED: Medicago truncatula mitogen-activated protein kinase kinase 9 (LOC11422805), mRNA	K20604	MKK9	mitogen-activated protein kinase kinase 9	http://www.genome.jp/dbget-bin/www_bget?ko:K20604	Q9FX43	924	2.87e-122	Mitogen-activated protein kinase kinase 9 OS=Arabidopsis thaliana OX=3702 GN=MKK9 PE=1 SV=1	PF04643//PF00069//PF07714	Motilin/ghrelin-associated peptide//Protein kinase domain//Protein tyrosine and serine/threonine kinase	GO:0006468//GO:0007165	protein phosphorylation//signal transduction	GO:0004672//GO:0005524//GO:0005179	protein kinase activity//ATP binding//hormone activity	GO:0005576	extracellular region	--	--
Cluster-13543.25797	GO:0071369	cellular response to ethylene stimulus	-2.3099	1562	XP_039685802.1	0	1873	3.04e-262	AP2/ERF and B3 domain-containing transcription factor RAV1 [Medicago truncatula]||AES62073.1 AP2/ERF and B3 domain transcription factor [Medicago truncatula]||RHN81405.1 putative transcription factor RAV family [Medicago truncatula]	XM_039829868.1	XM_039829868	1231	0	PREDICTED: Medicago truncatula AP2/ERF and B3 domain-containing transcription factor RAV1 (LOC11422381), mRNA	K09287	RAV	RAV-like factor	http://www.genome.jp/dbget-bin/www_bget?ko:K09287	Q9C6M5	966	1.69e-126	AP2/ERF and B3 domain-containing transcription repressor TEM1 OS=Arabidopsis thaliana OX=3702 GN=TEM1 PE=1 SV=1	PF02362//PF00847//PF03754	B3 DNA binding domain//AP2 domain//B3 domain-containing protein At2g31720-like	GO:0006355	regulation of DNA-templated transcription	GO:0003700//GO:0003677	DNA-binding transcription factor activity//DNA binding	GO:0005667	transcription regulator complex	--	--
Cluster-13543.15977	GO:0071369	cellular response to ethylene stimulus	1.4688	1125	QBZ96187.1	0	845	1.43e-111	dehydration-response DNA binding protein [Medicago falcata]	OX326965.1	OX326965	835	0	Medicago arabica genome assembly, chromosome: 2	K09286	EREBP	EREBP-like factor	http://www.genome.jp/dbget-bin/www_bget?ko:K09286	Q8LC30	361	1.41e-40	Ethylene-responsive transcription factor RAP2-1 OS=Arabidopsis thaliana OX=3702 GN=RAP2-1 PE=2 SV=1	PF00847	AP2 domain	GO:0006355	regulation of DNA-templated transcription	GO:0003700	DNA-binding transcription factor activity	GO:0005667	transcription regulator complex	--	--
Cluster-13543.9073	GO:0071369	cellular response to ethylene stimulus	-3.5683	799	XP_003627387.1	0	582	4.14e-74	auxin-responsive protein SAUR78 [Medicago truncatula]||AET01863.1 SAUR-like auxin-responsive family protein [Medicago truncatula]	OX326968.1	OX326968	468	0	Medicago arabica genome assembly, chromosome: 5	--	--	--	--	Q9C9E1	294	3.19e-32	Auxin-responsive protein SAUR78 OS=Arabidopsis thaliana OX=3702 GN=SAUR78 PE=3 SV=1	PF02300//PF02519	Fumarate reductase subunit C//Auxin responsive protein	GO:0009733	response to auxin	--	--	GO:0016020	membrane	--	--
Cluster-13543.2365	GO:0071369	cellular response to ethylene stimulus	2.4072	1137	UUW38918.1	0	897	3.82e-119	ethylene response factor, partial [Medicago truncatula]	OX326968.1	OX326968	874	0	Medicago arabica genome assembly, chromosome: 5	--	--	--	--	Q8LBQ7	427	1.6e-48	Ethylene-responsive transcription factor ERF034 OS=Arabidopsis thaliana OX=3702 GN=ERF034 PE=2 SV=2	PF00847	AP2 domain	GO:0006355	regulation of DNA-templated transcription	GO:0003700	DNA-binding transcription factor activity	GO:0005667	transcription regulator complex	--	--
Cluster-13543.1767	GO:0071369	cellular response to ethylene stimulus	2.3175	1611	AET02605.2	0	1712	1.98e-237	AP2 domain transcription factor [Medicago truncatula]||RHN40481.1 putative transcription factor AP2-EREBP family [Medicago truncatula]	XM_039829635.1	XM_039829635	936	0	PREDICTED: Medicago truncatula ethylene-responsive transcription factor WRI1 (LOC11410800), transcript variant X3, mRNA	--	--	--	--	Q6X5Y6	818	4.65e-103	Ethylene-responsive transcription factor WRI1 OS=Arabidopsis thaliana OX=3702 GN=WRI1 PE=1 SV=1	PF00847	AP2 domain	GO:0006355	regulation of DNA-templated transcription	GO:0003700	DNA-binding transcription factor activity	GO:0005667	transcription regulator complex	--	--
Cluster-13543.36270	GO:0071369	cellular response to ethylene stimulus	-1.6589	1341	XP_003608658.1	0	1338	6.62e-184	ethylene-responsive transcription factor 2 [Medicago truncatula]||ABO40237.1 ethylene-responsive transcription factor 1A [Medicago truncatula]||AES90855.1 ethylene response factor [Medicago truncatula]||RHN63202.1 putative transcription factor AP2-EREBP family [Medicago truncatula]	XM_003608610.4	XM_003608610	1082	0	PREDICTED: Medicago truncatula ethylene-responsive transcription factor 2 (LOC11405766), mRNA	K09286	EREBP	EREBP-like factor	http://www.genome.jp/dbget-bin/www_bget?ko:K09286	O80337	656	3.58e-82	Ethylene-responsive transcription factor 1A OS=Arabidopsis thaliana OX=3702 GN=ERF1A PE=1 SV=2	PF00847	AP2 domain	GO:0006355	regulation of DNA-templated transcription	GO:0003700	DNA-binding transcription factor activity	GO:0005667	transcription regulator complex	--	--
Cluster-13543.20000	GO:0071369	cellular response to ethylene stimulus	1.5858	1771	AZP73813.1	0	914	9.89e-119	AP2 domain class transcription factor [Medicago falcata]	OX326967.1	OX326967	1210	0	Medicago arabica genome assembly, chromosome: 4	K09286	EREBP	EREBP-like factor	http://www.genome.jp/dbget-bin/www_bget?ko:K09286	Q9LYD3	487	4.75e-56	Dehydration-responsive element-binding protein 3 OS=Arabidopsis thaliana OX=3702 GN=DREB3 PE=2 SV=1	PF00847	AP2 domain	GO:0006355	regulation of DNA-templated transcription	GO:0003700	DNA-binding transcription factor activity	GO:0005667	transcription regulator complex	--	--
Cluster-13543.13183	GO:0071369	cellular response to ethylene stimulus	-1.4217	1284	XP_003619882.2	0	1653	2.75e-231	mitogen-activated protein kinase kinase 9 [Medicago truncatula]||AES76100.2 MAP kinase kinase [Medicago truncatula]||AET86557.1 hematopoietic protein kinase [Medicago truncatula]||RHN52317.1 putative mitogen-activated protein kinase kinase STE-STE7 family [Medicago truncatula]	XM_003619834.4	XM_003619834	941	0	PREDICTED: Medicago truncatula mitogen-activated protein kinase kinase 9 (LOC11422805), mRNA	K20604	MKK9	mitogen-activated protein kinase kinase 9	http://www.genome.jp/dbget-bin/www_bget?ko:K20604	Q9FX43	924	2.87e-122	Mitogen-activated protein kinase kinase 9 OS=Arabidopsis thaliana OX=3702 GN=MKK9 PE=1 SV=1	PF04643//PF00069//PF07714	Motilin/ghrelin-associated peptide//Protein kinase domain//Protein tyrosine and serine/threonine kinase	GO:0006468//GO:0007165	protein phosphorylation//signal transduction	GO:0004672//GO:0005524//GO:0005179	protein kinase activity//ATP binding//hormone activity	GO:0005576	extracellular region	--	--
Cluster-13543.31519	GO:0009688	abscisic acid biosynthetic process	1.2445	538	XP_003607781.1	0	419	1.19e-50	nodulin-related protein 1 [Medicago truncatula]||AES89978.1 nodulin-like protein [Medicago truncatula]||AFK49143.1 unknown [Medicago truncatula]||RHN62027.1 hypothetical protein MtrunA17_Chr4g0042961 [Medicago truncatula]	OX326964.1	OX326964	444	0	Medicago arabica genome assembly, chromosome: 1	--	--	--	--	Q9ZQ80	166	1.53e-13	Nodulin-related protein 1 OS=Arabidopsis thaliana OX=3702 GN=NRP1 PE=1 SV=1	--	--	--	--	--	--	--	--	--	--
Cluster-13543.25349	GO:0009688	abscisic acid biosynthetic process	2.6511	1030	AWB97131.1	0	724	4.53e-94	salt tunicamycin-induced RING finger protein, partial [Medicago falcata]	MF143795.1	MF143795	538	0	Medicago falcata cultivar Severyanka salt tunicamycin-induced RING finger protein (STMIR) gene, partial cds	K16285	XERICO	RING/U-box domain-containing protein	http://www.genome.jp/dbget-bin/www_bget?ko:K16285	Q9SI09	192	2.75e-16	Probable E3 ubiquitin-protein ligase XERICO OS=Arabidopsis thaliana OX=3702 GN=XERICO PE=1 SV=1	PF00097//PF16685//PF12678//PF12906//PF08777//PF12861	Zinc finger, C3HC4 type (RING finger)//zinc RING finger of MSL2//RING-H2 zinc finger domain//RING-variant domain//RNA binding motif//Anaphase-promoting complex subunit 11 RING-H2 finger	GO:0031145	anaphase-promoting complex-dependent catabolic process	GO:0097602//GO:0003723//GO:0046872//GO:0008270//GO:0061630	cullin family protein binding//RNA binding//metal ion binding//zinc ion binding//ubiquitin protein ligase activity	GO:0005680	anaphase-promoting complex	--	--
Cluster-13543.52044	GO:0009688	abscisic acid biosynthetic process	-1.3934	2212	XP_013452539.2	0	3107	0	molybdenum cofactor sulfurase [Medicago truncatula]||RHN51901.1 putative molybdenum cofactor sulfurtransferase, Selenocysteine lyase [Medicago truncatula]	OX326966.1	OX326966	1892	0	Medicago arabica genome assembly, chromosome: 3	--	--	--	--	Q9C5X8	175	1.2e-11	Molybdenum cofactor sulfurase OS=Arabidopsis thaliana OX=3702 GN=ABA3 PE=1 SV=1	PF07535	DBF zinc finger	--	--	GO:0003676//GO:0008270	nucleic acid binding//zinc ion binding	--	--	KOG2142	Molybdenum cofactor sulfurase

## Sheet: Table S8C
Supplementary Table S8C. DEGs found in the 4x_T vs 4x_C group.
Gene	ID	Description	log2FoldChange	Gene Length	NR GI	NR ID	NR Score	NR Evalue	NR Description	NT GI	NT ID	NT Score	NT Evalue	NT Description	KO ID	KO Name	KO Description	Http Link	Swissprot ID	Swissprot Score	Swissprot Evalue	Swissprot Description	PFAM ID	PFAM description	Gene Ontology Biological Pathway	BP Description	Gene Ontology Molecular Function	MF Description	Gene Ontology Cellular Component	CC Description	KOG ID	KOG Description
Cluster-13543.18294	GO:0009414	response to water deprivation	1.1431	2550	XP_039684800.1	0	1489	1.38e-197	ornithine aminotransferase, mitochondrial [Medicago truncatula]||RHN42408.1 putative ornithine aminotransferase [Medicago truncatula]	OX326964.1	OX326964	1125	0	Medicago arabica genome assembly, chromosome: 1	K00819	rocD, OAT	ornithine--oxo-acid transaminase	http://www.genome.jp/dbget-bin/www_bget?ko:K00819	Q9FNK4	1134	9.7e-146	Ornithine aminotransferase, mitochondrial OS=Arabidopsis thaliana OX=3702 GN=DELTA-OAT PE=1 SV=1	PF00202//PF16554//PF01212	Aminotransferase class-III//Dimerisation domain of d-ornithine 4,5-aminomutase//Beta-eliminating lyase	GO:0006520	amino acid metabolic process	GO:0016829//GO:0046983//GO:0030170//GO:0008483	lyase activity//protein dimerization activity//pyridoxal phosphate binding//transaminase activity	--	--	KOG1402	Ornithine aminotransferase
Cluster-13543.41907	GO:0009414	response to water deprivation	1.2149	3113	KEH20610.1	0	3829	0	cytokinin receptor histidine kinase [Medicago truncatula]	XM_013591128.3	XM_013591128	2494	0	PREDICTED: Medicago truncatula histidine kinase 3 (LOC25501759), mRNA	K14489	AHK2_3_4	arabidopsis histidine kinase 2/3/4 (cytokinin receptor)	http://www.genome.jp/dbget-bin/www_bget?ko:K14489	Q9C5U1	2612	0	Histidine kinase 3 OS=Arabidopsis thaliana OX=3702 GN=AHK3 PE=1 SV=1	PF00512//PF00072	His Kinase A (phospho-acceptor) domain//Response regulator receiver domain	GO:0016310//GO:0000160//GO:0007165	phosphorylation//phosphorelay signal transduction system//signal transduction	GO:0000155	phosphorelay sensor kinase activity	GO:0009365	protein histidine kinase complex	--	--
Cluster-13543.33371	GO:0009414	response to water deprivation	1.1198	2136	XP_003629898.1	0	601	3.63e-70	cold-regulated 413 inner membrane protein 1, chloroplastic [Medicago truncatula]||AET04374.1 cold acclimation protein WCOR413 [Medicago truncatula]||RHN42737.1 putative cold-regulated 413 protein [Medicago truncatula]	AC144608.10	AC144608	847	0	Medicago truncatula clone mth2-23d2, complete sequence	--	--	--	--	Q94AL8	246	2.93e-22	Cold-regulated 413 inner membrane protein 1, chloroplastic OS=Arabidopsis thaliana OX=3702 GN=COR413IM1 PE=1 SV=1	PF11808//PF05562	Phosphate regulon sensor protein PhoR//Cold acclimation protein WCOR413	GO:0006470//GO:0016310//GO:0000160	protein dephosphorylation//phosphorylation//phosphorelay signal transduction system	GO:0000155//GO:0004721	phosphorelay sensor kinase activity//phosphoprotein phosphatase activity	GO:0009365	protein histidine kinase complex	--	--
Cluster-13543.18578	GO:0009414	response to water deprivation	2.1985	1671	XP_013468871.1	0	1002	1.46e-128	methionine gamma-lyase [Medicago truncatula]||KEH42908.1 cystathionine beta-lyase/cystathionine gamma-synthase [Medicago truncatula]||RHN80510.1 putative methionine gamma-lyase [Medicago truncatula]	XM_013613417.3	XM_013613417	693	0	PREDICTED: Medicago truncatula methionine gamma-lyase (LOC25484569), mRNA	K01761	E4.4.1.11	methionine-gamma-lyase	http://www.genome.jp/dbget-bin/www_bget?ko:K01761	Q9SGU9	724	1.23e-88	Methionine gamma-lyase OS=Arabidopsis thaliana OX=3702 GN=MGL PE=1 SV=1	PF01053//PF01125	Cys/Met metabolism PLP-dependent enzyme//G10 protein	GO:0019346	transsulfuration	GO:0030170	pyridoxal phosphate binding	GO:0005634	nucleus	KOG0053	Cystathionine beta-lyases/cystathionine gamma-synthases
Cluster-13543.21040	GO:0009414	response to water deprivation	1.2408	1878	XP_013456462.2	0	1672	1.34e-229	protein EARLY-RESPONSIVE TO DEHYDRATION 7, chloroplastic [Medicago truncatula]||RHN61489.1 putative senescence/spartin-associated [Medicago truncatula]	OX326964.1	OX326964	1372	0	Medicago arabica genome assembly, chromosome: 1	K19366	SPG20	spartin	http://www.genome.jp/dbget-bin/www_bget?ko:K19366	O48832	852	1.03e-106	Protein EARLY-RESPONSIVE TO DEHYDRATION 7, chloroplastic OS=Arabidopsis thaliana OX=3702 GN=ERD7 PE=1 SV=1	--	--	--	--	--	--	--	--	--	--
Cluster-13543.2708	GO:0009414	response to water deprivation	2.4417	2132	XP_013465072.1	0	1552	8.64e-210	ethylene-responsive transcription factor ERF053 [Medicago truncatula]||KEH39107.1 ethylene response factor [Medicago truncatula]||RHN75705.1 putative transcription factor AP2-EREBP family [Medicago truncatula]	OX326971.1	OX326971	1757	0	Medicago arabica genome assembly, chromosome: 8	--	--	--	--	Q9SKT1	484	1.48e-53	Ethylene-responsive transcription factor ERF053 OS=Arabidopsis thaliana OX=3702 GN=ERF053 PE=1 SV=1	PF05342//PF00847	M26 IgA1-specific Metallo-endopeptidase N-terminal region//AP2 domain	GO:0006355	regulation of DNA-templated transcription	GO:0003700//GO:0004222//GO:0008270	DNA-binding transcription factor activity//metalloendopeptidase activity//zinc ion binding	GO:0005667	transcription regulator complex	--	--
Cluster-13543.47469	GO:0009414	response to water deprivation	-1.0499	2182	XP_013446224.1	0	1644	2.91e-225	NADPH-dependent aldo-keto reductase, chloroplastic [Medicago truncatula]||AFK44784.1 unknown [Medicago truncatula]||KEH20251.1 aldo/keto reductase family oxidoreductase [Medicago truncatula]||RHN41709.1 putative oxidoreductase [Medicago truncatula]	XM_013590770.3	XM_013590770	1112	0	PREDICTED: Medicago truncatula NADPH-dependent aldo-keto reductase, chloroplastic (LOC25501528), mRNA	K00002	AKR1A1, adh	alcohol dehydrogenase (NADP+)	http://www.genome.jp/dbget-bin/www_bget?ko:K00002	Q0PGJ6	1342	4.51e-181	NADPH-dependent aldo-keto reductase, chloroplastic OS=Arabidopsis thaliana OX=3702 GN=AKR4C9 PE=1 SV=1	PF08767	CRM1 C terminal	GO:0007165	signal transduction	GO:0005049	nuclear export signal receptor activity	--	--	KOG1577	Aldo/keto reductase family proteins
Cluster-13543.16917	GO:0009414	response to water deprivation	1.4391	1662	QNO30513.1	0	997	6.67e-131	homeobox-leucine zipper protein ATHB-7 [Medicago sativa]	OX326967.1	OX326967	1486	0	Medicago arabica genome assembly, chromosome: 4	K09338	HD-ZIP	homeobox-leucine zipper protein	http://www.genome.jp/dbget-bin/www_bget?ko:K09338	P46897	286	1.59e-27	Homeobox-leucine zipper protein ATHB-7 OS=Arabidopsis thaliana OX=3702 GN=ATHB-7 PE=1 SV=2	PF00046//PF01527//PF05920//PF13851//PF02183	Homeodomain//Transposase//Homeobox KN domain//Growth-arrest specific micro-tubule binding//Homeobox associated leucine zipper	GO:0006313//GO:0048870//GO:0006355	transposition, DNA-mediated//cell motility//regulation of DNA-templated transcription	GO:0043565//GO:0003677//GO:0004803	sequence-specific DNA binding//DNA binding//transposase activity	GO:0031514	motile cilium	--	--
Cluster-13543.2413	GO:0009414	response to water deprivation	2.4023	954	XP_013462945.1	0	838	1.57e-111	nuclear transcription factor Y subunit B-3 [Medicago truncatula]||AFK49663.1 nuclear transcription factor Y subunit B13 [Medicago truncatula]||KEH36990.1 nuclear transcription factor Y protein [Medicago truncatula]||RHN72689.1 putative transcription factor Hap3/NF-YB family [Medicago truncatula]	XM_013607491.3	XM_013607491	708	0	PREDICTED: Medicago truncatula nuclear transcription factor Y subunit B-3 (LOC25486265), mRNA	K08065	NFYB, HAP3	nuclear transcription Y subunit beta	http://www.genome.jp/dbget-bin/www_bget?ko:K08065	O23310	521	4.28e-65	Nuclear transcription factor Y subunit B-3 OS=Arabidopsis thaliana OX=3702 GN=NFYB3 PE=1 SV=1	PF00125	Core histone H2A/H2B/H3/H4	--	--	GO:0003677	DNA binding	--	--	--	--
Cluster-13543.31617	GO:0009414	response to water deprivation	-1.6734	3020	AAT45084.1	0	2235	8.09e-308	proline dehydrogenase [Medicago sativa]||AAT45085.1 proline dehydrogenase [Medicago sativa]	AY556385.1	AY556385	1715	0	Medicago sativa proline dehydrogenase gene, complete cds	K00318	PRODH, fadM, putB	proline dehydrogenase	http://www.genome.jp/dbget-bin/www_bget?ko:K00318	Q6NKX1	1126	9.04e-143	Proline dehydrogenase 2, mitochondrial OS=Arabidopsis thaliana OX=3702 GN=POX2 PE=1 SV=1	--	--	--	--	--	--	--	--	KOG0186	Proline oxidase
Cluster-13543.40092	GO:0009414	response to water deprivation	2.2882	3014	XP_024639978.1	0	3819	0	probable galactinol--sucrose galactosyltransferase 1 [Medicago truncatula]||AET00866.1 galactinol-raffinose galactosyltransferase [Medicago truncatula]||RHN58074.1 putative alpha-galactosidase [Medicago truncatula]	XM_024784210.2	XM_024784210	1459	0	PREDICTED: Medicago truncatula probable galactinol--sucrose galactosyltransferase 1 (LOC11439900), mRNA	K06617	E2.4.1.82	raffinose synthase	http://www.genome.jp/dbget-bin/www_bget?ko:K06617	Q84VX0	2825	0	Probable galactinol--sucrose galactosyltransferase 1 OS=Arabidopsis thaliana OX=3702 GN=RFS1 PE=2 SV=1	PF15202	Adipogenin	GO:0045444	fat cell differentiation	--	--	--	--	--	--
Cluster-13543.45380	GO:0009414	response to water deprivation	2.0357	1304	XP_003602788.1	0	668	2.98e-84	HVA22-like protein e [Medicago truncatula]||AES73039.1 TB2/DP1, HVA22 family protein [Medicago truncatula]||RHN70108.1 hypothetical protein MtrunA17_Chr3g0132031 [Medicago truncatula]	XM_003602740.4	XM_003602740	480	0	PREDICTED: Medicago truncatula HVA22-like protein e (LOC11421298), mRNA	K17279	REEP5_6	receptor expression-enhancing protein 5/6	http://www.genome.jp/dbget-bin/www_bget?ko:K17279	Q9FED2	424	8.11e-50	HVA22-like protein e OS=Arabidopsis thaliana OX=3702 GN=HVA22E PE=2 SV=1	PF12326	N-glycosylation protein	GO:0034599	cellular response to oxidative stress	--	--	GO:0005789	endoplasmic reticulum membrane	KOG1725	Protein involved in membrane traffic (YOP1/TB2/DP1/HVA22 family)
Cluster-13543.37691	GO:0009414	response to water deprivation	5.2074	2860	XP_024625239.1	0	2216	1.55e-302	low-temperature-induced 65 kDa protein [Medicago truncatula]||RHN81830.1 hypothetical protein MtrunA17_Chr1g0203351 [Medicago truncatula]	XM_024769471.2	XM_024769471	969	0	PREDICTED: Medicago truncatula low-temperature-induced 65 kDa protein (LOC25485072), mRNA	--	--	--	--	Q04980	194	7.68e-14	Low-temperature-induced 65 kDa protein OS=Arabidopsis thaliana OX=3702 GN=LTI65 PE=2 SV=2	PF00416//PF03741//PF04135//PF01788//PF17204	Ribosomal protein S13/S18//Integral membrane protein TerC family//Nucleolar RNA-binding protein, Nop10p family//PsbJ//Sid-5 family	GO:0035194//GO:0006412//GO:0050658//GO:0001522//GO:0015979//GO:0042254	RNA-mediated post-transcriptional gene silencing//translation//RNA transport//pseudouridine synthesis//photosynthesis//ribosome biogenesis	GO:0003735//GO:0003723//GO:0030515	structural constituent of ribosome//RNA binding//snoRNA binding	GO:0009539//GO:0005840//GO:0016020//GO:0005770//GO:0009523	photosystem II reaction center//ribosome//membrane//late endosome//photosystem II	--	--
Cluster-13543.44648	GO:0009414	response to water deprivation	-1.7152	898	AAD39086.1	0	958	2e-128	xyloglucan endo-transglycosylase-like protein [Medicago truncatula]	XM_039832616.1	XM_039832616	473	0	PREDICTED: Medicago truncatula probable xyloglucan endotransglucosylase/hydrolase protein 7 (LOC11415453), mRNA	K08235	E2.4.1.207	xyloglucan:xyloglucosyl transferase	http://www.genome.jp/dbget-bin/www_bget?ko:K08235	Q8LF99	850	2.49e-113	Probable xyloglucan endotransglucosylase/hydrolase protein 6 OS=Arabidopsis thaliana OX=3702 GN=XTH6 PE=2 SV=2	PF00722	Glycosyl hydrolases family 16	GO:0005975	carbohydrate metabolic process	GO:0004553	hydrolase activity, hydrolyzing O-glycosyl compounds	--	--	--	--
Cluster-13543.15977	GO:0009414	response to water deprivation	1.2241	1125	QBZ96187.1	0	845	1.43e-111	dehydration-response DNA binding protein [Medicago falcata]	OX326965.1	OX326965	835	0	Medicago arabica genome assembly, chromosome: 2	K09286	EREBP	EREBP-like factor	http://www.genome.jp/dbget-bin/www_bget?ko:K09286	Q8LC30	361	1.41e-40	Ethylene-responsive transcription factor RAP2-1 OS=Arabidopsis thaliana OX=3702 GN=RAP2-1 PE=2 SV=1	PF00847	AP2 domain	GO:0006355	regulation of DNA-templated transcription	GO:0003700	DNA-binding transcription factor activity	GO:0005667	transcription regulator complex	--	--
Cluster-13543.40960	GO:0009414	response to water deprivation	3.3589	2360	QDC33485.1	0	995	6.87e-126	NAC2 transcription factor [Medicago sativa]	OX326971.1	OX326971	1340	0	Medicago arabica genome assembly, chromosome: 8	--	--	--	--	Q9LDY8	684	4.68e-82	NAC domain-containing protein 55 OS=Arabidopsis thaliana OX=3702 GN=NAC055 PE=2 SV=1	PF05507//PF02365	Microfibril-associated glycoprotein (MAGP)//No apical meristem (NAM) protein	GO:0006355	regulation of DNA-templated transcription	GO:0003677	DNA binding	GO:0001527	microfibril	--	--
Cluster-13543.3220	GO:0009414	response to water deprivation	-4.3838	1526	XP_003615131.1	0	1347	4.65e-184	RNA-binding protein 38 [Medicago truncatula]||AES98089.1 RNA-binding (RRM/RBD/RNP motif) family protein [Medicago truncatula]||RHN56147.1 putative nucleotide-binding alpha-beta plait domain-containing protein [Medicago truncatula]	XM_003615083.4	XM_003615083	1164	0	PREDICTED: Medicago truncatula RNA-binding protein 38 (LOC11430239), mRNA	K25006	RBM24_38	RNA-binding protein 24/38	http://www.genome.jp/dbget-bin/www_bget?ko:K25006	Q9M1S3	313	2.15e-31	Probable RNA-binding protein ARP1 OS=Arabidopsis thaliana OX=3702 GN=ARP1 PE=2 SV=1	PF00076//PF16367	RNA recognition motif. (a.k.a. RRM, RBD, or RNP domain)//RNA recognition motif	--	--	GO:0003723	RNA binding	--	--	KOG0149	Predicted RNA-binding protein SEB4 (RRM superfamily)
Cluster-13543.18294	GO:0009415	response to water	1.1431	2550	XP_039684800.1	0	1489	1.38e-197	ornithine aminotransferase, mitochondrial [Medicago truncatula]||RHN42408.1 putative ornithine aminotransferase [Medicago truncatula]	OX326964.1	OX326964	1125	0	Medicago arabica genome assembly, chromosome: 1	K00819	rocD, OAT	ornithine--oxo-acid transaminase	http://www.genome.jp/dbget-bin/www_bget?ko:K00819	Q9FNK4	1134	9.7e-146	Ornithine aminotransferase, mitochondrial OS=Arabidopsis thaliana OX=3702 GN=DELTA-OAT PE=1 SV=1	PF00202//PF16554//PF01212	Aminotransferase class-III//Dimerisation domain of d-ornithine 4,5-aminomutase//Beta-eliminating lyase	GO:0006520	amino acid metabolic process	GO:0016829//GO:0046983//GO:0030170//GO:0008483	lyase activity//protein dimerization activity//pyridoxal phosphate binding//transaminase activity	--	--	KOG1402	Ornithine aminotransferase
Cluster-13543.41907	GO:0009415	response to water	1.2149	3113	KEH20610.1	0	3829	0	cytokinin receptor histidine kinase [Medicago truncatula]	XM_013591128.3	XM_013591128	2494	0	PREDICTED: Medicago truncatula histidine kinase 3 (LOC25501759), mRNA	K14489	AHK2_3_4	arabidopsis histidine kinase 2/3/4 (cytokinin receptor)	http://www.genome.jp/dbget-bin/www_bget?ko:K14489	Q9C5U1	2612	0	Histidine kinase 3 OS=Arabidopsis thaliana OX=3702 GN=AHK3 PE=1 SV=1	PF00512//PF00072	His Kinase A (phospho-acceptor) domain//Response regulator receiver domain	GO:0016310//GO:0000160//GO:0007165	phosphorylation//phosphorelay signal transduction system//signal transduction	GO:0000155	phosphorelay sensor kinase activity	GO:0009365	protein histidine kinase complex	--	--
Cluster-13543.33371	GO:0009415	response to water	1.1198	2136	XP_003629898.1	0	601	3.63e-70	cold-regulated 413 inner membrane protein 1, chloroplastic [Medicago truncatula]||AET04374.1 cold acclimation protein WCOR413 [Medicago truncatula]||RHN42737.1 putative cold-regulated 413 protein [Medicago truncatula]	AC144608.10	AC144608	847	0	Medicago truncatula clone mth2-23d2, complete sequence	--	--	--	--	Q94AL8	246	2.93e-22	Cold-regulated 413 inner membrane protein 1, chloroplastic OS=Arabidopsis thaliana OX=3702 GN=COR413IM1 PE=1 SV=1	PF11808//PF05562	Phosphate regulon sensor protein PhoR//Cold acclimation protein WCOR413	GO:0006470//GO:0016310//GO:0000160	protein dephosphorylation//phosphorylation//phosphorelay signal transduction system	GO:0000155//GO:0004721	phosphorelay sensor kinase activity//phosphoprotein phosphatase activity	GO:0009365	protein histidine kinase complex	--	--
Cluster-13543.18578	GO:0009415	response to water	2.1985	1671	XP_013468871.1	0	1002	1.46e-128	methionine gamma-lyase [Medicago truncatula]||KEH42908.1 cystathionine beta-lyase/cystathionine gamma-synthase [Medicago truncatula]||RHN80510.1 putative methionine gamma-lyase [Medicago truncatula]	XM_013613417.3	XM_013613417	693	0	PREDICTED: Medicago truncatula methionine gamma-lyase (LOC25484569), mRNA	K01761	E4.4.1.11	methionine-gamma-lyase	http://www.genome.jp/dbget-bin/www_bget?ko:K01761	Q9SGU9	724	1.23e-88	Methionine gamma-lyase OS=Arabidopsis thaliana OX=3702 GN=MGL PE=1 SV=1	PF01053//PF01125	Cys/Met metabolism PLP-dependent enzyme//G10 protein	GO:0019346	transsulfuration	GO:0030170	pyridoxal phosphate binding	GO:0005634	nucleus	KOG0053	Cystathionine beta-lyases/cystathionine gamma-synthases
Cluster-13543.21040	GO:0009415	response to water	1.2408	1878	XP_013456462.2	0	1672	1.34e-229	protein EARLY-RESPONSIVE TO DEHYDRATION 7, chloroplastic [Medicago truncatula]||RHN61489.1 putative senescence/spartin-associated [Medicago truncatula]	OX326964.1	OX326964	1372	0	Medicago arabica genome assembly, chromosome: 1	K19366	SPG20	spartin	http://www.genome.jp/dbget-bin/www_bget?ko:K19366	O48832	852	1.03e-106	Protein EARLY-RESPONSIVE TO DEHYDRATION 7, chloroplastic OS=Arabidopsis thaliana OX=3702 GN=ERD7 PE=1 SV=1	--	--	--	--	--	--	--	--	--	--
Cluster-13543.2708	GO:0009415	response to water	2.4417	2132	XP_013465072.1	0	1552	8.64e-210	ethylene-responsive transcription factor ERF053 [Medicago truncatula]||KEH39107.1 ethylene response factor [Medicago truncatula]||RHN75705.1 putative transcription factor AP2-EREBP family [Medicago truncatula]	OX326971.1	OX326971	1757	0	Medicago arabica genome assembly, chromosome: 8	--	--	--	--	Q9SKT1	484	1.48e-53	Ethylene-responsive transcription factor ERF053 OS=Arabidopsis thaliana OX=3702 GN=ERF053 PE=1 SV=1	PF05342//PF00847	M26 IgA1-specific Metallo-endopeptidase N-terminal region//AP2 domain	GO:0006355	regulation of DNA-templated transcription	GO:0003700//GO:0004222//GO:0008270	DNA-binding transcription factor activity//metalloendopeptidase activity//zinc ion binding	GO:0005667	transcription regulator complex	--	--
Cluster-13543.47469	GO:0009415	response to water	-1.0499	2182	XP_013446224.1	0	1644	2.91e-225	NADPH-dependent aldo-keto reductase, chloroplastic [Medicago truncatula]||AFK44784.1 unknown [Medicago truncatula]||KEH20251.1 aldo/keto reductase family oxidoreductase [Medicago truncatula]||RHN41709.1 putative oxidoreductase [Medicago truncatula]	XM_013590770.3	XM_013590770	1112	0	PREDICTED: Medicago truncatula NADPH-dependent aldo-keto reductase, chloroplastic (LOC25501528), mRNA	K00002	AKR1A1, adh	alcohol dehydrogenase (NADP+)	http://www.genome.jp/dbget-bin/www_bget?ko:K00002	Q0PGJ6	1342	4.51e-181	NADPH-dependent aldo-keto reductase, chloroplastic OS=Arabidopsis thaliana OX=3702 GN=AKR4C9 PE=1 SV=1	PF08767	CRM1 C terminal	GO:0007165	signal transduction	GO:0005049	nuclear export signal receptor activity	--	--	KOG1577	Aldo/keto reductase family proteins
Cluster-13543.16917	GO:0009415	response to water	1.4391	1662	QNO30513.1	0	997	6.67e-131	homeobox-leucine zipper protein ATHB-7 [Medicago sativa]	OX326967.1	OX326967	1486	0	Medicago arabica genome assembly, chromosome: 4	K09338	HD-ZIP	homeobox-leucine zipper protein	http://www.genome.jp/dbget-bin/www_bget?ko:K09338	P46897	286	1.59e-27	Homeobox-leucine zipper protein ATHB-7 OS=Arabidopsis thaliana OX=3702 GN=ATHB-7 PE=1 SV=2	PF00046//PF01527//PF05920//PF13851//PF02183	Homeodomain//Transposase//Homeobox KN domain//Growth-arrest specific micro-tubule binding//Homeobox associated leucine zipper	GO:0006313//GO:0048870//GO:0006355	transposition, DNA-mediated//cell motility//regulation of DNA-templated transcription	GO:0043565//GO:0003677//GO:0004803	sequence-specific DNA binding//DNA binding//transposase activity	GO:0031514	motile cilium	--	--
Cluster-13543.2413	GO:0009415	response to water	2.4023	954	XP_013462945.1	0	838	1.57e-111	nuclear transcription factor Y subunit B-3 [Medicago truncatula]||AFK49663.1 nuclear transcription factor Y subunit B13 [Medicago truncatula]||KEH36990.1 nuclear transcription factor Y protein [Medicago truncatula]||RHN72689.1 putative transcription factor Hap3/NF-YB family [Medicago truncatula]	XM_013607491.3	XM_013607491	708	0	PREDICTED: Medicago truncatula nuclear transcription factor Y subunit B-3 (LOC25486265), mRNA	K08065	NFYB, HAP3	nuclear transcription Y subunit beta	http://www.genome.jp/dbget-bin/www_bget?ko:K08065	O23310	521	4.28e-65	Nuclear transcription factor Y subunit B-3 OS=Arabidopsis thaliana OX=3702 GN=NFYB3 PE=1 SV=1	PF00125	Core histone H2A/H2B/H3/H4	--	--	GO:0003677	DNA binding	--	--	--	--
Cluster-13543.31617	GO:0009415	response to water	-1.6734	3020	AAT45084.1	0	2235	8.09e-308	proline dehydrogenase [Medicago sativa]||AAT45085.1 proline dehydrogenase [Medicago sativa]	AY556385.1	AY556385	1715	0	Medicago sativa proline dehydrogenase gene, complete cds	K00318	PRODH, fadM, putB	proline dehydrogenase	http://www.genome.jp/dbget-bin/www_bget?ko:K00318	Q6NKX1	1126	9.04e-143	Proline dehydrogenase 2, mitochondrial OS=Arabidopsis thaliana OX=3702 GN=POX2 PE=1 SV=1	--	--	--	--	--	--	--	--	KOG0186	Proline oxidase
Cluster-13543.40092	GO:0009415	response to water	2.2882	3014	XP_024639978.1	0	3819	0	probable galactinol--sucrose galactosyltransferase 1 [Medicago truncatula]||AET00866.1 galactinol-raffinose galactosyltransferase [Medicago truncatula]||RHN58074.1 putative alpha-galactosidase [Medicago truncatula]	XM_024784210.2	XM_024784210	1459	0	PREDICTED: Medicago truncatula probable galactinol--sucrose galactosyltransferase 1 (LOC11439900), mRNA	K06617	E2.4.1.82	raffinose synthase	http://www.genome.jp/dbget-bin/www_bget?ko:K06617	Q84VX0	2825	0	Probable galactinol--sucrose galactosyltransferase 1 OS=Arabidopsis thaliana OX=3702 GN=RFS1 PE=2 SV=1	PF15202	Adipogenin	GO:0045444	fat cell differentiation	--	--	--	--	--	--
Cluster-13543.45380	GO:0009415	response to water	2.0357	1304	XP_003602788.1	0	668	2.98e-84	HVA22-like protein e [Medicago truncatula]||AES73039.1 TB2/DP1, HVA22 family protein [Medicago truncatula]||RHN70108.1 hypothetical protein MtrunA17_Chr3g0132031 [Medicago truncatula]	XM_003602740.4	XM_003602740	480	0	PREDICTED: Medicago truncatula HVA22-like protein e (LOC11421298), mRNA	K17279	REEP5_6	receptor expression-enhancing protein 5/6	http://www.genome.jp/dbget-bin/www_bget?ko:K17279	Q9FED2	424	8.11e-50	HVA22-like protein e OS=Arabidopsis thaliana OX=3702 GN=HVA22E PE=2 SV=1	PF12326	N-glycosylation protein	GO:0034599	cellular response to oxidative stress	--	--	GO:0005789	endoplasmic reticulum membrane	KOG1725	Protein involved in membrane traffic (YOP1/TB2/DP1/HVA22 family)
Cluster-13543.37691	GO:0009415	response to water	5.2074	2860	XP_024625239.1	0	2216	1.55e-302	low-temperature-induced 65 kDa protein [Medicago truncatula]||RHN81830.1 hypothetical protein MtrunA17_Chr1g0203351 [Medicago truncatula]	XM_024769471.2	XM_024769471	969	0	PREDICTED: Medicago truncatula low-temperature-induced 65 kDa protein (LOC25485072), mRNA	--	--	--	--	Q04980	194	7.68e-14	Low-temperature-induced 65 kDa protein OS=Arabidopsis thaliana OX=3702 GN=LTI65 PE=2 SV=2	PF00416//PF03741//PF04135//PF01788//PF17204	Ribosomal protein S13/S18//Integral membrane protein TerC family//Nucleolar RNA-binding protein, Nop10p family//PsbJ//Sid-5 family	GO:0035194//GO:0006412//GO:0050658//GO:0001522//GO:0015979//GO:0042254	RNA-mediated post-transcriptional gene silencing//translation//RNA transport//pseudouridine synthesis//photosynthesis//ribosome biogenesis	GO:0003735//GO:0003723//GO:0030515	structural constituent of ribosome//RNA binding//snoRNA binding	GO:0009539//GO:0005840//GO:0016020//GO:0005770//GO:0009523	photosystem II reaction center//ribosome//membrane//late endosome//photosystem II	--	--
Cluster-13543.44648	GO:0009415	response to water	-1.7152	898	AAD39086.1	0	958	2e-128	xyloglucan endo-transglycosylase-like protein [Medicago truncatula]	XM_039832616.1	XM_039832616	473	0	PREDICTED: Medicago truncatula probable xyloglucan endotransglucosylase/hydrolase protein 7 (LOC11415453), mRNA	K08235	E2.4.1.207	xyloglucan:xyloglucosyl transferase	http://www.genome.jp/dbget-bin/www_bget?ko:K08235	Q8LF99	850	2.49e-113	Probable xyloglucan endotransglucosylase/hydrolase protein 6 OS=Arabidopsis thaliana OX=3702 GN=XTH6 PE=2 SV=2	PF00722	Glycosyl hydrolases family 16	GO:0005975	carbohydrate metabolic process	GO:0004553	hydrolase activity, hydrolyzing O-glycosyl compounds	--	--	--	--
Cluster-13543.15977	GO:0009415	response to water	1.2241	1125	QBZ96187.1	0	845	1.43e-111	dehydration-response DNA binding protein [Medicago falcata]	OX326965.1	OX326965	835	0	Medicago arabica genome assembly, chromosome: 2	K09286	EREBP	EREBP-like factor	http://www.genome.jp/dbget-bin/www_bget?ko:K09286	Q8LC30	361	1.41e-40	Ethylene-responsive transcription factor RAP2-1 OS=Arabidopsis thaliana OX=3702 GN=RAP2-1 PE=2 SV=1	PF00847	AP2 domain	GO:0006355	regulation of DNA-templated transcription	GO:0003700	DNA-binding transcription factor activity	GO:0005667	transcription regulator complex	--	--
Cluster-13543.40960	GO:0009415	response to water	3.3589	2360	QDC33485.1	0	995	6.87e-126	NAC2 transcription factor [Medicago sativa]	OX326971.1	OX326971	1340	0	Medicago arabica genome assembly, chromosome: 8	--	--	--	--	Q9LDY8	684	4.68e-82	NAC domain-containing protein 55 OS=Arabidopsis thaliana OX=3702 GN=NAC055 PE=2 SV=1	PF05507//PF02365	Microfibril-associated glycoprotein (MAGP)//No apical meristem (NAM) protein	GO:0006355	regulation of DNA-templated transcription	GO:0003677	DNA binding	GO:0001527	microfibril	--	--
[truncated: 831 more rows]
