# Supplementary material for: Whole genome duplication drives transcriptome reprogramming in response to drought in alfalfa
Source: Plant Cell Rep. 2025 Sep 9;44(10):209. doi: 10.1007/s00299-025-03593-9 (PMC12417302; doi:10.1007/s00299-025-03593-9)
Supplement: Supplementary file 9 — Supplementary file9 (XLSX 649 KB) [file 299_2025_3593_MOESM9_ESM.xlsx]

## Sheet: 2x_T vs 2x_C
Supplementary Table S9. Putative hub genes identified by the SWIM tool (Paci et al. 2017) in the 2x_T vs 2x_C group.
node	Hub	Region	Type	Total_Degree	Internal_Degree	APCC	Hub_classification	P	z	Cluster_ID	IQR	perc_zeros	logFC	pval	pval_adj	Switch	NR Score	NR Evalue	NR Description	NT GI	NT ID	NT Score	NT Evalue	NT Description	KO ID	KO Name	KO Description	Http Link	Swissprot ID	Swissprot Score	Swissprot Evalue	Swissprot Description	PFAM ID	PFAM description	Gene Ontology Biological Pathway	BP Description	Gene Ontology Molecular Function	MF Description	Gene Ontology Cellular Component	CC Description	KOG ID	KOG Description
Cluster-13543.11129	non local hub	R4	Non-hub kinless nodes	8	3	0.62733	PARTY	0.859375	-1.3515	3	1.10738	0	1.10357	7.70063e-06	0.0184077		1990	6.01e-280	8-hydroxygeraniol oxidoreductase isoform X1 [Medicago truncatula]||RHN60070.1 putative alcohol dehydrogenase [Medicago truncatula]	XM_024774910.2	XM_024774910	1210	0	PREDICTED: Medicago truncatula 8-hydroxygeraniol oxidoreductase (LOC25479300), transcript variant X1, mRNA	K00121	frmA, ADH5, adhC	S-(hydroxymethyl)glutathione dehydrogenase / alcohol dehydrogenase	http://www.genome.jp/dbget-bin/www_bget?ko:K00121	W8JWV8	1158	2.25e-155	8-hydroxygeraniol oxidoreductase OS=Catharanthus roseus OX=4058 GN=8HGO PE=1 SV=1	PF03721//PF02826//PF01664	UDP-glucose/GDP-mannose dehydrogenase family, NAD binding domain//D-isomer specific 2-hydroxyacid dehydrogenase, NAD binding domain//Reovirus viral attachment protein sigma 1	GO:0019058//GO:0007155//GO:0019062	viral life cycle//cell adhesion//virion attachment to host cell	GO:0016616//GO:0051287	oxidoreductase activity, acting on the CH-OH group of donors, NAD or NADP as acceptor//NAD binding	--	--	KOG0022	Alcohol dehydrogenase, class III
Cluster-13543.1157	non local hub	R2	Peripheral nodes	64	45	0.655337	PARTY	0.505615	-1.36275	1	3.64386	16.6667	3.42961	0.000104433	0.0426414		631	6.24e-73	phosphatidylinositol 4-phosphate 5-kinase 5 [Medicago truncatula]||ABD28331.1 Phosphatidylinositol-4-phosphate 5-kinase [Medicago truncatula]||AES81223.1 phosphatidylinositol-4-phosphate 5-kinase family protein [Medicago truncatula]||RHN47742.1 putative 1-phosphatidylinositol-4-phosphate 5-kinase [Medicago truncatula]	AC147961.3	AC147961	450	0	Medicago truncatula chromosome 7 clone mth2-39i23, complete sequence	K00889	PIP5K	1-phosphatidylinositol-4-phosphate 5-kinase	http://www.genome.jp/dbget-bin/www_bget?ko:K00889	Q9M1K2	456	9.55e-50	Phosphatidylinositol 4-phosphate 5-kinase 4 OS=Arabidopsis thaliana OX=3702 GN=PIP5K4 PE=4 SV=1	PF01504	Phosphatidylinositol-4-phosphate 5-Kinase	GO:0046488	phosphatidylinositol metabolic process	GO:0016307	phosphatidylinositol phosphate kinase activity	--	--	--	--
Cluster-13543.1158	non local hub	R2	Peripheral nodes	6	5	0.850884	PARTY	0.305556	-1.16922	3	1.58496	0	1.7957	0.000162728	0.0481301		777	2.16e-94	phosphatidylinositol 4-phosphate 5-kinase 5 [Medicago truncatula]||ABD28331.1 Phosphatidylinositol-4-phosphate 5-kinase [Medicago truncatula]||AES81223.1 phosphatidylinositol-4-phosphate 5-kinase family protein [Medicago truncatula]||RHN47742.1 putative 1-phosphatidylinositol-4-phosphate 5-kinase [Medicago truncatula]	AC147961.3	AC147961	496	0	Medicago truncatula chromosome 7 clone mth2-39i23, complete sequence	K00889	PIP5K	1-phosphatidylinositol-4-phosphate 5-kinase	http://www.genome.jp/dbget-bin/www_bget?ko:K00889	Q9M1K2	504	1.39e-56	Phosphatidylinositol 4-phosphate 5-kinase 4 OS=Arabidopsis thaliana OX=3702 GN=PIP5K4 PE=4 SV=1	PF01504	Phosphatidylinositol-4-phosphate 5-Kinase	GO:0046488	phosphatidylinositol metabolic process	GO:0016307	phosphatidylinositol phosphate kinase activity	--	--	--	--
Cluster-13543.11586	non local hub	R2	Peripheral nodes	68	49	0.527423	PARTY	0.480753	-1.08805	1	1.79617	0	1.63892	3.82375e-05	0.0305523		612	1.37e-78	non-specific lipid-transfer protein-like [Medicago truncatula]||RHN66720.1 putative plant lipid transfer protein/Par allergen [Medicago truncatula]	XM_039831344.1	XM_039831344	414	0	PREDICTED: Medicago truncatula non-specific lipid-transfer protein-like (LOC120579353), mRNA	--	--	--	--	P27056	158	2.34e-12	Non-specific lipid-transfer protein 1 OS=Solanum lycopersicum OX=4081 GN=TSW12 PE=2 SV=1	PF05493	ATP synthase subunit H	GO:1902600//GO:0006119	proton transmembrane transport//oxidative phosphorylation	GO:0046961	proton-transporting ATPase activity, rotational mechanism	GO:0033179	proton-transporting V-type ATPase, V0 domain	--	--
Cluster-13543.11640	non local hub	R2	Peripheral nodes	37	28	0.572718	PARTY	0.427319	-2.53021	1	0.984893	0	1.16121	2.24384e-05	0.0286065		835	8.13e-112	putative gamma-glutamylcyclotransferase At3g02910 [Medicago truncatula]||AES95855.2 AIG2-like (avirulence induced protein) family protein [Medicago truncatula]||KEH27710.1 AIG2-like (avirulence induced protein) family protein [Medicago truncatula]||RHN54837.1 putative gamma-glutamylcyclotransferase [Medicago truncatula]	FP710245.1	FP710245	508	0	Medicago truncatula chromosome 5 clone mtf83-16f21, COMPLETE SEQUENCE	K19761	GGACT	gamma-glutamylaminecyclotransferase	http://www.genome.jp/dbget-bin/www_bget?ko:K19761	Q9M8T3	348	2.6e-39	Putative gamma-glutamylcyclotransferase At3g02910 OS=Arabidopsis thaliana OX=3702 GN=At3g02910 PE=2 SV=2	--	--	--	--	--	--	--	--	KOG4450	Uncharacterized conserved protein
Cluster-13543.11738	non local hub	R4	Non-hub kinless nodes	13	5	0.473631	DATE	0.852071	-1.16922	3	1.06655	0	1.20813	0.000113475	0.0445894		1461	1.85e-200	P-loop nucleoside triphosphate hydrolase superfamily protein [Medicago truncatula]	AC144726.6	AC144726	1148	0	Medicago truncatula chromosome 8 clone mth2-7k13, complete sequence	--	--	--	--	P52839	908	4.08e-118	Cytosolic sulfotransferase 12 OS=Arabidopsis thaliana OX=3702 GN=SOT12 PE=1 SV=2	PF00685	Sulfotransferase domain	--	--	GO:0008146	sulfotransferase activity	--	--	--	--
Cluster-13543.11927	non local hub	R2	Peripheral nodes	72	57	0.650794	PARTY	0.373264	-0.538662	1	3.41785	0	2.58469	5.29966e-05	0.0325414		1661	5.29e-224	broad specificity amino-acid racemase RacX [Medicago truncatula]||AES91480.2 aspartate racemase [Medicago truncatula]||RHN63915.1 putative aspartate racemase [Medicago truncatula]	AC157983.16	AC157983	1390	0	Medicago truncatula chromosome 8 clone mth2-130n5, complete sequence	--	--	--	--	--	--	--	--	PF01177	Asp/Glu/Hydantoin racemase	GO:0006807	nitrogen compound metabolic process	GO:0036361	racemase activity, acting on amino acids and derivatives	--	--	--	--
Cluster-13543.12171	non local hub	R4	Non-hub kinless nodes	37	13	-0.204952	FIGHT CLUB	0.876552	-1.78173	2	1.68806	0	-2.31178	2.54235e-05	0.029297	Switch	501	2.32e-54	uncharacterized protein LOC11427792 [Medicago truncatula]||AES72197.1 plant/T5J17-70 protein, putative [Medicago truncatula]||RHN69371.1 hypothetical protein MtrunA17_Chr3g0123961 [Medicago truncatula]	CT967306.8	CT967306	1954	0	M.truncatula DNA sequence from clone MTH2-56D24 on chromosome 3, complete sequence	--	--	--	--	--	--	--	--	--	--	--	--	--	--	--	--	--	--
Cluster-13543.12692	non local hub	R2	Peripheral nodes	25	19	0.521727	PARTY	0.4224	-1.45426	2	3.38247	5.55556	-3.56418	0.000140111	0.0477611		731	1.45e-94	protein SOB FIVE-LIKE 5 [Medicago truncatula]||RHN70384.1 hypothetical protein MtrunA17_Chr3g0134941 [Medicago truncatula]	XM_013606342.3	XM_013606342	829	0	PREDICTED: Medicago truncatula protein SOB FIVE-LIKE 5 (LOC25489977), mRNA	--	--	--	--	--	--	--	--	PF00250	Forkhead domain	GO:0006355	regulation of DNA-templated transcription	GO:0003700//GO:0043565	DNA-binding transcription factor activity//sequence-specific DNA binding	GO:0005667	transcription regulator complex	--	--
Cluster-13543.13033	non local hub	R2	Peripheral nodes	45	31	0.485366	DATE	0.525432	-2.32419	1	3.16993	38.8889	2.57726	3.50245e-05	0.0305523		--	--	--	JN800725.1	JN800725	121	1.23447e-54	Medicago truncatula clone BAC mtb1-34m03 delta-1-pyrroline-5-carboxylate synthetase (P5CS3) gene, complete cds, alternatively spliced	--	--	--	--	--	--	--	--	--	--	--	--	--	--	--	--	--	--
Cluster-13543.13071	non local hub	R2	Peripheral nodes	61	46	0.707717	PARTY	0.431336	-1.29408	1	5.01605	0	4.15516	0.000131674	0.0469201		2662	0	Peptidase S26A, signal peptidase I; AAA ATPase; Peptidase M, neutral zinc metallopeptidases, zinc-binding site; Peptidase M41, FtsH extracellular [Medicago truncatula]	XM_003621186.3	XM_003621186	1366	0	PREDICTED: Medicago truncatula ATP-dependent zinc metalloprotease FTSH 6, chloroplastic (LOC11414171), mRNA	K03798	ftsH, hflB	cell division protease FtsH	http://www.genome.jp/dbget-bin/www_bget?ko:K03798	Q1PDW5	2072	9.59e-284	ATP-dependent zinc metalloprotease FTSH 6, chloroplastic OS=Arabidopsis thaliana OX=3702 GN=FTSH6 PE=2 SV=1	PF06414//PF01434//PF00005//PF07724//PF06480//PF02367//PF00158//PF01078//PF05496//PF06068//PF07728//PF00004//PF01695	Zeta toxin//Peptidase family M41//ABC transporter//AAA domain (Cdc48 subfamily)//FtsH Extracellular//Threonylcarbamoyl adenosine biosynthesis protein TsaE//Sigma-54 interaction domain//Magnesium chelatase, subunit ChlI//Holliday junction DNA helicase RuvB P-loop domain//TIP49 P-loop domain//AAA domain (dynein-related subfamily)//ATPase family associated with various cellular activities (AAA)//Ist…	GO:0002949//GO:0006310//GO:0006508//GO:0006510//GO:0006355//GO:0006281	tRNA threonylcarbamoyladenosine modification//DNA recombination//proteolysis//obsolete ATP-dependent proteolysis//regulation of DNA-templated transcription//DNA repair	GO:0004176//GO:0016887//GO:0008270//GO:0008134//GO:0004222//GO:0009378//GO:0005524//GO:0016301	ATP-dependent peptidase activity//ATP hydrolysis activity//zinc ion binding//transcription factor binding//metalloendopeptidase activity//four-way junction helicase activity//ATP binding//kinase activity	GO:0009379//GO:0005667//GO:0005657	Holliday junction helicase complex//transcription regulator complex//replication fork	KOG0731	AAA+-type ATPase containing the peptidase M41 domain
Cluster-13543.14128	non local hub	R2	Peripheral nodes	23	19	0.570583	PARTY	0.31758	-1.45426	2	1.81124	0	-1.55336	0.000115448	0.0449142		1398	1.61e-192	methylesterase 17 isoform X1 [Medicago truncatula]||XP_039687632.1 methylesterase 17 isoform X1 [Medicago truncatula]||KEH35519.1 methylesterase [Medicago truncatula]||RHN69789.1 putative carboxylesterase [Medicago truncatula]	XM_039831698.1	XM_039831698	826	0	PREDICTED: Medicago truncatula methylesterase 17 (LOC25489809), transcript variant X2, mRNA	--	--	--	--	Q9SG92	882	5.77e-116	Methylesterase 17 OS=Arabidopsis thaliana OX=3702 GN=MES17 PE=1 SV=1	PF06821//PF10230//PF00326//PF07819//PF03283	Serine hydrolase//Lipid-droplet associated hydrolase//Prolyl oligopeptidase family//PGAP1-like protein//Pectinacetylesterase	GO:0006508//GO:0016042//GO:0019915	proteolysis//lipid catabolic process//lipid storage	GO:0016787//GO:0016298//GO:0016788//GO:0008236	hydrolase activity//lipase activity//hydrolase activity, acting on ester bonds//serine-type peptidase activity	GO:0005811	lipid droplet	--	--
Cluster-13543.14579	non local hub	R2	Peripheral nodes	59	41	0.490948	DATE	0.517093	-1.63745	1	1.38512	0	1.31088	4.39389e-05	0.0307411		1454	1.67e-198	TPR-like protein [Medicago truncatula]	XR_003012530.2	XR_003012530	696	0	PREDICTED: Medicago truncatula tetratricopeptide repeat protein 38 (LOC11411408), transcript variant X4, misc_RNA	--	--	--	--	A3KPN8	195	1.07e-14	Tetratricopeptide repeat protein 38 OS=Danio rerio OX=7955 GN=ttc38 PE=3 SV=1	--	--	--	--	--	--	--	--	--	--
Cluster-13543.14765	non local hub	R2	Peripheral nodes	70	54	0.590693	PARTY	0.404898	-0.744684	1	3.36923	0	2.6803	3.90843e-05	0.0305523		1361	1.2e-182	uncharacterized protein LOC11420081 [Medicago truncatula]||AES75021.1 hypothetical protein MTR_6g023190 [Medicago truncatula]||RHN50585.1 hypothetical protein MtrunA17_Chr6g0459051 [Medicago truncatula]	AC185524.1	AC185524	1413	0	Medicago truncatula chromosome 6 clone mth2-62g23, complete sequence	--	--	--	--	--	--	--	--	PF00989	PAS fold	GO:0006355	regulation of DNA-templated transcription	--	--	--	--	--	--
Cluster-13543.15044	non local hub	R4	Non-hub kinless nodes	33	5	0.810102	PARTY	0.977043	-1.16922	3	1.27728	0	1.19201	5.25379e-05	0.0325414		827	2.37e-110	ERF014 [Medicago falcata]	OX326967.1	OX326967	591	0	Medicago arabica genome assembly, chromosome: 4	K09286	EREBP	EREBP-like factor	http://www.genome.jp/dbget-bin/www_bget?ko:K09286	Q8LC30	385	4.43e-45	Ethylene-responsive transcription factor RAP2-1 OS=Arabidopsis thaliana OX=3702 GN=RAP2-1 PE=2 SV=1	PF00847	AP2 domain	GO:0006355	regulation of DNA-templated transcription	GO:0003700	DNA-binding transcription factor activity	GO:0005667	transcription regulator complex	--	--
Cluster-13543.15977	non local hub	R2	Peripheral nodes	63	55	0.750676	PARTY	0.237843	-0.67601	1	1.36599	0	1.54677	7.0382e-05	0.0367672		845	1.43e-111	dehydration-response DNA binding protein [Medicago falcata]	OX326965.1	OX326965	835	0	Medicago arabica genome assembly, chromosome: 2	K09286	EREBP	EREBP-like factor	http://www.genome.jp/dbget-bin/www_bget?ko:K09286	Q8LC30	361	1.41e-40	Ethylene-responsive transcription factor RAP2-1 OS=Arabidopsis thaliana OX=3702 GN=RAP2-1 PE=2 SV=1	PF00847	AP2 domain	GO:0006355	regulation of DNA-templated transcription	GO:0003700	DNA-binding transcription factor activity	GO:0005667	transcription regulator complex	--	--
Cluster-13543.17734	non local hub	R2	Peripheral nodes	51	38	0.705791	PARTY	0.444829	-1.84347	1	2.76758	0	2.41313	0.000109101	0.0431666		1795	1.48e-245	probable inositol transporter 2 [Medicago truncatula]||AES65790.1 inositol transporter 4 [Medicago truncatula]||RHN73911.1 putative major facilitator, sugar transporter, major facilitator superfamily [Medicago truncatula]	XM_003595491.4	XM_003595491	1158	0	PREDICTED: Medicago truncatula probable inositol transporter 2 (LOC11417689), mRNA	K08150	SLC2A13, ITR	MFS transporter, SP family, solute carrier family 2 (myo-inositol transporter), member 13	http://www.genome.jp/dbget-bin/www_bget?ko:K08150	Q9C757	1247	3.32e-164	Probable inositol transporter 2 OS=Arabidopsis thaliana OX=3702 GN=INT2 PE=1 SV=1	PF13181//PF00083//PF07690	Tetratricopeptide repeat//Sugar (and other) transporter//Major Facilitator Superfamily	GO:0055085	transmembrane transport	GO:0005515//GO:0022857	protein binding//transmembrane transporter activity	--	--	KOG0254	Predicted transporter (major facilitator superfamily)
Cluster-13543.17831	non local hub	R4	Non-hub kinless nodes	23	3	0.796736	PARTY	0.982987	-1.3515	3	1	0	1.0135	0.000171519	0.048473		4599	0	probable ATP-dependent DNA helicase RecQ [Medicago truncatula]||KEH34543.1 ATP-dependent DNA helicase RecQ [Medicago truncatula]||RHN67990.1 putative DNA helicase [Medicago truncatula]	XM_013605055.3	XM_013605055	2769	0	PREDICTED: Medicago truncatula probable ATP-dependent DNA helicase RecQ (LOC25489175), mRNA	K03654	recQ	ATP-dependent DNA helicase RecQ	http://www.genome.jp/dbget-bin/www_bget?ko:K03654	P71359	962	2.47e-116	ATP-dependent DNA helicase RecQ OS=Haemophilus influenzae (strain ATCC 51907 / DSM 11121 / KW20 / Rd) OX=71421 GN=recQ PE=3 SV=1	PF00570//PF00270//PF09382//PF04851	HRDC domain//DEAD/DEAH box helicase//RQC domain//Type III restriction enzyme, res subunit	GO:0006260//GO:0006281	DNA replication//DNA repair	GO:0043138//GO:0016787//GO:0003677//GO:0005524//GO:0003676	3'-5' DNA helicase activity//hydrolase activity//DNA binding//ATP binding//nucleic acid binding	GO:0005657	replication fork	KOG0351	ATP-dependent DNA helicase
Cluster-13543.18578	non local hub	R2	Peripheral nodes	87	62	0.553736	PARTY	0.492139	-0.195292	1	2.46713	0	2.35372	1.70695e-05	0.026467		1002	1.46e-128	methionine gamma-lyase [Medicago truncatula]||KEH42908.1 cystathionine beta-lyase/cystathionine gamma-synthase [Medicago truncatula]||RHN80510.1 putative methionine gamma-lyase [Medicago truncatula]	XM_013613417.3	XM_013613417	693	0	PREDICTED: Medicago truncatula methionine gamma-lyase (LOC25484569), mRNA	K01761	E4.4.1.11	methionine-gamma-lyase	http://www.genome.jp/dbget-bin/www_bget?ko:K01761	Q9SGU9	724	1.23e-88	Methionine gamma-lyase OS=Arabidopsis thaliana OX=3702 GN=MGL PE=1 SV=1	PF01053//PF01125	Cys/Met metabolism PLP-dependent enzyme//G10 protein	GO:0019346	transsulfuration	GO:0030170	pyridoxal phosphate binding	GO:0005634	nucleus	KOG0053	Cystathionine beta-lyases/cystathionine gamma-synthases
Cluster-13543.18767	non local hub	R2	Peripheral nodes	37	26	0.547994	PARTY	0.506209	-2.66756	1	2.42281	0	2.32597	0.000151169	0.0479146		568	7.6e-70	early light inducible protein [Medicago falcata]	OX326965.1	OX326965	350	0	Medicago arabica genome assembly, chromosome: 2	--	--	--	--	P11432	519	4.69e-64	Early light-induced protein, chloroplastic OS=Pisum sativum OX=3888 PE=2 SV=1	--	--	--	--	--	--	--	--	--	--
Cluster-13543.18852	non local hub	R3	Non-hub connectors	48	29	0.441437	DATE	0.634983	-2.46153	1	1.15466	0	1.09585	7.66354e-06	0.0184077		1304	4.54e-166	homogentisate phytylprenyltransferase [Medicago sativa]	AC125475.11	AC125475	1324	0	Medicago truncatula chromosome 8 clone mth2-5j2, complete sequence	K09833	HPT, HGGT, ubiA	homogentisate phytyltransferase / homogentisate geranylgeranyltransferase	http://www.genome.jp/dbget-bin/www_bget?ko:K09833	B9A1Q4	604	1.46e-67	Glycinol 4-dimethylallyltransferase OS=Glycine max OX=3847 GN=G4DT PE=1 SV=1	PF06645//PF01040	Microsomal signal peptidase 12 kDa subunit (SPC12)//UbiA prenyltransferase family	GO:0006465	signal peptide processing	GO:0016765	transferase activity, transferring alkyl or aryl (other than methyl) groups	GO:0005787	signal peptidase complex	--	--
Cluster-13543.18919	non local hub	R3	Non-hub connectors	34	18	0.1201	DATE	0.719723	-1.50883	2	2.53703	0	-2.67572	7.983e-05	0.0375397		1117	1.32e-138	protein NDL2 [Medicago truncatula]||AES61260.1 pollen-specific SF21-like protein [Medicago truncatula]||RHN80678.1 putative alpha/Beta hydrolase [Medicago truncatula]	XM_003590961.4	XM_003590961	535	0	PREDICTED: Medicago truncatula protein NDL2 (LOC11405914), mRNA	K18266	NDRG1	protein NDRG1	http://www.genome.jp/dbget-bin/www_bget?ko:K18266	Q9ASU8	611	3.22e-69	Protein NDL2 OS=Arabidopsis thaliana OX=3702 GN=NDL2 PE=1 SV=1	PF03320	Bacterial fructose-1,6-bisphosphatase, glpX-encoded	GO:0006071//GO:0006000//GO:0006094//GO:0015976//GO:0006096//GO:0006013//GO:0006098	glycerol metabolic process//fructose metabolic process//gluconeogenesis//carbon utilization//glycolytic process//mannose metabolic process//pentose-phosphate shunt	GO:0042132	fructose 1,6-bisphosphate 1-phosphatase activity	--	--	KOG2931	Differentiation-related gene 1 protein (NDR1 protein), related proteins
Cluster-13543.19136	non local hub	R4	Non-hub kinless nodes	74	17	-0.470933	FIGHT CLUB	0.947224	-1.56341	2	2.58496	0	-3.09868	2.02251e-05	0.0276265	Switch	478	2.87e-59	transcription factor RADIALIS [Medicago truncatula]||AES68669.1 transcription factor radialis-like protein [Medicago truncatula]||RHN65600.1 putative transcription factor MYB/SANT family [Medicago truncatula]	XM_003598370.3	XM_003598370	586	0	PREDICTED: Medicago truncatula transcription factor RADIALIS (LOC11418436), mRNA	--	--	--	--	Q58FS3	305	1.26e-34	Transcription factor RADIALIS OS=Antirrhinum majus OX=4151 GN=RAD PE=1 SV=1	--	--	--	--	--	--	--	--	--	--
Cluster-13543.19201	non local hub	R2	Peripheral nodes	89	55	0.451715	DATE	0.618104	-0.67601	1	3.9752	0	3.76457	2.83807e-07	0.008141		1035	5.06e-134	zinc metallopeptidase egy3 [Pisum sativum]	AC149579.11	AC149579	804	0	Medicago truncatula clone mth2-99d8, complete sequence	K25380	EGY	zinc metalloprotease EGY, chloroplastic	http://www.genome.jp/dbget-bin/www_bget?ko:K25380	Q9LMU1	866	2.66e-110	Probable zinc metallopeptidase EGY3, chloroplastic OS=Arabidopsis thaliana OX=3702 GN=EGY3 PE=1 SV=1	PF02163	Peptidase family M50	GO:0006508	proteolysis	GO:0004222	metalloendopeptidase activity	--	--	--	--
Cluster-13543.19785	non local hub	R3	Non-hub connectors	16	8	0.321844	DATE	0.75	-0.895812	3	1.13955	0	1.22241	0.000103897	0.0426414		1444	6.84e-201	polysaccharide biosynthesis protein [Medicago truncatula]||RHN63353.1 putative glucuronoxylan 4-O-methyltransferase [Medicago truncatula]	OX326968.1	OX326968	803	0	Medicago arabica genome assembly, chromosome: 5	--	--	--	--	Q9T0F7	365	1.37e-39	Glucuronoxylan 4-O-methyltransferase 2 OS=Arabidopsis thaliana OX=3702 GN=GXM2 PE=1 SV=1	--	--	--	--	--	--	--	--	--	--
Cluster-13543.19803	non local hub	R4	Non-hub kinless nodes	44	13	-0.347936	FIGHT CLUB	0.912707	-1.78173	2	1.3505	0	-1.55707	0.000104801	0.0426414	Switch	899	7.21e-120	uncharacterized N-acetyltransferase p20 [Medicago truncatula]||AES93695.1 acetyltransferase (GNAT) domain protein [Medicago truncatula]||RHN53322.1 putative ribosomal-protein-alanine N-acetyltransferase [Medicago truncatula]	AC146852.15	AC146852	716	0	Medicago truncatula clone mth2-58k21, complete sequence	--	--	--	--	P05332	194	2.34e-16	Uncharacterized N-acetyltransferase p20 OS=Bacillus licheniformis OX=1402 GN=p20 PE=4 SV=1	PF00583//PF13302	Acetyltransferase (GNAT) family//Acetyltransferase (GNAT) domain	GO:0042967	obsolete acyl-carrier-protein biosynthetic process	GO:0008080	N-acetyltransferase activity	--	--	--	--
Cluster-13543.19870	non local hub	R4	Non-hub kinless nodes	80	15	-0.479941	FIGHT CLUB	0.964844	-1.67257	2	3.16993	5.55556	-3.36542	1.65822e-05	0.0264255	Switch	448	1.15e-55	protein RADIALIS-like 4 [Medicago truncatula]||KEH36157.1 MYB family transcription factor [Medicago truncatula]||RHN71006.1 putative transcription factor MYB/SANT family [Medicago truncatula]	XM_013606668.3	XM_013606668	370	0	PREDICTED: Medicago truncatula protein RADIALIS-like 4 (LOC25490191), mRNA	--	--	--	--	Q9SIJ5	272	2.27e-30	Protein RADIALIS-like 2 OS=Arabidopsis thaliana OX=3702 GN=RL2 PE=2 SV=1	PF08114	ATPase proteolipid family	GO:0050790	regulation of catalytic activity	GO:0030234	enzyme regulator activity	--	--	--	--
Cluster-13543.20235	non local hub	R4	Non-hub kinless nodes	35	14	-0.0654208	FIGHT CLUB	0.84	-1.72715	2	6.33092	22.2222	-5.20912	5.5251e-05	0.0328983	Switch	358	1.47e-36	cell number regulator 9 [Medicago truncatula]||KEH27065.1 PLAC8 family protein [Medicago truncatula]||RHN52840.1 putative PLAC8 motif-containing protein [Medicago truncatula]	OX326966.1	OX326966	375	0	Medicago arabica genome assembly, chromosome: 3	--	--	--	--	Q9SX26	200	1.05e-16	Protein PLANT CADMIUM RESISTANCE 12 OS=Arabidopsis thaliana OX=3702 GN=PCR12 PE=2 SV=2	--	--	--	--	--	--	--	--	--	--
Cluster-13543.23714	non local hub	R2	Peripheral nodes	38	32	0.778907	PARTY	0.290859	-2.25551	1	3.27076	0	2.86228	0.000140204	0.0477611		572	5.35e-67	expansin-like B1 [Medicago truncatula]||AES94346.2 expansin-B1-like protein [Medicago truncatula]||AFK34658.1 unknown [Medicago truncatula]||RHN53803.1 putative expansin/Lol pI [Medicago truncatula]	AC146572.11	AC146572	956	0	Medicago truncatula clone mth2-104c10, complete sequence	--	--	--	--	O23547	378	2.18e-40	Expansin-like B1 OS=Arabidopsis thaliana OX=3702 GN=EXLB1 PE=2 SV=2	--	--	--	--	--	--	--	--	--	--
Cluster-13543.23972	non local hub	R4	Non-hub kinless nodes	10	2	0.33648	DATE	0.96	-1.44263	3	1.64492	0	1.57556	6.52061e-05	0.0358213		191	3.86e-14	hypothetical protein L195_g028046, partial [Trifolium pratense]	OX326968.1	OX326968	1074	0	Medicago arabica genome assembly, chromosome: 5	K09833	HPT, HGGT, ubiA	homogentisate phytyltransferase / homogentisate geranylgeranyltransferase	http://www.genome.jp/dbget-bin/www_bget?ko:K09833	B7FA90	130	1.51e-06	Probable homogentisate phytyltransferase 1, chloroplastic OS=Oryza sativa subsp. japonica OX=39947 GN=HPT1 PE=2 SV=1	--	--	--	--	--	--	--	--	--	--
Cluster-13543.24468	non local hub	R2	Peripheral nodes	68	55	0.736163	PARTY	0.345804	-0.67601	1	1.02832	0	1.06752	4.37682e-05	0.0307411		1413	1.95e-189	lysine ketoglutarate reductase trans-splicing-like protein [Medicago truncatula]	XM_024777319.2	XM_024777319	790	0	PREDICTED: Medicago truncatula uncharacterized LOC11430366 (LOC11430366), transcript variant X2, mRNA	--	--	--	--	--	--	--	--	PF01062	Bestrophin, RFP-TM, chloride channel	GO:0006820	monoatomic anion transport	GO:0005254	chloride channel activity	--	--	--	--
Cluster-13543.24603	non local hub	R4	Non-hub kinless nodes	11	1	0.707871	PARTY	0.991736	-1.53377	3	1.13031	0	1.04212	0.000153511	0.0479958		1326	5.05e-184	BURP domain protein RD22 [Medicago truncatula]||AES58803.1 dehydration-responsive protein RD22 [Medicago truncatula]	XM_003588504.3	XM_003588504	699	0	PREDICTED: Medicago truncatula BURP domain protein RD22 (LOC11432818), mRNA	--	--	--	--	Q08298	640	1.59e-80	BURP domain protein RD22 OS=Arabidopsis thaliana OX=3702 GN=RD22 PE=2 SV=1	--	--	--	--	--	--	--	--	--	--
Cluster-13543.24964	non local hub	R2	Peripheral nodes	75	50	0.588908	PARTY	0.555556	-1.01938	1	1.17358	0	1.05216	8.94867e-08	0.00513385		1546	9.57e-205	3-oxoacyl-[acyl-carrier-protein] synthase II, chloroplastic [Medicago truncatula]||AES92165.1 3-oxoacyl-(acyl carrier) synthase II [Medicago truncatula]||RHN64539.1 putative beta-ketoacyl-[acyl-carrier-protein] synthase II [Medicago truncatula]	XM_003609920.4	XM_003609920	977	0	PREDICTED: Medicago truncatula 3-oxoacyl-[acyl-carrier-protein] synthase II, chloroplastic (LOC11446734), mRNA	K09458	fabF, OXSM, CEM1	3-oxoacyl-	http://www.genome.jp/dbget-bin/www_bget?ko:K09458	Q9C9P4	1068	4.46e-134	3-oxoacyl-[acyl-carrier-protein] synthase II, chloroplastic OS=Arabidopsis thaliana OX=3702 GN=KAS2 PE=1 SV=1	PF00108	Thiolase, N-terminal domain	--	--	GO:0016747	acyltransferase activity, transferring groups other than amino-acyl groups	--	--	KOG1394	3-oxoacyl-(acyl-carrier-protein) synthase (I and II)
Cluster-13543.25775	non local hub	R4	Non-hub kinless nodes	36	5	0.706694	PARTY	0.98071	-1.16922	3	1.82115	0	2.00817	3.61127e-05	0.0305523		1254	3.03e-167	WAT1-related protein At1g44800 [Medicago truncatula]||AFK47115.1 unknown [Medicago truncatula]||KEH40539.1 nodulin MtN21/EamA-like transporter family protein [Medicago truncatula]||RHN77942.1 putative EamA domain-containing protein [Medicago truncatula]	OX326965.1	OX326965	697	0	Medicago arabica genome assembly, chromosome: 2	--	--	--	--	Q9LPF1	732	1.91e-90	WAT1-related protein At1g44800 OS=Arabidopsis thaliana OX=3702 GN=At1g44800 PE=1 SV=1	PF00892	EamA-like transporter family	--	--	--	--	GO:0016020	membrane	--	--
Cluster-13543.26077	non local hub	R2	Peripheral nodes	3	2	0.848101	no hub	0.555556	-1.44263	3	2.32193	11.1111	2.25013	5.60693e-05	0.0328983		--	--	--	XM_039830295.1	XM_039830295	179	4.51015e-87	PREDICTED: Medicago truncatula serine carboxypeptidase-like 12 (LOC11440819), transcript variant X2, mRNA	--	--	--	--	--	--	--	--	--	--	--	--	--	--	--	--	--	--
Cluster-13543.26322	non local hub	R4	Non-hub kinless nodes	24	5	0.78796	PARTY	0.956597	-1.16922	3	1.26864	0	1.10198	7.36165e-05	0.0368777		535	1.63e-62	transmembrane protein, putative [Medicago truncatula]||RHN46449.1 hypothetical protein MtrunA17_Chr7g0242321 [Medicago truncatula]	OX326967.1	OX326967	516	0	Medicago arabica genome assembly, chromosome: 4	--	--	--	--	--	--	--	--	--	--	--	--	--	--	--	--	--	--
Cluster-13543.26561	non local hub	R4	Non-hub kinless nodes	16	4	0.553286	PARTY	0.9375	-1.26036	3	2.15056	0	2.41165	0.000161848	0.0481301		--	--	--	--	--	--	--	--	--	--	--	--	--	--	--	--	--	--	--	--	--	--	--	--	--	--
Cluster-13543.26697	non local hub	R3	Non-hub connectors	30	16	0.120656	DATE	0.715556	-1.61799	2	1.3412	0	-1.29479	0.000182475	0.0496815		649	3.25e-80	caffeic acid O-methyltransferase [Medicago truncatula]	XM_013590646.3	XM_013590646	391	0	PREDICTED: Medicago truncatula caffeic acid 3-O-methyltransferase (LOC25501428), mRNA	K13066	COMT	caffeic acid 3-O-methyltransferase / acetylserotonin O-methyltransferase	http://www.genome.jp/dbget-bin/www_bget?ko:K13066	Q7X6Y7	332	1.52e-32	PHD finger protein MALE MEIOCYTE DEATH 1 OS=Arabidopsis thaliana OX=3702 GN=MMD1 PE=1 SV=1	PF08100//PF04117	Dimerisation domain//Mpv17 / PMP22 family	--	--	GO:0046983	protein dimerization activity	--	--	--	--
Cluster-13543.27141	non local hub	R4	Non-hub kinless nodes	32	6	0.643822	PARTY	0.964844	-1.07809	3	0.935149	0	1.08604	7.40645e-07	0.0115618		1857	8.71e-259	putative oxidoreductase TDA3 [Medicago truncatula]||KEH31490.1 FAD-dependent oxidoreductase [Medicago truncatula]||RHN62987.1 putative D-amino-acid oxidase [Medicago truncatula]	XM_013602005.3	XM_013602005	1061	0	PREDICTED: Medicago truncatula putative oxidoreductase TDA3 (LOC25493497), mRNA	--	--	--	--	Q10058	410	1.63e-43	Putative oxidoreductase C1F5.03c OS=Schizosaccharomyces pombe (strain 972 / ATCC 24843) OX=284812 GN=SPAC1F5.03c PE=3 SV=1	PF01266//PF02254//PF02737//PF04820//PF07992//PF01494//PF03721	FAD dependent oxidoreductase//TrkA-N domain//3-hydroxyacyl-CoA dehydrogenase, NAD binding domain//Tryptophan halogenase//Pyridine nucleotide-disulphide oxidoreductase//FAD binding domain//UDP-glucose/GDP-mannose dehydrogenase family, NAD binding domain	GO:0006813//GO:0006631	potassium ion transport//fatty acid metabolic process	GO:0016491//GO:0004497//GO:0051287//GO:0071949//GO:0016616//GO:0070403	oxidoreductase activity//monooxygenase activity//NAD binding//FAD binding//oxidoreductase activity, acting on the CH-OH group of donors, NAD or NADP as acceptor//NAD+ binding	--	--	KOG2852	Possible oxidoreductase
Cluster-13543.27309	non local hub	R3	Non-hub connectors	44	24	0.087122	DATE	0.702479	-1.18136	2	3.83474	11.1111	-3.9635	4.27998e-05	0.0307411		--	--	--	OX326966.1	OX326966	168	1.30747e-80	Medicago arabica genome assembly, chromosome: 3	--	--	--	--	--	--	--	--	--	--	--	--	--	--	--	--	--	--
Cluster-13543.27311	non local hub	R4	Non-hub kinless nodes	77	27	-0.228667	FIGHT CLUB	0.877045	-1.01763	2	2.71305	0	-3.18884	7.01928e-05	0.0367672	Switch	526	1.13e-57	uncharacterized protein LOC25495609 [Medicago truncatula]||KEH25329.1 LuxR family transcriptional regulator, putative [Medicago truncatula]||RHN50413.1 hypothetical protein MtrunA17_Chr6g0457141 [Medicago truncatula]	XM_013595835.3	XM_013595835	479	0	PREDICTED: Medicago truncatula uncharacterized LOC25495609 (LOC25495609), mRNA	--	--	--	--	--	--	--	--	--	--	--	--	--	--	--	--	--	--
Cluster-13543.27312	non local hub	R4	Non-hub kinless nodes	11	0	0.533646	PARTY	1	-1.62491	3	4.16993	27.7778	-3.01117	0.000170917	0.048473		191	1.5e-17	transmembrane protein, putative [Medicago truncatula]	AC136505.41	AC136505	128	9.67453e-59	Medicago truncatula clone mth2-24f15, complete sequence	--	--	--	--	--	--	--	--	--	--	--	--	--	--	--	--	--	--
Cluster-13543.27573	non local hub	R3	Non-hub connectors	36	18	0.0473797	DATE	0.75	-1.50883	2	1.54279	0	-1.78965	9.8526e-05	0.0418177		4310	0	disease resistance protein RPM1 [Medicago truncatula]||AES95645.1 disease resistance protein (CC-NBS-LRR class) family protein [Medicago truncatula]||RHN54726.1 putative P-loop containing nucleoside triphosphate hydrolase, leucine-rich repeat domain, L [Medicago truncatula]	XM_003612639.4	XM_003612639	2676	0	PREDICTED: Medicago truncatula disease resistance protein RPM1 (LOC11411110), mRNA	K13457	RPM1, RPS3	disease resistance protein RPM1	http://www.genome.jp/dbget-bin/www_bget?ko:K13457	Q39214	963	4.84e-113	Disease resistance protein RPM1 OS=Arabidopsis thaliana OX=3702 GN=RPM1 PE=1 SV=1	PF13855//PF01637//PF00931	Leucine rich repeat//ATPase domain predominantly from Archaea//NB-ARC domain	--	--	GO:0005515//GO:0043531//GO:0005524	protein binding//ADP binding//ATP binding	--	--	--	--
Cluster-13543.27724	non local hub	R2	Peripheral nodes	72	50	0.521347	PARTY	0.517747	-1.01938	1	1.10795	0	1.14744	8.95405e-06	0.0203873		1560	1.83e-212	tocopherol O-methyltransferase, chloroplastic [Medicago truncatula]||ACJ84366.1 unknown [Medicago truncatula]||KEH39887.1 gamma-tocopherol methyltransferase [Medicago truncatula]||RHN77051.1 putative tocopherol O-methyltransferase [Medicago truncatula]	XM_024775301.1	XM_024775301	1068	0	PREDICTED: Medicago truncatula tocopherol O-methyltransferase, chloroplastic (LOC25481971), mRNA	K05928	E2.1.1.95	tocopherol O-methyltransferase	http://www.genome.jp/dbget-bin/www_bget?ko:K05928	Q6ZIK0	1162	1.05e-153	Probable tocopherol O-methyltransferase, chloroplastic OS=Oryza sativa subsp. japonica OX=39947 GN=VTE4 PE=2 SV=1	PF01209//PF05175//PF01728//PF08241	ubiE/COQ5 methyltransferase family//Methyltransferase small domain//FtsJ-like methyltransferase//Methyltransferase domain	GO:0032259	methylation	GO:0008168	methyltransferase activity	--	--	KOG1269	SAM-dependent methyltransferases
Cluster-13543.28192	non local hub	R2	Peripheral nodes	91	61	0.503992	PARTY	0.550658	-0.263966	1	1.49022	0	1.44439	6.96966e-06	0.018175		512	2.98e-54	alpha-galactosidase 3 [Medicago truncatula]||KEH35559.1 alpha-galactosidase-like protein [Medicago truncatula]||RHN69816.1 putative alpha-galactosidase [Medicago truncatula]	OX326967.1	OX326967	585	0	Medicago arabica genome assembly, chromosome: 4	K07407	E3.2.1.22B, galA, rafA	alpha-galactosidase	http://www.genome.jp/dbget-bin/www_bget?ko:K07407	Q8VXZ7	395	6.41e-40	Alpha-galactosidase 3 OS=Arabidopsis thaliana OX=3702 GN=AGAL3 PE=1 SV=1	PF16499//PF08513	Alpha galactosidase A//LisH	GO:0005975	carbohydrate metabolic process	GO:0005515//GO:0004553	protein binding//hydrolase activity, hydrolyzing O-glycosyl compounds	--	--	KOG2366	Alpha-D-galactosidase (melibiase)
Cluster-13543.28315	non local hub	R2	Peripheral nodes	73	54	0.579493	PARTY	0.452805	-0.744684	1	1.49792	0	1.41605	1.20612e-06	0.0115618		3044	0	chaperone protein ClpB3, chloroplastic isoform X1 [Medicago truncatula]||AES77608.2 casein lytic proteinase B3 [Medicago truncatula]||RHN44346.1 putative ClpA/B family, P-loop containing nucleoside triphosphate hydrolase [Medicago truncatula]	XM_013592107.3	XM_013592107	1903	0	PREDICTED: Medicago truncatula chaperone protein ClpB3, chloroplastic (LOC11429184), transcript variant X2, mRNA	K03695	clpB	ATP-dependent Clp protease ATP-binding subunit ClpB	http://www.genome.jp/dbget-bin/www_bget?ko:K03695	Q9LF37	2750	0	Chaperone protein ClpB3, chloroplastic OS=Arabidopsis thaliana OX=3702 GN=CLPB3 PE=1 SV=1	PF00910//PF03193//PF06414//PF06009//PF00005//PF04851//PF06309//PF07724//PF00158//PF07726//PF05496//PF01078//PF16326//PF07728//PF00004	RNA helicase//RsgA GTPase//Zeta toxin//Laminin Domain II//ABC transporter//Type III restriction enzyme, res subunit//Torsin//AAA domain (Cdc48 subfamily)//Sigma-54 interaction domain//ATPase family associated with various cellular activities (AAA)//Holliday junction DNA helicase RuvB P-loop domain//Magnesium chelatase, subunit ChlI//ABC transporter C-terminal domain//AAA domain (dynein-related su…	GO:0006310//GO:0006355//GO:0006281//GO:0007155	DNA recombination//regulation of DNA-templated transcription//DNA repair//cell adhesion	GO:0003723//GO:0005525//GO:0008134//GO:0003924//GO:0016887//GO:0016787//GO:0003677//GO:0016301//GO:0009378//GO:0003724//GO:0005524	RNA binding//GTP binding//transcription factor binding//GTPase activity//ATP hydrolysis activity//hydrolase activity//DNA binding//kinase activity//four-way junction helicase activity//RNA helicase activity//ATP binding	GO:0009379//GO:0005667//GO:0005657	Holliday junction helicase complex//transcription regulator complex//replication fork	KOG1051	Chaperone HSP104 and related ATP-dependent Clp proteases
Cluster-13543.28622	non local hub	R4	Non-hub kinless nodes	25	7	0.170501	DATE	0.9216	-0.986949	3	1.16993	0	1.31099	0.000139314	0.0477611		--	--	--	OX326971.1	OX326971	530	0	Medicago arabica genome assembly, chromosome: 8	--	--	--	--	--	--	--	--	--	--	--	--	--	--	--	--	--	--
Cluster-13543.29708	non local hub	R3	Non-hub connectors	40	22	0.230847	DATE	0.6975	-1.29052	2	3.07039	11.1111	-3.20602	0.000127259	0.0467644		1015	4.42e-135	abscisic acid receptor PYL4 [Medicago truncatula]||AES99652.1 abscisic acid receptor [Medicago truncatula]||RHN57182.1 putative polyketide cyclase/dehydrase, START-like domain-containing protein [Medicago truncatula]	XM_003616646.4	XM_003616646	974	0	PREDICTED: Medicago truncatula abscisic acid receptor PYL4 (LOC11424989), mRNA	K14496	PYL	abscisic acid receptor PYR/PYL family	http://www.genome.jp/dbget-bin/www_bget?ko:K14496	O80920	601	3.33e-74	Abscisic acid receptor PYL4 OS=Arabidopsis thaliana OX=3702 GN=PYL4 PE=1 SV=1	PF00407	Pathogenesis-related protein Bet v 1 family	GO:0006952	defense response	--	--	--	--	--	--
Cluster-13543.30081	non local hub	R2	Peripheral nodes	21	17	0.611391	PARTY	0.344671	-1.56341	2	2.38247	0	-2.55922	1.93755e-05	0.0276265		1310	9.14e-182	cysteine-rich repeat secretory protein 55 [Medicago truncatula]||AES78986.1 cysteine-rich RLK (receptor-like kinase) protein [Medicago truncatula]||RHN45706.1 putative Gnk2-like domain-containing protein [Medicago truncatula]	XM_003622720.4	XM_003622720	785	0	PREDICTED: Medicago truncatula cysteine-rich repeat secretory protein 55 (LOC11436499), mRNA	--	--	--	--	Q9LV60	792	1.89e-104	Cysteine-rich repeat secretory protein 55 OS=Arabidopsis thaliana OX=3702 GN=CRRSP55 PE=2 SV=1	PF18325	Fatty acid synthase subunit alpha Acyl carrier domain	GO:0015940	pantothenate biosynthetic process	GO:0008897	holo-[acyl-carrier-protein] synthase activity	--	--	--	--
Cluster-13543.30132	non local hub	R2	Peripheral nodes	57	49	0.724848	PARTY	0.261003	-1.08805	1	1.65093	0	1.62164	7.92333e-05	0.0375397		940	7.06e-121	protein HEAT-STRESS-ASSOCIATED 32 [Medicago truncatula]||KEH31184.1 (2R)-phospho-3-sulfolactate synthase ComA [Medicago truncatula]||RHN62581.1 putative phosphosulfolactate synthase [Medicago truncatula]	XM_013601699.3	XM_013601699	488	0	PREDICTED: Medicago truncatula protein HEAT-STRESS-ASSOCIATED 32 (LOC25493254), mRNA	--	--	--	--	Q8GWL1	707	1.5e-87	Protein HEAT-STRESS-ASSOCIATED 32 OS=Arabidopsis thaliana OX=3702 GN=HSA32 PE=2 SV=1	--	--	--	--	--	--	--	--	--	--
Cluster-13543.30182	non local hub	R2	Peripheral nodes	89	59	0.458312	DATE	0.560535	-0.401314	1	1.55006	0	1.46401	2.51071e-06	0.0140053		599	1.29e-73	uncharacterized protein LOC25489042 [Medicago truncatula]||KEH33929.1 hypothetical protein MTR_3g054230 [Medicago truncatula]||RHN67190.1 hypothetical protein MtrunA17_Chr3g0100061 [Medicago truncatula]	XM_013604444.3	XM_013604444	721	0	PREDICTED: Medicago truncatula uncharacterized LOC25489042 (LOC25489042), mRNA	--	--	--	--	--	--	--	--	--	--	--	--	--	--	--	--	--	--
Cluster-13543.30266	non local hub	R4	Non-hub kinless nodes	31	3	0.755221	PARTY	0.990635	-1.3515	3	3.6939	0	3.70618	5.6164e-05	0.0328983		1081	6.81e-143	probable zinc metallopeptidase EGY3, chloroplastic [Medicago truncatula]||RHN58511.1 hypothetical protein MtrunA17_Chr4g0003211 [Medicago truncatula]	XM_003604324.4	XM_003604324	622	0	PREDICTED: Medicago truncatula probable zinc metallopeptidase EGY3, chloroplastic (LOC11429341), mRNA	K25380	EGY	zinc metalloprotease EGY, chloroplastic	http://www.genome.jp/dbget-bin/www_bget?ko:K25380	Q9LMU1	652	2.37e-80	Probable zinc metallopeptidase EGY3, chloroplastic OS=Arabidopsis thaliana OX=3702 GN=EGY3 PE=1 SV=1	PF06705	SF-assemblin/beta giardin	--	--	GO:0005200	structural constituent of cytoskeleton	GO:0005856	cytoskeleton	--	--
Cluster-13543.3084	non local hub	R2	Peripheral nodes	50	39	0.61567	PARTY	0.3916	-1.77479	1	3.48829	5.55556	3.32274	4.6188e-06	0.0147211		1889	7.24e-267	putative 12-oxophytodienoate reductase 11 [Medicago truncatula]||KEH36332.1 12-oxophytodienoate reductase-like protein [Medicago truncatula]||RHN71234.1 putative 12-oxophytodienoate reductase [Medicago truncatula]	XM_013606843.3	XM_013606843	1046	0	PREDICTED: Medicago truncatula putative 12-oxophytodienoate reductase 11 (LOC25490321), mRNA	K05894	OPR	12-oxophytodienoic acid reductase	http://www.genome.jp/dbget-bin/www_bget?ko:K05894	Q8LAH7	1364	2.18e-188	12-oxophytodienoate reductase 1 OS=Arabidopsis thaliana OX=3702 GN=OPR1 PE=1 SV=2	PF00724	NADH:flavin oxidoreductase / NADH oxidase family	--	--	GO:0010181//GO:0016491	FMN binding//oxidoreductase activity	--	--	KOG0134	NADH:flavin oxidoreductase/12-oxophytodienoate reductase
Cluster-13543.30884	non local hub	R2	Peripheral nodes	71	56	0.621133	PARTY	0.377901	-0.607336	1	2.21417	0	1.91161	7.71367e-05	0.0368777		321	1.12e-34	defensin-like protein 1 [Medicago truncatula]||AET03453.1 Defensin MtDef4.2 [Medicago truncatula]||AFK35827.1 unknown [Medicago truncatula]||RHN41712.1 putative defensin, plant [Medicago truncatula]	AC174355.28	AC174355	544	0	Medicago truncatula chromosome 8 clone mth2-18d3, complete sequence	--	--	--	--	P82659	266	4.53e-28	Defensin SD2 OS=Helianthus annuus OX=4232 GN=SD2 PE=2 SV=1	PF08119//PF01097	Scorpion acidic alpha-KTx toxin family//Arthropod defensin	GO:0006952//GO:0006810	defense response//transport	GO:0019870	potassium channel inhibitor activity	GO:0005576	extracellular region	--	--
Cluster-13543.31696	non local hub	R4	Non-hub kinless nodes	11	4	0.720103	PARTY	0.867769	-1.26036	3	1.97982	0	2.16237	0.000101533	0.0422096		252	6.11e-19	hypothetical protein K1719_026860 [Acacia pycnantha]	OX326967.1	OX326967	304	1.2319e-155	Medicago arabica genome assembly, chromosome: 4	--	--	--	--	Q9ZR08	174	2.7e-11	G-type lectin S-receptor-like serine/threonine-protein kinase At4g03230 OS=Arabidopsis thaliana OX=3702 GN=At4g03230 PE=3 SV=3	PF01769	Divalent cation transporter	GO:0006812	monoatomic cation transport	GO:0008324	monoatomic cation transmembrane transporter activity	--	--	--	--
Cluster-13543.31965	non local hub	R2	Peripheral nodes	67	50	0.605184	PARTY	0.443083	-1.01938	1	1.0925	0	1.02869	2.4559e-05	0.029297		1761	2.12e-244	UV-B-induced protein At3g17800, chloroplastic [Medicago truncatula]||RHN43940.1 hypothetical protein MtrunA17_Chr8g0393251 [Medicago truncatula]	AC197464.5	AC197464	1227	0	Medicago truncatula clone mth2-222j12, complete sequence	--	--	--	--	Q9LVJ0	1098	2.26e-145	UV-B-induced protein At3g17800, chloroplastic OS=Arabidopsis thaliana OX=3702 GN=At3g17800 PE=2 SV=1	--	--	--	--	--	--	--	--	--	--
Cluster-13543.33101	non local hub	R4	Non-hub kinless nodes	57	22	-0.163171	FIGHT CLUB	0.851031	-1.29052	2	1.41504	0	-1.48959	9.312e-05	0.0413206	Switch	441	3.27e-52	hypothetical protein MtrunA17_Chr4g0043881 [Medicago truncatula]	OX326964.1	OX326964	687	0	Medicago arabica genome assembly, chromosome: 1	--	--	--	--	--	--	--	--	PF00520	Ion transport protein	GO:0006811//GO:0055085	monoatomic ion transport//transmembrane transport	GO:0005216	monoatomic ion channel activity	GO:0016020	membrane	--	--
Cluster-13543.33292	non local hub	R2	Peripheral nodes	89	61	0.476652	DATE	0.530236	-0.263966	1	1.74442	0	1.77933	5.61972e-05	0.0328983		229	7.13e-20	glycine-rich cell wall structural protein 1.8 [Medicago truncatula]||AES62349.1 ABA/WDS induced protein [Medicago truncatula]||RHN81683.1 putative ABA/WDS induced protein [Medicago truncatula]	OX326965.1	OX326965	366	0	Medicago arabica genome assembly, chromosome: 2	--	--	--	--	P37219	135	3e-09	Abscisic stress-ripening protein 2 OS=Solanum lycopersicum OX=4081 GN=ASR2 PE=3 SV=1	PF00212//PF00164	Atrial natriuretic peptide//Ribosomal protein S12/S23	GO:0007165//GO:0042254//GO:0006412	signal transduction//ribosome biogenesis//translation	GO:0005179//GO:0003735	hormone activity//structural constituent of ribosome	GO:0005576//GO:0005840	extracellular region//ribosome	--	--
Cluster-13543.33422	non local hub	R2	Peripheral nodes	67	55	0.756328	PARTY	0.326131	-0.67601	1	0.854185	0	1.07648	3.06135e-05	0.0305523		4184	0	uncharacterized protein LOC11421212 isoform X1 [Medicago truncatula]||RHN78706.1 putative triacylglycerol lipase [Medicago truncatula]	XM_003590158.4	XM_003590158	2614	0	PREDICTED: Medicago truncatula uncharacterized LOC11421212 (LOC11421212), transcript variant X1, mRNA	--	--	--	--	Q0CBM7	200	1.91e-15	Probable feruloyl esterase A OS=Aspergillus terreus (strain NIH 2624 / FGSC A1156) OX=341663 GN=faeA PE=3 SV=1	PF01347//PF01764	Lipoprotein amino terminal region//Lipase (class 3)	GO:0006869//GO:0006629	lipid transport//lipid metabolic process	GO:0005319	lipid transporter activity	--	--	--	--
Cluster-13543.33595	non local hub	R4	Non-hub kinless nodes	22	3	0.865679	PARTY	0.981405	-1.3515	3	1.48435	0	1.29822	3.95768e-05	0.0305523		638	4.27e-80	embryonic abundant protein USP92 [Medicago truncatula]||AES66786.2 embryonic abundant-like protein [Medicago truncatula]||RHN75229.1 putative BURP domain-containing protein [Medicago truncatula]	OX326971.1	OX326971	359	0	Medicago arabica genome assembly, chromosome: 8	--	--	--	--	--	--	--	--	--	--	--	--	--	--	--	--	--	--
Cluster-13543.33691	non local hub	R2	Peripheral nodes	58	47	0.69171	PARTY	0.343341	-1.2254	1	0.996966	0	1.05526	3.23582e-06	0.0146489		2406	0	pheophorbide a oxygenase, chloroplastic [Medicago truncatula]||AES88521.1 lethal leaf-spot protein, putative [Medicago truncatula]||RHN60634.1 putative pheophorbide a oxygenase [Medicago truncatula]	XM_003606276.4	XM_003606276	1323	0	PREDICTED: Medicago truncatula pheophorbide a oxygenase, chloroplastic (LOC11411058), mRNA	K13071	PAO, ACD1	pheophorbide a oxygenase	http://www.genome.jp/dbget-bin/www_bget?ko:K13071	Q9FYC2	1737	1.02e-236	Pheophorbide a oxygenase, chloroplastic OS=Arabidopsis thaliana OX=3702 GN=PAO PE=1 SV=1	PF08417//PF19112//PF00355	Pheophorbide a oxygenase//Vanillate O-demethylase oxygenase C-terminal domain//Rieske [2Fe-2S] domain	--	--	GO:0051537//GO:0016491//GO:0010277	2 iron, 2 sulfur cluster binding//oxidoreductase activity//chlorophyllide a oxygenase [overall] activity	--	--	--	--
Cluster-13543.33721	non local hub	R4	Non-hub kinless nodes	17	4	-0.443144	FIGHT CLUB	0.944637	-1.26036	3	2.89476	0	-2.63465	3.20656e-05	0.0305523	Switch	480	1.66e-54	mavicyanin isoform X2 [Medicago truncatula]	OX326968.1	OX326968	655	0	Medicago arabica genome assembly, chromosome: 5	--	--	--	--	O80517	215	1.55e-18	Uclacyanin-2 OS=Arabidopsis thaliana OX=3702 GN=At2g44790 PE=2 SV=1	PF02298	Plastocyanin-like domain	GO:0006118	obsolete electron transport	GO:0009055	electron transfer activity	--	--	--	--
Cluster-13543.33847	non local hub	R2	Peripheral nodes	58	50	0.792809	PARTY	0.256837	-1.01938	1	2.39403	0	2.56057	8.34911e-05	0.0386281		248	2.66e-25	hypothetical protein MTR_5g084530 [Medicago truncatula]	XM_003616757.4	XM_003616757	243	1.22908e-122	PREDICTED: Medicago truncatula cold and drought-regulated protein CORA (LOC11420752), mRNA	--	--	--	--	Q07202	240	7.67e-25	Cold and drought-regulated protein CORA OS=Medicago sativa OX=3879 GN=CORA PE=2 SV=1	--	--	--	--	--	--	--	--	--	--
Cluster-13543.34055	non local hub	R3	Non-hub connectors	77	41	0.3766	DATE	0.716478	-1.63745	1	1.72511	0	1.74285	3.373e-05	0.0305523		378	1.68e-44	non-specific lipid-transfer protein [Medicago truncatula]||RHN59412.1 putative plant lipid transfer protein/Par allergen [Medicago truncatula]	XM_024781667.2	XM_024781667	305	5.71659e-157	PREDICTED: Medicago truncatula non-specific lipid-transfer protein (LOC11423089), mRNA	--	--	--	--	O23758	322	1.45e-37	Non-specific lipid-transfer protein OS=Cicer arietinum OX=3827 PE=3 SV=1	--	--	--	--	--	--	--	--	--	--
Cluster-13543.34056	non local hub	R2	Peripheral nodes	52	37	0.647406	PARTY	0.493713	-1.91214	1	1.10347	0	1.1214	4.76212e-05	0.0325242		179	1.11e-13	non-specific lipid-transfer protein [Medicago truncatula]||RHN59407.1 Non-specific lipid-transfer protein [Medicago truncatula]	AC147537.39	AC147537	368	0	Medicago truncatula clone mth2-133k2, complete sequence	--	--	--	--	O23758	167	1.58e-13	Non-specific lipid-transfer protein OS=Cicer arietinum OX=3827 PE=3 SV=1	--	--	--	--	--	--	--	--	--	--
Cluster-13543.34091	non local hub	R3	Non-hub connectors	49	25	0.0683422	DATE	0.739692	-1.12678	2	2.33936	0	-3.49858	0.000173968	0.0489244		1025	1.07e-136	germin-like protein subfamily 3 member 1 [Medicago truncatula]||AET01749.1 auxin-binding protein ABP19a [Medicago truncatula]||AFK45666.1 unknown [Medicago truncatula]||RHN39447.1 putative germin, rmlC-like cupin domain-containing protein [Medicago truncatula]	AC183304.14	AC183304	1281	0	Medicago truncatula chromosome 8 clone mth2-68f12, complete sequence	--	--	--	--	P94040	726	4.66e-93	Germin-like protein subfamily 3 member 1 OS=Arabidopsis thaliana OX=3702 GN=GLP1 PE=1 SV=1	PF03079	ARD/ARD' family	--	--	GO:0010309	acireductone dioxygenase [iron(II)-requiring] activity	--	--	--	--
Cluster-13543.34093	non local hub	R4	Non-hub kinless nodes	34	6	0.156644	DATE	0.968858	-1.07809	3	2.56794	0	2.26	9.9981e-05	0.0418679		2264	0	myo-inositol-1-phosphate synthases [Medicago falcata]	EF408869.1	EF408869	1328	0	Medicago sativa subsp. falcata myo-inositol-1-phosphate synthases (MIPS) mRNA, complete cds	K01858	INO1, ISYNA1	myo-inositol-1-phosphate synthase	http://www.genome.jp/dbget-bin/www_bget?ko:K01858	Q9LW96	2127	2.3e-299	Inositol-3-phosphate synthase OS=Nicotiana tabacum OX=4097 PE=2 SV=1	PF07994	Myo-inositol-1-phosphate synthase	GO:0008654//GO:0019872//GO:0006021	phospholipid biosynthetic process//streptomycin biosynthetic process//inositol biosynthetic process	GO:0004512	inositol-3-phosphate synthase activity	--	--	KOG0693	Myo-inositol-1-phosphate synthase
Cluster-13543.34145	non local hub	R4	Non-hub kinless nodes	22	5	0.789232	PARTY	0.948347	-1.16922	3	1.14858	0	1.19871	2.68534e-06	0.0140053		845	2.07e-107	light-induced protein, chloroplastic [Medicago truncatula]||ABD32657.1 PAP fibrillin [Medicago truncatula]||AES64406.1 plastid lipid-associated protein [Medicago truncatula]||RHN72588.1 putative plastid lipid-associated protein/fibrillin [Medicago truncatula]	XM_003594106.3	XM_003594106	613	0	PREDICTED: Medicago truncatula light-induced protein, chloroplastic (LOC11439351), mRNA	--	--	--	--	O99019	490	5.46e-56	Light-induced protein, chloroplastic OS=Solanum demissum OX=50514 PE=1 SV=1	PF01104	Bunyavirus non-structural protein NS-s	GO:0016032	viral process	--	--	--	--	--	--
Cluster-13543.34214	non local hub	R2	Peripheral nodes	71	54	0.518269	PARTY	0.421543	-0.744684	1	1.76966	0	1.64473	0.000148416	0.0477611		527	2.09e-61	FCS-Like Zinc finger 5 isoform X2 [Medicago truncatula]	OX326967.1	OX326967	945	0	Medicago arabica genome assembly, chromosome: 4	--	--	--	--	--	--	--	--	PF00233	3'5'-cyclic nucleotide phosphodiesterase	GO:0006144//GO:0007165	purine nucleobase metabolic process//signal transduction	GO:0004114	3',5'-cyclic-nucleotide phosphodiesterase activity	--	--	--	--
Cluster-13543.34215	non local hub	R2	Peripheral nodes	65	56	0.698401	PARTY	0.257751	-0.607336	1	1.23556	0	1.38209	0.000185321	0.0496815		2147	3.6e-299	aspartic proteinase PCS1 [Medicago truncatula]||AES99212.1 eukaryotic aspartyl protease family protein [Medicago truncatula]||RHN56895.1 putative nepenthesin [Medicago truncatula]	CR962122.2	CR962122	1815	0	Medicago truncatula chromosome 5 clone mte1-46l20, COMPLETE SEQUENCE	--	--	--	--	Q9LZL3	589	7.12e-67	Aspartic proteinase PCS1 OS=Arabidopsis thaliana OX=3702 GN=PCS1 PE=2 SV=1	--	--	--	--	--	--	--	--	--	--
Cluster-13543.34283	non local hub	R2	Peripheral nodes	57	46	0.665404	PARTY	0.348723	-1.29408	1	1.44546	0	1.47755	3.38254e-05	0.0305523		2387	0	ATP-dependent zinc metalloprotease FTSH 2, chloroplastic [Medicago truncatula]||RHN73329.1 putative ATPase, AAA-type, core, peptidase, FtsH [Medicago truncatula]	XM_013607896.3	XM_013607896	1374	0	PREDICTED: Medicago truncatula ATP-dependent zinc metalloprotease FTSH 2, chloroplastic (LOC25488224), mRNA	K03798	ftsH, hflB	cell division protease FtsH	http://www.genome.jp/dbget-bin/www_bget?ko:K03798	Q655S1	1984	4.93e-271	ATP-dependent zinc metalloprotease FTSH 2, chloroplastic OS=Oryza sativa subsp. japonica OX=39947 GN=FTSH2 PE=3 SV=1	PF00004//PF09520//PF01695//PF06068//PF07728//PF02562//PF00158//PF05496//PF01078//PF06480//PF02367//PF07724//PF00005//PF01057//PF01434	ATPase family associated with various cellular activities (AAA)//Type II restriction endonuclease, TdeIII//IstB-like ATP binding protein//TIP49 P-loop domain//AAA domain (dynein-related subfamily)//PhoH-like protein//Sigma-54 interaction domain//Holliday junction DNA helicase RuvB P-loop domain//Magnesium chelatase, subunit ChlI//FtsH Extracellular//Threonylcarbamoyl adenosine biosynthesis protei…	GO:0006308//GO:0006281//GO:0019079//GO:0006355//GO:0006508//GO:0002949//GO:0006310//GO:0006510//GO:0009307	DNA catabolic process//DNA repair//viral genome replication//regulation of DNA-templated transcription//proteolysis//tRNA threonylcarbamoyladenosine modification//DNA recombination//obsolete ATP-dependent proteolysis//DNA restriction-modification system	GO:0009378//GO:0005524//GO:0004222//GO:0008270//GO:0003677//GO:0004176//GO:0016887//GO:0008134//GO:0009036	four-way junction helicase activity//ATP binding//metalloendopeptidase activity//zinc ion binding//DNA binding//ATP-dependent peptidase activity//ATP hydrolysis activity//transcription factor binding//type II site-specific deoxyribonuclease activity	GO:0005657//GO:0009379//GO:0005667//GO:0009359	replication fork//Holliday junction helicase complex//transcription regulator complex//type II site-specific deoxyribonuclease complex	KOG0731	AAA+-type ATPase containing the peptidase M41 domain
Cluster-13543.34367	non local hub	R2	Peripheral nodes	96	59	0.423994	DATE	0.622287	-0.401314	1	1.84327	0	1.7648	2.1554e-06	0.0140053		619	5.42e-81	Lipid transfer protein, partial [Medicago truncatula]	AC202601.24	AC202601	335	9.36625e-174	Medicago truncatula clone mth2-91e16, complete sequence	--	--	--	--	A0AT31	311	1.78e-36	Non-specific lipid-transfer protein 5 OS=Lens culinaris OX=3864 PE=3 SV=1	--	--	--	--	--	--	--	--	--	--
Cluster-13543.34438	non local hub	R2	Peripheral nodes	58	45	0.612723	PARTY	0.398038	-1.36275	1	1.68394	0	1.44323	0.000135876	0.0477611		2497	0	adenosylhomocysteinase [Medicago truncatula]||AAO89237.1 adenosylhomocysteinase [Medicago truncatula]||AET04086.1 S-adenosyl-L-homocysteine hydrolase [Medicago truncatula]||RHN42548.1 putative adenosylhomocysteinase [Medicago truncatula]	XM_003629562.4	XM_003629562	1652	0	PREDICTED: Medicago truncatula adenosylhomocysteinase (LOC11406131), mRNA	K01251	AHCY, ahcY	adenosylhomocysteinase	http://www.genome.jp/dbget-bin/www_bget?ko:K01251	P93253	2341	0	Adenosylhomocysteinase OS=Mesembryanthemum crystallinum OX=3544 GN=SAHH PE=2 SV=1	PF02826//PF02254//PF02882	D-isomer specific 2-hydroxyacid dehydrogenase, NAD binding domain//TrkA-N domain//Tetrahydrofolate dehydrogenase/cyclohydrolase, NAD(P)-binding domain	GO:0009396//GO:0046487//GO:0006813	folic acid-containing compound biosynthetic process//glyoxylate metabolic process//potassium ion transport	GO:0051287//GO:0004488	NAD binding//methylenetetrahydrofolate dehydrogenase (NADP+) activity	--	--	KOG1370	S-adenosylhomocysteine hydrolase
Cluster-13543.34789	non local hub	R2	Peripheral nodes	60	44	0.587038	PARTY	0.462222	-1.43142	1	1.06295	0	1.46088	0.000156814	0.0479958		1170	7.54e-154	putative glucose-6-phosphate 1-epimerase [Medicago truncatula]||XP_024627225.1 putative glucose-6-phosphate 1-epimerase [Medicago truncatula]||XP_039684004.1 putative glucose-6-phosphate 1-epimerase [Medicago truncatula]||AES82750.1 glucose-6-phosphate 1-epimerase-like protein [Medicago truncatula]||RHN49513.1 putative glucose-6-phosphate 1-epimerase [Medicago truncatula]	XM_003626484.3	XM_003626484	677	0	PREDICTED: Medicago truncatula putative glucose-6-phosphate 1-epimerase (LOC11431767), transcript variant X1, mRNA	K01792	E5.1.3.15	glucose-6-phosphate 1-epimerase	http://www.genome.jp/dbget-bin/www_bget?ko:K01792	Q40784	705	1.02e-85	Putative glucose-6-phosphate 1-epimerase OS=Cenchrus ciliaris OX=35872 PE=2 SV=1	PF01075//PF01263	Glycosyltransferase family 9 (heptosyltransferase)//Aldose 1-epimerase	GO:0005975	carbohydrate metabolic process	GO:0016853//GO:0016757	isomerase activity//glycosyltransferase activity	--	--	--	--
Cluster-13543.34921	non local hub	R2	Peripheral nodes	65	57	0.747638	PARTY	0.231006	-0.538662	1	2.22303	0	2.18197	0.000165272	0.0481301		155	3.97e-10	hypothetical protein MTR_5g084470 [Medicago truncatula]	XM_003616756.4	XM_003616756	346	1.0218e-179	PREDICTED: Medicago truncatula cold and drought-regulated protein CORA (LOC11425016), transcript variant X1, mRNA	--	--	--	--	Q09134	148	5.67e-11	Abscisic acid and environmental stress-inducible protein OS=Medicago sativa subsp. falcata OX=3878 PE=2 SV=1	--	--	--	--	--	--	--	--	--	--
Cluster-13543.35006	non local hub	R3	Non-hub connectors	91	54	0.429353	DATE	0.647869	-0.744684	1	1.43207	0	1.32537	3.87334e-06	0.0146489		548	1.7e-68	Lipid transfer protein, partial [Medicago truncatula]	XM_039832888.1	XM_039832888	427	0	PREDICTED: Medicago truncatula non-specific lipid-transfer protein-like (LOC120575797), mRNA	--	--	--	--	A0AT31	425	3.26e-52	Non-specific lipid-transfer protein 5 OS=Lens culinaris OX=3864 PE=3 SV=1	--	--	--	--	--	--	--	--	--	--
Cluster-13543.35139	non local hub	R3	Non-hub connectors	45	22	-0.0104613	FIGHT CLUB	0.760988	-1.29052	2	1.44598	0	-1.50422	0.000142865	0.0477611		633	5.76e-74	RecName: Full=Probable aquaporin TIP-type; AltName: Full=Membrane channel protein 1; AltName: Full=MsMCP1 [Medicago sativa]||AAC04846.1 tonoplast intrinsic protein homolog MSMCP1 [Medicago sativa]	AF020793.1	AF020793	608	0	Medicago sativa tonoplast intrinsic protein homolog MSMCP1 (msmcp1) mRNA, complete cds	K09873	TIP	aquaporin TIP	http://www.genome.jp/dbget-bin/www_bget?ko:K09873	P42067	633	1.61e-75	Probable aquaporin TIP-type OS=Medicago sativa OX=3879 GN=MCP1 PE=2 SV=2	PF00230	Major intrinsic protein	GO:0006810//GO:0055085	transport//transmembrane transport	GO:0015267	channel activity	GO:0016020	membrane	--	--
Cluster-13543.35256	non local hub	R2	Peripheral nodes	65	50	0.640289	PARTY	0.408284	-1.01938	1	1.30843	0	1.15254	1.79645e-05	0.0271217		987	1.66e-126	unknown, partial [Medicago truncatula]	OX326968.1	OX326968	801	0	Medicago arabica genome assembly, chromosome: 5	K00430	E1.11.1.7	peroxidase	http://www.genome.jp/dbget-bin/www_bget?ko:K00430	Q9SB81	749	1.08e-91	Peroxidase 42 OS=Arabidopsis thaliana OX=3702 GN=PER42 PE=1 SV=2	PF00141//PF01109	Peroxidase//Granulocyte-macrophage colony-stimulating factor	GO:0040007//GO:0008283//GO:0006804//GO:0007165//GO:0006979//GO:0006955	growth//cell population proliferation//obsolete peroxidase reaction//signal transduction//response to oxidative stress//immune response	GO:0008083//GO:0004601//GO:0005129//GO:0020037	growth factor activity//peroxidase activity//granulocyte macrophage colony-stimulating factor receptor binding//heme binding	GO:0005576	extracellular region	--	--
Cluster-13543.35260	non local hub	R2	Peripheral nodes	55	44	0.782742	PARTY	0.36	-1.43142	1	1.61176	0	1.45011	6.532e-06	0.0178448		924	2.08e-121	embryonic abundant protein USP92 [Medicago truncatula]||AES66786.2 embryonic abundant-like protein [Medicago truncatula]||RHN75229.1 putative BURP domain-containing protein [Medicago truncatula]	OX326971.1	OX326971	607	0	Medicago arabica genome assembly, chromosome: 8	--	--	--	--	P21747	405	3.48e-45	Embryonic abundant protein USP92 OS=Vicia faba OX=3906 PE=2 SV=1	PF08114//PF15048	ATPase proteolipid family//Organic solute transporter subunit beta protein	GO:0015721//GO:0050790	bile acid and bile salt transport//regulation of catalytic activity	GO:0022857//GO:0046982//GO:0030234	transmembrane transporter activity//protein heterodimerization activity//enzyme regulator activity	GO:0005886	plasma membrane	--	--
Cluster-13543.35281	non local hub	R2	Peripheral nodes	55	41	0.562678	PARTY	0.444298	-1.63745	1	1.96095	0	1.4782	0.000106581	0.0428463		765	4.24e-92	protein REDOX 2-like [Medicago truncatula]||QDE10275.1 D-pinitol dehydrogenase [Medicago truncatula]||RHN52392.1 putative methylecgonone reductase [Medicago truncatula]	AC127020.16	AC127020	593	0	Medicago truncatula chromosome 6 clone mth2-9p1, complete sequence	K22374	DMAS1	3''-deamino-3''-oxonicotianamine reductase	http://www.genome.jp/dbget-bin/www_bget?ko:K22374	A0A2P1GIY9	495	8.83e-55	Protein REDOX 2 OS=Catharanthus roseus OX=4058 GN=Redox2 PE=1 SV=1	--	--	--	--	--	--	--	--	--	--
Cluster-13543.35413	non local hub	R2	Peripheral nodes	64	53	0.693479	PARTY	0.314209	-0.813358	1	1.30496	0	1.04274	0.000154721	0.0479958		2058	2.05e-273	sucrose synthase 2 [Medicago truncatula]||KEH24408.1 sucrose synthase [Medicago truncatula]||RHN48979.1 Sucrose synthase 2 [Medicago truncatula]	XM_013594926.3	XM_013594926	1269	0	PREDICTED: Medicago truncatula sucrose synthase 2 (LOC25499615), mRNA	K00695	SUS	sucrose synthase	http://www.genome.jp/dbget-bin/www_bget?ko:K00695	O24301	1987	2.72e-264	Sucrose synthase 2 OS=Pisum sativum OX=3888 GN=SUS2 PE=2 SV=1	PF00862//PF00534	Sucrose synthase//Glycosyl transferases group 1	GO:0005982//GO:0005985	starch metabolic process//sucrose metabolic process	GO:0016757//GO:0016157	glycosyltransferase activity//sucrose synthase activity	--	--	--	--
Cluster-13543.35493	non local hub	R2	Peripheral nodes	52	41	0.635214	PARTY	0.378328	-1.63745	1	2.18721	0	2.04875	0.000170911	0.048473		366	4.29e-43	CAS15 [Medicago sativa]||AAF33784.1 cold acclimation responsive protein BudCAR4 [Medicago sativa]||AAF33786.1 cold acclimation responsive protein BudCAR6 [Medicago sativa]	AF072932.1	AF072932	408	0	Medicago sativa cold acclimation responsive protein CAR1 (CAR1) mRNA, complete cds	--	--	--	--	--	--	--	--	--	--	--	--	--	--	--	--	--	--
Cluster-13543.35503	non local hub	R4	Non-hub kinless nodes	23	7	-0.253799	FIGHT CLUB	0.907372	-2.1092	2	2.23742	0	-2.10448	0.00014163	0.0477611	Switch	989	5.74e-124	unknown, partial [Medicago truncatula]	XM_003619788.4	XM_003619788	598	0	PREDICTED: Medicago truncatula phosphoethanolamine N-methyltransferase (LOC11415048), mRNA	K05929	E2.1.1.103, NMT	phosphoethanolamine N-methyltransferase	http://www.genome.jp/dbget-bin/www_bget?ko:K05929	Q9FR44	769	7.4e-90	Phosphoethanolamine N-methyltransferase 1 OS=Arabidopsis thaliana OX=3702 GN=NMT1 PE=1 SV=1	PF05175//PF01209//PF08241//PF05401//PF05891//PF02390//PF01728//PF01269	Methyltransferase small domain//ubiE/COQ5 methyltransferase family//Methyltransferase domain//Nodulation protein S (NodS)//AdoMet dependent proline di-methyltransferase//Putative methyltransferase//FtsJ-like methyltransferase//Fibrillarin	GO:0006480//GO:0032259//GO:0006364//GO:0008033//GO:0006400//GO:0009312//GO:0009451	N-terminal protein amino acid methylation//methylation//rRNA processing//tRNA processing//tRNA modification//oligosaccharide biosynthetic process//RNA modification	GO:0008176//GO:0008757//GO:0008168//GO:0003723	tRNA (guanine-N7-)-methyltransferase activity//S-adenosylmethionine-dependent methyltransferase activity//methyltransferase activity//RNA binding	--	--	--	--
Cluster-13543.35622	non local hub	R4	Non-hub kinless nodes	69	23	-0.286301	FIGHT CLUB	0.888889	-1.23594	2	2.08295	0	-1.75876	0.000143576	0.0477611	Switch	2008	1.36e-273	aspartyl protease family protein At5g10770 [Medicago truncatula]||KEH33912.1 eukaryotic aspartyl protease family protein [Medicago truncatula]||RHN67176.1 putative nepenthesin [Medicago truncatula]	XM_013604427.3	XM_013604427	781	0	PREDICTED: Medicago truncatula aspartyl protease family protein At5g10770 (LOC25489024), mRNA	--	--	--	--	Q8S9J6	1226	1.03e-157	Aspartyl protease family protein At5g10770 OS=Arabidopsis thaliana OX=3702 GN=At5g10770 PE=2 SV=1	--	--	--	--	--	--	--	--	--	--
Cluster-13543.35634	non local hub	R4	Non-hub kinless nodes	75	22	-0.327724	FIGHT CLUB	0.913956	-1.29052	2	3.66243	0	-3.468	9.41249e-06	0.0203873	Switch	371	3.72e-39	gibberellin-regulated protein 6 [Medicago truncatula]||AFK34043.1 unknown [Medicago truncatula]||KEH33468.1 gibberellin-regulated family protein [Medicago truncatula]||RHN66554.1 putative gibberellin regulated protein [Medicago truncatula]	OX326967.1	OX326967	423	0	Medicago arabica genome assembly, chromosome: 4	--	--	--	--	Q6NMQ7	322	5.31e-34	Gibberellin-regulated protein 6 OS=Arabidopsis thaliana OX=3702 GN=GASA6 PE=3 SV=1	--	--	--	--	--	--	--	--	--	--
Cluster-13543.35892	non local hub	R2	Peripheral nodes	71	60	0.762841	PARTY	0.285856	-0.33264	1	2.37763	0	2.43944	6.6431e-05	0.0358213		141	8.8e-10	hypothetical protein MtrunA17_Chr5g0438461 [Medicago truncatula]	AF411552.1	AF411552	307	3.35515e-158	Medicago sativa cold-inducible protein mRNA, partial cds	--	--	--	--	--	--	--	--	--	--	--	--	--	--	--	--	--	--
Cluster-13543.36058	non local hub	R2	Peripheral nodes	89	55	0.346092	DATE	0.618104	-0.67601	1	1.54782	0	1.45731	1.46931e-05	0.0248679		760	1.46e-89	O-diphenol-O-methyl transferase [Medicago sativa subsp. x varia]	CT009568.8	CT009568	831	0	M.truncatula DNA sequence from clone MTH2-95K22 on chromosome 3, complete sequence	--	--	--	--	I1M2U5	429	4.89e-45	Nicotinate N-methyltransferase 1 OS=Glycine max OX=3847 GN=NANMT1 PE=1 SV=1	PF00891//PF06859	O-methyltransferase domain//Bicoid-interacting protein 3 (Bin3)	--	--	GO:0008171//GO:0008168	O-methyltransferase activity//methyltransferase activity	--	--	--	--
Cluster-13543.36069	non local hub	R3	Non-hub connectors	42	24	0.167043	DATE	0.673469	-1.18136	2	2.12102	0	-1.91617	3.29048e-05	0.0305523		2626	0	sugar transport protein 1 [Medicago truncatula]||AES90454.1 sugar porter (SP) family MFS transporter [Medicago truncatula]||RHN62526.1 putative major facilitator, sugar transporter, major facilitator superfamily [Medicago truncatula]	XM_003608209.4	XM_003608209	1567	0	PREDICTED: Medicago truncatula sugar transport protein 1 (LOC11434572), mRNA	K24193	STP	MFS transporter, SP family, sugar:H+ symporter	http://www.genome.jp/dbget-bin/www_bget?ko:K24193	P23586	2194	0	Sugar transport protein 1 OS=Arabidopsis thaliana OX=3702 GN=STP1 PE=1 SV=2	PF00408//PF06609//PF00083//PF07690	Phosphoglucomutase/phosphomannomutase, C-terminal domain//Fungal trichothecene efflux pump (TRI12)//Sugar (and other) transporter//Major Facilitator Superfamily	GO:0055085//GO:0071704	transmembrane transport//organic substance metabolic process	GO:0022857//GO:0016868	transmembrane transporter activity//intramolecular transferase activity, phosphotransferases	--	--	--	--
Cluster-13543.36316	non local hub	R3	Non-hub connectors	59	34	0.508103	PARTY	0.667912	-2.11816	1	1.41543	0	1.45114	0.000162948	0.0481301		1148	5.24e-146	peroxisomal acetoacetyl-coenzyme A thiolase [Medicago truncatula]	OX326968.1	OX326968	993	0	Medicago arabica genome assembly, chromosome: 5	K00626	ACAT, atoB	acetyl-CoA C-acetyltransferase	http://www.genome.jp/dbget-bin/www_bget?ko:K00626	Q8S4Y1	964	6.02e-119	Acetyl-CoA acetyltransferase, cytosolic 1 OS=Arabidopsis thaliana OX=3702 GN=AAT1 PE=1 SV=1	PF02803//PF00108	Thiolase, C-terminal domain//Thiolase, N-terminal domain	--	--	GO:0016747	acyltransferase activity, transferring groups other than amino-acyl groups	--	--	KOG1390	Acetyl-CoA acetyltransferase
Cluster-13543.36761	non local hub	R2	Peripheral nodes	76	62	0.710621	PARTY	0.334488	-0.195292	1	1.89514	0	1.97615	2.55334e-05	0.029297		893	3.24e-118	PLAT domain-containing protein 3 isoform X2 [Medicago truncatula]	CR940309.6	CR940309	644	0	M.truncatula DNA sequence from clone MTH2-10C20 on chromosome 3, complete sequence	--	--	--	--	Q9SIE7	569	7.18e-71	PLAT domain-containing protein 2 OS=Arabidopsis thaliana OX=3702 GN=PLAT2 PE=2 SV=1	PF01477	PLAT/LH2 domain	--	--	GO:0005515	protein binding	--	--	--	--
Cluster-13543.36830	non local hub	R2	Peripheral nodes	76	60	0.660228	PARTY	0.376731	-0.33264	1	1.20738	0	1.40155	3.77036e-05	0.0305523		1617	8.47e-217	aldehyde dehydrogenase family 7 member A1 [Medicago truncatula]||AES65559.1 NAD-dependent aldehyde dehydrogenase family protein [Medicago truncatula]||RHN73649.1 Aldehyde dehydrogenase family 7 member A1 [Medicago truncatula]	AC199697.2	AC199697	1149	0	Medicago truncatula chromosome 2 BAC clone mth2-79i4, complete sequence	K14085	ALDH7A1	aldehyde dehydrogenase family 7 member A1	http://www.genome.jp/dbget-bin/www_bget?ko:K14085	P25795	1476	4.44e-197	Aldehyde dehydrogenase family 7 member A1 OS=Pisum sativum OX=3888 PE=1 SV=3	PF07831//PF00171	Pyrimidine nucleoside phosphorylase C-terminal domain//Aldehyde dehydrogenase family	GO:0006213	pyrimidine nucleoside metabolic process	GO:0016491//GO:0016763	oxidoreductase activity//pentosyltransferase activity	--	--	KOG2453	Aldehyde dehydrogenase
Cluster-13543.37402	non local hub	R4	Non-hub kinless nodes	67	21	-0.265504	FIGHT CLUB	0.90176	-1.3451	2	1.96225	0	-1.98623	0.000157441	0.0479958	Switch	388	1.51e-44	MYB family transcription factor [Medicago truncatula]||RHN42093.1 putative transcription factor MYB/SANT family [Medicago truncatula]	AC162787.39	AC162787	690	0	Medicago truncatula chromosome 8 clone mth2-192c6, complete sequence	--	--	--	--	Q58FS3	223	1.65e-21	Transcription factor RADIALIS OS=Antirrhinum majus OX=4151 GN=RAD PE=1 SV=1	PF01466	Skp1 family, dimerisation domain	GO:0006511	ubiquitin-dependent protein catabolic process	--	--	--	--	--	--
Cluster-13543.38533	non local hub	R3	Non-hub connectors	39	22	0.176907	DATE	0.681788	-1.29052	2	1.04081	0	-1.44473	2.12796e-05	0.0281606		2330	0	glycerophosphodiester phosphodiesterase GDPDL3 [Medicago truncatula]||AES70468.2 glycerophosphoryl diester phosphodiesterase family protein [Medicago truncatula]||RHN67241.1 putative glycerophosphodiester phosphodiesterase [Medicago truncatula]	XM_003600169.4	XM_003600169	828	0	PREDICTED: Medicago truncatula glycerophosphodiester phosphodiesterase GDPDL3 (LOC11445320), mRNA	--	--	--	--	Q9SZ11	1145	3.85e-141	Glycerophosphodiester phosphodiesterase GDPDL3 OS=Arabidopsis thaliana OX=3702 GN=GDPDL3 PE=2 SV=3	PF01884//PF06026//PF03009	PcrB family//Ribose 5-phosphate isomerase A (phosphoriboisomerase A)//Glycerophosphoryl diester phosphodiesterase family	GO:0015976//GO:0006098//GO:0006629//GO:0009052	carbon utilization//pentose-phosphate shunt//lipid metabolic process//pentose-phosphate shunt, non-oxidative branch	GO:0004751//GO:0016765//GO:0008081	ribose-5-phosphate isomerase activity//transferase activity, transferring alkyl or aryl (other than methyl) groups//phosphoric diester hydrolase activity	--	--	--	--
Cluster-13543.38538	non local hub	R2	Peripheral nodes	38	30	0.734623	PARTY	0.376731	-2.39286	1	1.30021	0	1.15429	0.000164177	0.0481301		496	1.89e-63	non-specific lipid-transfer protein isoform X1 [Medicago truncatula]||XP_024637315.2 non-specific lipid-transfer protein isoform X2 [Medicago truncatula]||XP_039689717.1 non-specific lipid-transfer protein isoform X3 [Medicago truncatula]||AFK44274.1 unknown [Medicago truncatula]	XM_024781547.2	XM_024781547	282	2.27666e-144	PREDICTED: Medicago truncatula non-specific lipid-transfer protein (LOC11425012), transcript variant X2, mRNA	--	--	--	--	A0AT31	412	3.35e-52	Non-specific lipid-transfer protein 5 OS=Lens culinaris OX=3864 PE=3 SV=1	--	--	--	--	--	--	--	--	--	--
Cluster-13543.38647	non local hub	R4	Non-hub kinless nodes	66	28	-0.0842311	FIGHT CLUB	0.820018	-0.963048	2	3.70735	0	-3.47358	6.44605e-06	0.0178448	Switch	566	4.5e-69	bimodular protein [Medicago sativa]	OX326965.1	OX326965	594	0	Medicago arabica genome assembly, chromosome: 2	--	--	--	--	Q9SU35	311	7.07e-33	pEARLI1-like lipid transfer protein 1 OS=Arabidopsis thaliana OX=3702 GN=AZI1 PE=1 SV=1	PF09326	NADH-ubiquinone oxidoreductase subunit G, C-terminal	--	--	GO:0016651//GO:0051536	oxidoreductase activity, acting on NAD(P)H//iron-sulfur cluster binding	--	--	--	--
Cluster-13543.39278	non local hub	R4	Non-hub kinless nodes	25	8	0.187369	DATE	0.8976	-0.895812	3	1.77761	0	1.67052	8.78449e-05	0.0399973		519	1.34e-60	nicotinamidase 2 [Medicago truncatula]||AES59975.1 isochorismatase hydrolase family protein [Medicago truncatula]||RHN78365.1 putative nicotinamidase [Medicago truncatula]	OX326965.1	OX326965	356	0	Medicago arabica genome assembly, chromosome: 2	--	--	--	--	Q9FMX7	329	1.78e-34	Nicotinamidase 2 OS=Arabidopsis thaliana OX=3702 GN=NIC2 PE=1 SV=1	--	--	--	--	--	--	--	--	--	--
Cluster-13543.39781	non local hub	R2	Peripheral nodes	88	59	0.512149	PARTY	0.550491	-0.401314	1	0.846606	0	1.00303	6.2113e-06	0.0178448		190	2.99e-13	PLASMODESMATA CALLOSE-BINDING PROTEIN 3 [Medicago truncatula]||AES97039.1 carbohydrate-binding X8 domain protein [Medicago truncatula]||RHN55554.1 putative X8 domain-containing protein [Medicago truncatula]	CT027665.3	CT027665	532	0	Medicago truncatula chromosome 5 clone mth2-69e15, COMPLETE SEQUENCE	--	--	--	--	--	--	--	--	--	--	--	--	--	--	--	--	--	--
Cluster-13543.40092	non local hub	R4	Non-hub kinless nodes	28	10	0.376914	DATE	0.872449	-0.713537	3	1.86763	0	2.39786	0.000155836	0.0479958		3819	0	probable galactinol--sucrose galactosyltransferase 1 [Medicago truncatula]||AET00866.1 galactinol-raffinose galactosyltransferase [Medicago truncatula]||RHN58074.1 putative alpha-galactosidase [Medicago truncatula]	XM_024784210.2	XM_024784210	1459	0	PREDICTED: Medicago truncatula probable galactinol--sucrose galactosyltransferase 1 (LOC11439900), mRNA	K06617	E2.4.1.82	raffinose synthase	http://www.genome.jp/dbget-bin/www_bget?ko:K06617	Q84VX0	2825	0	Probable galactinol--sucrose galactosyltransferase 1 OS=Arabidopsis thaliana OX=3702 GN=RFS1 PE=2 SV=1	PF15202	Adipogenin	GO:0045444	fat cell differentiation	--	--	--	--	--	--
Cluster-13543.40314	non local hub	R4	Non-hub kinless nodes	18	3	0.857648	PARTY	0.972222	-1.3515	3	1.08573	0	1.07205	0.000148707	0.0477611		841	1.79e-108	RNA-directed DNA polymerase (Reverse transcriptase) [Medicago truncatula]	AC157890.2	AC157890	577	0	Medicago truncatula chromosome 7 clone mte1-17h9, complete sequence	--	--	--	--	P16423	156	8.18e-11	Retrovirus-related Pol polyprotein from type-2 retrotransposable element R2DM OS=Drosophila melanogaster OX=7227 GN=pol PE=4 SV=1	--	--	--	--	--	--	--	--	--	--
Cluster-13543.40411	non local hub	R2	Peripheral nodes	20	19	0.790358	PARTY	0.0975	-1.45426	2	0.922278	0	-1.07294	0.000176178	0.0493039		1781	3.58e-241	RNA-binding protein BRN1 isoform X2 [Medicago truncatula]||KEH24355.1 RNA-binding (RRM/RBD/RNP motif) family protein [Medicago truncatula]||RHN48885.1 putative paraneoplastic encephalomyelitis antigen, nucleotide-binding alpha-beta plait [Medicago truncatula]	OX326969.1	OX326969	1232	0	Medicago arabica genome assembly, chromosome: 6	K13207	CUGBP, BRUNOL, CELF	CUG-BP- and ETR3-like factor	http://www.genome.jp/dbget-bin/www_bget?ko:K13207	Q8LFS6	1030	6.94e-130	RNA-binding protein BRN1 OS=Arabidopsis thaliana OX=3702 GN=BRN1 PE=2 SV=1	PF04810//PF08675//PF00076//PF16367	Sec23/Sec24 zinc finger//RNA binding domain//RNA recognition motif. (a.k.a. RRM, RBD, or RNP domain)//RNA recognition motif	GO:0051252//GO:0006888//GO:0006402//GO:0006886	regulation of RNA metabolic process//endoplasmic reticulum to Golgi vesicle-mediated transport//mRNA catabolic process//intracellular protein transport	GO:0008270//GO:0004535//GO:0046872//GO:0003723	zinc ion binding//poly(A)-specific ribonuclease activity//metal ion binding//RNA binding	GO:0005634//GO:0005737//GO:0030127	nucleus//cytoplasm//COPII vesicle coat	KOG0144	RNA-binding protein CUGBP1/BRUNO (RRM superfamily)
Cluster-13543.40415	non local hub	R2	Peripheral nodes	49	35	0.539049	PARTY	0.489796	-2.04949	1	1.05247	0	1.03177	1.43497e-05	0.0248679		1030	3.05e-138	unknown [Medicago truncatula]	XM_013587877.3	XM_013587877	635	0	PREDICTED: Medicago truncatula clavaminate synthase-like protein At3g21360 (LOC25479704), mRNA	--	--	--	--	Q9LIG0	421	8.65e-47	Clavaminate synthase-like protein At3g21360 OS=Arabidopsis thaliana OX=3702 GN=At3g21360 PE=1 SV=1	PF02668	Taurine catabolism dioxygenase TauD, TfdA family	--	--	GO:0016491	oxidoreductase activity	--	--	--	--
Cluster-13543.40603	non local hub	R3	Non-hub connectors	11	5	0.238575	DATE	0.793388	-1.16922	3	1.24346	0	1.23168	3.94206e-05	0.0305523		252	2.04e-20	non-structural maintenance of chromosomes element 1 homolog [Medicago truncatula]||KEH35112.1 Nse1 non-SMC component of SMC5-6 complex family protein [Medicago truncatula]||RHN68850.1 putative transcription factor C2H2 family [Medicago truncatula]	OX326967.1	OX326967	257	1.15802e-129	Medicago arabica genome assembly, chromosome: 4	K22817	NSMCE1, NSE1	non-structural maintenance of chromosomes element 1	http://www.genome.jp/dbget-bin/www_bget?ko:K22817	Q39009	199	3.18e-15	Meiotic recombination protein DMC1 homolog OS=Arabidopsis thaliana OX=3702 GN=DMC1 PE=1 SV=2	PF07574	Nse1 non-SMC component of SMC5-6 complex	GO:0006281	DNA repair	--	--	GO:0030915	Smc5-Smc6 complex	KOG1434	Meiotic recombination protein Dmc1
Cluster-13543.4121	non local hub	R3	Non-hub connectors	22	11	0.154155	DATE	0.75	-1.89088	2	2.19265	0	-1.96213	1.41072e-06	0.0115618		209	2.13e-18	hypothetical protein MtrunA17_Chr6g0457511 [Medicago truncatula]	OX326967.1	OX326967	277	2.78893e-141	Medicago arabica genome assembly, chromosome: 4	--	--	--	--	--	--	--	--	--	--	--	--	--	--	--	--	--	--
Cluster-13543.43015	non local hub	R2	Peripheral nodes	64	41	0.54785	PARTY	0.5896	-1.63745	1	3.29278	0	2.8437	1.25978e-06	0.0115618		669	1.92e-85	variant 2, partial [Pisum sativum]	XM_003604324.4	XM_003604324	339	6.01604e-176	PREDICTED: Medicago truncatula probable zinc metallopeptidase EGY3, chloroplastic (LOC11429341), mRNA	K25380	EGY	zinc metalloprotease EGY, chloroplastic	http://www.genome.jp/dbget-bin/www_bget?ko:K25380	Q9LMU1	625	2.86e-78	Probable zinc metallopeptidase EGY3, chloroplastic OS=Arabidopsis thaliana OX=3702 GN=EGY3 PE=1 SV=1	--	--	--	--	--	--	--	--	--	--
Cluster-13543.43133	non local hub	R4	Non-hub kinless nodes	59	25	-0.121728	FIGHT CLUB	0.820454	-1.12678	2	1.13692	0	-1.1856	0.000145974	0.0477611	Switch	1156	1.27e-153	uncharacterized protein LOC25495635 [Medicago truncatula]||KEH25355.1 hypothetical protein MTR_6g018690 [Medicago truncatula]||RHN50468.1 hypothetical protein MtrunA17_Chr6g0457701 [Medicago truncatula]	OX326966.1	OX326966	1583	0	Medicago arabica genome assembly, chromosome: 3	--	--	--	--	--	--	--	--	PF09452	ESCRT-I subunit Mvb12	GO:0032509	endosome transport via multivesicular body sorting pathway	GO:0043130	ubiquitin binding	GO:0000813	ESCRT I complex	--	--
Cluster-13543.45380	non local hub	R2	Peripheral nodes	76	57	0.545599	PARTY	0.4375	-0.538662	1	2.63123	0	2.37092	0.000125493	0.0467235		668	2.98e-84	HVA22-like protein e [Medicago truncatula]||AES73039.1 TB2/DP1, HVA22 family protein [Medicago truncatula]||RHN70108.1 hypothetical protein MtrunA17_Chr3g0132031 [Medicago truncatula]	XM_003602740.4	XM_003602740	480	0	PREDICTED: Medicago truncatula HVA22-like protein e (LOC11421298), mRNA	K17279	REEP5_6	receptor expression-enhancing protein 5/6	http://www.genome.jp/dbget-bin/www_bget?ko:K17279	Q9FED2	424	8.11e-50	HVA22-like protein e OS=Arabidopsis thaliana OX=3702 GN=HVA22E PE=2 SV=1	PF12326	N-glycosylation protein	GO:0034599	cellular response to oxidative stress	--	--	GO:0005789	endoplasmic reticulum membrane	KOG1725	Protein involved in membrane traffic (YOP1/TB2/DP1/HVA22 family)
Cluster-13543.46054	non local hub	R3	Non-hub connectors	59	30	0.288449	DATE	0.741454	-2.39286	1	1.25165	0	1.15496	4.17341e-05	0.030696		842	7.72e-113	Mo-molybdopterin cofactor sulfurase [Medicago truncatula]	XM_003594813.4	XM_003594813	547	0	PREDICTED: Medicago truncatula mitochondrial amidoxime reducing component 2 (LOC11443573), mRNA	--	--	--	--	Q5VT66	212	1.07e-18	Mitochondrial amidoxime-reducing component 1 OS=Homo sapiens OX=9606 GN=MTARC1 PE=1 SV=1	PF03473	MOSC domain	--	--	GO:0030151//GO:0003824//GO:0030170	molybdenum ion binding//catalytic activity//pyridoxal phosphate binding	--	--	KOG2362	Uncharacterized Fe-S protein
Cluster-13543.46351	non local hub	R4	Non-hub kinless nodes	34	7	-0.511024	FIGHT CLUB	0.957612	-2.1092	2	2.59724	0	-2.73623	5.27809e-05	0.0325414	Switch	2640	0	cytokinin dehydrogenase 1 [Medicago truncatula]||AES81318.1 cytokinin oxidase/dehydrogenase-like protein [Medicago truncatula]||RHN47812.1 putative cytokinin dehydrogenase [Medicago truncatula]	XM_003625052.3	XM_003625052	1235	0	PREDICTED: Medicago truncatula cytokinin dehydrogenase 1 (LOC11427830), mRNA	K00279	CKX	cytokinin dehydrogenase	http://www.genome.jp/dbget-bin/www_bget?ko:K00279	O22213	1747	4.35e-237	Cytokinin dehydrogenase 1 OS=Arabidopsis thaliana OX=3702 GN=CKX1 PE=1 SV=1	PF01565//PF09265	FAD binding domain//Cytokinin dehydrogenase 1, FAD and cytokinin binding	GO:0009690	cytokinin metabolic process	GO:0019139//GO:0050660//GO:0016491	cytokinin dehydrogenase activity//flavin adenine dinucleotide binding//oxidoreductase activity	--	--	--	--
Cluster-13543.46722	non local hub	R2	Peripheral nodes	67	52	0.577775	PARTY	0.397639	-0.882032	1	1.6312	0	2.3062	4.98361e-05	0.0325414		1259	1.8e-163	E3 ubiquitin-protein ligase SINAT5 [Medicago truncatula]||ABW70160.1 SINA2 [Medicago truncatula]||KEH24637.1 ubiquitin ligase SINAT3 [Medicago truncatula]||RHN49550.1 putative aminoacyltransferase, E1 ubiquitin-activating enzyme [Medicago truncatula]	OX326969.1	OX326969	750	0	Medicago arabica genome assembly, chromosome: 6	K04506	SIAH1	E3 ubiquitin-protein ligase SIAH1	http://www.genome.jp/dbget-bin/www_bget?ko:K04506	Q84JL3	1054	1.88e-134	E3 ubiquitin-protein ligase SINAT3 OS=Arabidopsis thaliana OX=3702 GN=SINAT3 PE=1 SV=1	PF03145	Seven in absentia protein family	GO:0006511//GO:0007275	ubiquitin-dependent protein catabolic process//multicellular organism development	--	--	GO:0005737	cytoplasm	KOG3002	Zn finger protein
Cluster-13543.47329	non local hub	R3	Non-hub connectors	52	26	0.0486931	DATE	0.75	-1.07221	2	1.27872	0	-1.27809	4.10749e-05	0.0306035		994	2.77e-122	hypothetical protein MTR_3g115210 [Medicago truncatula]	OX326967.1	OX326967	950	0	Medicago arabica genome assembly, chromosome: 4	--	--	--	--	F4I9G2	660	2.15e-75	Protein EARLY STARVATION 1, chloroplastic OS=Arabidopsis thaliana OX=3702 GN=ESV1 PE=1 SV=1	--	--	--	--	--	--	--	--	--	--
Cluster-13543.47446	non local hub	R4	Non-hub kinless nodes	39	7	0.42181	DATE	0.967784	-0.986949	3	2.06532	0	2.1238	0.000170091	0.048473		802	2.78e-92	ninja-family protein AFP1 [Medicago truncatula]||RHN55592.1 putative ethylene-responsive binding factor-associated repression, Ninja family [Medicago truncatula]	OX326970.1	OX326970	1691	0	Medicago arabica genome assembly, chromosome: 7	--	--	--	--	Q94F39	360	5.74e-37	Ninja-family protein AFP3 OS=Arabidopsis thaliana OX=3702 GN=AFP3 PE=1 SV=1	PF17096//PF15348//PF01056	Altered inheritance of mitochondria protein 3//Gemini of Cajal bodies-associated protein 8//Myc amino-terminal region	GO:0051016//GO:0006355//GO:0000387	barbed-end actin filament capping//regulation of DNA-templated transcription//spliceosomal snRNP assembly	GO:0003700	DNA-binding transcription factor activity	GO:0005667//GO:0030479//GO:0032797	transcription regulator complex//actin cortical patch//SMN complex	--	--
Cluster-13543.48093	non local hub	R3	Non-hub connectors	11	5	0.694476	PARTY	0.793388	-1.16922	3	1.65711	0	1.64652	2.28469e-06	0.0140053		752	9.58e-89	putative RNA-directed DNA polymerase [Medicago truncatula]	OX326966.1	OX326966	521	0	Medicago arabica genome assembly, chromosome: 3	--	--	--	--	P0C2F6	147	2.32e-08	Putative ribonuclease H protein At1g65750 OS=Arabidopsis thaliana OX=3702 GN=At1g65750 PE=3 SV=1	PF03878	YIF1	GO:0006888	endoplasmic reticulum to Golgi vesicle-mediated transport	--	--	GO:0005789	endoplasmic reticulum membrane	--	--
Cluster-13543.4873	non local hub	R4	Non-hub kinless nodes	12	2	0.698664	PARTY	0.972222	-1.44263	3	1.4021	0	1.30295	0.000165077	0.0481301		1582	1.6e-220	peroxidase 64 [Medicago truncatula]||AET03733.1 peroxidase family protein [Medicago truncatula]||RHN41935.1 putative peroxidase [Medicago truncatula]	XM_003629209.4	XM_003629209	1007	0	PREDICTED: Medicago truncatula peroxidase 64 (LOC11445351), mRNA	K00430	E1.11.1.7	peroxidase	http://www.genome.jp/dbget-bin/www_bget?ko:K00430	Q43872	1071	2.07e-144	Peroxidase 64 OS=Arabidopsis thaliana OX=3702 GN=PER64 PE=1 SV=1	PF00141	Peroxidase	GO:0006979//GO:0006804	response to oxidative stress//obsolete peroxidase reaction	GO:0004601//GO:0020037	peroxidase activity//heme binding	--	--	--	--
Cluster-13543.48879	non local hub	R3	Non-hub connectors	36	21	0.2446	DATE	0.659722	-1.3451	2	4.61471	22.2222	-4.39649	9.59487e-06	0.0203873		2274	0	ammonium transporter 1 member 3 [Medicago truncatula]||KEH34256.1 ammonium transporter 1 protein [Medicago truncatula]||RHN67622.1 putative ammonium transporter, ammonium/urea transporter [Medicago truncatula]	OX326967.1	OX326967	1486	0	Medicago arabica genome assembly, chromosome: 4	K03320	amt, AMT, MEP	ammonium transporter, Amt family	http://www.genome.jp/dbget-bin/www_bget?ko:K03320	Q9FVN0	1844	2.72e-257	Ammonium transporter 1 member 3 OS=Solanum lycopersicum OX=4081 GN=AMT1-3 PE=2 SV=1	PF00909	Ammonium Transporter Family	GO:0072488	ammonium transmembrane transport	GO:0008519	ammonium transmembrane transporter activity	GO:0016020	membrane	KOG0682	Ammonia permease
Cluster-13543.49525	non local hub	R2	Peripheral nodes	55	37	0.342124	DATE	0.547438	-1.91214	1	1.87447	0	1.58527	0.000155671	0.0479958		430	3.24e-47	uncharacterized protein LOC112416752 [Medicago truncatula]	OX326970.1	OX326970	431	0	Medicago arabica genome assembly, chromosome: 7	--	--	--	--	P0C2F6	161	3.76e-10	Putative ribonuclease H protein At1g65750 OS=Arabidopsis thaliana OX=3702 GN=At1g65750 PE=3 SV=1	PF13456	Reverse transcriptase-like	GO:0051252	regulation of RNA metabolic process	GO:0004523//GO:0003676	RNA-DNA hybrid ribonuclease activity//nucleic acid binding	--	--	--	--
Cluster-13543.49727	non local hub	R2	Peripheral nodes	77	50	0.42785	DATE	0.578344	-1.01938	1	1.47307	0	1.52535	1.85004e-05	0.0272145		302	3.43e-25	protein FAR1-RELATED SEQUENCE 5-like [Abrus precatorius]	CT025839.2	CT025839	945	0	Medicago truncatula chromosome 5 clone mth4-19c21, COMPLETE SEQUENCE	--	--	--	--	Q9ZVC9	210	1.12e-15	Protein FAR1-RELATED SEQUENCE 3 OS=Arabidopsis thaliana OX=3702 GN=FRS3 PE=1 SV=2	--	--	--	--	--	--	--	--	--	--
Cluster-13543.49945	non local hub	R4	Non-hub kinless nodes	44	12	0.512576	PARTY	0.92562	-0.531263	3	2.30039	0	2.26062	1.01567e-05	0.0208104		155	3.76e-09	hypothetical protein MTR_8g075380 [Medicago truncatula]	OX326970.1	OX326970	1397	0	Medicago arabica genome assembly, chromosome: 7	--	--	--	--	--	--	--	--	PF00891	O-methyltransferase domain	--	--	GO:0008171	O-methyltransferase activity	--	--	--	--
Cluster-13543.5040	non local hub	R2	Peripheral nodes	40	36	0.775502	PARTY	0.19	-1.98082	1	3.96963	0	3.48283	7.1658e-05	0.0367672		2579	0	cytochrome P450 83B1 [Medicago truncatula]||AES98804.2 cytochrome P450 family 71 protein [Medicago truncatula]||RHN56627.1 putative cytochrome P450 [Medicago truncatula]	XM_003615798.4	XM_003615798	1522	0	PREDICTED: Medicago truncatula cytochrome P450 83B1 (LOC11426456), mRNA	--	--	--	--	O65782	1127	1.34e-147	Cytochrome P450 83B1 OS=Arabidopsis thaliana OX=3702 GN=CYP83B1 PE=1 SV=1	PF00067//PF08225	Cytochrome P450//Pseudin antimicrobial peptide	GO:0006952	defense response	GO:0020037//GO:0004497//GO:0005506//GO:0016705	heme binding//monooxygenase activity//iron ion binding//oxidoreductase activity, acting on paired donors, with incorporation or reduction of molecular oxygen	--	--	--	--
Cluster-13543.51285	non local hub	R2	Peripheral nodes	71	57	0.742939	PARTY	0.355485	-0.538662	1	5.40513	0	4.23283	2.81647e-05	0.0305523		431	5.15e-49	non-specific lipid transfer protein GPI-anchored 15 [Medicago truncatula]||KEH20240.1 Lipid transfer protein [Medicago truncatula]||RHN41702.1 putative bifunctional inhibitor/plant lipid transfer protein/seed storage helical [Medicago truncatula]	OX326968.1	OX326968	272	3.28783e-138	Medicago arabica genome assembly, chromosome: 5	--	--	--	--	Q7EB72	117	8.63e-06	Non-specific lipid transfer protein GPI-anchored 15 OS=Arabidopsis thaliana OX=3702 GN=LTPG15 PE=2 SV=1	--	--	--	--	--	--	--	--	--	--
Cluster-13543.51466	non local hub	R4	Non-hub kinless nodes	9	2	0.65471	PARTY	0.950617	-1.44263	3	1.10692	0	1.39518	9.91322e-05	0.0418177		739	7.28e-98	UDP-glucosyltransferase family protein [Medicago truncatula]||RHN65420.1 putative UDP-glucuronosyl/UDP-glucosyltransferase [Medicago truncatula]	OX326967.1	OX326967	421	0	Medicago arabica genome assembly, chromosome: 4	K22845	PGT1	phlorizin synthase	http://www.genome.jp/dbget-bin/www_bget?ko:K22845	D3UAG4	498	2.3e-59	UDP-glycosyltransferase 88F4 OS=Malus domestica OX=3750 GN=UGT88F4 PE=2 SV=1	PF00201//PF04101	UDP-glucoronosyl and UDP-glucosyl transferase//Glycosyltransferase family 28 C-terminal domain	--	--	GO:0008194//GO:0016758	UDP-glycosyltransferase activity//hexosyltransferase activity	--	--	--	--
Cluster-13543.54924	non local hub	R2	Peripheral nodes	63	50	0.521996	PARTY	0.370118	-1.01938	1	2.65025	0	2.77414	0.000130934	0.0469201		665	1.45e-86	nuclear transcription factor Y subunit B-3 [Medicago truncatula]||AFK49658.1 nuclear trancsription factor Y subunit B8 [Medicago truncatula]||KEH32687.1 nuclear transcription factor Y protein [Medicago truncatula]||RHN65106.1 putative transcription factor Hap3/NF-YB family [Medicago truncatula]	OX326968.1	OX326968	576	0	Medicago arabica genome assembly, chromosome: 5	K08065	NFYB, HAP3	nuclear transcription Y subunit beta	http://www.genome.jp/dbget-bin/www_bget?ko:K08065	O23310	448	7.41e-55	Nuclear transcription factor Y subunit B-3 OS=Arabidopsis thaliana OX=3702 GN=NFYB3 PE=1 SV=1	PF02269//PF00125	Transcription initiation factor IID, 18kD subunit//Core histone H2A/H2B/H3/H4	GO:0006366	transcription by RNA polymerase II	GO:0003677	DNA binding	--	--	--	--
Cluster-13543.5699	non local hub	R4	Non-hub kinless nodes	9	2	0.0905417	DATE	0.950617	-1.44263	3	2.53605	0	-2.48549	0.000183699	0.0496815		2003	1.3e-278	uncharacterized protein LOC11432045 [Medicago truncatula]||XP_039686844.1 uncharacterized protein LOC11432045 [Medicago truncatula]||AES68018.1 regulator of Vps4 activity in the MVB pathway protein [Medicago truncatula]||RHN76409.1 putative vacuolar protein sorting-associated protein Ist1 [Medicago truncatula]	XM_039830910.1	XM_039830910	1275	0	PREDICTED: Medicago truncatula uncharacterized LOC11432045 (LOC11432045), transcript variant X2, mRNA	--	--	--	--	Q54I39	148	8.61e-09	IST1-like protein OS=Dictyostelium discoideum OX=44689 GN=DDB_G0289029 PE=3 SV=1	PF03398	Regulator of Vps4 activity in the MVB pathway	GO:0015031	protein transport	--	--	--	--	--	--
Cluster-13543.5844	non local hub	R2	Peripheral nodes	73	60	0.649445	PARTY	0.324451	-0.33264	1	1.15673	0	1.47911	7.57922e-05	0.0368777		2173	1.25e-307	lanC-like protein GCL2 [Medicago truncatula]||AES74528.2 G protein coupled receptor [Medicago truncatula]||RHN60101.1 putative lanthionine synthetase C, six-hairpin glycosidase [Medicago truncatula]	XM_003618262.4	XM_003618262	1288	0	PREDICTED: Medicago truncatula lanC-like protein GCL2 (LOC11430946), transcript variant X1, mRNA	--	--	--	--	Q8VZQ6	1508	1.52e-208	LanC-like protein GCL2 OS=Arabidopsis thaliana OX=3702 GN=GCL2 PE=2 SV=1	--	--	--	--	--	--	--	--	KOG2787	Lanthionine synthetase C-like protein 1
Cluster-13543.59578	non local hub	R4	Non-hub kinless nodes	1	0	0.840979	no hub	1	-1.62491	3	2.32193	33.3333	-1.92213	2.3886e-05	0.029297		721	9.85e-83	Virus X resistance protein-like, coiled-coil domain [Sesbania bispinosa]	OX326966.1	OX326966	348	1.64632e-180	Medicago arabica genome assembly, chromosome: 3	--	--	--	--	Q7XBQ9	255	3.06e-22	Disease resistance protein RGA2 OS=Solanum bulbocastanum OX=147425 GN=RGA2 PE=1 SV=1	PF00005//PF00931	ABC transporter//NB-ARC domain	--	--	GO:0005524//GO:0043531	ATP binding//ADP binding	--	--	--	--
Cluster-13543.6384	non local hub	R3	Non-hub connectors	5	3	-0.175576	FIGHT CLUB	0.64	-1.3515	3	1.5639	0	-1.77868	5.12076e-05	0.0325414		1292	1.89e-175	polygalacturonase inhibitor 2 [Medicago truncatula]||KEH31309.1 polygalacturonase inhibitor protein [Medicago truncatula]||RHN62796.1 putative leucine-rich repeat-containing, plant-type, leucine-rich repeat domain, L [Medicago truncatula]	OX326964.1	OX326964	1127	0	Medicago arabica genome assembly, chromosome: 1	--	--	--	--	P35334	584	3.48e-70	Polygalacturonase inhibitor 1 OS=Phaseolus vulgaris OX=3885 GN=PGIP1 PE=1 SV=1	PF00560//PF13855//PF13516	Leucine Rich Repeat//Leucine rich repeat//Leucine Rich repeat	--	--	GO:0005515	protein binding	--	--	--	--
Cluster-13543.7021	non local hub	R4	Non-hub kinless nodes	14	0	0.129213	DATE	1	-1.62491	3	2.152	0	-1.95688	0.00010815	0.0430872		3374	0	hypothetical protein TSUD_413680 [Trifolium subterraneum]	OX326970.1	OX326970	874	0	Medicago arabica genome assembly, chromosome: 7	--	--	--	--	P08548	463	6.08e-45	LINE-1 reverse transcriptase homolog OS=Nycticebus coucang OX=9470 PE=4 SV=1	PF03372//PF14529//PF13456	Endonuclease/Exonuclease/phosphatase family//Endonuclease-reverse transcriptase//Reverse transcriptase-like	GO:0051252	regulation of RNA metabolic process	GO:0004523//GO:0003676//GO:0003824	RNA-DNA hybrid ribonuclease activity//nucleic acid binding//catalytic activity	--	--	--	--
Cluster-13543.7059	non local hub	R2	Peripheral nodes	45	34	0.755389	PARTY	0.429136	-2.11816	1	4.37638	0	4.49782	0.000126236	0.0467235		1109	2.55e-151	small heat shock protein, chloroplastic [Medicago truncatula]||AES72602.1 cytosolic class II small heat-shock protein [Medicago truncatula]||RHN69709.1 putative small heat shock protein HSP20 [Medicago truncatula]	XM_003602303.4	XM_003602303	723	0	PREDICTED: Medicago truncatula small heat shock protein, chloroplastic (LOC11419465), mRNA	K13993	HSP20	HSP20 family protein	http://www.genome.jp/dbget-bin/www_bget?ko:K13993	P09886	917	1.02e-123	Small heat shock protein, chloroplastic OS=Pisum sativum OX=3888 GN=HSP21 PE=2 SV=1	--	--	--	--	--	--	--	--	--	--
Cluster-13543.7410	non local hub	R4	Non-hub kinless nodes	4	1	-0.846975	no hub	0.9375	-1.53377	3	1.58496	0	1.38234	3.75175e-05	0.0305523		649	3.29e-79	Alanine--glyoxylate aminotransferase 2 1, mitochondrial [Glycine max]||KAH1196520.1 Alanine--glyoxylate aminotransferase 2 1, mitochondrial [Glycine max]	OX326964.1	OX326964	573	0	Medicago arabica genome assembly, chromosome: 1	K00827	AGXT2	alanine-glyoxylate transaminase / (R)-3-amino-2-methylpropionate-pyruvate transaminase	http://www.genome.jp/dbget-bin/www_bget?ko:K00827	Q940M2	590	3.73e-69	Alanine--glyoxylate aminotransferase 2 homolog 1, mitochondrial OS=Arabidopsis thaliana OX=3702 GN=AGT2 PE=1 SV=1	PF00202	Aminotransferase class-III	--	--	GO:0030170//GO:0008483	pyridoxal phosphate binding//transaminase activity	--	--	KOG1404	Alanine-glyoxylate aminotransferase AGT2
Cluster-13543.7841	non local hub	R2	Peripheral nodes	57	43	0.622873	PARTY	0.430902	-1.5001	1	4.08746	27.7778	3.00104	3.79846e-05	0.0305523		230	5e-19	hypothetical protein TSUD_61520 [Trifolium subterraneum]	OX326965.1	OX326965	424	0	Medicago arabica genome assembly, chromosome: 2	--	--	--	--	--	--	--	--	--	--	--	--	--	--	--	--	--	--
Cluster-13543.8138	non local hub	R4	Non-hub kinless nodes	32	7	0.435152	DATE	0.952148	-0.986949	3	1.09655	0	1.25482	0.00013749	0.0477611		1125	2.08e-147	uncharacterized protein LOC25482436 [Medicago truncatula]||KEH40484.1 hypothetical protein MTR_1g029550 [Medicago truncatula]||RHN77887.1 hypothetical protein MtrunA17_Chr1g0159571 [Medicago truncatula]	OX326965.1	OX326965	770	0	Medicago arabica genome assembly, chromosome: 2	--	--	--	--	--	--	--	--	PF08157//PF03530	NUC129 domain//Calcium-activated SK potassium channel	GO:0006813	potassium ion transport	GO:0016286	small conductance calcium-activated potassium channel activity	GO:0005634	nucleus	--	--
Cluster-13543.8462	non local hub	R4	Non-hub kinless nodes	18	6	0.854353	PARTY	0.888889	-1.07809	3	3.10154	0	2.44122	7.603e-05	0.0368777		1124	6.66e-154	small heat shock protein, chloroplastic [Medicago truncatula]||AES70401.1 localized small heat shock protein [Medicago truncatula]||RHN67124.1 putative small heat shock protein HSP20 [Medicago truncatula]	XM_003600102.4	XM_003600102	839	0	PREDICTED: Medicago truncatula small heat shock protein, chloroplastic (LOC11428272), mRNA	K13993	HSP20	HSP20 family protein	http://www.genome.jp/dbget-bin/www_bget?ko:K13993	P09887	303	3.5e-32	Small heat shock protein, chloroplastic (Fragment) OS=Glycine max OX=3847 GN=HSP22 PE=2 SV=1	PF15270	Metallo-carboxypeptidase inhibitor	--	--	GO:0008191	metalloendopeptidase inhibitor activity	--	--	--	--
Cluster-13543.8574	non local hub	R4	Non-hub kinless nodes	60	21	-0.20504	FIGHT CLUB	0.8775	-1.3451	2	3.70044	44.4444	-3.7324	1.02324e-06	0.0115618	Switch	368	3.98e-39	chorismate mutase 3, chloroplastic isoform X2 [Medicago truncatula]||AES96926.2 chorismate mutase [Medicago truncatula]	CU137657.2	CU137657	567	0	Medicago truncatula chromosome 5 clone mte1-29c13, COMPLETE SEQUENCE	K01850	E5.4.99.5	chorismate mutase	http://www.genome.jp/dbget-bin/www_bget?ko:K01850	D2CSU4	252	2.21e-23	Chorismate mutase 1, chloroplastic OS=Petunia hybrida OX=4102 GN=CM1 PE=1 SV=1	--	--	--	--	--	--	--	--	--	--
Cluster-13543.8812	non local hub	R4	Non-hub kinless nodes	11	4	0.397575	DATE	0.867769	-1.26036	3	4	38.8889	3.56109	3.30751e-05	0.0305523		705	6e-87	leucine-rich repeat extensin-like protein 4 [Medicago truncatula]||AET05165.1 LRR/extensin [Medicago truncatula]||RHN43602.1 putative leucine-rich repeat-containing, plant-type, leucine-rich repeat domain, L [Medicago truncatula]	XM_003630641.4	XM_003630641	1028	0	PREDICTED: Medicago truncatula leucine-rich repeat extensin-like protein 4 (LOC11407571), mRNA	--	--	--	--	Q9LUI1	261	1.58e-23	Leucine-rich repeat extensin-like protein 6 OS=Arabidopsis thaliana OX=3702 GN=LRX6 PE=2 SV=1	PF13516//PF00560//PF13855	Leucine Rich repeat//Leucine Rich Repeat//Leucine rich repeat	--	--	GO:0005515	protein binding	--	--	--	--
Cluster-19955.0	non local hub	R4	Non-hub kinless nodes	10	2	-0.164827	FIGHT CLUB	0.96	-1.44263	3	3.70044	38.8889	-2.81433	7.58395e-05	0.0368777	Switch	1741	6.43e-242	CCT motif protein [Medicago truncatula]||RHN80245.1 putative transcription factor C2C2-CO-like family [Medicago truncatula]	XM_013613166.3	XM_013613166	1413	0	PREDICTED: Medicago truncatula myosin-G heavy chain (LOC25484362), mRNA	--	--	--	--	Q940T9	127	2.07e-06	Zinc finger protein CONSTANS-LIKE 4 OS=Arabidopsis thaliana OX=3702 GN=COL4 PE=2 SV=2	PF06203	CCT motif	--	--	GO:0005515	protein binding	--	--	--	--
Cluster-23790.0	non local hub	R1	Ultra-peripheral nodes	3	3	0.849241	no hub	0	-1.3515	3	1.98089	0	1.78163	0.000183305	0.0496815		385	4.36e-36	acyl-CoA-binding domain-containing protein 5 isoform X2 [Pisum sativum]||KAI5416546.1 hypothetical protein KIW84_041555 [Pisum sativum]	XM_051014902.1	XM_051014902	169	9.67487e-81	PREDICTED: Pisum sativum acyl-CoA-binding domain-containing protein 5 (LOC127073712), transcript variant X2, mRNA	--	--	--	--	--	--	--	--	PF08650//PF02535	DASH complex subunit Dad4//ZIP Zinc transporter	GO:0055085//GO:0030001//GO:0008608	transmembrane transport//metal ion transport//attachment of spindle microtubules to kinetochore	GO:0046873	metal ion transmembrane transporter activity	GO:0042729//GO:0016020//GO:0072686	DASH complex//membrane//mitotic spindle	--	--
Cluster-8820.0	non local hub	R4	Non-hub kinless nodes	23	2	0.639281	PARTY	0.992439	-1.44263	3	3	27.7778	2.26858	3.29452e-05	0.0305523		897	2.18e-121	protein MOTHER of FT and TFL1 [Medicago truncatula]||AET05551.2 mother of FT and TFL1-like protein [Medicago truncatula]||RHN43889.1 putative phosphatidylethanolamine-binding protein [Medicago truncatula]	XM_003631027.4	XM_003631027	617	0	PREDICTED: Medicago truncatula protein MOTHER of FT and TFL1 (LOC11426512), mRNA	--	--	--	--	Q9XFK7	719	7.58e-96	Protein MOTHER of FT and TFL1 OS=Arabidopsis thaliana OX=3702 GN=MFT PE=1 SV=1	PF06396	Angiotensin II, type I receptor-associated protein (AGTRAP)	GO:0038166	angiotensin-activated signaling pathway	--	--	--	--	--	--

## Sheet: 2x_T vs 2x_C GO enrichment
Supplementary Table S9. GO terms overrepresented in the 2x_T vs 2x_C dataset.
Category	ID	Description	GeneRatio	padj	Up	Down	Up/Down	Count	Pathway Genes	Fold Enrichment	geneID
Biological process
BP	GO:0006950	response to stress	21|3953	0.00917163	17	4	4.25	21	3953	2.48765	Cluster-13543.3084|Cluster-13543.40603|Cluster-13543.28315|Cluster-13543.27573|Cluster-13543.54924|Cluster-13543.30132|Cluster-13543.5040|Cluster-13543.18919|Cluster-13543.40411|Cluster-13543.38647|Cluster-13543.35256|Cluster-13543.4873|Cluster-13543.19201|Cluster-13543.18578|Cluster-13543.11738|Cluster-13543.31965|Cluster-13543.24603|Cluster-13543.45380|Cluster-13543.15044|Cluster-13543.24964|Cl…
BP	GO:0009628	response to abiotic stimulus	17|2170	0.0011315	13	4	3.25	17	2170	3.66848	Cluster-13543.3084|Cluster-13543.28315|Cluster-13543.54924|Cluster-13543.30132|Cluster-13543.18919|Cluster-13543.19201|Cluster-13543.18578|Cluster-13543.11738|Cluster-13543.31965|Cluster-13543.24603|Cluster-13543.45380|Cluster-13543.15044|Cluster-13543.24964|Cluster-13543.19870|Cluster-13543.40411|Cluster-13543.38647|Cluster-13543.5040
BP	GO:0048856	anatomical structure development	17|3130	0.0192584	9	8	1.125	17	3130	2.54333	Cluster-8820.0|Cluster-19955.0|Cluster-13543.46722|Cluster-13543.40411|Cluster-13543.23714|Cluster-13543.1157|Cluster-13543.26697|Cluster-13543.24964|Cluster-13543.19870|Cluster-13543.46351|Cluster-13543.51285|Cluster-13543.14128|Cluster-13543.35503|Cluster-13543.33691|Cluster-13543.38533|Cluster-13543.36316|Cluster-13543.5040
BP	GO:0032502	developmental process	17|3291	0.021543	9	8	1.125	17	3291	2.4189	Cluster-8820.0|Cluster-19955.0|Cluster-13543.46722|Cluster-13543.40411|Cluster-13543.23714|Cluster-13543.1157|Cluster-13543.26697|Cluster-13543.24964|Cluster-13543.19870|Cluster-13543.46351|Cluster-13543.51285|Cluster-13543.14128|Cluster-13543.35503|Cluster-13543.33691|Cluster-13543.38533|Cluster-13543.36316|Cluster-13543.5040
BP	GO:0032501	multicellular organismal process	16|3050	0.0226081	9	7	1.28571	16	3050	2.4565	Cluster-8820.0|Cluster-19955.0|Cluster-13543.46722|Cluster-13543.40411|Cluster-13543.31696|Cluster-13543.1157|Cluster-13543.26697|Cluster-13543.24964|Cluster-13543.19870|Cluster-13543.51285|Cluster-13543.14128|Cluster-13543.35503|Cluster-13543.33691|Cluster-13543.38533|Cluster-13543.36316|Cluster-13543.5040
BP	GO:0042221	response to chemical	16|3091	0.0244834	11	5	2.2	16	3091	2.42392	Cluster-13543.3084|Cluster-8820.0|Cluster-13543.29708|Cluster-13543.47446|Cluster-13543.18919|Cluster-13543.15044|Cluster-13543.35634|Cluster-13543.35256|Cluster-13543.4873|Cluster-13543.18578|Cluster-13543.31965|Cluster-13543.54924|Cluster-13543.45380|Cluster-13543.11738|Cluster-13543.35503|Cluster-13543.40411
BP	GO:1901700	response to oxygen-containing compound	13|1679	0.00917163	9	4	2.25	13	1679	3.62569	Cluster-8820.0|Cluster-13543.29708|Cluster-13543.47446|Cluster-13543.18919|Cluster-13543.35634|Cluster-13543.18578|Cluster-13543.3084|Cluster-13543.31965|Cluster-13543.54924|Cluster-13543.45380|Cluster-13543.15044|Cluster-13543.11738|Cluster-13543.40411
BP	GO:0000003	reproduction	13|1965	0.0192584	8	5	1.6	13	1965	3.09798	Cluster-13543.40603|Cluster-19955.0|Cluster-13543.40411|Cluster-13543.31696|Cluster-13543.23714|Cluster-13543.26697|Cluster-13543.1157|Cluster-13543.24964|Cluster-13543.19870|Cluster-13543.51285|Cluster-13543.35503|Cluster-13543.33691|Cluster-13543.36316
BP	GO:0022414	reproductive process	12|1948	0.0274957	7	5	1.4	12	1948	2.88463	Cluster-13543.40603|Cluster-19955.0|Cluster-13543.40411|Cluster-13543.31696|Cluster-13543.26697|Cluster-13543.1157|Cluster-13543.24964|Cluster-13543.19870|Cluster-13543.51285|Cluster-13543.35503|Cluster-13543.33691|Cluster-13543.36316
BP	GO:0003006	developmental process involved in reproduction	10|1556	0.0455808	5	5	1	10	1556	3.00945	Cluster-19955.0|Cluster-13543.40411|Cluster-13543.1157|Cluster-13543.26697|Cluster-13543.24964|Cluster-13543.19870|Cluster-13543.51285|Cluster-13543.35503|Cluster-13543.33691|Cluster-13543.36316
BP	GO:0009266	response to temperature stimulus	8|648	0.0108633	6	2	3	8	648	5.78113	Cluster-13543.28315|Cluster-13543.54924|Cluster-13543.30132|Cluster-13543.18919|Cluster-13543.45380|Cluster-13543.15044|Cluster-13543.24964|Cluster-13543.38647
BP	GO:0032787	monocarboxylic acid metabolic process	6|544	0.0322172	5	1	5	6	544	5.16476	Cluster-13543.24964|Cluster-13543.14128|Cluster-13543.7410|Cluster-13543.36316|Cluster-13543.3084|Cluster-13543.5040
BP	GO:0008219	cell death	5|216	0.0126972	2	3	0.666667	5	216	10.8396	Cluster-13543.27573|Cluster-13543.38647|Cluster-13543.33691|Cluster-13543.40411|Cluster-13543.34215
BP	GO:0010817	regulation of hormone levels	5|289	0.021543	2	3	0.666667	5	289	8.10158	Cluster-13543.11738|Cluster-13543.46351|Cluster-13543.14128|Cluster-13543.5040|Cluster-13543.18919
BP	GO:0009409	response to cold	5|400	0.045582	3	2	1.5	5	400	5.85339	Cluster-13543.18919|Cluster-13543.45380|Cluster-13543.15044|Cluster-13543.24964|Cluster-13543.38647
BP	GO:0042445	hormone metabolic process	4|162	0.021543	2	2	1	4	162	11.5623	Cluster-13543.11738|Cluster-13543.46351|Cluster-13543.14128|Cluster-13543.5040
BP	GO:0012501	programmed cell death	4|168	0.0226081	1	3	0.333333	4	168	11.1493	Cluster-13543.27573|Cluster-13543.38647|Cluster-13543.40411|Cluster-13543.34215
BP	GO:0009932	cell tip growth	4|183	0.0255587	2	2	1	4	183	10.2354	Cluster-13543.1157|Cluster-13543.35503|Cluster-13543.38533|Cluster-13543.36316
BP	GO:0034754	cellular hormone metabolic process	3|57	0.0199794	1	2	0.5	3	57	24.6459	Cluster-13543.46351|Cluster-13543.14128|Cluster-13543.5040
BP	GO:0009626	plant-type hypersensitive response	3|87	0.0295511	0	3	0	3	87	16.1473	Cluster-13543.27573|Cluster-13543.38647|Cluster-13543.40411
BP	GO:0034050	programmed cell death induced by symbiont	3|88	0.0295511	0	3	0	3	88	15.9638	Cluster-13543.27573|Cluster-13543.38647|Cluster-13543.40411
BP	GO:0051702	biological process involved in interaction with symbiont	3|89	0.0295511	0	3	0	3	89	15.7844	Cluster-13543.27573|Cluster-13543.38647|Cluster-13543.40411
BP	GO:0009683	indoleacetic acid metabolic process	2|13	0.021543	1	1	1	2	13	72.0417	Cluster-13543.14128|Cluster-13543.5040
BP	GO:0009682	induced systemic resistance	2|29	0.0468446	1	1	1	2	29	32.2946	Cluster-13543.38647|Cluster-13543.5040
Cellular component
CC	GO:0071944	cell periphery	19|3381	0.00427532	12	7	1.71429	19	3381	2.63152	Cluster-13543.36069|Cluster-13543.38533|Cluster-13543.5040|Cluster-13543.7410|Cluster-13543.4873|Cluster-13543.36316|Cluster-13543.25775|Cluster-13543.5844|Cluster-13543.33721|Cluster-13543.28192|Cluster-13543.1157|Cluster-13543.31696|Cluster-13543.35256|Cluster-13543.17734|Cluster-13543.34091|Cluster-13543.29708|Cluster-13543.51285|Cluster-13543.27573|Cluster-13543.35622
CC	GO:0005886	plasma membrane	15|2957	0.0499857	9	6	1.5	15	2957	2.3754	Cluster-13543.36069|Cluster-13543.38533|Cluster-13543.5040|Cluster-13543.7410|Cluster-13543.36316|Cluster-13543.25775|Cluster-13543.5844|Cluster-13543.33721|Cluster-13543.1157|Cluster-13543.31696|Cluster-13543.17734|Cluster-13543.29708|Cluster-13543.51285|Cluster-13543.27573|Cluster-13543.35622

## Sheet: 4x_T vs 4x_C
Supplementary Table S9. Putative hub genes identified by the SWIM tool (Paci et al. 2017) in the 4x_T vs 4x_C group.
node	Hub	Region	Type	Total_Degree	Internal_Degree	APCC	Hub_classification	P	z	Cluster_ID	IQR	perc_zeros	logFC	pval	pval_adj	Switch	NR Score	NR Evalue	NR Description	NT GI	NT ID	NT Score	NT Evalue	NT Description	KO ID	KO Name	KO Description	Http Link	Swissprot ID	Swissprot Score	Swissprot Evalue	Swissprot Description	PFAM ID	PFAM description	Gene Ontology Biological Pathway	BP Description	Gene Ontology Molecular Function	MF Description	Gene Ontology Cellular Component	CC Description	KOG ID	KOG Description
Cluster-10132.0	non local hub	R4	Non-hub kinless nodes	210	47	-0.340382	FIGHT CLUB	0.949909	-2.66277	1	3.16993	33.3333	-2.48785	0.000741003	0.0207818	Switch	--	--	--	OX326968.1	OX326968	315	4.3963e-162	Medicago arabica genome assembly, chromosome: 5	--	--	--	--	--	--	--	--	--	--	--	--	--	--	--	--	--	--
Cluster-10280.0	non local hub	R3	Non-hub connectors	336	184	0.725534	PARTY	0.700113	-0.260687	3	2.58496	27.7778	1.88649	0.000188832	0.00988635		203	2.58e-17	transmembrane protein, putative [Medicago truncatula]||RHN70180.1 hypothetical protein MtrunA17_Chr3g0132781 [Medicago truncatula]	CU137640.12	CU137640	507	0	M.truncatula DNA sequence from clone MTH2-50D4 on chromosome 3, complete sequence	--	--	--	--	--	--	--	--	--	--	--	--	--	--	--	--	--	--
Cluster-10678.2	non local hub	R4	Non-hub kinless nodes	473	123	0.473898	DATE	0.932378	-0.720202	3	2.32193	33.3333	1.81174	5.7662e-06	0.00183745		395	2.71e-38	zinc finger MYM-type protein 1-like [Beta vulgaris subsp. vulgaris]	AC146861.24	AC146861	525	0	Medicago truncatula clone mth2-31p22, complete sequence	--	--	--	--	--	--	--	--	PF05699//PF12249	hAT family C-terminal dimerisation region//Arabinofuranosyltransferase A C terminal	GO:0044038	cell wall macromolecule biosynthetic process	GO:0016757//GO:0046983	glycosyltransferase activity//protein dimerization activity	GO:0005886	plasma membrane	--	--
Cluster-10791.0	non local hub	R4	Non-hub kinless nodes	321	124	0.73897	PARTY	0.850778	-0.712669	3	2.1375	5.55556	1.85642	0.0012615	0.0279474		--	--	--	--	--	--	--	--	--	--	--	--	--	--	--	--	--	--	--	--	--	--	--	--	--	--
Cluster-10841.1	non local hub	R4	Non-hub kinless nodes	37	11	0.500508	PARTY	0.911614	-1.5639	3	1.22239	16.6667	1.47769	0.00244109	0.0411077		545	1.17e-61	hypothetical protein BHE74_00001463 [Ensete ventricosum]	--	--	--	--	--	--	--	--	--	P0AAP2	445	1.56e-48	Probable diguanylate cyclase DgcC OS=Escherichia coli O6:H1 (strain CFT073 / ATCC 700928 / UPEC) OX=199310 GN=dgcC PE=3 SV=1	--	--	--	--	--	--	--	--	--	--
Cluster-12998.0	non local hub	R4	Non-hub kinless nodes	437	84	-0.443444	FIGHT CLUB	0.963052	-2.42398	1	2	55.5556	-1.88348	0.00041103	0.0151634	Switch	671	2.34e-89	auxin-responsive protein SAUR50 [Medicago truncatula]||KEH39389.1 SAUR-like auxin-responsive family protein [Medicago truncatula]||RHN75998.1 putative small auxin-up RNA [Medicago truncatula]	OX326971.1	OX326971	433	0	Medicago arabica genome assembly, chromosome: 8	K14488	SAUR	SAUR family protein	http://www.genome.jp/dbget-bin/www_bget?ko:K14488	P0DKL1	165	1.81e-14	Auxin-responsive protein SAUR50 OS=Helianthus annuus OX=4232 PE=3 SV=1	PF02519//PF19048	Auxin responsive protein//SidE mono-ADP-ribosyltransferase domain	GO:0009733	response to auxin	--	--	--	--	--	--
Cluster-13543.10016	non local hub	R4	Non-hub kinless nodes	302	49	-0.498958	FIGHT CLUB	0.973674	-2.64987	1	4.45943	33.3333	-3.08834	0.000380841	0.0145504	Switch	1297	3.56e-180	plant acid phosphatase [Medicago truncatula]	XM_003590108.4	XM_003590108	744	0	PREDICTED: Medicago truncatula acid phosphatase 1 (LOC11421208), mRNA	--	--	--	--	P27061	472	1.51e-56	Acid phosphatase 1 OS=Solanum lycopersicum OX=4081 GN=APS1 PE=2 SV=1	--	--	--	--	--	--	--	--	--	--
Cluster-13543.10075	non local hub	R4	Non-hub kinless nodes	601	124	-0.451148	FIGHT CLUB	0.957431	-2.16582	1	5.49185	27.7778	-4.10723	5.80735e-05	0.00523478	Switch	861	2.1e-114	transcription factor bHLH146 [Medicago truncatula]||AES65207.1 transcription factor/transcription regulator [Medicago truncatula]||RHN73402.1 hypothetical protein MtrunA17_Chr2g0298051 [Medicago truncatula]	AC245670.1	AC245670	710	0	Medicago truncatula strain A17 clone mtg2_13641b, complete sequence	--	--	--	--	Q9SUM5	218	5.67e-20	Transcription factor bHLH146 OS=Arabidopsis thaliana OX=3702 GN=BHLH146 PE=2 SV=1	--	--	--	--	--	--	--	--	--	--
Cluster-13543.10160	non local hub	R2	Peripheral nodes	673	459	0.485454	DATE	0.534848	-1.33335	2	4.1964	22.2222	4.02519	4.0312e-05	0.00420257		343	1.11e-35	unknown [Medicago truncatula]||KEH38855.1 DnaJ heat shock amino-terminal domain protein [Medicago truncatula]	OX326971.1	OX326971	444	0	Medicago arabica genome assembly, chromosome: 8	--	--	--	--	--	--	--	--	PF06658	Protein of unknown function (DUF1168)	--	--	GO:0003725	double-stranded RNA binding	--	--	--	--
Cluster-13543.10240	non local hub	R4	Non-hub kinless nodes	261	53	0.662786	PARTY	0.958765	-1.24751	3	1.09668	0	1.38519	0.00233923	0.0402635		2741	0	E3 ubiquitin-protein ligase WAVH1 [Medicago truncatula]||AET03312.1 zinc finger (C3HC4-type RING finger) family protein, putative [Medicago truncatula]||RHN41513.1 putative chromatin regulator PHD family [Medicago truncatula]	XM_003628788.4	XM_003628788	1931	0	PREDICTED: Medicago truncatula E3 ubiquitin-protein ligase WAVH1 (LOC11446497), mRNA	--	--	--	--	Q9ZQ46	844	1.91e-100	E3 ubiquitin-protein ligase WAVH1 OS=Arabidopsis thaliana OX=3702 GN=WAVH1 PE=1 SV=1	PF11789//PF12861//PF00097//PF11395//PF12678	Zinc-finger of the MIZ type in Nse subunit//Anaphase-promoting complex subunit 11 RING-H2 finger//Zinc finger, C3HC4 type (RING finger)//Betacoronavirus NS7B protein//RING-H2 zinc finger domain	GO:0031145	anaphase-promoting complex-dependent catabolic process	GO:0008270//GO:0061630//GO:0046872//GO:0097602	zinc ion binding//ubiquitin protein ligase activity//metal ion binding//cullin family protein binding	GO:0005680	anaphase-promoting complex	--	--
Cluster-13543.10340	non local hub	R3	Non-hub connectors	100	50	0.655365	PARTY	0.75	-1.27011	3	2.72137	11.1111	2.58458	0.000895546	0.0230578		393	1.28e-38	chaperone protein ClpB3, chloroplastic isoform X2 [Medicago truncatula]||KEH21640.1 casein lytic proteinase B3 [Medicago truncatula]	OX326969.1	OX326969	266	6.31051e-135	Medicago arabica genome assembly, chromosome: 6	--	--	--	--	Q75GT3	335	1.47e-32	Chaperone protein ClpB2, chloroplastic OS=Oryza sativa subsp. japonica OX=39947 GN=CLPB2 PE=2 SV=1	PF08407//PF02341//PF09809//PF08445//PF04552	Chitin synthase N-terminal//RbcX protein//Mitochondrial ribosomal protein L27//FR47-like protein//Sigma-54, DNA binding domain	GO:0042254//GO:0006031//GO:0110102	ribosome biogenesis//chitin biosynthetic process//ribulose bisphosphate carboxylase complex assembly	GO:0016747//GO:0001216//GO:0003735//GO:0004100//GO:0044183	acyltransferase activity, transferring groups other than amino-acyl groups//DNA-binding transcription activator activity//structural constituent of ribosome//chitin synthase activity//protein folding chaperone	GO:0005762//GO:0005840	mitochondrial large ribosomal subunit//ribosome	--	--
Cluster-13543.10377	non local hub	R4	Non-hub kinless nodes	115	24	-0.165315	FIGHT CLUB	0.956446	-1.46597	3	1.70044	5.55556	-2.35072	0.000250193	0.0115122	Switch	596	1.73e-74	mavicyanin [Medicago truncatula]||AFK41160.1 unknown [Medicago truncatula]||KEH42900.1 plastocyanin-like domain protein [Medicago truncatula]||RHN80501.1 putative cupredoxin [Medicago truncatula]	OX326965.1	OX326965	740	0	Medicago arabica genome assembly, chromosome: 2	--	--	--	--	Q9SK27	165	1.75e-12	Early nodulin-like protein 1 OS=Arabidopsis thaliana OX=3702 GN=At2g25060 PE=2 SV=2	PF02298//PF10746	Plastocyanin-like domain//Phage holin T7 family, holin superfamily II	GO:0006118//GO:0019835//GO:0019076	obsolete electron transport//cytolysis//viral release from host cell	GO:0009055	electron transfer activity	--	--	--	--
Cluster-13543.10378	non local hub	R4	Non-hub kinless nodes	562	154	-0.322389	FIGHT CLUB	0.924912	-1.9722	1	2.80735	16.6667	-2.68101	0.000144571	0.00851426	Switch	2163	3.53e-306	uncharacterized protein LOC11442436 [Medicago truncatula]||AES76974.1 DUF1005 family protein [Medicago truncatula]||RHN53065.1 hypothetical protein MtrunA17_Chr6g0487371 [Medicago truncatula]	XM_003620708.4	XM_003620708	1352	0	PREDICTED: Medicago truncatula uncharacterized LOC11442436 (LOC11442436), mRNA	--	--	--	--	--	--	--	--	--	--	--	--	--	--	--	--	--	--
Cluster-13543.10442	non local hub	R4	Non-hub kinless nodes	235	52	-0.396443	FIGHT CLUB	0.951037	-2.6305	1	4.26679	16.6667	-3.68846	0.000998949	0.0244967	Switch	2312	0	protein NRT1/ PTR FAMILY 4.6 [Medicago truncatula]||AES91185.2 peptide/nitrate transporter [Medicago truncatula]	XM_024781852.2	XM_024781852	1311	0	PREDICTED: Medicago truncatula protein NRT1/ PTR FAMILY 4.6 (LOC11440192), mRNA	--	--	--	--	Q8H157	1551	8.79e-205	Protein NRT1/ PTR FAMILY 4.6 OS=Arabidopsis thaliana OX=3702 GN=NPF4.6 PE=1 SV=1	PF00854//PF05656	POT family//Protein of unknown function (DUF805)	GO:0055085	transmembrane transport	GO:0022857	transmembrane transporter activity	GO:0016020	membrane	--	--
Cluster-13543.10443	non local hub	R4	Non-hub kinless nodes	312	49	-0.481773	FIGHT CLUB	0.975335	-2.64987	1	2.32193	44.4444	-2.19901	6.53248e-05	0.00552515	Switch	754	1.6e-99	nitrate transporter [Trifolium pratense]	OX326968.1	OX326968	482	0	Medicago arabica genome assembly, chromosome: 5	--	--	--	--	Q8VYE4	540	3.46e-65	Protein NRT1/ PTR FAMILY 4.5 OS=Arabidopsis thaliana OX=3702 GN=NPF4.5 PE=2 SV=1	PF00854//PF05656	POT family//Protein of unknown function (DUF805)	GO:0055085	transmembrane transport	GO:0022857	transmembrane transporter activity	GO:0016020	membrane	--	--
Cluster-13543.10458	non local hub	R4	Non-hub kinless nodes	668	164	-0.377282	FIGHT CLUB	0.939725	-1.90766	1	5	11.1111	-4.71706	2.03695e-05	0.00322801	Switch	951	8.07e-119	basic leucine zipper 34 [Medicago truncatula]||AES89747.1 bZIP family transcription factor [Medicago truncatula]||RHN61832.1 putative transcription factor bZIP family [Medicago truncatula]	OX326964.1	OX326964	1176	0	Medicago arabica genome assembly, chromosome: 1	--	--	--	--	F4IN23	473	1.57e-51	Basic leucine zipper 34 OS=Arabidopsis thaliana OX=3702 GN=BZIP34 PE=1 SV=1	PF01412//PF00170//PF07716//PF14817//PF03131	Putative GTPase activating protein for Arf//bZIP transcription factor//Basic region leucine zipper//HAUS augmin-like complex subunit 5//bZIP Maf transcription factor	GO:0006355//GO:0051225	regulation of DNA-templated transcription//spindle assembly	GO:0003700//GO:0005096//GO:0003677	DNA-binding transcription factor activity//GTPase activator activity//DNA binding	GO:0070652//GO:0005667	HAUS complex//transcription regulator complex	--	--
Cluster-13543.10494	non local hub	R2	Peripheral nodes	76	47	0.537993	PARTY	0.617555	-1.29271	3	2	44.4444	1.49909	0.000556473	0.0175288		322	4.31e-36	hypothetical protein L195_g024825 [Trifolium pratense]	XM_045976412.1	XM_045976412	144	1.32504e-67	PREDICTED: Trifolium pratense F-box protein CPR1-like (LOC123923696), mRNA	--	--	--	--	--	--	--	--	PF08447	PAS fold	--	--	GO:0005515	protein binding	--	--	--	--
Cluster-13543.10519	non local hub	R4	Non-hub kinless nodes	466	144	-0.272551	FIGHT CLUB	0.904511	-2.03674	1	2.67243	5.55556	-2.75721	0.00161555	0.0321322	Switch	2581	0	polygalacturonase At1g48100 [Medicago truncatula]||KEH20046.1 polygalacturonase plant-like protein [Medicago truncatula]||RHN41420.1 putative polygalacturonase [Medicago truncatula]	XM_013590565.3	XM_013590565	1717	0	PREDICTED: Medicago truncatula polygalacturonase At1g48100 (LOC25501370), mRNA	--	--	--	--	Q949Z1	988	9.84e-127	Polygalacturonase At1g48100 OS=Arabidopsis thaliana OX=3702 GN=At1g48100 PE=2 SV=1	PF00295//PF03854	Glycosyl hydrolases family 28//P-11 zinc finger	GO:0005985//GO:0005975//GO:0005982	sucrose metabolic process//carbohydrate metabolic process//starch metabolic process	GO:0008270//GO:0004650//GO:0003723	zinc ion binding//polygalacturonase activity//RNA binding	--	--	--	--
Cluster-13543.10546	non local hub	R3	Non-hub connectors	762	460	0.471964	DATE	0.635577	-1.32621	2	1.3953	0	1.50452	1.06448e-06	0.000896473		935	9.58e-124	non-specific lipid transfer protein GPI-anchored 14 [Medicago truncatula]||KEH19312.1 Lipid transfer protein [Medicago truncatula]||RHN40576.1 putative bifunctional inhibitor/plant lipid transfer protein/seed storage helical [Medicago truncatula]	XM_013589832.3	XM_013589832	632	0	PREDICTED: Medicago truncatula non-specific lipid transfer protein GPI-anchored 14 (LOC25502425), mRNA	--	--	--	--	O64865	446	1.11e-51	Non-specific lipid transfer protein GPI-anchored 14 OS=Arabidopsis thaliana OX=3702 GN=LTPG14 PE=2 SV=1	--	--	--	--	--	--	--	--	--	--
Cluster-13543.10653	non local hub	R2	Peripheral nodes	566	403	0.430517	DATE	0.493036	-1.73338	2	1.42951	0	1.10404	0.000947226	0.0237217		330	1.39e-35	hypothetical protein MTR_3g111650 [Medicago truncatula]	OX326967.1	OX326967	348	1.45093e-180	Medicago arabica genome assembly, chromosome: 4	--	--	--	--	--	--	--	--	PF07174//PF12409//PF01087	Fibronectin-attachment protein (FAP)//P5-type ATPase cation transporter//Galactose-1-phosphate uridyl transferase, N-terminal domain	GO:0006012//GO:0006812//GO:0009117	galactose metabolic process//monoatomic cation transport//nucleotide metabolic process	GO:0140358//GO:0008108//GO:0050840//GO:0019829	P-type transmembrane transporter activity//UDP-glucose:hexose-1-phosphate uridylyltransferase activity//extracellular matrix binding//ATPase-coupled monoatomic cation transmembrane transporter activity	GO:0005576	extracellular region	--	--
Cluster-13543.10655	non local hub	R2	Peripheral nodes	6	5	0.505338	PARTY	0.305556	-1.6091	3	2	33.3333	1.39328	0.00297534	0.046193		153	2.26e-10	hypothetical protein MTR_3g045730 [Medicago truncatula]	CR954195.3	CR954195	449	0	Medicago truncatula chromosome 5 clone mth2-16p13, COMPLETE SEQUENCE	--	--	--	--	--	--	--	--	--	--	--	--	--	--	--	--	--	--
Cluster-13543.10660	non local hub	R2	Peripheral nodes	702	478	0.448229	DATE	0.536359	-1.19763	2	1.5502	0	1.79806	0.000857099	0.022469		2682	0	protein NRT1/ PTR FAMILY 1.2 [Medicago truncatula]||KEH40283.1 peptide/nitrate transporter plant [Medicago truncatula]	XM_024774297.2	XM_024774297	1524	0	PREDICTED: Medicago truncatula protein NRT1/ PTR FAMILY 1.2 (LOC25482245), mRNA	K14638	SLC15A3_4, PHT, NPF8	solute carrier family 15 (peptide/histidine transporter), member 3/4	http://www.genome.jp/dbget-bin/www_bget?ko:K14638	Q9M817	1361	6.37e-180	Protein NRT1/ PTR FAMILY 1.2 OS=Arabidopsis thaliana OX=3702 GN=NPF1.2 PE=1 SV=1	PF00854//PF07690	POT family//Major Facilitator Superfamily	GO:0055085	transmembrane transport	GO:0022857	transmembrane transporter activity	GO:0016020	membrane	--	--
Cluster-13543.10787	non local hub	R4	Non-hub kinless nodes	517	148	-0.276374	FIGHT CLUB	0.918051	-2.01093	1	4.16993	22.2222	-3.71256	2.79771e-05	0.00368149	Switch	242	3.23e-22	transcription factor PRE6-like [Trifolium pratense]	OX326968.1	OX326968	695	0	Medicago arabica genome assembly, chromosome: 5	--	--	--	--	Q8GW32	200	6.95e-18	Transcription factor PRE6 OS=Arabidopsis thaliana OX=3702 GN=PRE6 PE=1 SV=1	--	--	--	--	--	--	--	--	--	--
Cluster-13543.10858	non local hub	R2	Peripheral nodes	750	485	0.449924	DATE	0.581822	-1.14762	2	2.44968	0	2.72716	9.30307e-05	0.00656022		1032	1.43e-130	alanine--glyoxylate aminotransferase 2 homolog 3, mitochondrial [Medicago truncatula]||XP_024626165.1 alanine--glyoxylate aminotransferase 2 homolog 3, mitochondrial [Medicago truncatula]||AES79777.1 alanine-glyoxylate aminotransferase-like protein [Medicago truncatula]||RHN46642.1 putative alanine--glyoxylate transaminase [Medicago truncatula]	XM_003623511.4	XM_003623511	712	0	PREDICTED: Medicago truncatula alanine--glyoxylate aminotransferase 2 homolog 3, mitochondrial (LOC11433125), transcript variant X1, mRNA	K00827	AGXT2	alanine-glyoxylate transaminase / (R)-3-amino-2-methylpropionate-pyruvate transaminase	http://www.genome.jp/dbget-bin/www_bget?ko:K00827	Q9SR86	865	3.06e-107	Alanine--glyoxylate aminotransferase 2 homolog 3, mitochondrial OS=Arabidopsis thaliana OX=3702 GN=At3g08860 PE=2 SV=1	PF00202	Aminotransferase class-III	--	--	GO:0008483//GO:0030170	transaminase activity//pyridoxal phosphate binding	--	--	KOG1404	Alanine-glyoxylate aminotransferase AGT2
Cluster-13543.10859	non local hub	R3	Non-hub connectors	855	490	0.435755	DATE	0.671557	-1.11191	2	2.85798	0	2.78652	1.828e-06	0.00112408		1625	9.23e-224	alanine--glyoxylate aminotransferase 2 homolog 3, mitochondrial [Medicago truncatula]||XP_024626165.1 alanine--glyoxylate aminotransferase 2 homolog 3, mitochondrial [Medicago truncatula]||AES79777.1 alanine-glyoxylate aminotransferase-like protein [Medicago truncatula]||RHN46642.1 putative alanine--glyoxylate transaminase [Medicago truncatula]	XM_024770397.2	XM_024770397	939	0	PREDICTED: Medicago truncatula alanine--glyoxylate aminotransferase 2 homolog 3, mitochondrial (LOC11433125), transcript variant X2, mRNA	K00827	AGXT2	alanine-glyoxylate transaminase / (R)-3-amino-2-methylpropionate-pyruvate transaminase	http://www.genome.jp/dbget-bin/www_bget?ko:K00827	Q9SR86	1222	3.7e-164	Alanine--glyoxylate aminotransferase 2 homolog 3, mitochondrial OS=Arabidopsis thaliana OX=3702 GN=At3g08860 PE=2 SV=1	PF00202	Aminotransferase class-III	--	--	GO:0030170//GO:0008483	pyridoxal phosphate binding//transaminase activity	--	--	KOG1404	Alanine-glyoxylate aminotransferase AGT2
Cluster-13543.10885	non local hub	R3	Non-hub connectors	555	294	0.524878	PARTY	0.719386	-2.51201	2	2.07973	0	2.04577	0.000103411	0.00698316		1229	4.4e-169	uncharacterized protein LOC11446855 [Medicago truncatula]||AES64152.1 transmembrane protein, putative [Medicago truncatula]||RHN72264.1 hypothetical protein MtrunA17_Chr2g0285801 [Medicago truncatula]	OX326971.1	OX326971	893	0	Medicago arabica genome assembly, chromosome: 8	--	--	--	--	--	--	--	--	--	--	--	--	--	--	--	--	--	--
Cluster-13543.10916	non local hub	R4	Non-hub kinless nodes	123	43	0.578628	PARTY	0.877784	-1.32284	3	1.40939	0	1.18646	0.000168426	0.00928045		2627	0	cytochrome P450 CYP82D47 [Medicago truncatula]||KEH37856.1 cytochrome P450 family protein [Medicago truncatula]||RHN74004.1 putative cytochrome P450 [Medicago truncatula]	XM_013608367.3	XM_013608367	1435	0	PREDICTED: Medicago truncatula cytochrome P450 CYP82D47 (LOC25488300), mRNA	--	--	--	--	M1KVN4	1437	1.77e-194	Flavonoid-6-hydroxylase OS=Mentha piperita OX=34256 GN=F6H PE=1 SV=1	PF00287//PF00067	Sodium / potassium ATPase beta chain//Cytochrome P450	GO:0006814//GO:0006813	sodium ion transport//potassium ion transport	GO:0016705//GO:0005506//GO:0004497//GO:0020037	oxidoreductase activity, acting on paired donors, with incorporation or reduction of molecular oxygen//iron ion binding//monooxygenase activity//heme binding	GO:0005890	sodium:potassium-exchanging ATPase complex	--	--
Cluster-13543.10989	non local hub	R4	Non-hub kinless nodes	85	34	0.703608	PARTY	0.84	-1.39064	3	1.28011	0	1.27275	0.00167151	0.0328244		186	3.89e-14	hypothetical protein MTR_1g105945 [Medicago truncatula]||RHN82152.1 hypothetical protein MtrunA17_Chr1g0206761 [Medicago truncatula]	OX326965.1	OX326965	453	0	Medicago arabica genome assembly, chromosome: 2	--	--	--	--	--	--	--	--	--	--	--	--	--	--	--	--	--	--
Cluster-13543.1104	non local hub	R3	Non-hub connectors	157	85	0.677754	PARTY	0.706885	-1.00646	3	1.30666	0	1.06238	0.000863633	0.0225079		471	1.54e-56	uncharacterized protein LOC25485571 [Medicago truncatula]||AFK40236.1 unknown [Medicago truncatula]||RHN82506.1 hypothetical protein MtrunA17_Chr1g0210601 [Medicago truncatula]	XM_024772038.2	XM_024772038	660	0	PREDICTED: Medicago truncatula uncharacterized LOC25485571 (LOC25485571), mRNA	--	--	--	--	--	--	--	--	--	--	--	--	--	--	--	--	--	--
Cluster-13543.11110	non local hub	R2	Peripheral nodes	181	139	0.796842	PARTY	0.410244	-0.599674	3	1.12396	0	1.12229	0.00209098	0.0375586		577	1.75e-68	DEAD-box ATP-dependent RNA helicase 39-like [Medicago truncatula]||RHN51196.1 putative RNA helicase [Medicago truncatula]	OX326966.1	OX326966	342	3.46168e-177	Medicago arabica genome assembly, chromosome: 3	--	--	--	--	Q5VRY0	205	4.39e-16	DEAD-box ATP-dependent RNA helicase 39 OS=Oryza sativa subsp. japonica OX=39947 GN=Os01g0184500 PE=2 SV=1	PF00658//PF00270	Poly-adenylate binding protein, unique domain//DEAD/DEAH box helicase	--	--	GO:0003723//GO:0003676//GO:0005524	RNA binding//nucleic acid binding//ATP binding	--	--	--	--
Cluster-13543.11114	non local hub	R2	Peripheral nodes	664	452	0.420803	DATE	0.536616	-1.38336	2	4.32193	0	4.39555	0.000333461	0.0135737		856	1.56e-113	uncharacterized protein LOC25501965 [Medicago truncatula]||KEH20955.1 transmembrane protein, putative [Medicago truncatula]||RHN43228.1 hypothetical protein MtrunA17_Chr8g0385511 [Medicago truncatula]	OX326964.1	OX326964	531	0	Medicago arabica genome assembly, chromosome: 1	--	--	--	--	--	--	--	--	PF04162	Gyrovirus capsid protein (VP1)	--	--	--	--	GO:0019028	viral capsid	--	--
Cluster-13543.11239	non local hub	R4	Non-hub kinless nodes	306	124	0.721675	PARTY	0.83579	-0.712669	3	1.02483	0	1.27759	0.00146165	0.0302586		478	2.33e-57	glycine-rich cell wall structural protein 1 [Medicago truncatula]||AES90386.2 putative GRP family [Medicago truncatula]||RHN62491.1 hypothetical protein MtrunA17_Chr4g0047991 [Medicago truncatula]	OX326964.1	OX326964	746	0	Medicago arabica genome assembly, chromosome: 1	--	--	--	--	--	--	--	--	--	--	--	--	--	--	--	--	--	--
Cluster-13543.1124	non local hub	R4	Non-hub kinless nodes	319	20	0.643227	PARTY	0.996069	-1.4961	3	1.58496	0	1.84421	0.00289536	0.0454183		1701	3.85e-235	transmembrane protein [Medicago truncatula]	OX326967.1	OX326967	1216	0	Medicago arabica genome assembly, chromosome: 4	--	--	--	--	Q6DYE5	585	1.81e-68	UPF0496 protein At1g20180 OS=Arabidopsis thaliana OX=3702 GN=At1g20180 PE=2 SV=2	--	--	--	--	--	--	--	--	--	--
Cluster-13543.11251	non local hub	R4	Non-hub kinless nodes	146	35	0.49559	DATE	0.942531	-1.38311	3	1.05889	0	1.40582	0.000557729	0.017545		--	--	--	AC174314.13	AC174314	84	8.07403e-34	Medicago truncatula clone mth2-160p14, complete sequence	--	--	--	--	--	--	--	--	--	--	--	--	--	--	--	--	--	--
Cluster-13543.1133	non local hub	R4	Non-hub kinless nodes	287	33	0.341542	DATE	0.986779	-1.39818	3	1.45943	11.1111	1.77344	0.00256752	0.0424298		1318	1.73e-181	metalloendoproteinase 1-MMP [Medicago truncatula]||AES94273.1 matrix metalloproteinase [Medicago truncatula]||RHN53756.1 putative envelysin [Medicago truncatula]	XM_003611267.4	XM_003611267	774	0	PREDICTED: Medicago truncatula metalloendoproteinase 1-MMP (LOC11436485), mRNA	--	--	--	--	O23507	660	3.53e-83	Metalloendoproteinase 1-MMP OS=Arabidopsis thaliana OX=3702 GN=1MMP PE=1 SV=1	PF00413	Matrixin	GO:0006508	proteolysis	GO:0008270//GO:0004222	zinc ion binding//metalloendopeptidase activity	GO:0031012	extracellular matrix	--	--
Cluster-13543.11349	non local hub	R2	Peripheral nodes	428	279	0.365649	DATE	0.575067	-2.61916	2	1.05344	0	1.01932	0.000331375	0.0135192		725	4.56e-85	transcription factor bHLH30 [Medicago truncatula]||XP_039685803.1 transcription factor bHLH30 [Medicago truncatula]||AES62083.1 basic helix loop helix (BHLH) DNA-binding family protein [Medicago truncatula]||RHN81414.1 putative transcription factor bHLH family [Medicago truncatula]	OX326965.1	OX326965	2045	0	Medicago arabica genome assembly, chromosome: 2	--	--	--	--	Q9S7Y1	469	2.54e-50	Transcription factor bHLH30 OS=Arabidopsis thaliana OX=3702 GN=BHLH30 PE=1 SV=1	PF00010	Helix-loop-helix DNA-binding domain	--	--	GO:0046983	protein dimerization activity	--	--	--	--
Cluster-13543.11364	non local hub	R2	Peripheral nodes	229	163	0.789505	PARTY	0.493354	-0.418881	3	1.64636	0	1.45335	0.000966874	0.0239996		2870	0	putative tetratricopeptide-like helical domain, pentacotripeptide-repeat region of PROPR [Medicago truncatula]	XM_013602285.3	XM_013602285	2056	0	PREDICTED: Medicago truncatula pentatricopeptide repeat-containing protein At3g48250, chloroplastic (LOC25493707), mRNA	--	--	--	--	Q9STK5	1033	9.67e-130	Pentatricopeptide repeat-containing protein At3g48250, chloroplastic OS=Arabidopsis thaliana OX=3702 GN=At3g48250 PE=2 SV=1	PF01652	Eukaryotic initiation factor 4E	GO:0006413//GO:0006446	translational initiation//regulation of translational initiation	GO:0003743//GO:0003723	translation initiation factor activity//RNA binding	GO:0005840	ribosome	--	--
Cluster-13543.11445	non local hub	R2	Peripheral nodes	227	170	0.808578	PARTY	0.439151	-0.366149	3	1.20436	0	1.1666	0.00192618	0.0358096		1227	2.71e-150	putative pentatricopeptide repeat-containing protein At2g02150 isoform X1 [Medicago truncatula]||XP_039685258.1 putative pentatricopeptide repeat-containing protein At2g02150 isoform X1 [Medicago truncatula]||RHN42286.1 putative tetratricopeptide-like helical domain-containing protein [Medicago truncatula]	XM_039829323.1	XM_039829323	3115	0	PREDICTED: Medicago truncatula putative pentatricopeptide repeat-containing protein At2g02150 (LOC120577626), transcript variant X1, mRNA	K17710	PTCD1	pentatricopeptide repeat domain-containing protein 1	http://www.genome.jp/dbget-bin/www_bget?ko:K17710	P0C894	571	5.19e-60	Putative pentatricopeptide repeat-containing protein At2g02150 OS=Arabidopsis thaliana OX=3702 GN=At2g02150 PE=3 SV=1	PF13176//PF17051//PF07140//PF02909	Tetratricopeptide repeat//Cytochrome C oxidase assembly factor 2//Interferon gamma receptor (IFNGR1)//Tetracyclin repressor-like, C-terminal domain	GO:0060333//GO:0007165//GO:0033617//GO:0045892	type II interferon-mediated signaling pathway//signal transduction//mitochondrial cytochrome c oxidase assembly//negative regulation of DNA-templated transcription	GO:0004896//GO:0005515	cytokine receptor activity//protein binding	--	--	--	--
Cluster-13543.11501	non local hub	R4	Non-hub kinless nodes	391	91	-0.411593	FIGHT CLUB	0.945834	-2.3788	1	2.80735	16.6667	-2.43099	0.00197926	0.0363719	Switch	377	6.27e-44	protein RADIALIS-like 1 [Medicago truncatula]||XP_003629428.1 protein RADIALIS-like 1 [Medicago truncatula]||AET03903.1 MYB family transcription factor [Medicago truncatula]||AET03904.1 MYB family transcription factor [Medicago truncatula]||AFK46364.1 unknown [Medicago truncatula]||RHN42094.1 putative transcription factor MYB/SANT family [Medicago truncatula]||RHN42095.1 putative transcription fa…	AC162787.39	AC162787	447	0	Medicago truncatula chromosome 8 clone mth2-192c6, complete sequence	--	--	--	--	F4JVB8	251	3.18e-26	Protein RADIALIS-like 1 OS=Arabidopsis thaliana OX=3702 GN=RL1 PE=2 SV=1	--	--	--	--	--	--	--	--	--	--
Cluster-13543.1157	non local hub	R2	Peripheral nodes	642	421	0.418144	DATE	0.569975	-1.6048	2	3.22239	16.6667	3.39342	0.000167457	0.0092607		631	6.24e-73	phosphatidylinositol 4-phosphate 5-kinase 5 [Medicago truncatula]||ABD28331.1 Phosphatidylinositol-4-phosphate 5-kinase [Medicago truncatula]||AES81223.1 phosphatidylinositol-4-phosphate 5-kinase family protein [Medicago truncatula]||RHN47742.1 putative 1-phosphatidylinositol-4-phosphate 5-kinase [Medicago truncatula]	AC147961.3	AC147961	450	0	Medicago truncatula chromosome 7 clone mth2-39i23, complete sequence	K00889	PIP5K	1-phosphatidylinositol-4-phosphate 5-kinase	http://www.genome.jp/dbget-bin/www_bget?ko:K00889	Q9M1K2	456	9.55e-50	Phosphatidylinositol 4-phosphate 5-kinase 4 OS=Arabidopsis thaliana OX=3702 GN=PIP5K4 PE=4 SV=1	PF01504	Phosphatidylinositol-4-phosphate 5-Kinase	GO:0046488	phosphatidylinositol metabolic process	GO:0016307	phosphatidylinositol phosphate kinase activity	--	--	--	--
Cluster-13543.1158	non local hub	R4	Non-hub kinless nodes	202	24	0.342301	DATE	0.985884	-1.46597	3	2.12928	0	1.94325	0.00172953	0.0334951		777	2.16e-94	phosphatidylinositol 4-phosphate 5-kinase 5 [Medicago truncatula]||ABD28331.1 Phosphatidylinositol-4-phosphate 5-kinase [Medicago truncatula]||AES81223.1 phosphatidylinositol-4-phosphate 5-kinase family protein [Medicago truncatula]||RHN47742.1 putative 1-phosphatidylinositol-4-phosphate 5-kinase [Medicago truncatula]	AC147961.3	AC147961	496	0	Medicago truncatula chromosome 7 clone mth2-39i23, complete sequence	K00889	PIP5K	1-phosphatidylinositol-4-phosphate 5-kinase	http://www.genome.jp/dbget-bin/www_bget?ko:K00889	Q9M1K2	504	1.39e-56	Phosphatidylinositol 4-phosphate 5-kinase 4 OS=Arabidopsis thaliana OX=3702 GN=PIP5K4 PE=4 SV=1	PF01504	Phosphatidylinositol-4-phosphate 5-Kinase	GO:0046488	phosphatidylinositol metabolic process	GO:0016307	phosphatidylinositol phosphate kinase activity	--	--	--	--
Cluster-13543.11586	non local hub	R3	Non-hub connectors	629	323	0.641467	PARTY	0.736304	-2.30485	2	1.78301	0	1.78223	1.08821e-05	0.00243801		612	1.37e-78	non-specific lipid-transfer protein-like [Medicago truncatula]||RHN66720.1 putative plant lipid transfer protein/Par allergen [Medicago truncatula]	XM_039831344.1	XM_039831344	414	0	PREDICTED: Medicago truncatula non-specific lipid-transfer protein-like (LOC120579353), mRNA	--	--	--	--	P27056	158	2.34e-12	Non-specific lipid-transfer protein 1 OS=Solanum lycopersicum OX=4081 GN=TSW12 PE=2 SV=1	PF05493	ATP synthase subunit H	GO:1902600//GO:0006119	proton transmembrane transport//oxidative phosphorylation	GO:0046961	proton-transporting ATPase activity, rotational mechanism	GO:0033179	proton-transporting V-type ATPase, V0 domain	--	--
Cluster-13543.11640	non local hub	R4	Non-hub kinless nodes	404	123	0.709335	PARTY	0.907307	-0.720202	3	1.09378	0	1.11781	0.000213814	0.010674		835	8.13e-112	putative gamma-glutamylcyclotransferase At3g02910 [Medicago truncatula]||AES95855.2 AIG2-like (avirulence induced protein) family protein [Medicago truncatula]||KEH27710.1 AIG2-like (avirulence induced protein) family protein [Medicago truncatula]||RHN54837.1 putative gamma-glutamylcyclotransferase [Medicago truncatula]	FP710245.1	FP710245	508	0	Medicago truncatula chromosome 5 clone mtf83-16f21, COMPLETE SEQUENCE	K19761	GGACT	gamma-glutamylaminecyclotransferase	http://www.genome.jp/dbget-bin/www_bget?ko:K19761	Q9M8T3	348	2.6e-39	Putative gamma-glutamylcyclotransferase At3g02910 OS=Arabidopsis thaliana OX=3702 GN=At3g02910 PE=2 SV=2	--	--	--	--	--	--	--	--	KOG4450	Uncharacterized conserved protein
Cluster-13543.11672	non local hub	R2	Peripheral nodes	605	403	0.513376	PARTY	0.55629	-1.73338	2	1.32867	0	1.31324	3.69216e-05	0.00406552		4038	0	respiratory burst oxidase homolog protein A isoform X1 [Medicago truncatula]||RHN63726.1 putative NAD(P)H oxidase (H(2)O(2)-forming) [Medicago truncatula]	XM_024781245.2	XM_024781245	2028	0	PREDICTED: Medicago truncatula respiratory burst oxidase homolog protein A (LOC25493885), transcript variant X4, mRNA	K13447	RBOH	respiratory burst oxidase	http://www.genome.jp/dbget-bin/www_bget?ko:K13447	Q948U0	1886	5.5e-247	Respiratory burst oxidase homolog protein A OS=Solanum tuberosum OX=4113 GN=RBOHA PE=1 SV=1	PF08030//PF08022//PF00036//PF13405//PF13499//PF08414	Ferric reductase NAD binding domain//FAD-binding domain//EF hand//EF-hand domain//EF-hand domain pair//Respiratory burst NADPH oxidase	GO:0006804//GO:0006979	obsolete peroxidase reaction//response to oxidative stress	GO:0004601//GO:0005509//GO:0050664//GO:0016491	peroxidase activity//calcium ion binding//oxidoreductase activity, acting on NAD(P)H, oxygen as acceptor//oxidoreductase activity	--	--	--	--
Cluster-13543.11720	non local hub	R2	Peripheral nodes	60	39	-0.327106	FIGHT CLUB	0.5775	-1.35298	3	1.1375	5.55556	-1.67395	0.00239204	0.0406256		528	4.71e-53	copia-type polyprotein [Trifolium pratense]	AC136139.24	AC136139	185	1.37771e-89	Medicago truncatula clone mth2-22c2, complete sequence	--	--	--	--	P04146	241	2.66e-19	Copia protein OS=Drosophila melanogaster OX=7227 GN=GIP PE=1 SV=3	--	--	--	--	--	--	--	--	--	--
Cluster-13543.11721	non local hub	R2	Peripheral nodes	462	364	0.601805	PARTY	0.379247	-2.01197	2	1.34008	0	1.20506	0.000855975	0.022469		2107	6.35e-296	patatin-like protein 2 [Medicago truncatula]||AES59487.1 patatin-like phospholipase [Medicago truncatula]||RHN77342.1 putative phospholipase A(2) [Medicago truncatula]	XM_003589188.4	XM_003589188	1399	0	PREDICTED: Medicago truncatula patatin-like protein 2 (LOC11411558), mRNA	--	--	--	--	O48723	1300	4.61e-175	Patatin-like protein 2 OS=Arabidopsis thaliana OX=3702 GN=PLP2 PE=1 SV=1	PF01734	Patatin-like phospholipase	GO:0006629	lipid metabolic process	--	--	--	--	--	--
Cluster-13543.11738	non local hub	R2	Peripheral nodes	386	266	0.537016	PARTY	0.525115	-2.71202	2	1.35285	0	1.26301	0.000435781	0.0155534		1461	1.85e-200	P-loop nucleoside triphosphate hydrolase superfamily protein [Medicago truncatula]	AC144726.6	AC144726	1148	0	Medicago truncatula chromosome 8 clone mth2-7k13, complete sequence	--	--	--	--	P52839	908	4.08e-118	Cytosolic sulfotransferase 12 OS=Arabidopsis thaliana OX=3702 GN=SOT12 PE=1 SV=2	PF00685	Sulfotransferase domain	--	--	GO:0008146	sulfotransferase activity	--	--	--	--
Cluster-13543.11747	non local hub	R3	Non-hub connectors	808	461	0.500883	PARTY	0.674479	-1.31906	2	1.12789	0	1.08939	8.04353e-06	0.00212638		2461	0	D-2-hydroxyglutarate dehydrogenase, mitochondrial [Medicago truncatula]||AES95056.2 D-2-hydroxyglutarate dehydrogenase [Medicago truncatula]||RHN54274.1 putative oxidoreductase [Medicago truncatula]	XM_003612050.4	XM_003612050	1454	0	PREDICTED: Medicago truncatula D-2-hydroxyglutarate dehydrogenase, mitochondrial (LOC11412170), mRNA	K18204	D2HGDH	D-2-hydroxyglutarate dehydrogenase	http://www.genome.jp/dbget-bin/www_bget?ko:K18204	O23240	1641	7.68e-223	D-2-hydroxyglutarate dehydrogenase, mitochondrial OS=Arabidopsis thaliana OX=3702 GN=D2HGDH PE=1 SV=3	PF01565//PF02913	FAD binding domain//FAD linked oxidases, C-terminal domain	--	--	GO:0050660//GO:0016491//GO:0003824	flavin adenine dinucleotide binding//oxidoreductase activity//catalytic activity	--	--	KOG1232	Proteins containing the FAD binding domain
Cluster-13543.11821	non local hub	R4	Non-hub kinless nodes	512	183	0.640657	PARTY	0.87225	-0.26822	3	1.18286	0	1.24866	4.31887e-06	0.00153998		1217	3.72e-167	protein DMR6-LIKE OXYGENASE 1 [Medicago truncatula]||AES90244.1 senescence-associated nodulin [Medicago truncatula]||RHN62255.1 putative oxoglutarate/iron-dependent dioxygenase, non-heme dioxygenase domain-containing protein [Medicago truncatula]	XM_003607999.4	XM_003607999	662	0	PREDICTED: Medicago truncatula protein DMR6-LIKE OXYGENASE 1 (LOC11445170), mRNA	--	--	--	--	Q39110	287	1.4e-28	Gibberellin 20 oxidase 1 OS=Arabidopsis thaliana OX=3702 GN=GA20OX1 PE=1 SV=2	--	--	--	--	--	--	--	--	--	--
Cluster-13543.11822	non local hub	R4	Non-hub kinless nodes	330	65	0.528138	PARTY	0.961203	-1.15712	3	1.39378	0	1.17871	0.000229477	0.0111101		1663	1.57e-231	protein DMR6-LIKE OXYGENASE 1 [Medicago truncatula]||AES90244.1 senescence-associated nodulin [Medicago truncatula]||RHN62255.1 putative oxoglutarate/iron-dependent dioxygenase, non-heme dioxygenase domain-containing protein [Medicago truncatula]	XM_003607999.4	XM_003607999	836	0	PREDICTED: Medicago truncatula protein DMR6-LIKE OXYGENASE 1 (LOC11445170), mRNA	--	--	--	--	Q9FFF6	505	4.78e-58	Jasmonate-induced oxygenase 2 OS=Arabidopsis thaliana OX=3702 GN=JOX2 PE=1 SV=1	--	--	--	--	--	--	--	--	--	--
Cluster-13543.11830	non local hub	R4	Non-hub kinless nodes	258	50	0.439859	DATE	0.962442	-1.27011	3	1.15172	0	1.08742	7.45795e-05	0.00590974		2221	5.53e-314	protein indeterminate-domain 12 [Medicago truncatula]||RHN80147.1 putative transcription factor C2H2 family [Medicago truncatula]	XM_024780095.2	XM_024780095	1386	0	PREDICTED: Medicago truncatula protein indeterminate-domain 12 (LOC112420472), mRNA	K25870	IDD3S	zinc finger protein IDD3/4/5/6/7/8/9/10/11/12/13	http://www.genome.jp/dbget-bin/www_bget?ko:K25870	O22759	848	5.8e-108	Protein indeterminate-domain 12 OS=Arabidopsis thaliana OX=3702 GN=IDD12 PE=2 SV=2	PF00013//PF07975//PF04810//PF02892	KH domain//TFIIH C1-like domain//Sec23/Sec24 zinc finger//BED zinc finger	GO:0006886//GO:0006281//GO:0006888	intracellular protein transport//DNA repair//endoplasmic reticulum to Golgi vesicle-mediated transport	GO:0008270//GO:0003677//GO:0003723	zinc ion binding//DNA binding//RNA binding	GO:0030127	COPII vesicle coat	--	--
Cluster-13543.11842	non local hub	R2	Peripheral nodes	354	268	0.500323	PARTY	0.426857	-2.69773	2	1.56635	0	1.37112	0.00212962	0.038044		596	1.8e-74	uncharacterized protein LOC11429785 [Medicago truncatula]||AES58745.1 transmembrane protein, putative [Medicago truncatula]	XM_003588446.4	XM_003588446	347	1.76965e-180	PREDICTED: Medicago truncatula uncharacterized LOC11429785 (LOC11429785), mRNA	--	--	--	--	--	--	--	--	--	--	--	--	--	--	--	--	--	--
Cluster-13543.11910	non local hub	R4	Non-hub kinless nodes	154	46	-0.446288	FIGHT CLUB	0.910778	-1.30025	3	2.45943	11.1111	-2.21676	0.0010408	0.0249525	Switch	179	1.45e-10	LEAF RUST 10 DISEASE-RESISTANCE LOCUS RECEPTOR-LIKE PROTEIN KINASE-like 2.5 [Medicago truncatula]	OX326965.1	OX326965	685	0	Medicago arabica genome assembly, chromosome: 2	--	--	--	--	--	--	--	--	PF17366//PF02474	A-agglutinin-binding subunit Aga2//Nodulation protein A (NodA)	GO:0000752	agglutination involved in conjugation with cellular fusion	GO:0016746//GO:0050839	acyltransferase activity//cell adhesion molecule binding	GO:0009277//GO:0005829	fungal-type cell wall//cytosol	--	--
Cluster-13543.11927	non local hub	R3	Non-hub connectors	900	497	0.477477	DATE	0.695051	-1.0619	2	3.2115	0	3.3944	1.31877e-06	0.0009481		1661	5.29e-224	broad specificity amino-acid racemase RacX [Medicago truncatula]||AES91480.2 aspartate racemase [Medicago truncatula]||RHN63915.1 putative aspartate racemase [Medicago truncatula]	AC157983.16	AC157983	1390	0	Medicago truncatula chromosome 8 clone mth2-130n5, complete sequence	--	--	--	--	--	--	--	--	PF01177	Asp/Glu/Hydantoin racemase	GO:0006807	nitrogen compound metabolic process	GO:0036361	racemase activity, acting on amino acids and derivatives	--	--	--	--
Cluster-13543.11967	non local hub	R4	Non-hub kinless nodes	574	155	-0.336111	FIGHT CLUB	0.927081	-1.96575	1	2.03953	0	-1.98077	0.000561406	0.0175762	Switch	399	1.89e-47	unknown [Medicago truncatula]||AES89355.1 SAUR-like auxin-responsive family protein [Medicago truncatula]||AFK34073.1 unknown [Medicago truncatula]||RHN61449.1 putative small auxin-up RNA [Medicago truncatula]	OX326964.1	OX326964	492	0	Medicago arabica genome assembly, chromosome: 1	K14488	SAUR	SAUR family protein	http://www.genome.jp/dbget-bin/www_bget?ko:K14488	P33080	324	1.2e-37	Auxin-induced protein X10A OS=Glycine max OX=3847 PE=2 SV=1	PF02519	Auxin responsive protein	GO:0009733	response to auxin	--	--	--	--	--	--
Cluster-13543.11993	non local hub	R4	Non-hub kinless nodes	223	96	0.67412	PARTY	0.814676	-0.923594	3	1.08406	0	1.0228	0.000220042	0.0108663		846	1.77e-109	remorin 4.2 [Medicago truncatula]||KEH41588.1 carboxy-terminal region remorin [Medicago truncatula]||RHN79121.1 putative remorin [Medicago truncatula]	XM_013612097.3	XM_013612097	846	0	PREDICTED: Medicago truncatula remorin 4.2 (LOC25483410), mRNA	--	--	--	--	P93758	264	7.46e-25	Remorin 4.2 OS=Arabidopsis thaliana OX=3702 GN=REM4.2 PE=1 SV=1	PF00682	HMGL-like	--	--	GO:0003824	catalytic activity	--	--	--	--
Cluster-13543.12071	non local hub	R2	Peripheral nodes	785	498	0.44689	DATE	0.597543	-1.05476	2	2.38553	0	3.05114	7.46497e-05	0.00590974		1682	8.81e-229	probable amino acid permease 7 [Medicago truncatula]||KEH34119.1 transmembrane amino acid transporter family protein [Medicago truncatula]||RHN67490.1 putative amino acid transporter, transmembrane domain-containing protein [Medicago truncatula]	XM_013604634.3	XM_013604634	995	0	PREDICTED: Medicago truncatula probable amino acid permease 7 (LOC25490743), mRNA	K24917	AAP	amino acid permease	http://www.genome.jp/dbget-bin/www_bget?ko:K24917	Q9FF99	1046	2.36e-134	Probable amino acid permease 7 OS=Arabidopsis thaliana OX=3702 GN=AAP7 PE=2 SV=1	PF03222	Tryptophan/tyrosine permease family	GO:0003333	amino acid transmembrane transport	--	--	--	--	--	--
Cluster-13543.12171	non local hub	R4	Non-hub kinless nodes	334	116	-0.164961	FIGHT CLUB	0.879379	-2.21745	1	2.20635	0	-2.08206	0.000548333	0.0174234	Switch	501	2.32e-54	uncharacterized protein LOC11427792 [Medicago truncatula]||AES72197.1 plant/T5J17-70 protein, putative [Medicago truncatula]||RHN69371.1 hypothetical protein MtrunA17_Chr3g0123961 [Medicago truncatula]	CT967306.8	CT967306	1954	0	M.truncatula DNA sequence from clone MTH2-56D24 on chromosome 3, complete sequence	--	--	--	--	--	--	--	--	--	--	--	--	--	--	--	--	--	--
Cluster-13543.12181	non local hub	R4	Non-hub kinless nodes	97	25	0.117817	DATE	0.933574	-1.45844	3	1.67807	11.1111	-2.31596	0.000771005	0.0212991		677	4.16e-75	reverse transcriptase, putative [Medicago truncatula]	FP700168.3	FP700168	462	0	Medicago truncatula chromosome 5 clone mth2-26e17, COMPLETE SEQUENCE	--	--	--	--	P0C2F6	168	1.4e-10	Putative ribonuclease H protein At1g65750 OS=Arabidopsis thaliana OX=3702 GN=At1g65750 PE=3 SV=1	--	--	--	--	--	--	--	--	--	--
Cluster-13543.12195	non local hub	R3	Non-hub connectors	740	433	0.58932	PARTY	0.657617	-1.51908	2	1.16993	0	1.14109	3.1809e-07	0.000480821		--	--	--	OX326969.1	OX326969	256	2.70098e-129	Medicago arabica genome assembly, chromosome: 6	--	--	--	--	--	--	--	--	--	--	--	--	--	--	--	--	--	--
Cluster-13543.12202	non local hub	R4	Non-hub kinless nodes	275	73	-0.331425	FIGHT CLUB	0.929534	-2.49497	1	2.58496	11.1111	-2.40333	0.000725442	0.0205607	Switch	--	--	--	OX326967.1	OX326967	413	0	Medicago arabica genome assembly, chromosome: 4	--	--	--	--	--	--	--	--	--	--	--	--	--	--	--	--	--	--
Cluster-13543.12216	non local hub	R4	Non-hub kinless nodes	363	97	0.373301	DATE	0.928595	-0.916061	3	1.85798	0	1.76762	2.2468e-05	0.00337891		907	4.05e-107	Polynucleotidyl transferase, Ribonuclease H fold [Medicago truncatula]	AC149264.8	AC149264	745	0	Medicago truncatula clone mth2-78f9, complete sequence	--	--	--	--	--	--	--	--	PF02067	Metallothionein family 5	--	--	GO:0046872	metal ion binding	--	--	--	--
Cluster-13543.12262	non local hub	R2	Peripheral nodes	157	115	0.766186	PARTY	0.463467	-0.780466	3	2.45943	11.1111	1.96123	0.00165451	0.0326319		--	--	--	--	--	--	--	--	--	--	--	--	--	--	--	--	--	--	--	--	--	--	--	--	--	--
Cluster-13543.12269	non local hub	R2	Peripheral nodes	463	347	0.442483	DATE	0.43831	-2.13341	2	1.64277	0	1.3612	0.00311943	0.0475184		1312	1.48e-170	transcription factor bHLH18 [Medicago truncatula]||AES94451.1 basic helix loop helix (bHLH) DNA-binding family protein [Medicago truncatula]||RHN53875.1 putative transcription factor bHLH family [Medicago truncatula]	XM_003611445.3	XM_003611445	820	0	PREDICTED: Medicago truncatula transcription factor bHLH18 (LOC11425335), mRNA	--	--	--	--	Q9T072	356	1.39e-35	Transcription factor bHLH25 OS=Arabidopsis thaliana OX=3702 GN=BHLH25 PE=2 SV=2	PF00010	Helix-loop-helix DNA-binding domain	--	--	GO:0046983	protein dimerization activity	--	--	--	--
Cluster-13543.12287	non local hub	R4	Non-hub kinless nodes	133	23	0.42708	DATE	0.970094	-1.47351	3	1	0	1.02763	0.000169954	0.00930236		4126	0	uncharacterized protein LOC11443877 [Medicago truncatula]||AES64347.1 armadillo/beta-catenin-like repeat protein [Medicago truncatula]||RHN72400.1 hypothetical protein MtrunA17_Chr2g0287251 [Medicago truncatula]	XM_003594048.4	XM_003594048	2494	0	PREDICTED: Medicago truncatula uncharacterized LOC11443877 (LOC11443877), mRNA	--	--	--	--	--	--	--	--	PF02985	HEAT repeat	--	--	GO:0005515	protein binding	--	--	--	--
Cluster-13543.12322	non local hub	R4	Non-hub kinless nodes	228	41	-0.436401	FIGHT CLUB	0.967663	-2.7015	1	1.74133	0	-1.7552	0.000471419	0.016082	Switch	749	6.4e-92	strigolactone esterase D14 [Medicago truncatula]||AES76757.1 sigma factor sigb regulation protein rsbq protein, putative [Medicago truncatula]||AFK44339.1 unknown [Medicago truncatula]||RHN52852.1 putative alpha/Beta hydrolase [Medicago truncatula]	OX326966.1	OX326966	1244	0	Medicago arabica genome assembly, chromosome: 3	--	--	--	--	Q9SQR3	277	4.85e-26	Strigolactone esterase D14 OS=Arabidopsis thaliana OX=3702 GN=D14 PE=1 SV=1	PF04926//PF06337//PF01223//PF11112	Poly(A) polymerase predicted RNA binding domain//DUSP domain//DNA/RNA non-specific endonuclease//Pyocin activator protein PrtN	GO:0006355//GO:0043631//GO:0006508//GO:0016579	regulation of DNA-templated transcription//RNA polyadenylation//proteolysis//protein deubiquitination	GO:0046872//GO:0003723//GO:0004843//GO:0003676//GO:0016787	metal ion binding//RNA binding//cysteine-type deubiquitinase activity//nucleic acid binding//hydrolase activity	--	--	--	--
Cluster-13543.12351	non local hub	R2	Peripheral nodes	224	178	0.726957	PARTY	0.368543	-0.305885	3	0.963251	0	1.08817	0.000104129	0.00702358		1699	7.67e-237	probable aldo-keto reductase 1 isoform X1 [Medicago truncatula]||AES82650.1 aldo/keto reductase family oxidoreductase [Medicago truncatula]||RHN49394.1 putative perakine reductase [Medicago truncatula]	XM_003626384.4	XM_003626384	709	0	PREDICTED: Medicago truncatula probable aldo-keto reductase 1 (LOC11434201), transcript variant X1, mRNA	--	--	--	--	C6TBN2	1184	4.43e-160	Probable aldo-keto reductase 1 OS=Glycine max OX=3847 GN=AKR1 PE=2 SV=1	--	--	--	--	--	--	--	--	--	--
Cluster-13543.12358	non local hub	R4	Non-hub kinless nodes	657	152	-0.413827	FIGHT CLUB	0.946475	-1.98511	1	1.20811	0	-1.33034	2.24304e-05	0.00337891	Switch	1225	1.34e-168	deSI-like protein At4g17486 [Medicago truncatula]||KEH28639.1 PPPDE thiol peptidase family protein, putative [Medicago truncatula]||RHN58447.1 putative PPPDE putative peptidase domain-containing protein [Medicago truncatula]	XM_013599154.3	XM_013599154	982	0	PREDICTED: Medicago truncatula deSI-like protein At4g17486 (LOC25491272), mRNA	K22763	DESI2, PPPDE1	deubiquitinase DESI2	http://www.genome.jp/dbget-bin/www_bget?ko:K22763	Q93VG8	477	4.52e-57	DeSI-like protein At4g17486 OS=Arabidopsis thaliana OX=3702 GN=At4g17486 PE=2 SV=1	PF05903//PF04277//PF06061	PPPDE putative peptidase domain//Oxaloacetate decarboxylase, gamma chain//Baculoviridae ME53	GO:0006814//GO:0036376	sodium ion transport//sodium ion export across plasma membrane	GO:0015081//GO:0003677//GO:0008270//GO:0008233	sodium ion transmembrane transporter activity//DNA binding//zinc ion binding//peptidase activity	GO:0016020	membrane	KOG0324	Uncharacterized conserved protein
Cluster-13543.12367	non local hub	R4	Non-hub kinless nodes	23	8	-0.491344	FIGHT CLUB	0.879017	-1.5865	3	1.58496	55.5556	-1.35221	0.00302794	0.046631	Switch	281	1.47e-30	auxin-induced protein 15A-like [Trifolium pratense]	OX326964.1	OX326964	283	6.443e-145	Medicago arabica genome assembly, chromosome: 1	K14488	SAUR	SAUR family protein	http://www.genome.jp/dbget-bin/www_bget?ko:K14488	P33083	190	9.37e-19	Auxin-induced protein 6B OS=Glycine max OX=3847 PE=2 SV=1	PF02519	Auxin responsive protein	GO:0009733	response to auxin	--	--	--	--	--	--
Cluster-13543.12369	non local hub	R4	Non-hub kinless nodes	428	109	-0.357646	FIGHT CLUB	0.935142	-2.26263	1	2.01073	0	-1.59918	0.00225888	0.039425	Switch	493	2.24e-62	SAUR-like auxin-responsive family protein [Medicago truncatula]||RHN61448.1 putative small auxin-up RNA [Medicago truncatula]	AC149578.15	AC149578	455	0	Medicago truncatula clone mth2-94f23, complete sequence	K14488	SAUR	SAUR family protein	http://www.genome.jp/dbget-bin/www_bget?ko:K14488	P32295	366	1.26e-44	Indole-3-acetic acid-induced protein ARG7 OS=Vigna radiata var. radiata OX=3916 GN=ARG7 PE=2 SV=1	PF02519	Auxin responsive protein	GO:0009733	response to auxin	--	--	--	--	--	--
Cluster-13543.12412	non local hub	R4	Non-hub kinless nodes	167	58	-0.296836	FIGHT CLUB	0.879379	-1.20985	3	2.16993	16.6667	-2.20935	0.000621052	0.0186322	Switch	613	1.05e-76	auxin-responsive protein SAUR78 [Medicago truncatula]||AES92149.1 SAUR-like auxin-responsive family protein [Medicago truncatula]||RHN64526.1 putative small auxin-up RNA [Medicago truncatula]	AC186199.24	AC186199	880	0	Medicago truncatula chromosome 8 clone mth2-84a20, complete sequence	--	--	--	--	Q9C9E1	279	9.47e-29	Auxin-responsive protein SAUR78 OS=Arabidopsis thaliana OX=3702 GN=SAUR78 PE=3 SV=1	PF02519	Auxin responsive protein	GO:0009733	response to auxin	--	--	--	--	--	--
Cluster-13543.12527	non local hub	R2	Peripheral nodes	11	9	-0.478198	FIGHT CLUB	0.330579	-1.57897	3	2	33.3333	-1.55303	0.00141141	0.0297587		--	--	--	CR932039.2	CR932039	99	2.45098e-42	Medicago truncatula chromosome 5 clone mth2-6h11, COMPLETE SEQUENCE	--	--	--	--	--	--	--	--	--	--	--	--	--	--	--	--	--	--
Cluster-13543.12553	non local hub	R4	Non-hub kinless nodes	392	100	-0.369699	FIGHT CLUB	0.934923	-2.32072	1	3.45943	33.3333	-2.29843	0.00295455	0.045958	Switch	486	1.14e-60	protein RADIALIS-like 3 [Medicago truncatula]||ABN08550.1 Homeodomain-related [Medicago truncatula]||RHN47704.1 putative transcription factor MYB/SANT family [Medicago truncatula]	XM_003624889.3	XM_003624889	567	0	PREDICTED: Medicago truncatula protein RADIALIS-like 3 (LOC11411496), mRNA	--	--	--	--	Q58FS3	329	2.05e-38	Transcription factor RADIALIS OS=Antirrhinum majus OX=4151 GN=RAD PE=1 SV=1	PF01466	Skp1 family, dimerisation domain	GO:0006511	ubiquitin-dependent protein catabolic process	--	--	--	--	--	--
Cluster-13543.12554	non local hub	R2	Peripheral nodes	253	192	0.795117	PARTY	0.424081	-0.200423	3	1.26767	0	1.28822	0.000741799	0.0207845		3018	0	pentatricopeptide repeat-containing protein At1g80270, mitochondrial [Medicago truncatula]||AES81208.1 DNA-binding protein [Medicago truncatula]||RHN47732.1 putative tetratricopeptide-like helical domain, pentacotripeptide-repeat region of PROPR [Medicago truncatula]	XM_003624942.4	XM_003624942	1988	0	PREDICTED: Medicago truncatula pentatricopeptide repeat-containing protein At1g80270, mitochondrial (LOC11416123), mRNA	--	--	--	--	Q9C977	1403	2.35e-185	Pentatricopeptide repeat-containing protein At1g80270, mitochondrial OS=Arabidopsis thaliana OX=3702 GN=At1g80270 PE=2 SV=1	PF13181//PF07541//PF17049//PF19189	Tetratricopeptide repeat//Eukaryotic translation initiation factor 2 alpha subunit//ATPase expression protein 1//Mtf2 family	GO:0006446//GO:0006417	regulation of translational initiation//regulation of translation	GO:0003723//GO:0003743//GO:0045182//GO:0005515	RNA binding//translation initiation factor activity//translation regulator activity//protein binding	GO:0005739//GO:0005840	mitochondrion//ribosome	--	--
Cluster-13543.12599	non local hub	R3	Non-hub connectors	221	106	0.113232	DATE	0.769947	-2.28199	1	1.20881	0	-1.17437	0.000275821	0.0121345		205	4.56e-17	arabinogalactan protein 41 [Medicago truncatula]||AFK40390.1 unknown [Medicago truncatula]||KEH21189.1 arabinogalactan peptide-like protein [Medicago truncatula]||RHN43439.1 putative arabinogalactan peptide, AGP [Medicago truncatula]	OX326964.1	OX326964	549	0	Medicago arabica genome assembly, chromosome: 1	--	--	--	--	O82337	116	1.45e-06	Arabinogalactan protein 16 OS=Arabidopsis thaliana OX=3702 GN=AGP16 PE=1 SV=1	--	--	--	--	--	--	--	--	--	--
Cluster-13543.12638	non local hub	R2	Peripheral nodes	543	387	0.389447	DATE	0.492048	-1.84767	2	4	22.2222	3.17925	0.000727571	0.0206012		--	--	--	XR_003011172.2	XR_003011172	96	3.1249e-40	PREDICTED: Medicago truncatula uncharacterized LOC11409192 (LOC11409192), transcript variant X3, ncRNA	--	--	--	--	--	--	--	--	--	--	--	--	--	--	--	--	--	--
Cluster-13543.12650	non local hub	R3	Non-hub connectors	450	208	0.672515	PARTY	0.786351	-0.0798942	3	0.828234	0	1.03769	8.38483e-05	0.00624909		2232	5.64e-316	geranylgeranyl diphosphate reductase, chloroplastic [Medicago truncatula]||AET00037.1 pyridine nucleotide-disulfide oxidoreductase [Medicago truncatula]||RHN57449.1 putative geranylgeranyl diphosphate reductase [Medicago truncatula]	OX326970.1	OX326970	1276	0	Medicago arabica genome assembly, chromosome: 7	K10960	chlP, bchP	geranylgeranyl diphosphate/geranylgeranyl-bacteriochlorophyllide a reductase	http://www.genome.jp/dbget-bin/www_bget?ko:K10960	Q9ZS34	1440	8.22e-197	Geranylgeranyl diphosphate reductase, chloroplastic OS=Nicotiana tabacum OX=4097 GN=CHLP PE=2 SV=1	PF01266//PF07992//PF01494	FAD dependent oxidoreductase//Pyridine nucleotide-disulphide oxidoreductase//FAD binding domain	--	--	GO:0071949//GO:0016491	FAD binding//oxidoreductase activity	--	--	--	--
Cluster-13543.12657	non local hub	R4	Non-hub kinless nodes	284	69	0.59294	PARTY	0.940972	-1.12699	3	1.25209	0	1.26438	0.00043618	0.0155534		1140	2e-147	hypothetical protein MTR_7g105660 [Medicago truncatula]||RHN48744.1 putative histone acetyltransferase [Medicago truncatula]	XR_003006755.2	XR_003006755	871	0	PREDICTED: Medicago truncatula uncharacterized LOC25499441 (LOC25499441), transcript variant X5, ncRNA	K04498	EP300, CREBBP, KAT3	E1A/CREB-binding protein	http://www.genome.jp/dbget-bin/www_bget?ko:K04498	Q9C5X9	265	3.09e-22	Histone acetyltransferase HAC1 OS=Arabidopsis thaliana OX=3702 GN=HAC1 PE=1 SV=2	--	--	--	--	--	--	--	--	--	--
Cluster-13543.12692	non local hub	R4	Non-hub kinless nodes	506	141	-0.286789	FIGHT CLUB	0.922351	-2.0561	1	3.37851	5.55556	-3.47466	2.61799e-05	0.00358088	Switch	731	1.45e-94	protein SOB FIVE-LIKE 5 [Medicago truncatula]||RHN70384.1 hypothetical protein MtrunA17_Chr3g0134941 [Medicago truncatula]	XM_013606342.3	XM_013606342	829	0	PREDICTED: Medicago truncatula protein SOB FIVE-LIKE 5 (LOC25489977), mRNA	--	--	--	--	--	--	--	--	PF00250	Forkhead domain	GO:0006355	regulation of DNA-templated transcription	GO:0003700//GO:0043565	DNA-binding transcription factor activity//sequence-specific DNA binding	GO:0005667	transcription regulator complex	--	--
Cluster-13543.12824	non local hub	R4	Non-hub kinless nodes	482	119	-0.410402	FIGHT CLUB	0.939046	-2.19809	1	2.26303	5.55556	-1.85284	0.0031164	0.0475093	Switch	--	--	--	AC174301.24	AC174301	334	4.87174e-173	Medicago truncatula clone mth2-91o18, complete sequence	--	--	--	--	--	--	--	--	--	--	--	--	--	--	--	--	--	--
Cluster-13543.12849	non local hub	R4	Non-hub kinless nodes	193	62	0.648341	PARTY	0.896803	-1.17972	3	1	0	1.275	0.000162156	0.00911369		--	--	--	XM_024784512.2	XM_024784512	102	1.22591e-43	PREDICTED: Medicago truncatula ubiquitin-activating enzyme E1 1-like (LOC112421986), transcript variant X2, mRNA	--	--	--	--	--	--	--	--	--	--	--	--	--	--	--	--	--	--
Cluster-13543.12945	non local hub	R4	Non-hub kinless nodes	562	156	-0.3257	FIGHT CLUB	0.922949	-1.95929	1	2.48543	5.55556	-2.42329	0.00029759	0.0126851	Switch	2089	3.2e-292	hypothetical protein KIW84_076722, partial [Pisum sativum]	OX326964.1	OX326964	845	0	Medicago arabica genome assembly, chromosome: 1	--	--	--	--	Q9SD53	243	1.9e-20	UPF0481 protein At3g47200 OS=Arabidopsis thaliana OX=3702 GN=At3g47200 PE=2 SV=1	--	--	--	--	--	--	--	--	--	--
Cluster-13543.12964	non local hub	R4	Non-hub kinless nodes	195	87	0.541428	PARTY	0.800947	-0.991391	3	3.20945	5.55556	3.52498	0.000500573	0.0166534		1101	1.37e-144	probable zinc metallopeptidase EGY3, chloroplastic [Medicago truncatula]||RHN58511.1 hypothetical protein MtrunA17_Chr4g0003211 [Medicago truncatula]	XM_003604324.4	XM_003604324	697	0	PREDICTED: Medicago truncatula probable zinc metallopeptidase EGY3, chloroplastic (LOC11429341), mRNA	K25380	EGY	zinc metalloprotease EGY, chloroplastic	http://www.genome.jp/dbget-bin/www_bget?ko:K25380	Q9LMU1	650	7.24e-79	Probable zinc metallopeptidase EGY3, chloroplastic OS=Arabidopsis thaliana OX=3702 GN=EGY3 PE=1 SV=1	PF05778//PF04814	Apolipoprotein CIII (Apo-CIII)//Hepatocyte nuclear factor 1 (HNF-1), N terminus	GO:0045893//GO:0042157//GO:0006869	positive regulation of DNA-templated transcription//lipoprotein metabolic process//lipid transport	GO:0008289	lipid binding	GO:0005576//GO:0005634	extracellular region//nucleus	--	--
Cluster-13543.1302	non local hub	R2	Peripheral nodes	602	404	0.36275	DATE	0.54963	-1.72624	2	2.66297	16.6667	3.45141	0.00015127	0.00874281		1188	7.6e-163	bidirectional sugar transporter NEC1 [Medicago truncatula]||KEH21559.1 bidirectional sugar transporter [Medicago truncatula]||RHN44093.1 putative SWEET sugar transporter [Medicago truncatula]	XM_013592024.3	XM_013592024	883	0	PREDICTED: Medicago truncatula bidirectional sugar transporter NEC1 (LOC25497444), mRNA	K15382	SLC50A, SWEET	solute carrier family 50 (sugar transporter)	http://www.genome.jp/dbget-bin/www_bget?ko:K15382	Q9FPN0	674	3.34e-86	Bidirectional sugar transporter NEC1 OS=Petunia hybrida OX=4102 GN=NEC1 PE=2 SV=1	PF03083	Sugar efflux transporter for intercellular exchange	--	--	--	--	--	--	--	--
Cluster-13543.13054	non local hub	R4	Non-hub kinless nodes	344	73	-0.404688	FIGHT CLUB	0.954967	-2.49497	1	2.33498	0	-2.23702	1.33226e-05	0.00263053	Switch	2809	0	aldehyde oxidase GLOX [Medicago truncatula]||KEH36231.1 glyoxal oxidase amino-terminal protein [Medicago truncatula]||RHN71080.1 putative galactose oxidase [Medicago truncatula]	XM_013606742.3	XM_013606742	1666	0	PREDICTED: Medicago truncatula aldehyde oxidase GLOX (LOC25490249), transcript variant X1, mRNA	--	--	--	--	Q9FYG4	1145	5.98e-148	Aldehyde oxidase GLOX1 OS=Arabidopsis thaliana OX=3702 GN=GLOX1 PE=2 SV=1	--	--	--	--	--	--	--	--	--	--
Cluster-13543.13071	non local hub	R2	Peripheral nodes	662	448	0.429484	DATE	0.542027	-1.41193	2	4.30875	0	4.38828	0.000154962	0.00889516		2662	0	Peptidase S26A, signal peptidase I; AAA ATPase; Peptidase M, neutral zinc metallopeptidases, zinc-binding site; Peptidase M41, FtsH extracellular [Medicago truncatula]	XM_003621186.3	XM_003621186	1366	0	PREDICTED: Medicago truncatula ATP-dependent zinc metalloprotease FTSH 6, chloroplastic (LOC11414171), mRNA	K03798	ftsH, hflB	cell division protease FtsH	http://www.genome.jp/dbget-bin/www_bget?ko:K03798	Q1PDW5	2072	9.59e-284	ATP-dependent zinc metalloprotease FTSH 6, chloroplastic OS=Arabidopsis thaliana OX=3702 GN=FTSH6 PE=2 SV=1	PF06414//PF01434//PF00005//PF07724//PF06480//PF02367//PF00158//PF01078//PF05496//PF06068//PF07728//PF00004//PF01695	Zeta toxin//Peptidase family M41//ABC transporter//AAA domain (Cdc48 subfamily)//FtsH Extracellular//Threonylcarbamoyl adenosine biosynthesis protein TsaE//Sigma-54 interaction domain//Magnesium chelatase, subunit ChlI//Holliday junction DNA helicase RuvB P-loop domain//TIP49 P-loop domain//AAA domain (dynein-related subfamily)//ATPase family associated with various cellular activities (AAA)//Ist…	GO:0002949//GO:0006310//GO:0006508//GO:0006510//GO:0006355//GO:0006281	tRNA threonylcarbamoyladenosine modification//DNA recombination//proteolysis//obsolete ATP-dependent proteolysis//regulation of DNA-templated transcription//DNA repair	GO:0004176//GO:0016887//GO:0008270//GO:0008134//GO:0004222//GO:0009378//GO:0005524//GO:0016301	ATP-dependent peptidase activity//ATP hydrolysis activity//zinc ion binding//transcription factor binding//metalloendopeptidase activity//four-way junction helicase activity//ATP binding//kinase activity	GO:0009379//GO:0005667//GO:0005657	Holliday junction helicase complex//transcription regulator complex//replication fork	KOG0731	AAA+-type ATPase containing the peptidase M41 domain
Cluster-13543.13101	non local hub	R4	Non-hub kinless nodes	97	37	0.422042	DATE	0.854501	-1.36804	3	1.4517	0	1.18388	0.00293612	0.0458395		828	1.21e-104	probable ADP-ribosylation factor GTPase-activating protein AGD15 [Medicago truncatula]	XM_003620252.4	XM_003620252	715	0	PREDICTED: Medicago truncatula probable ADP-ribosylation factor GTPase-activating protein AGD15 (LOC11411648), mRNA	K12486	SMAP	stromal membrane-associated protein	http://www.genome.jp/dbget-bin/www_bget?ko:K12486	Q0WQQ1	262	1.9e-24	Probable ADP-ribosylation factor GTPase-activating protein AGD15 OS=Arabidopsis thaliana OX=3702 GN=AGD15 PE=2 SV=1	PF01412	Putative GTPase activating protein for Arf	--	--	GO:0005096	GTPase activator activity	--	--	KOG0703	Predicted GTPase-activating protein
Cluster-13543.13113	non local hub	R3	Non-hub connectors	783	457	0.456516	DATE	0.65935	-1.34764	2	1.84629	0	2.03735	3.68055e-06	0.00148613		3796	0	uncharacterized protein LOC25502128 [Medicago truncatula]||KEH21161.1 P-loop nucleoside triphosphate hydrolase superfamily protein [Medicago truncatula]	XM_013591680.3	XM_013591680	1936	0	PREDICTED: Medicago truncatula uncharacterized LOC25502128 (LOC25502128), mRNA	--	--	--	--	Q6NW58	605	3.54e-66	Spastin OS=Danio rerio OX=7955 GN=spast PE=2 SV=2	PF07728//PF06068//PF00004//PF05496//PF00158//PF07726//PF02367//PF02224//PF13476//PF01695//PF13086//PF01078//PF07724//PF00910//PF01057//PF00005	AAA domain (dynein-related subfamily)//TIP49 P-loop domain//ATPase family associated with various cellular activities (AAA)//Holliday junction DNA helicase RuvB P-loop domain//Sigma-54 interaction domain//ATPase family associated with various cellular activities (AAA)//Threonylcarbamoyl adenosine biosynthesis protein TsaE//Cytidylate kinase//AAA domain//IstB-like ATP binding protein//AAA domain//…	GO:0006139//GO:0006310//GO:0006206//GO:0002949//GO:0019079//GO:0006281//GO:0006355	nucleobase-containing compound metabolic process//DNA recombination//pyrimidine nucleobase metabolic process//tRNA threonylcarbamoyladenosine modification//viral genome replication//DNA repair//regulation of DNA-templated transcription	GO:0004386//GO:0016887//GO:0008134//GO:0003723//GO:0004127//GO:0005524//GO:0003724//GO:0009378	helicase activity//ATP hydrolysis activity//transcription factor binding//RNA binding//cytidylate kinase activity//ATP binding//RNA helicase activity//four-way junction helicase activity	GO:0009379//GO:0005667//GO:0005657	Holliday junction helicase complex//transcription regulator complex//replication fork	--	--
Cluster-13543.13255	non local hub	R4	Non-hub kinless nodes	504	103	-0.4435	FIGHT CLUB	0.958235	-2.30135	1	3.80735	55.5556	-3.44245	0.000229733	0.0111101	Switch	1875	2.37e-263	lysosomal amino acid transporter 1 isoform X1 [Medicago truncatula]||AET03980.2 PQ-loop protein/transmembrane family protein [Medicago truncatula]	XM_003629456.4	XM_003629456	1238	0	PREDICTED: Medicago truncatula lysosomal amino acid transporter 1 (LOC11411342), transcript variant X1, mRNA	K23678	PQLC2, SLC66A1, LAAT1	solute carrier family 66 (lysosomal lysine-arginine transporter), member 1	http://www.genome.jp/dbget-bin/www_bget?ko:K23678	Q95XZ6	251	1.5e-22	Lysosomal amino acid transporter 1 OS=Caenorhabditis elegans OX=6239 GN=laat-1 PE=1 SV=2	PF00810	ER lumen protein retaining receptor	GO:0006621	protein retention in ER lumen	GO:0046923	ER retention sequence binding	GO:0005783	endoplasmic reticulum	KOG2913	Predicted membrane protein
Cluster-13543.13340	non local hub	R3	Non-hub connectors	806	443	0.500327	PARTY	0.697909	-1.44765	2	2.20163	0	2.28494	2.52011e-07	0.000436957		788	6.98e-99	monoacylglycerol lipase [Medicago truncatula]||KEH26748.1 alpha/beta hydrolase family protein [Medicago truncatula]||RHN52329.1 putative 2-acylglycerol O-acyltransferase [Medicago truncatula]	XM_013597266.3	XM_013597266	760	0	PREDICTED: Medicago truncatula monoacylglycerol lipase (LOC25496633), mRNA	K01054	MGLL	acylglycerol lipase	http://www.genome.jp/dbget-bin/www_bget?ko:K01054	--	--	--	--	PF04083	Partial alpha/beta-hydrolase lipase region	GO:0006629	lipid metabolic process	--	--	--	--	--	--
Cluster-13543.13341	non local hub	R2	Peripheral nodes	656	452	0.443993	DATE	0.525245	-1.38336	2	2.09452	0	1.91156	0.00037128	0.0143151		977	5.12e-125	monoacylglycerol lipase [Medicago truncatula]||KEH26748.1 alpha/beta hydrolase family protein [Medicago truncatula]||RHN52329.1 putative 2-acylglycerol O-acyltransferase [Medicago truncatula]	XM_013597266.3	XM_013597266	687	0	PREDICTED: Medicago truncatula monoacylglycerol lipase (LOC25496633), mRNA	K01054	MGLL	acylglycerol lipase	http://www.genome.jp/dbget-bin/www_bget?ko:K01054	Q9C942	241	7.87e-21	Caffeoylshikimate esterase OS=Arabidopsis thaliana OX=3702 GN=CSE PE=1 SV=1	PF00326	Prolyl oligopeptidase family	GO:0006508	proteolysis	GO:0008236	serine-type peptidase activity	--	--	--	--
Cluster-13543.13343	non local hub	R2	Peripheral nodes	411	301	0.449829	DATE	0.463649	-2.462	2	1.3261	0	1.04479	0.00284148	0.0450177		2154	8.21e-303	lanC-like protein GCL1 [Medicago truncatula]||AES72177.1 G protein coupled receptor [Medicago truncatula]||RHN69354.1 putative lanthionine synthetase C [Medicago truncatula]	XM_003601878.4	XM_003601878	1334	0	PREDICTED: Medicago truncatula lanC-like protein GCL1 (LOC11413289), mRNA	--	--	--	--	Q9FJN7	1434	1.11e-194	LanC-like protein GCL1 OS=Arabidopsis thaliana OX=3702 GN=GCL1 PE=2 SV=1	PF02327	Bacteriochlorophyll A protein	GO:0015979	photosynthesis	--	--	--	--	KOG2787	Lanthionine synthetase C-like protein 1
Cluster-13543.13388	non local hub	R2	Peripheral nodes	595	401	0.381007	DATE	0.545792	-1.74767	2	3.58496	11.1111	3.53491	0.00131135	0.0284527		472	3.43e-49	delta-1-pyrroline-5-carboxylate synthetase [Medicago truncatula]	JN800725.1	JN800725	822	0	Medicago truncatula clone BAC mtb1-34m03 delta-1-pyrroline-5-carboxylate synthetase (P5CS3) gene, complete cds, alternatively spliced	--	--	--	--	Q96480	228	1.29e-18	Delta-1-pyrroline-5-carboxylate synthase OS=Solanum lycopersicum OX=4081 GN=PRO2 PE=2 SV=1	--	--	--	--	--	--	--	--	--	--
Cluster-13543.13568	non local hub	R3	Non-hub connectors	651	372	0.584454	PARTY	0.673469	-1.95482	2	1.27846	0	1.29114	4.98932e-06	0.00170018		1986	1.19e-275	DNA repair protein recA homolog 3, mitochondrial isoform X1 [Medicago truncatula]||KEH32505.1 DNA repair protein RecA, putative [Medicago truncatula]||RHN64624.1 putative ATP diphosphatase [Medicago truncatula]	XM_013603020.3	XM_013603020	1742	0	PREDICTED: Medicago truncatula DNA repair protein recA homolog 3, mitochondrial (LOC25494222), transcript variant X1, mRNA	K03553	recA	recombination protein RecA	http://www.genome.jp/dbget-bin/www_bget?ko:K03553	Q9ZUP2	1433	3.87e-193	DNA repair protein recA homolog 3, mitochondrial OS=Arabidopsis thaliana OX=3702 GN=At2g19490 PE=2 SV=2	PF00004//PF00265//PF00154//PF02283//PF01637//PF00005	ATPase family associated with various cellular activities (AAA)//Thymidine kinase//recA bacterial DNA recombination protein//Cobinamide kinase / cobinamide phosphate guanyltransferase//ATPase domain predominantly from Archaea//ABC transporter	GO:0009236//GO:0006230//GO:0006206//GO:0006281	cobalamin biosynthetic process//TMP biosynthetic process//pyrimidine nucleobase metabolic process//DNA repair	GO:0005524//GO:0043752//GO:0016887//GO:0004797//GO:0003697//GO:0000166	ATP binding//adenosylcobinamide kinase activity//ATP hydrolysis activity//thymidine kinase activity//single-stranded DNA binding//nucleotide binding	--	--	--	--
Cluster-13543.13570	non local hub	R3	Non-hub connectors	607	291	0.634414	PARTY	0.770169	0.545348	3	1.42223	0	1.59996	1.16414e-06	0.000904655		3164	0	uncharacterized protein LOC11424791 [Medicago truncatula]||AES93822.1 pre-mRNA processing protein PRP39, putative [Medicago truncatula]||RHN53422.1 putative vacuolar protein sorting-associated protein [Medicago truncatula]	XM_003610816.4	XM_003610816	1776	0	PREDICTED: Medicago truncatula uncharacterized LOC11424791 (LOC11424791), mRNA	--	--	--	--	Q501D1	1733	1.19e-236	Hypothetical protein At1g04090 OS=Arabidopsis thaliana OX=3702 GN=At1g04090 PE=2 SV=1	PF09519//PF13225	HindVP restriction endonuclease//Beta-carotene isomerase D27-like, C-terminal	GO:0006308//GO:0009307	DNA catabolic process//DNA restriction-modification system	GO:0005506//GO:0009036//GO:0003677	iron ion binding//type II site-specific deoxyribonuclease activity//DNA binding	GO:0009359	type II site-specific deoxyribonuclease complex	--	--
Cluster-13543.13613	non local hub	R2	Peripheral nodes	594	388	0.45908	DATE	0.573332	-1.84053	2	1.03477	0	1.12967	6.41828e-06	0.00194036		2534	0	cytochrome P450 81E8-like [Medicago truncatula]||KEH31510.1 cytochrome P450 family protein [Medicago truncatula]||RHN63004.1 putative oxidoreductase [Medicago truncatula]	XM_013602025.3	XM_013602025	1283	0	PREDICTED: Medicago truncatula cytochrome P450 81E8-like (LOC25493516), mRNA	K13260	CYP81E	isoflavone/4'-methoxyisoflavone 2'-hydroxylase	http://www.genome.jp/dbget-bin/www_bget?ko:K13260	Q6WNQ8	1773	1.11e-245	Cytochrome P450 81E8 OS=Medicago truncatula OX=3880 GN=CYP81E8 PE=2 SV=1	PF00067	Cytochrome P450	--	--	GO:0020037//GO:0004497//GO:0005506//GO:0016705	heme binding//monooxygenase activity//iron ion binding//oxidoreductase activity, acting on paired donors, with incorporation or reduction of molecular oxygen	--	--	--	--
Cluster-13543.13700	non local hub	R4	Non-hub kinless nodes	404	174	0.74001	PARTY	0.814503	-0.336017	3	1.08746	0	1.10831	3.47624e-05	0.00395037		1232	1.65e-168	peroxisomal membrane protein 11A [Medicago truncatula]||KEH40100.1 peroxisomal biogenesis factor 11 family protein [Medicago truncatula]||RHN77427.1 putative peroxisomal biogenesis factor 11 [Medicago truncatula]	XM_013610607.3	XM_013610607	752	0	PREDICTED: Medicago truncatula peroxisomal membrane protein 11A (LOC25482107), mRNA	--	--	--	--	Q9FZF1	787	9.95e-103	Peroxisomal membrane protein 11A OS=Arabidopsis thaliana OX=3702 GN=PEX11A PE=1 SV=1	PF05648	Peroxisomal biogenesis factor 11 (PEX11)	GO:0016559	peroxisome fission	--	--	GO:0005779	obsolete integral component of peroxisomal membrane	--	--
Cluster-13543.13703	non local hub	R4	Non-hub kinless nodes	438	144	-0.242825	FIGHT CLUB	0.891912	-2.03674	1	1.45943	5.55556	-2.47238	0.00265175	0.0433396	Switch	693	8.41e-90	copper transporter 5 [Medicago truncatula]||AES59152.1 Ctr family copper transporter [Medicago truncatula]||RHN77066.1 putative Ctr copper transporter [Medicago truncatula]	XM_003588853.4	XM_003588853	563	0	PREDICTED: Medicago truncatula copper transporter 5 (LOC11428763), mRNA	K14686	SLC31A1, CTR1	solute carrier family 31 (copper transporter), member 1	http://www.genome.jp/dbget-bin/www_bget?ko:K14686	Q69P80	388	3.23e-45	Copper transporter 5.1 OS=Oryza sativa subsp. japonica OX=39947 GN=COPT5.1 PE=2 SV=1	PF04145//PF08041//PF02508	Ctr copper transporter family//PetM family of cytochrome b6f complex subunit 7//Rnf-Nqr subunit, membrane protein	GO:0006825//GO:0035434	copper ion transport//copper ion transmembrane transport	GO:0005375	copper ion transmembrane transporter activity	GO:0009512//GO:0016020	cytochrome b6f complex//membrane	KOG3386	Copper transporter
Cluster-13543.13716	non local hub	R4	Non-hub kinless nodes	547	164	-0.290519	FIGHT CLUB	0.91011	-1.90766	1	1.42033	0	-1.30065	0.0010716	0.0252994	Switch	1112	4.31e-142	inactive protein kinase SELMODRAFT_444075 [Medicago truncatula]||XP_024629029.1 inactive protein kinase SELMODRAFT_444075 [Medicago truncatula]||XP_024629031.1 inactive protein kinase SELMODRAFT_444075 [Medicago truncatula]||XP_024629032.1 inactive protein kinase SELMODRAFT_444075 [Medicago truncatula]||XP_039684835.1 inactive protein kinase SELMODRAFT_444075 [Medicago truncatula]||XP_039684836.1…	OX326968.1	OX326968	940	0	Medicago arabica genome assembly, chromosome: 5	--	--	--	--	P0DH62	495	1.3e-54	Inactive protein kinase SELMODRAFT_444075 OS=Selaginella moellendorffii OX=88036 GN=SELMODRAFT_444075 PE=2 SV=1	PF07714//PF00069	Protein tyrosine and serine/threonine kinase//Protein kinase domain	GO:0006468	protein phosphorylation	GO:0004672//GO:0005524	protein kinase activity//ATP binding	--	--	--	--
Cluster-13543.13784	non local hub	R3	Non-hub connectors	112	55	0.760973	PARTY	0.758849	-1.23245	3	0.843274	0	1.02467	0.00125419	0.0279064		--	--	--	--	--	--	--	--	--	--	--	--	--	--	--	--	PF04568	Mitochondrial ATPase inhibitor, IATP	GO:0032780	negative regulation of ATP-dependent activity	GO:0042030	ATPase inhibitor activity	GO:0005739	mitochondrion	--	--
Cluster-13543.13799	non local hub	R2	Peripheral nodes	155	118	0.762242	PARTY	0.420437	-0.757867	3	1.25634	0	1.24832	0.00135939	0.0290865		3754	0	pentatricopeptide repeat-containing protein At3g22690 [Medicago truncatula]||AES93706.2 pentatricopeptide (PPR) repeat protein [Medicago truncatula]||RHN53328.1 putative tetratricopeptide-like helical domain, DYW domain-containing protein [Medicago truncatula]	AC146852.15	AC146852	2327	0	Medicago truncatula clone mth2-58k21, complete sequence	--	--	--	--	Q9LUJ2	2306	3.21e-315	Pentatricopeptide repeat-containing protein At3g22690 OS=Arabidopsis thaliana OX=3702 GN=PCMP-H56 PE=3 SV=1	PF09187//PF14432	RNA-directed DNA methylation 1//DYW family of nucleic acid deaminases	GO:0044030	regulation of DNA methylation	GO:0008270	zinc ion binding	GO:0005634	nucleus	--	--
Cluster-13543.13807	non local hub	R3	Non-hub connectors	655	401	0.498743	DATE	0.625194	-1.74767	2	1.14577	0	1.05009	9.93056e-05	0.00679938		2363	1.60e-315	bromodomain protein [Medicago truncatula]	OX326971.1	OX326971	1296	0	Medicago arabica genome assembly, chromosome: 8	--	--	--	--	--	--	--	--	PF00439//PF11807//PF15168	Bromodomain//Mycotoxin biosynthesis protein UstYa//Triple QxxK/R motif-containing protein family	GO:0043386	mycotoxin biosynthetic process	GO:0005515	protein binding	GO:0005789	endoplasmic reticulum membrane	--	--
Cluster-13543.13945	non local hub	R2	Peripheral nodes	685	465	0.516042	PARTY	0.539187	-1.29049	2	1.07039	0	1.1917	0.000170261	0.00930236		1931	2.86e-271	uncharacterized protein LOC25480867 [Medicago truncatula]||RHN59950.1 putative oxoglutarate/iron-dependent dioxygenase, non-heme dioxygenase domain-containing protein [Medicago truncatula]	XM_013586649.3	XM_013586649	1061	0	PREDICTED: Medicago truncatula uncharacterized LOC25480867 (LOC25480867), mRNA	--	--	--	--	--	--	--	--	--	--	--	--	--	--	--	--	--	--
Cluster-13543.14060	non local hub	R4	Non-hub kinless nodes	369	89	0.59805	PARTY	0.941826	-0.976325	3	1.17273	0	1.04343	0.000456642	0.015906		857	3.65e-111	uncharacterized protein LOC11410237 [Medicago truncatula]||AES61873.1 hypothetical protein MTR_1g089890 [Medicago truncatula]||RHN81206.1 hypothetical protein MtrunA17_Chr1g0196551 [Medicago truncatula]	OX326965.1	OX326965	1150	0	Medicago arabica genome assembly, chromosome: 2	--	--	--	--	--	--	--	--	PF08117//PF14736	Ptu family//Protein N-terminal asparagine amidohydrolase	GO:0006810//GO:0006528	transport//asparagine metabolic process	GO:0019855//GO:0008418	calcium channel inhibitor activity//protein-N-terminal asparagine amidohydrolase activity	GO:0005576	extracellular region	--	--
Cluster-13543.1407	non local hub	R3	Non-hub connectors	770	374	0.510525	PARTY	0.764082	-1.94054	2	2.64909	0	2.71114	1.19505e-05	0.00251609		743	8.81e-94	uncharacterized protein LOC25487954 [Medicago truncatula]||KEH39605.1 TPR repeat protein [Medicago truncatula]||RHN76525.1 putative tetratricopeptide-like helical domain-containing protein [Medicago truncatula]	XM_013610115.3	XM_013610115	1018	0	PREDICTED: Medicago truncatula uncharacterized LOC25487954 (LOC25487954), mRNA	--	--	--	--	--	--	--	--	PF00515//PF13176//PF13181	Tetratricopeptide repeat//Tetratricopeptide repeat//Tetratricopeptide repeat	--	--	GO:0005515	protein binding	--	--	--	--
Cluster-13543.14128	non local hub	R4	Non-hub kinless nodes	111	24	0.399015	DATE	0.953251	-1.46597	3	1.30166	0	-1.36466	0.00016704	0.00925553		1398	1.61e-192	methylesterase 17 isoform X1 [Medicago truncatula]||XP_039687632.1 methylesterase 17 isoform X1 [Medicago truncatula]||KEH35519.1 methylesterase [Medicago truncatula]||RHN69789.1 putative carboxylesterase [Medicago truncatula]	XM_039831698.1	XM_039831698	826	0	PREDICTED: Medicago truncatula methylesterase 17 (LOC25489809), transcript variant X2, mRNA	--	--	--	--	Q9SG92	882	5.77e-116	Methylesterase 17 OS=Arabidopsis thaliana OX=3702 GN=MES17 PE=1 SV=1	PF06821//PF10230//PF00326//PF07819//PF03283	Serine hydrolase//Lipid-droplet associated hydrolase//Prolyl oligopeptidase family//PGAP1-like protein//Pectinacetylesterase	GO:0006508//GO:0016042//GO:0019915	proteolysis//lipid catabolic process//lipid storage	GO:0016787//GO:0016298//GO:0016788//GO:0008236	hydrolase activity//lipase activity//hydrolase activity, acting on ester bonds//serine-type peptidase activity	GO:0005811	lipid droplet	--	--
Cluster-13543.14129	non local hub	R4	Non-hub kinless nodes	384	128	-0.207089	FIGHT CLUB	0.888889	-2.14	1	1.67287	0	-1.74258	0.00152457	0.0309386	Switch	1416	1.45e-192	uncharacterized protein LOC11445863 isoform X1 [Medicago truncatula]	AC147536.13	AC147536	1636	0	Medicago truncatula clone mth2-9l3, complete sequence	--	--	--	--	--	--	--	--	--	--	--	--	--	--	--	--	--	--
Cluster-13543.1413	non local hub	R4	Non-hub kinless nodes	109	18	0.308794	DATE	0.97273	-1.51117	3	3.16993	27.7778	-2.40629	0.000245129	0.0114299		724	9.68e-95	thiosulfate sulfurtransferase 18 [Medicago truncatula]||AES95152.1 rhodanese-related sulfurtransferase [Medicago truncatula]||AFK45003.1 unknown [Medicago truncatula]||RHN54339.1 putative thiosulfate sulfurtransferase [Medicago truncatula]	XM_003612146.4	XM_003612146	744	0	PREDICTED: Medicago truncatula thiosulfate sulfurtransferase 18 (LOC11429398), mRNA	--	--	--	--	Q9FKW8	367	1.83e-42	Thiosulfate sulfurtransferase 18 OS=Arabidopsis thaliana OX=3702 GN=STR18 PE=1 SV=1	--	--	--	--	--	--	--	--	--	--
Cluster-13543.14138	non local hub	R2	Peripheral nodes	35	34	0.756775	PARTY	0.0563265	-1.39064	3	1.43296	0	1.27195	0.00248555	0.0415565		--	--	--	AC147712.17	AC147712	283	3.35241e-144	Medicago truncatula clone mth2-34f1, complete sequence	--	--	--	--	--	--	--	--	--	--	--	--	--	--	--	--	--	--
Cluster-13543.14181	non local hub	R3	Non-hub connectors	920	490	0.495609	DATE	0.716328	-1.11191	2	1.15412	0	1.17668	1.21403e-05	0.00252726		2120	7.95e-296	O-fucosyltransferase 23 [Medicago truncatula]||AES90051.1 GDP-fucose protein O-fucosyltransferase [Medicago truncatula]||RHN62074.1 putative GDP-fucose protein O-fucosyltransferase [Medicago truncatula]	XM_003607806.4	XM_003607806	1577	0	PREDICTED: Medicago truncatula O-fucosyltransferase 23 (LOC11443406), mRNA	--	--	--	--	Q9MA87	1319	1.24e-175	O-fucosyltransferase 23 OS=Arabidopsis thaliana OX=3702 GN=OFUT23 PE=1 SV=1	--	--	--	--	--	--	--	--	--	--
Cluster-13543.14193	non local hub	R4	Non-hub kinless nodes	117	48	0.653575	PARTY	0.83169	-1.28518	3	2	5.55556	1.38127	0.00220611	0.0388484		1037	1.19e-141	putative F-box associated interaction domain-containing protein [Medicago truncatula]	CT571264.2	CT571264	524	0	Medicago truncatula chromosome 5 clone mth2-146m15, COMPLETE SEQUENCE	--	--	--	--	Q9SFC7	138	1.43e-08	F-box protein At3g07870 OS=Arabidopsis thaliana OX=3702 GN=At3g07870 PE=2 SV=1	--	--	--	--	--	--	--	--	--	--
Cluster-13543.14299	non local hub	R3	Non-hub connectors	204	112	0.720909	PARTY	0.698577	-0.803065	3	0.84212	0	1.00021	0.00138894	0.029443		2340	0	glucan endo-1,3-beta-glucosidase 14 [Medicago truncatula]||KEH41871.1 O-glycosyl hydrolase family 17 protein [Medicago truncatula]||RHN79421.1 putative glucan endo-1,3-beta-D-glucosidase [Medicago truncatula]	OX326965.1	OX326965	1371	0	Medicago arabica genome assembly, chromosome: 2	--	--	--	--	Q8VYE5	902	5.35e-113	Glucan endo-1,3-beta-glucosidase 12 OS=Arabidopsis thaliana OX=3702 GN=At4g29360 PE=2 SV=1	PF00332	Glycosyl hydrolases family 17	GO:0005975	carbohydrate metabolic process	GO:0004553	hydrolase activity, hydrolyzing O-glycosyl compounds	--	--	--	--
Cluster-13543.14308	non local hub	R4	Non-hub kinless nodes	336	35	0.557352	PARTY	0.989149	-1.38311	3	1.10309	0	1.10052	0.000895972	0.0230578		485	1.17e-60	uncharacterized protein LOC11414230 [Medicago truncatula]||ABD32636.1 hypothetical protein MtrDRAFT_AC150207g26v2 [Medicago truncatula]||AES59394.1 hypothetical protein MTR_1g018930 [Medicago truncatula]||RHN77278.1 hypothetical protein MtrunA17_Chr1g0153051 [Medicago truncatula]	XM_003589095.4	XM_003589095	390	0	PREDICTED: Medicago truncatula uncharacterized LOC11414230 (LOC11414230), mRNA	--	--	--	--	--	--	--	--	PF04062	ARP2/3 complex ARPC3 (21 kDa) subunit	GO:0034314//GO:0030833	Arp2/3 complex-mediated actin nucleation//regulation of actin filament polymerization	--	--	GO:0005885//GO:0005856	Arp2/3 protein complex//cytoskeleton	--	--
Cluster-13543.14361	non local hub	R4	Non-hub kinless nodes	744	191	-0.347483	FIGHT CLUB	0.934095	-1.73341	1	3.2854	0	-3.0221	8.94616e-07	0.000811376	Switch	685	9.54e-80	unknown [Medicago truncatula]	OX326969.1	OX326969	606	0	Medicago arabica genome assembly, chromosome: 6	--	--	--	--	Q9SJR5	188	1.38e-13	Growth-regulating factor 3 OS=Arabidopsis thaliana OX=3702 GN=GRF3 PE=1 SV=1	--	--	--	--	--	--	--	--	--	--
Cluster-13543.14362	non local hub	R4	Non-hub kinless nodes	731	178	-0.382401	FIGHT CLUB	0.940707	-1.81731	1	5.04439	11.1111	-3.95837	3.30216e-06	0.00144432	Switch	865	5.91e-112	growth-regulating factor 3 isoform X2 [Medicago truncatula]||KEH24126.1 growth-regulating factor [Medicago truncatula]	XM_013594644.3	XM_013594644	525	0	PREDICTED: Medicago truncatula growth-regulating factor 3 (LOC11429911), transcript variant X2, mRNA	--	--	--	--	Q9SJR5	513	3.36e-60	Growth-regulating factor 3 OS=Arabidopsis thaliana OX=3702 GN=GRF3 PE=1 SV=1	PF08880	QLQ	GO:0006355	regulation of DNA-templated transcription	GO:0005524	ATP binding	GO:0005634	nucleus	--	--
Cluster-13543.1441	non local hub	R2	Peripheral nodes	341	286	0.623905	PARTY	0.296566	-2.56915	2	1.45655	0	1.10412	0.00224394	0.0393003		989	2.83e-124	1-aminocyclopropane-1-carboxylate oxidase homolog 1 [Medicago truncatula]||KEH22669.1 2OG-Fe(II) oxygenase family oxidoreductase [Medicago truncatula]||RHN45857.1 putative deacetoxyvindoline 4-hydroxylase [Medicago truncatula]	OX326969.1	OX326969	611	0	Medicago arabica genome assembly, chromosome: 6	--	--	--	--	O04847	661	2.91e-77	Deacetoxyvindoline 4-hydroxylase OS=Catharanthus roseus OX=4058 GN=D4H PE=1 SV=2	--	--	--	--	--	--	--	--	--	--
Cluster-13543.14422	non local hub	R3	Non-hub connectors	791	453	0.603643	PARTY	0.672023	-1.37621	2	1.08534	0	1.00217	3.32948e-06	0.00144432		1604	2.65e-219	AT-hook motif nuclear-localized protein 7 [Medicago truncatula]||XP_024629286.1 AT-hook motif nuclear-localized protein 7 [Medicago truncatula]||KEH19046.1 AT hook motif DNA-binding family protein [Medicago truncatula]||RHN40161.1 putative PPC domain-containing protein [Medicago truncatula]	XM_024773518.2	XM_024773518	1288	0	PREDICTED: Medicago truncatula AT-hook motif nuclear-localized protein 7 (LOC25501022), transcript variant X2, mRNA	--	--	--	--	Q8VYJ2	645	8.34e-77	AT-hook motif nuclear-localized protein 1 OS=Arabidopsis thaliana OX=3702 GN=AHL1 PE=1 SV=1	PF02178//PF00539	AT hook motif//Transactivating regulatory protein (Tat)	GO:0050434	positive regulation of viral transcription	GO:0003677//GO:0001070	DNA binding//RNA-binding transcription regulator activity	GO:0042025	host cell nucleus	--	--
Cluster-13543.14437	non local hub	R4	Non-hub kinless nodes	218	35	0.379164	DATE	0.974224	-1.38311	3	1.18322	0	1.01226	0.00311838	0.0475148		1287	1.35e-171	auxin response factor [Medicago truncatula]	XM_024771831.2	XM_024771831	915	0	PREDICTED: Medicago truncatula auxin-responsive protein IAA2 (LOC11418902), mRNA	K14484	IAA	auxin-responsive protein IAA	http://www.genome.jp/dbget-bin/www_bget?ko:K14484	Q8LAL2	506	2.85e-57	Auxin-responsive protein IAA26 OS=Arabidopsis thaliana OX=3702 GN=IAA26 PE=1 SV=2	--	--	--	--	--	--	--	--	--	--
Cluster-13543.14482	non local hub	R3	Non-hub connectors	725	384	0.51081	PARTY	0.719465	-1.8691	2	2.59068	0	2.21784	7.33369e-06	0.00202723		4249	0	hypothetical protein TSUD_58210 [Trifolium subterraneum]	OX326965.1	OX326965	1652	0	Medicago arabica genome assembly, chromosome: 2	--	--	--	--	Q94HW2	1584	3.93e-190	Retrovirus-related Pol polyprotein from transposon RE1 OS=Arabidopsis thaliana OX=3702 GN=RE1 PE=2 SV=1	PF00665	Integrase core domain	GO:0015074	DNA integration	--	--	--	--	--	--
Cluster-13543.14527	non local hub	R3	Non-hub connectors	400	219	0.731947	PARTY	0.700244	0.00296923	3	1.36427	0	1.26397	7.83311e-05	0.00604318		2151	1.71e-303	glutamate dehydrogenase 2 [Medicago truncatula]||KEH31619.1 NADP-specific glutamate dehydrogenase [Medicago truncatula]||RHN63180.1 putative oxidoreductase [Medicago truncatula]	XM_013602134.3	XM_013602134	1378	0	PREDICTED: Medicago truncatula glutamate dehydrogenase 2 (LOC25493591), mRNA	K00261	GLUD1_2, gdhA	glutamate dehydrogenase (NAD(P)+)	http://www.genome.jp/dbget-bin/www_bget?ko:K00261	Q38946	1885	1.5e-264	Glutamate dehydrogenase 2 OS=Arabidopsis thaliana OX=3702 GN=GDH2 PE=1 SV=1	PF02826//PF00208//PF02812	D-isomer specific 2-hydroxyacid dehydrogenase, NAD binding domain//Glutamate/Leucine/Phenylalanine/Valine dehydrogenase//Glu/Leu/Phe/Val dehydrogenase, dimerisation domain	GO:0006520	amino acid metabolic process	GO:0016491//GO:0051287	oxidoreductase activity//NAD binding	--	--	KOG2250	Glutamate/leucine/phenylalanine/valine dehydrogenases
Cluster-13543.14543	non local hub	R3	Non-hub connectors	70	37	0.700785	PARTY	0.720612	-1.36804	3	0.938599	0	1.03062	0.00316507	0.047929		3089	0	pentatricopeptide repeat-containing protein ELI1, chloroplastic [Medicago truncatula]||KEH31516.1 pentatricopeptide (PPR) repeat protein [Medicago truncatula]||RHN63010.1 putative tetratricopeptide-like helical domain, DYW domain-containing protein [Medicago truncatula]	OX326968.1	OX326968	1880	0	Medicago arabica genome assembly, chromosome: 5	--	--	--	--	Q9SZT8	1579	1.08e-211	Pentatricopeptide repeat-containing protein ELI1, chloroplastic OS=Arabidopsis thaliana OX=3702 GN=ELI1 PE=3 SV=1	PF14432	DYW family of nucleic acid deaminases	--	--	GO:0008270	zinc ion binding	--	--	--	--
Cluster-13543.14579	non local hub	R3	Non-hub connectors	805	492	0.524717	PARTY	0.626459	-1.09762	2	1.34365	0	1.36297	1.9201e-06	0.00114337		1454	1.67e-198	TPR-like protein [Medicago truncatula]	XR_003012530.2	XR_003012530	696	0	PREDICTED: Medicago truncatula tetratricopeptide repeat protein 38 (LOC11411408), transcript variant X4, misc_RNA	--	--	--	--	A3KPN8	195	1.07e-14	Tetratricopeptide repeat protein 38 OS=Danio rerio OX=7955 GN=ttc38 PE=3 SV=1	--	--	--	--	--	--	--	--	--	--
Cluster-13543.14594	non local hub	R2	Peripheral nodes	420	283	0.40994	DATE	0.545981	-2.59058	2	1.12399	0	1.17147	0.00031896	0.0131572		1520	3.71e-206	FCS-Like Zinc finger 10 [Medicago truncatula]||KEH39801.1 DUF581 family protein [Medicago truncatula]||RHN76854.1 putative Zf-FLZ domain-containing protein [Medicago truncatula]	OX326965.1	OX326965	1781	0	Medicago arabica genome assembly, chromosome: 2	--	--	--	--	Q9LYE4	291	3.88e-27	FCS-Like Zinc finger 10 OS=Arabidopsis thaliana OX=3702 GN=FLZ10 PE=1 SV=1	--	--	--	--	--	--	--	--	--	--
Cluster-13543.14598	non local hub	R3	Non-hub connectors	341	205	0.748974	PARTY	0.638591	-0.102493	3	1.69599	0	1.46031	0.000423105	0.01534		1293	1.88e-174	pentatricopeptide repeat-containing protein At4g38150 [Medicago truncatula]||AES94925.2 PPR containing plant-like protein [Medicago truncatula]||RHN54172.1 putative pentatricopeptide [Medicago truncatula]	XM_003611919.4	XM_003611919	1183	0	PREDICTED: Medicago truncatula pentatricopeptide repeat-containing protein At4g38150 (LOC11407519), mRNA	--	--	--	--	Q9SZL5	253	6.34e-23	Pentatricopeptide repeat-containing protein At4g38150 OS=Arabidopsis thaliana OX=3702 GN=At4g38150 PE=2 SV=1	PF11663//PF03943	Toxin with endonuclease activity, of toxin-antitoxin system//TAP C-terminal domain	GO:0051028//GO:0051252	mRNA transport//regulation of RNA metabolic process	GO:0004540	ribonuclease activity	GO:0005634//GO:0110001	nucleus//toxin-antitoxin complex	--	--
Cluster-13543.14658	non local hub	R4	Non-hub kinless nodes	326	124	0.625992	PARTY	0.85532	-0.712669	3	1.83007	0	1.60571	0.000502273	0.0166587		2038	5.85e-283	pentatricopeptide repeat-containing protein At1g28690, mitochondrial [Medicago truncatula]||AES63982.1 pentatricopeptide (PPR) repeat protein [Medicago truncatula]||RHN72049.1 putative tetratricopeptide-like helical domain-containing protein [Medicago truncatula]	XM_039830277.1	XM_039830277	1653	0	PREDICTED: Medicago truncatula pentatricopeptide repeat-containing protein At1g28690, mitochondrial (LOC11441288), mRNA	--	--	--	--	Q1PFQ9	1127	1.33e-146	Pentatricopeptide repeat-containing protein At1g28690, mitochondrial OS=Arabidopsis thaliana OX=3702 GN=PCMP-E34 PE=2 SV=2	PF17049//PF00619	ATPase expression protein 1//Caspase recruitment domain	GO:0006417//GO:0042981	regulation of translation//regulation of apoptotic process	GO:0045182	translation regulator activity	--	--	--	--
Cluster-13543.14661	non local hub	R2	Peripheral nodes	681	472	0.476721	DATE	0.519615	-1.24049	2	1.36839	0	1.52457	0.000559359	0.017564		2347	0	AAA-ATPase At2g46620 [Medicago truncatula]||RHN39674.1 putative ATPase, AAA-type, core, sigma-54 interaction domain, ATP-binding site 1 [Medicago truncatula]	XM_024773586.2	XM_024773586	1494	0	PREDICTED: Medicago truncatula AAA-ATPase At2g46620 (LOC11446305), mRNA	K08900	BCS1	mitochondrial chaperone BCS1	http://www.genome.jp/dbget-bin/www_bget?ko:K08900	F4IJ77	1349	2.55e-179	AAA-ATPase At2g46620 OS=Arabidopsis thaliana OX=3702 GN=At2g46620 PE=2 SV=1	PF00910//PF05496//PF07728//PF00004	RNA helicase//Holliday junction DNA helicase RuvB P-loop domain//AAA domain (dynein-related subfamily)//ATPase family associated with various cellular activities (AAA)	GO:0006310//GO:0006281	DNA recombination//DNA repair	GO:0016887//GO:0003724//GO:0005524//GO:0009378//GO:0003723	ATP hydrolysis activity//RNA helicase activity//ATP binding//four-way junction helicase activity//RNA binding	GO:0009379//GO:0005657	Holliday junction helicase complex//replication fork	--	--
Cluster-13543.14733	non local hub	R4	Non-hub kinless nodes	354	53	0.57577	PARTY	0.977585	-1.24751	3	2	50	1.59986	0.000939322	0.0236692		--	--	--	OX326966.1	OX326966	69	9.21611e-26	Medicago arabica genome assembly, chromosome: 3	--	--	--	--	--	--	--	--	--	--	--	--	--	--	--	--	--	--
Cluster-13543.14765	non local hub	R3	Non-hub connectors	961	472	0.499498	DATE	0.758767	-1.24049	2	3.2337	0	3.17913	1.36061e-07	0.00032708		1361	1.2e-182	uncharacterized protein LOC11420081 [Medicago truncatula]||AES75021.1 hypothetical protein MTR_6g023190 [Medicago truncatula]||RHN50585.1 hypothetical protein MtrunA17_Chr6g0459051 [Medicago truncatula]	AC185524.1	AC185524	1413	0	Medicago truncatula chromosome 6 clone mth2-62g23, complete sequence	--	--	--	--	--	--	--	--	PF00989	PAS fold	GO:0006355	regulation of DNA-templated transcription	--	--	--	--	--	--
Cluster-13543.14782	non local hub	R2	Peripheral nodes	658	412	0.582245	PARTY	0.607949	-1.66909	2	1.11211	0	1.12162	6.63641e-05	0.00557826		1087	1.3e-138	RING-H2 zinc finger protein [Medicago truncatula]	XM_024780976.2	XM_024780976	837	0	PREDICTED: Medicago truncatula uncharacterized LOC11440292 (LOC11440292), transcript variant X1, mRNA	--	--	--	--	--	--	--	--	PF08533//PF12861//PF12678//PF00097	Beta-galactosidase C-terminal domain//Anaphase-promoting complex subunit 11 RING-H2 finger//RING-H2 zinc finger domain//Zinc finger, C3HC4 type (RING finger)	GO:0046486//GO:0006012//GO:0006687//GO:0006027//GO:0031145	glycerolipid metabolic process//galactose metabolic process//glycosphingolipid metabolic process//glycosaminoglycan catabolic process//anaphase-promoting complex-dependent catabolic process	GO:0008270//GO:0061630//GO:0097602//GO:0046872//GO:0004565	zinc ion binding//ubiquitin protein ligase activity//cullin family protein binding//metal ion binding//beta-galactosidase activity	GO:0005680//GO:0009341	anaphase-promoting complex//beta-galactosidase complex	--	--
Cluster-13543.14790	non local hub	R4	Non-hub kinless nodes	447	120	-0.353489	FIGHT CLUB	0.927931	-2.19164	1	2.53119	0	-2.56375	0.00146562	0.0303163	Switch	1519	1.54e-209	cytosolic sulfotransferase 15 [Medicago truncatula]||AET02433.1 sulfotransferase [Medicago truncatula]||RHN40340.1 putative P-loop containing nucleoside triphosphate hydrolase [Medicago truncatula]	XM_003627909.4	XM_003627909	888	0	PREDICTED: Medicago truncatula cytosolic sulfotransferase 15 (LOC11445767), mRNA	K22312	ST2A, SOT15	hydroxyjasmonate sulfotransferase	http://www.genome.jp/dbget-bin/www_bget?ko:K22312	Q8L5A7	789	2.17e-100	Cytosolic sulfotransferase 15 OS=Arabidopsis thaliana OX=3702 GN=SOT15 PE=1 SV=1	PF08499//PF00685	3'5'-cyclic nucleotide phosphodiesterase N-terminal//Sulfotransferase domain	GO:0006144	purine nucleobase metabolic process	GO:0008146//GO:0004114	sulfotransferase activity//3',5'-cyclic-nucleotide phosphodiesterase activity	--	--	--	--
Cluster-13543.14846	non local hub	R4	Non-hub kinless nodes	474	137	-0.287489	FIGHT CLUB	0.916462	-2.08192	1	1.46566	0	-1.52916	0.00023115	0.0111603	Switch	388	2.72e-42	transcription factor RF2b [Medicago truncatula]||KEH34480.1 bZIP transcription factor [Medicago truncatula]||RHN67875.1 putative transcription factor bZIP family [Medicago truncatula]	OX326967.1	OX326967	614	0	Medicago arabica genome assembly, chromosome: 4	--	--	--	--	Q6S4P4	146	9.62e-10	Transcription factor RF2b OS=Oryza sativa subsp. japonica OX=39947 GN=RF2b PE=1 SV=2	--	--	--	--	--	--	--	--	--	--
Cluster-13543.14879	non local hub	R2	Peripheral nodes	130	87	0.59345	PARTY	0.55213	-0.991391	3	1.52195	0	1.5459	5.15738e-05	0.00493568		1604	1.36e-222	adenylate isopentenyltransferase 3, chloroplastic [Medicago truncatula]||AES60928.1 adenylate isopentenyltransferase [Medicago truncatula]||RHN80205.1 putative transferase [Medicago truncatula]	XM_003590629.4	XM_003590629	1173	0	PREDICTED: Medicago truncatula adenylate isopentenyltransferase 3, chloroplastic (LOC11420809), mRNA	K10760	IPT	adenylate dimethylallyltransferase (cytokinin synthase)	http://www.genome.jp/dbget-bin/www_bget?ko:K10760	Q93WC9	763	1.32e-96	Adenylate isopentenyltransferase 3, chloroplastic OS=Arabidopsis thaliana OX=3702 GN=IPT3 PE=1 SV=1	PF01580//PF02562	FtsK/SpoIIIE family//PhoH-like protein	--	--	GO:0003677//GO:0005524//GO:0000166	DNA binding//ATP binding//nucleotide binding	--	--	KOG1384	tRNA delta(2)-isopentenylpyrophosphate transferase
Cluster-13543.14908	non local hub	R2	Peripheral nodes	693	469	0.43558	DATE	0.541986	-1.26192	2	2.57106	0	3.16836	0.000302569	0.0127629		852	7.22e-110	translocator protein homolog [Medicago truncatula]||AES82129.1 TSPO/MBR family protein [Medicago truncatula]||AFK39447.1 unknown [Medicago truncatula]||AFK44594.1 unknown [Medicago truncatula]||RHN48940.1 hypothetical protein MtrunA17_Chr7g0269181 [Medicago truncatula]	OX326969.1	OX326969	739	0	Medicago arabica genome assembly, chromosome: 6	K05770	TSPO, BZRP	translocator protein	http://www.genome.jp/dbget-bin/www_bget?ko:K05770	O82245	359	1.84e-38	Translocator protein homolog OS=Arabidopsis thaliana OX=3702 GN=TSPO PE=1 SV=1	PF03073//PF04272	TspO/MBR family//Phospholamban	GO:1901894	regulation of ATPase-coupled calcium transmembrane transporter activity	GO:0042030	ATPase inhibitor activity	GO:0016020	membrane	--	--
Cluster-13543.14967	non local hub	R2	Peripheral nodes	541	360	0.408091	DATE	0.557197	-2.04054	2	1.63426	0	1.7153	0.00114335	0.0264014		2106	1.87e-294	CBL-interacting serine/threonine-protein kinase 7 [Medicago truncatula]	OX326965.1	OX326965	1508	0	Medicago arabica genome assembly, chromosome: 2	K12761	SNF1	carbon catabolite-derepressing protein kinase	http://www.genome.jp/dbget-bin/www_bget?ko:K12761	Q9SUL7	1238	1.79e-164	CBL-interacting serine/threonine-protein kinase 4 OS=Arabidopsis thaliana OX=3702 GN=CIPK4 PE=1 SV=1	PF03822//PF07714//PF14672//PF00069	NAF domain//Protein tyrosine and serine/threonine kinase//Late cornified envelope//Protein kinase domain	GO:0008544//GO:0007165//GO:0006468	epidermis development//signal transduction//protein phosphorylation	GO:0004672//GO:0005524	protein kinase activity//ATP binding	--	--	--	--
Cluster-13543.14970	non local hub	R3	Non-hub connectors	775	399	0.546748	PARTY	0.734941	-1.76195	2	2.28293	0	2.36605	1.80593e-06	0.00112408		2344	0	serine carboxypeptidase 1-like isoform X1 [Medicago truncatula]||KEH40059.1 serine carboxypeptidase-like protein [Medicago truncatula]||RHN77352.1 putative carboxypeptidase D [Medicago truncatula]	XM_013610566.3	XM_013610566	892	0	PREDICTED: Medicago truncatula serine carboxypeptidase 1-like (LOC25482079), transcript variant X1, mRNA	K16297	SCPL-II	serine carboxypeptidase-like clade II	http://www.genome.jp/dbget-bin/www_bget?ko:K16297	A0A0C3VJP4	1360	4.63e-181	Serine carboxypeptidase 1 OS=Medicago truncatula OX=3880 GN=SCP1 PE=1 SV=3	PF00050//PF00450//PF02438	Kazal-type serine protease inhibitor domain//Serine carboxypeptidase//Late 100kD protein	GO:0039657//GO:0006508//GO:0039704	suppression by virus of host gene expression//proteolysis//viral translational shunt	GO:0005515//GO:0004185//GO:0003723	protein binding//serine-type carboxypeptidase activity//RNA binding	--	--	--	--
Cluster-13543.14972	non local hub	R2	Peripheral nodes	623	433	0.424068	DATE	0.516942	-1.51908	2	2.03953	0	2.44293	0.000589391	0.0181123		3365	0	putative aminoacyltransferase, E1 ubiquitin-activating enzyme [Medicago truncatula]	OX326968.1	OX326968	2314	0	Medicago arabica genome assembly, chromosome: 5	--	--	--	--	O80742	1186	7.81e-144	U-box domain-containing protein 19 OS=Arabidopsis thaliana OX=3702 GN=PUB19 PE=2 SV=1	PF00514//PF03224//PF05160//PF11789//PF04564	Armadillo/beta-catenin-like repeat//V-ATPase subunit H//DSS1/SEM1 family//Zinc-finger of the MIZ type in Nse subunit//U-box domain	GO:0016567//GO:0043248//GO:0006406//GO:0006119//GO:1902600	protein ubiquitination//proteasome assembly//mRNA export from nucleus//oxidative phosphorylation//proton transmembrane transport	GO:0046961//GO:0004842//GO:0005515//GO:0008270	proton-transporting ATPase activity, rotational mechanism//ubiquitin-protein transferase activity//protein binding//zinc ion binding	GO:0008541//GO:0000221	proteasome regulatory particle, lid subcomplex//vacuolar proton-transporting V-type ATPase, V1 domain	--	--
Cluster-13543.14991	non local hub	R2	Peripheral nodes	24	23	-0.644015	FIGHT CLUB	0.0815972	-1.47351	3	2.80735	33.3333	-1.73705	0.00308413	0.047188		259	3.49e-25	unknown [Lotus japonicus]	CU179635.4	CU179635	660	0	M.truncatula DNA sequence from clone MTH2-20H1 on chromosome 3, complete sequence	--	--	--	--	Q9CAP8	223	3.57e-19	Long chain acyl-CoA synthetase 9, chloroplastic OS=Arabidopsis thaliana OX=3702 GN=LACS9 PE=1 SV=1	--	--	--	--	--	--	--	--	KOG1180	Acyl-CoA synthetase
Cluster-13543.14994	non local hub	R4	Non-hub kinless nodes	162	48	0.4247	DATE	0.912209	-1.28518	3	1.54215	0	1.00688	0.00334747	0.0497203		4392	0	probable linoleate 9S-lipoxygenase 5 [Medicago truncatula]||AES82497.2 linoleate 9S-lipoxygenase-like protein [Medicago truncatula]||RHN49277.1 putative linoleate 9S-lipoxygenase [Medicago truncatula]	XM_003626231.4	XM_003626231	2505	0	PREDICTED: Medicago truncatula probable linoleate 9S-lipoxygenase 5 (LOC11431756), mRNA	K15718	LOX1_5	linoleate 9S-lipoxygenase	http://www.genome.jp/dbget-bin/www_bget?ko:K15718	Q43191	3247	0	Probable linoleate 9S-lipoxygenase 5 OS=Solanum tuberosum OX=4113 GN=LOX1.5 PE=2 SV=1	PF01477//PF00305//PF04940	PLAT/LH2 domain//Lipoxygenase//Sensors of blue-light using FAD	GO:0007165	signal transduction	GO:0005515//GO:0071949//GO:0009882//GO:0016702//GO:0046872	protein binding//FAD binding//blue light photoreceptor activity//oxidoreductase activity, acting on single donors with incorporation of molecular oxygen, incorporation of two atoms of oxygen//metal ion binding	--	--	--	--
Cluster-13543.14998	non local hub	R2	Peripheral nodes	481	368	0.541057	PARTY	0.414664	-1.9834	2	1.29235	0	1.11469	0.0015002	0.030687		601	3.67e-67	BHLH transcription factor [Medicago truncatula]	OX326968.1	OX326968	1013	0	Medicago arabica genome assembly, chromosome: 5	--	--	--	--	D0PX88	297	1.68e-27	bHLH transcription factor RHL1 OS=Lotus japonicus OX=34305 GN=RHL1 PE=2 SV=1	PF04265	Thiamin pyrophosphokinase, vitamin B1 binding domain	GO:0009229	thiamine diphosphate biosynthetic process	GO:0030975	thiamine binding	--	--	--	--
Cluster-13543.15017	non local hub	R2	Peripheral nodes	229	152	0.742257	PARTY	0.559429	-0.501744	3	1.19704	0	1.16751	0.00139684	0.0295679		893	1.61e-107	uncharacterized protein LOC11438615 [Medicago truncatula]||AET04971.1 hypothetical protein MTR_8g097140 [Medicago truncatula]||RHN42503.1 hypothetical protein MtrunA17_Chr8g0377581 [Medicago truncatula]	XR_005643744.1	XR_005643744	1181	0	PREDICTED: Medicago truncatula uncharacterized LOC11438615 (LOC11438615), transcript variant X2, misc_RNA	--	--	--	--	--	--	--	--	PF08720//PF06858//PF05035	Influenza C hemagglutinin stalk//Nucleolar GTP-binding protein 1 (NOG1)//2-keto-3-deoxy-galactonokinase	GO:0019064//GO:0034194//GO:0006012//GO:0007165	fusion of virus membrane with host plasma membrane//D-galactonate catabolic process//galactose metabolic process//signal transduction	GO:0008671//GO:0005525//GO:0046789	2-dehydro-3-deoxygalactonokinase activity//GTP binding//host cell surface receptor binding	GO:0019031//GO:0009986	viral envelope//cell surface	--	--
Cluster-13543.15044	non local hub	R2	Peripheral nodes	573	395	0.504545	PARTY	0.524791	-1.79053	2	1.47207	0	1.49746	6.17784e-05	0.00536371		827	2.37e-110	ERF014 [Medicago falcata]	OX326967.1	OX326967	591	0	Medicago arabica genome assembly, chromosome: 4	K09286	EREBP	EREBP-like factor	http://www.genome.jp/dbget-bin/www_bget?ko:K09286	Q8LC30	385	4.43e-45	Ethylene-responsive transcription factor RAP2-1 OS=Arabidopsis thaliana OX=3702 GN=RAP2-1 PE=2 SV=1	PF00847	AP2 domain	GO:0006355	regulation of DNA-templated transcription	GO:0003700	DNA-binding transcription factor activity	GO:0005667	transcription regulator complex	--	--
Cluster-13543.15115	non local hub	R2	Peripheral nodes	250	182	0.761073	PARTY	0.470016	-0.275753	3	1.43494	0	1.46694	6.77142e-05	0.00559199		2066	3.97e-288	serine decarboxylase [Medicago truncatula]||AES62380.2 serine decarboxylase [Medicago truncatula]	XM_003592081.4	XM_003592081	656	0	PREDICTED: Medicago truncatula serine decarboxylase (LOC11414832), mRNA	K25193	SDC	serine decarboxylase	http://www.genome.jp/dbget-bin/www_bget?ko:K25193	Q9MA74	1252	1.61e-165	Serine decarboxylase OS=Arabidopsis thaliana OX=3702 GN=SDC PE=1 SV=1	PF00282	Pyridoxal-dependent decarboxylase conserved domain	GO:0019752	carboxylic acid metabolic process	GO:0030170//GO:0016830	pyridoxal phosphate binding//carbon-carbon lyase activity	--	--	--	--
Cluster-13543.15153	non local hub	R3	Non-hub connectors	858	489	0.495391	DATE	0.67518	-1.11905	2	1.59316	0	1.9021	5.78601e-05	0.0052259		3262	0	respiratory burst oxidase homolog protein C [Medicago truncatula]||AES72977.1 respiratory burst oxidase-like protein D [Medicago truncatula]||RHN70053.1 putative NAD(P)H oxidase (H(2)O(2)-forming) [Medicago truncatula]	XM_003602678.4	XM_003602678	1958	0	PREDICTED: Medicago truncatula respiratory burst oxidase homolog protein C (LOC11430465), mRNA	K13447	RBOH	respiratory burst oxidase	http://www.genome.jp/dbget-bin/www_bget?ko:K13447	Q2HXL0	2451	0	Respiratory burst oxidase homolog protein C OS=Solanum tuberosum OX=4113 GN=RBOHC PE=1 SV=2	PF08030//PF00036//PF05294//PF08414//PF13202//PF13405//PF08022//PF13499	Ferric reductase NAD binding domain//EF hand//Scorpion short toxin//Respiratory burst NADPH oxidase//EF hand//EF-hand domain//FAD-binding domain//EF-hand domain pair	GO:0006979//GO:0006804	response to oxidative stress//obsolete peroxidase reaction	GO:0016491//GO:0050664//GO:0005509//GO:0004601	oxidoreductase activity//oxidoreductase activity, acting on NAD(P)H, oxygen as acceptor//calcium ion binding//peroxidase activity	GO:0005576	extracellular region	--	--
Cluster-13543.15189	non local hub	R4	Non-hub kinless nodes	391	87	0.651748	PARTY	0.950491	-0.991391	3	1.8413	0	2.05103	0.000783382	0.0214559		1092	2.57e-149	uncharacterized protein LOC25484647 [Medicago truncatula]||KEH43026.1 MtN26 [Medicago truncatula]||RHN80671.1 hypothetical protein MtrunA17_Chr1g0190821 [Medicago truncatula]	XM_013613535.3	XM_013613535	759	0	PREDICTED: Medicago truncatula uncharacterized LOC25484647 (LOC25484647), mRNA	--	--	--	--	--	--	--	--	PF03427	Carbohydrate binding domain (family 19)	GO:0006032	chitin catabolic process	GO:0008061	chitin binding	--	--	--	--
Cluster-13543.15239	non local hub	R3	Non-hub connectors	35	17	0.583672	PARTY	0.764082	-1.5187	3	1.22239	0	1.20322	0.0010239	0.0248194		--	--	--	OX326965.1	OX326965	448	0	Medicago arabica genome assembly, chromosome: 2	--	--	--	--	--	--	--	--	--	--	--	--	--	--	--	--	--	--
Cluster-13543.15355	non local hub	R2	Peripheral nodes	699	455	0.522186	PARTY	0.57629	-1.36193	2	1.22239	0	1.10298	1.04016e-05	0.00240468		1535	1.19e-207	SH3 domain-containing protein 2 [Medicago truncatula]||XP_013453630.2 SH3 domain-containing protein 2 [Medicago truncatula]||XP_039690532.1 SH3 domain-containing protein 2 [Medicago truncatula]||AES95516.1 clathrin-binding protein [Medicago truncatula]||RHN54628.1 putative SH3 domain, AH domain-containing protein [Medicago truncatula]	CU463043.2	CU463043	588	0	Medicago truncatula chromosome 5 clone mth2-85j9, COMPLETE SEQUENCE	--	--	--	--	Q9C865	736	2.09e-88	SH3 domain-containing protein 1 OS=Arabidopsis thaliana OX=3702 GN=SH3P1 PE=1 SV=1	PF07817//PF05381//PF00539	GLE1-like protein//Tymovirus endopeptidase//Transactivating regulatory protein (Tat)	GO:0006508//GO:0016973//GO:0016032//GO:0050434	proteolysis//poly(A)+ mRNA export from nucleus//viral process//positive regulation of viral transcription	GO:0004197//GO:0001070	cysteine-type endopeptidase activity//RNA-binding transcription regulator activity	GO:0005643//GO:0042025	nuclear pore//host cell nucleus	--	--
Cluster-13543.15372	non local hub	R3	Non-hub connectors	819	491	0.437441	DATE	0.640586	-1.10476	2	2.06734	0	2.09389	3.54601e-06	0.00146185		1934	3.09e-264	Pmr5/Cas1p GDSL/SGNH-like acyl-esterase family protein [Medicago truncatula]	OX326970.1	OX326970	1174	0	Medicago arabica genome assembly, chromosome: 7	K23877	AXY4, AXY4L	xyloglucan O-acetyltransferase	http://www.genome.jp/dbget-bin/www_bget?ko:K23877	B9HJR7	1462	1.33e-194	Xyloglucan O-acetyltransferase 1 OS=Populus trichocarpa OX=3694 GN=XGOAT1 PE=1 SV=1	PF13839	GDSL/SGNH-like Acyl-Esterase family found in Pmr5 and Cas1p	--	--	GO:0016740	transferase activity	--	--	--	--
Cluster-13543.15394	non local hub	R3	Non-hub connectors	318	154	0.708283	PARTY	0.765476	-0.486678	3	0.896002	0	1.04399	3.89792e-05	0.00411845		984	3.51e-123	E3 ubiquitin-protein ligase RHF1A isoform X2 [Medicago truncatula]||KEH36802.1 E3 ubiquitin-protein ligase RHF2A, putative [Medicago truncatula]||RHN72470.1 putative transcription factor C2H2 family [Medicago truncatula]	OX326971.1	OX326971	682	0	Medicago arabica genome assembly, chromosome: 8	K19043	RHF	E3 ubiquitin-protein ligase RHF	http://www.genome.jp/dbget-bin/www_bget?ko:K19043	Q9ZT42	313	1.21e-29	E3 ubiquitin-protein ligase RHF2A OS=Arabidopsis thaliana OX=3702 GN=RHF2A PE=2 SV=1	PF03854//PF00097//PF12678//PF11789//PF12861	P-11 zinc finger//Zinc finger, C3HC4 type (RING finger)//RING-H2 zinc finger domain//Zinc-finger of the MIZ type in Nse subunit//Anaphase-promoting complex subunit 11 RING-H2 finger	GO:0031145	anaphase-promoting complex-dependent catabolic process	GO:0061630//GO:0008270//GO:0046872//GO:0097602//GO:0003723	ubiquitin protein ligase activity//zinc ion binding//metal ion binding//cullin family protein binding//RNA binding	GO:0005680	anaphase-promoting complex	--	--
Cluster-13543.15427	non local hub	R4	Non-hub kinless nodes	750	189	-0.366651	FIGHT CLUB	0.936496	-1.74631	1	3.63509	0	-3.58846	2.62405e-06	0.00136897	Switch	250	1.19e-22	acyl carrier protein [Medicago truncatula]	OX326964.1	OX326964	448	0	Medicago arabica genome assembly, chromosome: 1	--	--	--	--	P93092	146	6.27e-10	Acyl carrier protein 1, chloroplastic OS=Casuarina glauca OX=3522 GN=ACP1 PE=2 SV=1	--	--	--	--	--	--	--	--	--	--
Cluster-13543.15450	non local hub	R4	Non-hub kinless nodes	449	145	0.691739	PARTY	0.89571	-0.554475	3	1.03747	0	1.06969	1.16282e-05	0.00249275		988	4.04e-133	DNA-directed RNA polymerases II and IV subunit 5A [Medicago truncatula]||AES76852.1 DNA-directed RNA polymerase II [Medicago truncatula]||RHN52940.1 putative DNA-directed RNA polymerase [Medicago truncatula]	XM_003620586.3	XM_003620586	665	0	PREDICTED: Medicago truncatula DNA-directed RNA polymerases II and IV subunit 5A (LOC11437228), mRNA	K03013	RPABC1, RPB5, POLR2E	DNA-directed RNA polymerases I, II, and III subunit RPABC1	http://www.genome.jp/dbget-bin/www_bget?ko:K03013	O81098	580	7.13e-73	DNA-directed RNA polymerases II and IV subunit 5A OS=Arabidopsis thaliana OX=3702 GN=NRPB5A PE=1 SV=1	PF01191//PF03871//PF04471	RNA polymerase Rpb5, C-terminal domain//RNA polymerase Rpb5, N-terminal domain//Restriction endonuclease	GO:0006144//GO:0006206//GO:0006351//GO:0009307	purine nucleobase metabolic process//pyrimidine nucleobase metabolic process//DNA-templated transcription//DNA restriction-modification system	GO:0003899//GO:0003677//GO:0004519	DNA-directed 5'-3' RNA polymerase activity//DNA binding//endonuclease activity	GO:0005730	nucleolus	KOG3218	RNA polymerase, 25-kDa subunit (common to polymerases I, II and III)
Cluster-13543.15481	non local hub	R4	Non-hub kinless nodes	750	199	-0.3323	FIGHT CLUB	0.929598	-1.68177	1	2.20587	0	-2.22396	2.59073e-05	0.00356011	Switch	2130	8.8e-297	rho GTPase-activating protein 2 [Medicago truncatula]||AES61856.2 Rac GTPase activating protein [Medicago truncatula]||RHN81172.1 putative Rho GTPase activation protein [Medicago truncatula]	XM_003591557.4	XM_003591557	1795	0	PREDICTED: Medicago truncatula rho GTPase-activating protein 2 (LOC11410234), mRNA	--	--	--	--	F4JI46	1144	8.03e-150	Rho GTPase-activating protein 2 OS=Arabidopsis thaliana OX=3702 GN=ROPGAP2 PE=1 SV=1	PF07713//PF00620	Protein of unknown function (DUF1604)//RhoGAP domain	GO:0006397//GO:0007165	mRNA processing//signal transduction	--	--	--	--	--	--
Cluster-13543.15495	non local hub	R4	Non-hub kinless nodes	279	84	0.589025	PARTY	0.909354	-1.01399	3	2.32193	50	1.87313	0.000553749	0.0175132		--	--	--	OX326964.1	OX326964	695	0	Medicago arabica genome assembly, chromosome: 1	--	--	--	--	--	--	--	--	--	--	--	--	--	--	--	--	--	--
Cluster-13543.15528	non local hub	R3	Non-hub connectors	601	278	0.689383	PARTY	0.786036	0.447418	3	1.14764	0	1.09787	5.38924e-06	0.00176504		1594	5.9e-221	probable 2-oxoglutarate-dependent dioxygenase AOP1 [Medicago truncatula]||XP_024637610.1 probable 2-oxoglutarate-dependent dioxygenase AOP1 [Medicago truncatula]||AES87112.1 gibberellin 2-beta-dioxygenase [Medicago truncatula]||RHN59093.1 putative oxidoreductase [Medicago truncatula]	XM_024781842.2	XM_024781842	997	0	PREDICTED: Medicago truncatula probable 2-oxoglutarate-dependent dioxygenase AOP1 (LOC11414603), transcript variant X2, mRNA	--	--	--	--	Q9ZTA3	401	3.8e-43	Probable 2-oxoglutarate-dependent dioxygenase AOP1 OS=Arabidopsis thaliana OX=3702 GN=AOP1 PE=2 SV=1	PF00799	Geminivirus Rep catalytic domain	GO:0006260	DNA replication	--	--	--	--	--	--
Cluster-13543.15770	non local hub	R4	Non-hub kinless nodes	617	141	-0.41373	FIGHT CLUB	0.947776	-2.0561	1	1.48904	0	-1.26004	0.000332918	0.0135634	Switch	1763	4.81e-235	flocculation protein FLO11-like [Trifolium pratense]	XM_039827780.1	XM_039827780	1354	0	PREDICTED: Medicago truncatula mucin-5AC (LOC25498861), transcript variant X2, mRNA	--	--	--	--	--	--	--	--	PF03239	Iron permease FTR1 family	GO:0006826//GO:0034755	iron ion transport//iron ion transmembrane transport	GO:0005381	iron ion transmembrane transporter activity	GO:0033573//GO:0016020	high-affinity iron permease complex//membrane	--	--
Cluster-13543.15974	non local hub	R2	Peripheral nodes	630	430	0.562099	PARTY	0.53414	-1.54051	2	1.24598	0	1.49462	0.000119564	0.00764106		1404	1.02e-191	transcription factor TCP19 [Medicago truncatula]||XP_024625433.1 transcription factor TCP19 [Medicago truncatula]||XP_024625442.1 transcription factor TCP19 [Medicago truncatula]||KEH43748.1 TCP family transcription factor [Medicago truncatula]||RHN81893.1 putative transcription factor TCP family [Medicago truncatula]	AC155803.26	AC155803	1173	0	Medicago truncatula clone mth2-103j6, complete sequence	--	--	--	--	Q9LT89	575	6.57e-69	Transcription factor TCP19 OS=Arabidopsis thaliana OX=3702 GN=TCP19 PE=1 SV=1	--	--	--	--	--	--	--	--	--	--
Cluster-13543.15977	non local hub	R2	Peripheral nodes	637	424	0.485616	DATE	0.55695	-1.58337	2	1.34222	0	1.57124	2.85146e-05	0.00370414		845	1.43e-111	dehydration-response DNA binding protein [Medicago falcata]	OX326965.1	OX326965	835	0	Medicago arabica genome assembly, chromosome: 2	K09286	EREBP	EREBP-like factor	http://www.genome.jp/dbget-bin/www_bget?ko:K09286	Q8LC30	361	1.41e-40	Ethylene-responsive transcription factor RAP2-1 OS=Arabidopsis thaliana OX=3702 GN=RAP2-1 PE=2 SV=1	PF00847	AP2 domain	GO:0006355	regulation of DNA-templated transcription	GO:0003700	DNA-binding transcription factor activity	GO:0005667	transcription regulator complex	--	--
Cluster-13543.1603	non local hub	R2	Peripheral nodes	75	63	0.768636	PARTY	0.2944	-1.17218	3	1.25094	0	1.28873	0.000646001	0.0191341		2377	0	protein DETOXIFICATION 40 [Medicago truncatula]||KEH36840.1 MATE efflux family protein [Medicago truncatula]	XM_013607351.3	XM_013607351	1410	0	PREDICTED: Medicago truncatula protein DETOXIFICATION 40 (LOC25486140), mRNA	K03327	TC.MATE, SLC47A, norM, mdtK, dinF	multidrug resistance protein, MATE family	http://www.genome.jp/dbget-bin/www_bget?ko:K03327	Q9LVD9	1741	1.07e-240	Protein DETOXIFICATION 40 OS=Arabidopsis thaliana OX=3702 GN=DTX40 PE=1 SV=1	PF01554	MatE	GO:0006810//GO:0055085	transport//transmembrane transport	GO:0015297//GO:0042910	antiporter activity//xenobiotic transmembrane transporter activity	GO:0016020	membrane	--	--
Cluster-13543.16084	non local hub	R4	Non-hub kinless nodes	292	107	0.652131	PARTY	0.865723	-0.840731	3	1.09002	0	1.15788	6.41163e-05	0.00547002		1356	5.73e-180	nucleoside-triphosphatase isoform X3 [Medicago truncatula]||AAO23006.1 apyrase-like protein [Medicago truncatula]||AES80808.2 Nod factor-binding lectin-nucleotide phosphohydrolase [Medicago truncatula]||RHN47432.1 putative apyrase [Medicago truncatula]	XM_003624542.3	XM_003624542	895	0	PREDICTED: Medicago truncatula nucleoside-triphosphatase (LOC11441028), transcript variant X3, mRNA	--	--	--	--	P52914	1051	1.35e-135	Nucleoside-triphosphatase OS=Pisum sativum OX=3888 PE=2 SV=1	PF01150	GDA1/CD39 (nucleoside phosphatase) family	--	--	GO:0016787	hydrolase activity	--	--	KOG1385	Nucleoside phosphatase
Cluster-13543.16145	non local hub	R4	Non-hub kinless nodes	439	158	-0.163549	FIGHT CLUB	0.870466	-1.94639	1	1.40372	0	-1.56357	0.000578111	0.0178902	Switch	3368	0	E3 ubiquitin-protein ligase WAV3 [Medicago truncatula]	XM_003603646.4	XM_003603646	2350	0	PREDICTED: Medicago truncatula E3 ubiquitin-protein ligase WAV3 (LOC11442306), mRNA	--	--	--	--	Q9LTA6	1762	4.66e-234	E3 ubiquitin-protein ligase WAV3 OS=Arabidopsis thaliana OX=3702 GN=WAV3 PE=1 SV=1	PF12861//PF17951//PF00646//PF12678//PF00097	Anaphase-promoting complex subunit 11 RING-H2 finger//Fatty acid synthase meander beta sheet domain//F-box domain//RING-H2 zinc finger domain//Zinc finger, C3HC4 type (RING finger)	GO:0031145//GO:0006633//GO:0042967	anaphase-promoting complex-dependent catabolic process//fatty acid biosynthetic process//obsolete acyl-carrier-protein biosynthetic process	GO:0046872//GO:0061630//GO:0008270//GO:0004317//GO:0005515//GO:0097602	metal ion binding//ubiquitin protein ligase activity//zinc ion binding//3-hydroxypalmitoyl-[acyl-carrier-protein] dehydratase activity//protein binding//cullin family protein binding	GO:0005835//GO:0005680	fatty acid synthase complex//anaphase-promoting complex	--	--
Cluster-13543.16190	non local hub	R2	Peripheral nodes	83	80	0.765263	PARTY	0.0709827	-1.04412	3	1.22239	0	1.27625	0.00259099	0.0426898		1374	3.21e-182	patatin-like protein 1 [Medicago truncatula]||KEH17875.1 patatin-like phospholipase [Medicago truncatula]||RHN38665.1 putative phospholipase A(2) [Medicago truncatula]	XM_013588396.3	XM_013588396	488	0	PREDICTED: Medicago truncatula patatin-like protein 1 (LOC25500076), mRNA	--	--	--	--	O23179	488	6.3e-53	Patatin-like protein 1 OS=Arabidopsis thaliana OX=3702 GN=PLP1 PE=1 SV=2	--	--	--	--	--	--	--	--	--	--
Cluster-13543.16205	non local hub	R3	Non-hub connectors	319	173	0.739964	PARTY	0.705889	-0.34355	3	1.32193	0	1.32109	0.00172179	0.03345		2561	0	proline-, glutamic acid- and leucine-rich protein 1 [Medicago truncatula]||KEH35013.1 rRNA processing/ribosome biogenesis protein [Medicago truncatula]||RHN68690.1 hypothetical protein MtrunA17_Chr3g0116611 [Medicago truncatula]	XM_013605525.3	XM_013605525	1500	0	PREDICTED: Medicago truncatula proline-, glutamic acid- and leucine-rich protein 1 (LOC25489528), mRNA	--	--	--	--	--	--	--	--	PF00001//PF17076	7 transmembrane receptor (rhodopsin family)//SBE2, cell-wall formation	GO:0007186//GO:0031505	G protein-coupled receptor signaling pathway//fungal-type cell wall organization	GO:0004930	G protein-coupled receptor activity	--	--	--	--
Cluster-13543.16421	non local hub	R4	Non-hub kinless nodes	163	41	0.737615	PARTY	0.936731	-1.33791	3	1.75489	0	1.45229	0.0018717	0.0351851		327	4.41e-31	dnaJ homolog subfamily B member 13-like [Trifolium pratense]||PNY16826.1 DnaJ subfamily b member 1-like protein [Trifolium pratense]	AC150843.16	AC150843	114	3.19758e-50	Medicago truncatula clone mth2-103p8, complete sequence	K09510	DNAJB4	DnaJ homolog subfamily B member 4	http://www.genome.jp/dbget-bin/www_bget?ko:K09510	Q9UDY4	184	2.01e-13	DnaJ homolog subfamily B member 4 OS=Homo sapiens OX=9606 GN=DNAJB4 PE=1 SV=1	PF01080//PF02932//PF02535//PF00955//PF03547	Presenilin//Neurotransmitter-gated ion-channel transmembrane region//ZIP Zinc transporter//HCO3- transporter family//Membrane transport protein	GO:0006820//GO:0016485//GO:0055085//GO:0006811//GO:0030001	monoatomic anion transport//protein processing//transmembrane transport//monoatomic ion transport//metal ion transport	GO:0046873//GO:0004190	metal ion transmembrane transporter activity//aspartic-type endopeptidase activity	GO:0016020	membrane	--	--
Cluster-13543.16427	non local hub	R3	Non-hub connectors	375	177	0.678897	PARTY	0.777216	-0.313418	3	1.90837	0	1.9705	0.000120451	0.00765859		2508	0	putative carboxy-lyase [Medicago truncatula]	OX326968.1	OX326968	1428	0	Medicago arabica genome assembly, chromosome: 5	K01593	DDC, TDC	aromatic-L-amino-acid/L-tryptophan decarboxylase	http://www.genome.jp/dbget-bin/www_bget?ko:K01593	O82415	1821	4.03e-251	Tyrosine decarboxylase OS=Papaver somniferum OX=3469 GN=TYDC PE=1 SV=2	PF00282//PF05889	Pyridoxal-dependent decarboxylase conserved domain//O-phosphoseryl-tRNA(Sec) selenium transferase, SepSecS	GO:0019752	carboxylic acid metabolic process	GO:0016830//GO:0016740//GO:0030170	carbon-carbon lyase activity//transferase activity//pyridoxal phosphate binding	--	--	KOG0628	Aromatic-L-amino-acid/L-histidine decarboxylase
Cluster-13543.16481	non local hub	R2	Peripheral nodes	678	424	0.512815	PARTY	0.608914	-1.58337	2	1.16724	0	1.66043	0.000271562	0.0120823		2466	0	allene oxide synthase 1, chloroplastic [Medicago truncatula]||AES89057.1 fatty acid hydroperoxide lyase [Medicago truncatula]||RHN61209.1 putative cytochrome P450 [Medicago truncatula]||CAC86898.1 9/13 hydroperoxide lyase [Medicago truncatula]	OX326964.1	OX326964	1506	0	Medicago arabica genome assembly, chromosome: 1	K01723	AOS	hydroperoxide dehydratase	http://www.genome.jp/dbget-bin/www_bget?ko:K01723	K4BV52	1321	9.47e-177	Allene oxide synthase 1, chloroplastic OS=Solanum lycopersicum OX=4081 GN=AOS1 PE=2 SV=1	PF00067	Cytochrome P450	--	--	GO:0004497//GO:0020037//GO:0016705//GO:0005506	monooxygenase activity//heme binding//oxidoreductase activity, acting on paired donors, with incorporation or reduction of molecular oxygen//iron ion binding	--	--	--	--
Cluster-13543.16540	non local hub	R2	Peripheral nodes	529	399	0.537221	PARTY	0.431102	-1.76195	2	1.07895	0	1.11135	0.00239266	0.0406256		293	5.12e-31	transmembrane protein, putative [Medicago truncatula]||RHN46241.1 hypothetical protein MtrunA17_Chr7g0240051 [Medicago truncatula]	XR_003006808.2	XR_003006808	596	0	PREDICTED: Medicago truncatula uncharacterized LOC112416390 (LOC112416390), ncRNA	--	--	--	--	--	--	--	--	PF02744	Galactose-1-phosphate uridyl transferase, C-terminal domain	GO:0006012//GO:0009117	galactose metabolic process//nucleotide metabolic process	GO:0008108	UDP-glucose:hexose-1-phosphate uridylyltransferase activity	--	--	--	--
Cluster-13543.16636	non local hub	R4	Non-hub kinless nodes	401	158	0.619625	PARTY	0.844752	-0.456546	3	1.85466	0	1.90127	0.000489027	0.0163988		2311	0	CBL-interacting serine/threonine-protein kinase 5 [Medicago truncatula]||KEH28547.1 CBL-interacting kinase [Medicago truncatula]||RHN58335.1 putative protein kinase CAMK-CAMKL-CHK1 family [Medicago truncatula]	OX326964.1	OX326964	1760	0	Medicago arabica genome assembly, chromosome: 1	--	--	--	--	Q8W1D5	1408	2.44e-188	CBL-interacting serine/threonine-protein kinase 25 OS=Arabidopsis thaliana OX=3702 GN=CIPK25 PE=2 SV=1	PF03822//PF00069//PF07714	NAF domain//Protein kinase domain//Protein tyrosine and serine/threonine kinase	GO:0007165//GO:0006468	signal transduction//protein phosphorylation	GO:0004672//GO:0005524	protein kinase activity//ATP binding	--	--	--	--
Cluster-13543.16698	non local hub	R3	Non-hub connectors	833	497	0.485735	DATE	0.644022	-1.0619	2	1.56545	0	1.78866	3.82619e-06	0.0015059		2245	3.99e-315	enolase [Medicago truncatula]||RHN52065.1 putative phosphopyruvate hydratase [Medicago truncatula]	XM_024786307.2	XM_024786307	1575	0	PREDICTED: Medicago truncatula enolase (LOC11446699), mRNA	K01689	ENO, eno	enolase	http://www.genome.jp/dbget-bin/www_bget?ko:K01689	Q42971	2077	4e-291	Enolase OS=Oryza sativa subsp. japonica OX=39947 GN=ENO1 PE=1 SV=2	--	--	--	--	--	--	--	--	KOG2670	Enolase
Cluster-13543.16701	non local hub	R2	Peripheral nodes	564	366	0.462749	DATE	0.578882	-1.99768	2	1.53722	0	1.55466	5.63773e-05	0.0051528		902	7.14e-110	2OG-Fe(II) oxygenase family oxidoreductase [Medicago truncatula]	OX326970.1	OX326970	1204	0	Medicago arabica genome assembly, chromosome: 7	--	--	--	--	A0A0B6CGH9	402	3.81e-41	Oxoglutarate-dependent flavonoid 7-O-demethylase 1 OS=Ocimum basilicum OX=39350 GN=F7ODM1 PE=1 SV=1	PF15168	Triple QxxK/R motif-containing protein family	--	--	--	--	GO:0005789	endoplasmic reticulum membrane	--	--
Cluster-13543.16733	non local hub	R2	Peripheral nodes	786	493	0.482311	DATE	0.606587	-1.09048	2	1.21786	0	1.39095	6.48488e-05	0.00550067		4477	0	probable AMP deaminase [Medicago truncatula]||RHN41136.1 putative AMP deaminase [Medicago truncatula]	XM_039828749.1	XM_039828749	2648	0	PREDICTED: Medicago truncatula probable AMP deaminase (LOC25502814), mRNA	K01490	AMPD	AMP deaminase	http://www.genome.jp/dbget-bin/www_bget?ko:K01490	O80452	2612	0	AMP deaminase OS=Arabidopsis thaliana OX=3702 GN=AMPD PE=1 SV=2	PF00227//PF19326//PF00962//PF04815//PF06003	Proteasome subunit//AMP deaminase//Adenosine deaminase//Sec23/Sec24 helical domain//Survival motor neuron protein (SMN)	GO:0006888//GO:0006886//GO:0032264//GO:0009168//GO:0006397//GO:0051603//GO:0006807//GO:0006144	endoplasmic reticulum to Golgi vesicle-mediated transport//intracellular protein transport//IMP salvage//purine ribonucleoside monophosphate biosynthetic process//mRNA processing//proteolysis involved in protein catabolic process//nitrogen compound metabolic process//purine nucleobase metabolic process	GO:0003876//GO:0003723//GO:0019239	AMP deaminase activity//RNA binding//deaminase activity	GO:0005737//GO:0005634//GO:0005839//GO:0030127	cytoplasm//nucleus//proteasome core complex//COPII vesicle coat	KOG1096	Adenosine monophosphate deaminase
Cluster-13543.16760	non local hub	R4	Non-hub kinless nodes	408	136	-0.221395	FIGHT CLUB	0.888889	-2.08837	1	1.37611	0	-1.1656	0.00287084	0.0452501	Switch	811	1.93e-97	rhodanese-like domain-containing protein 10 [Medicago truncatula]||KEH28878.1 rhodanese/cell cycle control phosphatase superfamily protein [Medicago truncatula]||RHN58810.1 putative Rhodanese-like domain-containing protein [Medicago truncatula]	OX326964.1	OX326964	896	0	Medicago arabica genome assembly, chromosome: 1	--	--	--	--	Q9SR92	412	2.58e-44	Rhodanese-like domain-containing protein 10 OS=Arabidopsis thaliana OX=3702 GN=STR10 PE=2 SV=1	PF01085	Hedgehog amino-terminal signalling domain	GO:0007267	cell-cell signaling	--	--	--	--	--	--
Cluster-13543.16792	non local hub	R4	Non-hub kinless nodes	318	102	-0.252125	FIGHT CLUB	0.897116	-2.30781	1	1.32193	5.55556	-2.13347	0.00269107	0.0435955	Switch	2210	4.27e-310	aspartic proteinase PCS1 isoform X2 [Medicago truncatula]	OX326967.1	OX326967	1638	0	Medicago arabica genome assembly, chromosome: 4	--	--	--	--	Q9LZL3	1279	2.44e-170	Aspartic proteinase PCS1 OS=Arabidopsis thaliana OX=3702 GN=PCS1 PE=2 SV=1	PF02891	MIZ/SP-RING zinc finger	--	--	GO:0008270	zinc ion binding	--	--	--	--
Cluster-13543.16816	non local hub	R4	Non-hub kinless nodes	188	63	0.572268	PARTY	0.887704	-1.17218	3	1.73697	0	1.77694	0.000760755	0.0211248		861	5.31e-115	probable WRKY transcription factor 75 [Medicago truncatula]||KEH21958.1 WRKY family transcription factor [Medicago truncatula]||KEH21975.1 WRKY family transcription factor [Medicago truncatula]||RHN44937.1 putative transcription factor WRKY family [Medicago truncatula]	XM_013592477.3	XM_013592477	727	0	PREDICTED: Medicago truncatula probable WRKY transcription factor 75 (LOC25497756), mRNA	--	--	--	--	Q9FYA2	454	2.91e-55	Probable WRKY transcription factor 75 OS=Arabidopsis thaliana OX=3702 GN=WRKY75 PE=1 SV=1	PF03106	WRKY DNA -binding domain	GO:0006355	regulation of DNA-templated transcription	GO:0003700//GO:0043565	DNA-binding transcription factor activity//sequence-specific DNA binding	GO:0005667	transcription regulator complex	--	--
Cluster-13543.16829	non local hub	R2	Peripheral nodes	445	361	0.674915	PARTY	0.341896	-2.0334	2	0.854489	0	1.01918	0.00209857	0.037672		754	5.04e-96	hypothetical protein TSUD_52770 [Trifolium subterraneum]	XM_013609218.3	XM_013609218	456	0	PREDICTED: Medicago truncatula protein DETOXIFICATION 19 (LOC25487319), mRNA	K03327	TC.MATE, SLC47A, norM, mdtK, dinF	multidrug resistance protein, MATE family	http://www.genome.jp/dbget-bin/www_bget?ko:K03327	Q9LUH2	488	2.56e-55	Protein DETOXIFICATION 19 OS=Arabidopsis thaliana OX=3702 GN=DTX19 PE=2 SV=1	PF01554//PF01062	MatE//Bestrophin, RFP-TM, chloride channel	GO:0055085//GO:0006820//GO:0006810	transmembrane transport//monoatomic anion transport//transport	GO:0005254//GO:0042910//GO:0015297	chloride channel activity//xenobiotic transmembrane transporter activity//antiporter activity	GO:0016020	membrane	--	--
Cluster-13543.16851	non local hub	R2	Peripheral nodes	73	66	0.719809	PARTY	0.182586	-1.14959	3	1.22239	0	1.12298	0.00238455	0.0405814		--	--	--	AC153124.20	AC153124	944	0	Medicago truncatula clone mth2-21e10, complete sequence	--	--	--	--	--	--	--	--	--	--	--	--	--	--	--	--	--	--
Cluster-13543.16917	non local hub	R2	Peripheral nodes	621	441	0.488343	DATE	0.495694	-1.46193	2	1.16753	0	1.4731	0.000768611	0.0212928		997	6.67e-131	homeobox-leucine zipper protein ATHB-7 [Medicago sativa]	OX326967.1	OX326967	1486	0	Medicago arabica genome assembly, chromosome: 4	K09338	HD-ZIP	homeobox-leucine zipper protein	http://www.genome.jp/dbget-bin/www_bget?ko:K09338	P46897	286	1.59e-27	Homeobox-leucine zipper protein ATHB-7 OS=Arabidopsis thaliana OX=3702 GN=ATHB-7 PE=1 SV=2	PF00046//PF01527//PF05920//PF13851//PF02183	Homeodomain//Transposase//Homeobox KN domain//Growth-arrest specific micro-tubule binding//Homeobox associated leucine zipper	GO:0006313//GO:0048870//GO:0006355	transposition, DNA-mediated//cell motility//regulation of DNA-templated transcription	GO:0043565//GO:0003677//GO:0004803	sequence-specific DNA binding//DNA binding//transposase activity	GO:0031514	motile cilium	--	--
Cluster-13543.16985	non local hub	R4	Non-hub kinless nodes	642	169	-0.356289	FIGHT CLUB	0.930705	-1.87539	1	1.13289	0	-1.1885	0.000213835	0.010674	Switch	148	8.69e-09	putative glycerophosphodiester phosphodiesterase, protein kinase RLK-Pelle-LRK10L-2 family [Medicago truncatula]	AC195563.2	AC195563	135	3.26857e-62	Medicago truncatula chromosome 7 BAC clone mte1-66b7, complete sequence	--	--	--	--	--	--	--	--	--	--	--	--	--	--	--	--	--	--
Cluster-13543.17015	non local hub	R2	Peripheral nodes	219	141	0.713062	PARTY	0.585476	-0.584607	3	0.881737	0	1.45657	0.00106591	0.0252259		627	1.55e-80	protein EARLY FLOWERING 4 [Medicago truncatula]||AES71140.2 early flowering protein [Medicago truncatula]||AFK36717.1 unknown [Medicago truncatula]||RHN68395.1 hypothetical protein MtrunA17_Chr3g0113431 [Medicago truncatula]	OX326967.1	OX326967	615	0	Medicago arabica genome assembly, chromosome: 4	--	--	--	--	O04211	268	2.86e-28	Protein EARLY FLOWERING 4 OS=Arabidopsis thaliana OX=3702 GN=ELF4 PE=1 SV=1	--	--	--	--	--	--	--	--	--	--
Cluster-13543.17047	non local hub	R4	Non-hub kinless nodes	444	167	0.565421	PARTY	0.858529	-0.388749	3	1.152	0	1.11888	1.61927e-05	0.0028592		1371	2.44e-177	FHA domain-containing protein PS1 isoform X2 [Medicago truncatula]	XM_039829889.1	XM_039829889	1207	0	PREDICTED: Medicago truncatula FHA domain-containing protein PS1 (LOC11416319), transcript variant X2, mRNA	--	--	--	--	B7SY83	500	1.3e-53	FHA domain-containing protein PS1 OS=Arabidopsis thaliana OX=3702 GN=PS1 PE=2 SV=1	--	--	--	--	--	--	--	--	--	--
Cluster-13543.17086	non local hub	R4	Non-hub kinless nodes	81	23	0.33026	DATE	0.919372	-1.47351	3	1.31366	0	1.20491	0.00204739	0.0371951		578	5.64e-73	transmembrane protein, putative [Medicago truncatula]||RHN39650.1 putative ATP-synthase-associated protein [Medicago truncatula]	OX326968.1	OX326968	691	0	Medicago arabica genome assembly, chromosome: 5	--	--	--	--	--	--	--	--	PF11712//PF00083	Endoplasmic reticulum-based factor for assembly of V-ATPase//Sugar (and other) transporter	GO:0070072//GO:0055085	vacuolar proton-transporting V-type ATPase complex assembly//transmembrane transport	GO:0022857	transmembrane transporter activity	--	--	--	--
Cluster-13543.17142	non local hub	R4	Non-hub kinless nodes	668	141	-0.441259	FIGHT CLUB	0.955446	-2.0561	1	4.2854	16.6667	-4.31596	6.71788e-06	0.00197031	Switch	447	5.19e-50	transcription factor PAR1 [Medicago truncatula]||AET00408.2 hypothetical protein MTR_5g091690 [Medicago truncatula]||RHN57708.1 hypothetical protein MtrunA17_Chr5g0443361 [Medicago truncatula]	OX326970.1	OX326970	1250	0	Medicago arabica genome assembly, chromosome: 7	--	--	--	--	Q9SJH0	180	1.1e-14	Transcription factor PAR1 OS=Arabidopsis thaliana OX=3702 GN=PAR1 PE=1 SV=1	PF02405//PF11705//PF02805//PF04281	Permease MlaE//DNA-directed RNA polymerase III subunit Rpc31//Metal binding domain of Ada//Mitochondrial import receptor subunit Tom22	GO:0006281//GO:0006886//GO:0006355//GO:0006383	DNA repair//intracellular protein transport//regulation of DNA-templated transcription//transcription by RNA polymerase III	GO:0008168//GO:0008270//GO:0003677	methyltransferase activity//zinc ion binding//DNA binding	GO:0005741//GO:0043190	mitochondrial outer membrane//ATP-binding cassette (ABC) transporter complex	--	--
Cluster-13543.17181	non local hub	R4	Non-hub kinless nodes	626	152	-0.4304	FIGHT CLUB	0.941043	-1.98511	1	4.0781	5.55556	-3.89777	0.000862542	0.0225079	Switch	1655	3.95e-225	probable pectate lyase 22 [Medicago truncatula]||AES91106.1 pectate lyase family protein [Medicago truncatula]||RHN63417.1 putative pectate lyase [Medicago truncatula]	XM_003608861.4	XM_003608861	807	0	PREDICTED: Medicago truncatula probable pectate lyase 22 (LOC11426383), mRNA	K01728	pel	pectate lyase	http://www.genome.jp/dbget-bin/www_bget?ko:K01728	Q93Z25	1319	1.76e-175	Probable pectate lyase 22 OS=Arabidopsis thaliana OX=3702 GN=At5g63180 PE=2 SV=1	PF01848	Hok/gef family	--	--	--	--	GO:0016020	membrane	--	--
Cluster-13543.17190	non local hub	R4	Non-hub kinless nodes	65	23	0.30422	DATE	0.874793	-1.47351	3	1.17348	0	-1.11198	0.00300081	0.0463948		856	1.82e-115	STS14 protein [Medicago truncatula]||AES94825.1 CAP, cysteine-rich secretory protein, antigen 5 [Medicago truncatula]||RHN54116.1 hypothetical protein MtrunA17_Chr5g0403201 [Medicago truncatula]	XM_003611819.4	XM_003611819	533	0	PREDICTED: Medicago truncatula STS14 protein (LOC11426310), mRNA	--	--	--	--	Q41495	501	1.21e-62	STS14 protein OS=Solanum tuberosum OX=4113 GN=STS14 PE=2 SV=1	--	--	--	--	--	--	--	--	--	--
Cluster-13543.17298	non local hub	R2	Peripheral nodes	96	60	0.660351	PARTY	0.609375	-1.19478	3	1.58496	61.1111	1.39652	0.00115777	0.0265578		--	--	--	AC173289.2	AC173289	353	0	Medicago truncatula chromosome 2 clone mth2-33e9, complete sequence	--	--	--	--	--	--	--	--	--	--	--	--	--	--	--	--	--	--
Cluster-13543.17302	non local hub	R2	Peripheral nodes	9	8	0.255632	DATE	0.209877	-1.5865	3	1.70044	5.55556	1.88786	0.00199529	0.0365753		--	--	--	AC147179.15	AC147179	867	0	Medicago truncatula clone mth2-142n19, complete sequence	--	--	--	--	--	--	--	--	--	--	--	--	--	--	--	--	--	--
Cluster-13543.17316	non local hub	R3	Non-hub connectors	140	70	0.598618	PARTY	0.75	-1.11945	3	1.05889	0	1.16894	8.57941e-05	0.00631427		--	--	--	OX326965.1	OX326965	1087	0	Medicago arabica genome assembly, chromosome: 2	--	--	--	--	--	--	--	--	--	--	--	--	--	--	--	--	--	--
Cluster-13543.17381	non local hub	R4	Non-hub kinless nodes	378	129	0.666458	PARTY	0.883535	-0.675004	3	1.41093	0	1.11123	0.000231427	0.0111646		594	1.23e-67	replication factor C subunit 2 [Medicago truncatula]||ACJ85124.1 unknown [Medicago truncatula]||AES72298.1 replication factor C subunit 2 [Medicago truncatula]||AFK34224.1 unknown [Medicago truncatula]||RHN69463.1 putative DNA polymerase III, subunit gamma/ tau, P-loop containing nucleoside triphosphate hydrolase [Medicago truncatula]	XM_024777911.2	XM_024777911	496	0	PREDICTED: Medicago truncatula replication factor C subunit 2 (LOC11414806), mRNA	K10755	RFC2_4	replication factor C subunit 2/4	http://www.genome.jp/dbget-bin/www_bget?ko:K10755	Q9FXM3	437	7.21e-47	Replication factor C subunit 2 OS=Oryza sativa subsp. japonica OX=39947 GN=RFC2 PE=2 SV=1	PF11461	Rab interacting lysosomal protein	--	--	GO:0046983	protein dimerization activity	--	--	KOG0989	Replication factor C, subunit RFC4
Cluster-13543.17383	non local hub	R2	Peripheral nodes	685	449	0.490624	DATE	0.570353	-1.40479	2	2.18763	0	2.87758	0.000164583	0.00922289		1853	1.84e-251	amino acid transporter AVT1A-like isoform X3 [Pisum sativum]	XM_039833765.1	XM_039833765	1095	0	PREDICTED: Medicago truncatula amino acid transporter AVT1A (LOC11438359), mRNA	K15015	SLC32A, VGAT	solute carrier family 32 (vesicular inhibitory amino acid transporter)	http://www.genome.jp/dbget-bin/www_bget?ko:K15015	O80668	1227	1.26e-158	Amino acid transporter AVT1A OS=Arabidopsis thaliana OX=3702 GN=AVT1A PE=2 SV=2	PF12753//PF03845	Nuclear pore complex subunit Nro1//Spore germination protein	GO:0009847	spore germination	GO:0005515	protein binding	GO:0005634	nucleus	--	--
Cluster-13543.17392	non local hub	R4	Non-hub kinless nodes	330	44	0.549294	PARTY	0.982222	-1.31531	3	2.39232	11.1111	2.32256	0.0023476	0.0403487		--	--	--	OX326965.1	OX326965	219	5.91568e-109	Medicago arabica genome assembly, chromosome: 2	--	--	--	--	--	--	--	--	--	--	--	--	--	--	--	--	--	--
Cluster-13543.1740	non local hub	R4	Non-hub kinless nodes	83	22	0.722422	PARTY	0.929743	-1.48104	3	1.15528	0	1.04184	0.00269948	0.0436427		1125	5.25e-147	gibberellin 3-beta-hydroxylase [Medicago falcata]	EF121426.1	EF121426	1690	0	Medicago sativa subsp. caerulea gibberellin 3-beta-hydroxylase (MSDWRF1) gene, MSDWRF1-w2 allele, complete cds	K04124	GA3ox	gibberellin 3beta-dioxygenase	http://www.genome.jp/dbget-bin/www_bget?ko:K04124	O24648	1026	1.08e-133	Gibberellin 3-beta-dioxygenase 1 OS=Pisum sativum OX=3888 GN=LE PE=1 SV=1	PF08519	Replication factor RFC1 C terminal domain	GO:0006260	DNA replication	GO:0003689//GO:0005524	DNA clamp loader activity//ATP binding	GO:0042575//GO:0005663	DNA polymerase complex//DNA replication factor C complex	--	--
Cluster-13543.17417	non local hub	R3	Non-hub connectors	591	325	0.684055	PARTY	0.697593	-2.29056	2	0.839204	0	1.09261	5.70101e-05	0.00517055		1480	8.45e-198	histone acetyltransferase type B catalytic subunit [Medicago truncatula]||AES99434.1 histone acetyltransferase type B catalytic subunit, putative [Medicago truncatula]||RHN57018.1 putative histone acetyltransferase [Medicago truncatula]	XM_003616428.4	XM_003616428	1146	0	PREDICTED: Medicago truncatula histone acetyltransferase type B catalytic subunit (LOC11406605), mRNA	K11303	HAT1, KAT1	histone acetyltransferase 1	http://www.genome.jp/dbget-bin/www_bget?ko:K11303	Q9FJT8	855	1.34e-105	Histone acetyltransferase type B catalytic subunit OS=Arabidopsis thaliana OX=3702 GN=HAG2 PE=2 SV=1	PF01853//PF13508//PF00583	MOZ/SAS family//Acetyltransferase (GNAT) domain//Acetyltransferase (GNAT) family	GO:0016573//GO:0042967//GO:0006355	histone acetylation//obsolete acyl-carrier-protein biosynthetic process//regulation of DNA-templated transcription	GO:0008080//GO:0004402	N-acetyltransferase activity//histone acetyltransferase activity	GO:0000123	histone acetyltransferase complex	KOG2696	Histone acetyltransferase type b catalytic subunit
Cluster-13543.17445	non local hub	R4	Non-hub kinless nodes	77	30	0.687184	PARTY	0.848204	-1.42077	3	0.847997	0	1.07773	0.0013933	0.0295141		1010	3.92e-132	ABC transporter C family member 10 [Medicago truncatula]||RHN40835.1 putative xenobiotic-transporting ATPase [Medicago truncatula]	XM_024772037.2	XM_024772037	574	0	PREDICTED: Medicago truncatula ABC transporter C family member 10 (LOC25501113), mRNA	--	--	--	--	Q9LYS2	742	3.13e-89	ABC transporter C family member 10 OS=Arabidopsis thaliana OX=3702 GN=ABCC10 PE=2 SV=2	PF00664	ABC transporter transmembrane region	GO:0055085	transmembrane transport	GO:0005524//GO:0140359	ATP binding//ABC-type transporter activity	--	--	--	--
Cluster-13543.17450	non local hub	R4	Non-hub kinless nodes	221	23	0.664011	PARTY	0.989169	-1.47351	3	1.66297	0	1.56936	0.001362	0.0290915		--	--	--	--	--	--	--	--	--	--	--	--	--	--	--	--	--	--	--	--	--	--	--	--	--	--
Cluster-13543.1748	non local hub	R4	Non-hub kinless nodes	59	5	0.517463	PARTY	0.992818	-1.6091	3	1.5025	0	-1.10714	0.00337286	0.0499765		947	7.55e-125	actin-binding protein F [Medicago truncatula]||AES75133.1 hypothetical protein MTR_6g026850 [Medicago truncatula]||RHN50698.1 hypothetical protein MtrunA17_Chr6g0460341 [Medicago truncatula]	AC146910.16	AC146910	974	0	Medicago truncatula chromosome 6 clone mth2-59i21, complete sequence	--	--	--	--	--	--	--	--	PF08519	Replication factor RFC1 C terminal domain	GO:0006260	DNA replication	GO:0003689//GO:0005524	DNA clamp loader activity//ATP binding	GO:0005663//GO:0042575	DNA replication factor C complex//DNA polymerase complex	--	--
Cluster-13543.17480	non local hub	R4	Non-hub kinless nodes	448	135	-0.258911	FIGHT CLUB	0.909195	-2.09483	1	1.45606	0	-1.3439	0.000988821	0.0243293	Switch	1756	6.32e-238	serine carboxypeptidase-like protein [Medicago truncatula]	XM_013588189.3	XM_013588189	1189	0	PREDICTED: Medicago truncatula serine carboxypeptidase-like 40 (LOC25479425), mRNA	K16297	SCPL-II	serine carboxypeptidase-like clade II	http://www.genome.jp/dbget-bin/www_bget?ko:K16297	Q0WRX3	990	1.56e-122	Serine carboxypeptidase-like 40 OS=Arabidopsis thaliana OX=3702 GN=SCPL40 PE=2 SV=2	PF00450	Serine carboxypeptidase	GO:0006508	proteolysis	GO:0004185	serine-type carboxypeptidase activity	--	--	--	--
Cluster-13543.17482	non local hub	R2	Peripheral nodes	107	87	0.77085	PARTY	0.338894	-0.991391	3	1.90689	11.1111	1.92487	0.00256906	0.0424298		1176	2.42e-157	cytochrome P450 CYP82D47 [Medicago truncatula]||KEH30993.1 cytochrome P450 family protein [Medicago truncatula]||RHN62365.1 putative cytochrome P450 [Medicago truncatula]	OX326964.1	OX326964	756	0	Medicago arabica genome assembly, chromosome: 1	--	--	--	--	M1KVN4	560	1.86e-66	Flavonoid-6-hydroxylase OS=Mentha piperita OX=34256 GN=F6H PE=1 SV=1	PF00067//PF07580	Cytochrome P450//M26 IgA1-specific Metallo-endopeptidase C-terminal region	--	--	GO:0016705//GO:0004497//GO:0008270//GO:0005506//GO:0004222//GO:0020037	oxidoreductase activity, acting on paired donors, with incorporation or reduction of molecular oxygen//monooxygenase activity//zinc ion binding//iron ion binding//metalloendopeptidase activity//heme binding	GO:0005618//GO:0005576	cell wall//extracellular region	--	--
Cluster-13543.17502	non local hub	R2	Peripheral nodes	591	442	0.548502	PARTY	0.440668	-1.45479	2	0.904433	0	1.04888	0.00097334	0.0240891		1245	5.44e-169	UDP-glucose 4-epimerase GEPI48 isoform X1 [Medicago truncatula]||AES93937.1 UDP-D-glucose/UDP-D-galactose 4-epimerase [Medicago truncatula]||RHN53505.1 putative UDP-glucose 4-epimerase [Medicago truncatula]	XM_003610931.4	XM_003610931	656	0	PREDICTED: Medicago truncatula UDP-glucose 4-epimerase GEPI48 (LOC11439983), transcript variant X1, mRNA	K01784	galE, GALE	UDP-glucose 4-epimerase	http://www.genome.jp/dbget-bin/www_bget?ko:K01784	O65781	1103	5.76e-149	UDP-glucose 4-epimerase GEPI48 OS=Cyamopsis tetragonoloba OX=3832 PE=2 SV=1	PF01073	3-beta hydroxysteroid dehydrogenase/isomerase family	GO:0008209//GO:0008210//GO:0006694//GO:0008207	androgen metabolic process//estrogen metabolic process//steroid biosynthetic process//C21-steroid hormone metabolic process	GO:0016616//GO:0003854	oxidoreductase activity, acting on the CH-OH group of donors, NAD or NADP as acceptor//3-beta-hydroxy-delta5-steroid dehydrogenase activity	--	--	KOG1371	UDP-glucose 4-epimerase/UDP-sulfoquinovose synthase
Cluster-13543.17523	non local hub	R4	Non-hub kinless nodes	352	123	-0.126924	FIGHT CLUB	0.877897	-2.17227	1	1.56486	0	-1.62614	7.93394e-05	0.00606715	Switch	376	1.08e-40	uncharacterized protein LOC25486114 [Medicago truncatula]||KEH36799.1 hypothetical protein MTR_2g022610 [Medicago truncatula]||RHN72468.1 hypothetical protein MtrunA17_Chr2g0287961 [Medicago truncatula]	OX326971.1	OX326971	517	0	Medicago arabica genome assembly, chromosome: 8	--	--	--	--	--	--	--	--	PF02419	PsbL protein	GO:0015979	photosynthesis	--	--	GO:0016020//GO:0009539//GO:0009523	membrane//photosystem II reaction center//photosystem II	--	--
Cluster-13543.17572	non local hub	R4	Non-hub kinless nodes	157	38	0.630137	PARTY	0.941418	-1.36051	3	1.56478	0	1.29379	0.000525079	0.017081		607	9.06e-74	auxin-responsive protein IAA29 [Medicago truncatula]||AES73624.1 auxin-responsive AUX/IAA family protein [Medicago truncatula]||RHN70627.1 putative transcription factor interactor and regulator AUX-IAA family [Medicago truncatula]	OX326967.1	OX326967	553	0	Medicago arabica genome assembly, chromosome: 4	K14484	IAA	auxin-responsive protein IAA	http://www.genome.jp/dbget-bin/www_bget?ko:K14484	Q9XFM0	138	1.33e-08	Auxin-responsive protein IAA28 OS=Arabidopsis thaliana OX=3702 GN=IAA28 PE=1 SV=1	--	--	--	--	--	--	--	--	--	--
Cluster-13543.17583	non local hub	R2	Peripheral nodes	33	21	-0.0208864	FIGHT CLUB	0.595041	-1.48857	3	1.20487	0	-1.59178	0.000961566	0.0239283		1377	1.46e-186	xyloglucan endotransglucosylase/hydrolase 1 [Medicago truncatula]||ABD33178.1 Glycoside hydrolase, family 16; Xyloglucan endo-transglycosylase, C-terminal [Medicago truncatula]||AES80768.1 xyloglucan endotransglucosylase/hydrolase family protein [Medicago truncatula]||RHN47406.1 Xyloglucan endotransglucosylase/hydrolase 1 [Medicago truncatula]	OX326969.1	OX326969	557	0	Medicago arabica genome assembly, chromosome: 6	K08235	E2.4.1.207	xyloglucan:xyloglucosyl transferase	http://www.genome.jp/dbget-bin/www_bget?ko:K08235	Q39857	1231	5.94e-166	Xyloglucan endotransglucosylase/hydrolase 1 OS=Glycine max OX=3847 GN=XTH1 PE=2 SV=2	PF00722//PF06955	Glycosyl hydrolases family 16//Xyloglucan endo-transglycosylase (XET) C-terminus	GO:0005975//GO:0006073	carbohydrate metabolic process//cellular glucan metabolic process	GO:0016762//GO:0004553	xyloglucan:xyloglucosyl transferase activity//hydrolase activity, hydrolyzing O-glycosyl compounds	GO:0005618//GO:0048046	cell wall//apoplast	--	--
Cluster-13543.17633	non local hub	R3	Non-hub connectors	702	425	0.513583	PARTY	0.633475	-1.57623	2	1.05457	0	1.01912	2.684e-05	0.00362906		1169	6.95e-158	putative SOUL heme-binding protein [Medicago truncatula]	OX326964.1	OX326964	1056	0	Medicago arabica genome assembly, chromosome: 1	--	--	--	--	Q9SR77	205	1.46e-16	Heme-binding-like protein At3g10130, chloroplastic OS=Arabidopsis thaliana OX=3702 GN=At3g10130 PE=1 SV=1	PF00301//PF02978	Rubredoxin//Signal peptide binding domain	GO:0006614	SRP-dependent cotranslational protein targeting to membrane	GO:0008312//GO:0005506	7S RNA binding//iron ion binding	GO:0048500	signal recognition particle	--	--
Cluster-13543.17678	non local hub	R3	Non-hub connectors	806	468	0.496753	DATE	0.662851	-1.26906	2	1.64874	0	1.80505	2.12935e-06	0.00124286		225	3.91e-18	hypothetical protein TSUD_22120 [Trifolium subterraneum]	OX326968.1	OX326968	837	0	Medicago arabica genome assembly, chromosome: 5	--	--	--	--	--	--	--	--	PF00057	Low-density lipoprotein receptor domain class A	--	--	GO:0005515	protein binding	--	--	--	--
Cluster-13543.17718	non local hub	R4	Non-hub kinless nodes	207	36	0.678006	PARTY	0.969754	-1.37558	3	2.16993	16.6667	1.76434	0.0029507	0.0459228		806	3.1e-102	UDP-glucosyltransferase family protein [Medicago truncatula]	XM_003621380.4	XM_003621380	479	0	PREDICTED: Medicago truncatula UDP-glycosyltransferase 83A1 (LOC11425095), mRNA	--	--	--	--	Q9SGA8	309	2.14e-30	UDP-glycosyltransferase 83A1 OS=Arabidopsis thaliana OX=3702 GN=UGT83A1 PE=2 SV=1	PF03033	Glycosyltransferase family 28 N-terminal domain	GO:0005975//GO:0030259	carbohydrate metabolic process//lipid glycosylation	GO:0016758	hexosyltransferase activity	--	--	--	--
Cluster-13543.17733	non local hub	R3	Non-hub connectors	462	245	0.391717	DATE	0.718779	-2.86203	2	2.30987	0	3.00841	1.98555e-05	0.00317215		403	9.35e-43	putative inositol transporter 2-like protein, partial [Trifolium pratense]	AC163385.3	AC163385	416	0	Medicago truncatula chromosome 2 BAC clone mth2-63i13, complete sequence	K08150	SLC2A13, ITR	MFS transporter, SP family, solute carrier family 2 (myo-inositol transporter), member 13	http://www.genome.jp/dbget-bin/www_bget?ko:K08150	Q9C757	320	2.63e-29	Probable inositol transporter 2 OS=Arabidopsis thaliana OX=3702 GN=INT2 PE=1 SV=1	PF06609//PF00083//PF02706//PF07690//PF02690//PF05631	Fungal trichothecene efflux pump (TRI12)//Sugar (and other) transporter//Chain length determinant protein//Major Facilitator Superfamily//Na+/Pi-cotransporter//Sugar-tranasporters, 12 TM	GO:0006817//GO:0015689//GO:0009103//GO:0055085//GO:0044341//GO:0006812	phosphate ion transport//molybdate ion transport//lipopolysaccharide biosynthetic process//transmembrane transport//sodium-dependent phosphate transport//monoatomic cation transport	GO:0022857//GO:0005436//GO:0015098	transmembrane transporter activity//sodium:phosphate symporter activity//molybdate ion transmembrane transporter activity	GO:0016020	membrane	KOG0254	Predicted transporter (major facilitator superfamily)
Cluster-13543.17734	non local hub	R3	Non-hub connectors	697	415	0.401228	DATE	0.645488	-1.64766	2	2.32157	0	2.86203	1.81917e-05	0.00305538		1795	1.48e-245	probable inositol transporter 2 [Medicago truncatula]||AES65790.1 inositol transporter 4 [Medicago truncatula]||RHN73911.1 putative major facilitator, sugar transporter, major facilitator superfamily [Medicago truncatula]	XM_003595491.4	XM_003595491	1158	0	PREDICTED: Medicago truncatula probable inositol transporter 2 (LOC11417689), mRNA	K08150	SLC2A13, ITR	MFS transporter, SP family, solute carrier family 2 (myo-inositol transporter), member 13	http://www.genome.jp/dbget-bin/www_bget?ko:K08150	Q9C757	1247	3.32e-164	Probable inositol transporter 2 OS=Arabidopsis thaliana OX=3702 GN=INT2 PE=1 SV=1	PF13181//PF00083//PF07690	Tetratricopeptide repeat//Sugar (and other) transporter//Major Facilitator Superfamily	GO:0055085	transmembrane transport	GO:0005515//GO:0022857	protein binding//transmembrane transporter activity	--	--	KOG0254	Predicted transporter (major facilitator superfamily)
Cluster-13543.17773	non local hub	R3	Non-hub connectors	486	248	0.676329	PARTY	0.739606	0.221427	3	2.95548	0	3.06131	3.18444e-06	0.00144432		3195	0	protein SIEVE ELEMENT OCCLUSION B [Medicago truncatula]||ADN32808.1 sieve element occlusion c [Medicago truncatula]||AES61011.1 sieve element occlusion protein [Medicago truncatula]||RHN80309.1 putative sieve element occlusion [Medicago truncatula]	OX326965.1	OX326965	1473	0	Medicago arabica genome assembly, chromosome: 2	--	--	--	--	Q9SS87	620	2.42e-67	Protein SIEVE ELEMENT OCCLUSION B OS=Arabidopsis thaliana OX=3702 GN=SEOB PE=1 SV=1	PF03857//PF07574//PF01080	Colicin immunity protein//Nse1 non-SMC component of SMC5-6 complex//Presenilin	GO:0016485//GO:0006955//GO:0006281//GO:0030153	protein processing//immune response//DNA repair//bacteriocin immunity	GO:0004190//GO:0015643	aspartic-type endopeptidase activity//toxic substance binding	GO:0019814//GO:0030915	immunoglobulin complex//Smc5-Smc6 complex	--	--
Cluster-13543.17776	non local hub	R4	Non-hub kinless nodes	266	79	0.679887	PARTY	0.911795	-1.05166	3	1.2854	0	1.01258	0.00319862	0.0483004		208	4.36e-17	putative transcription factor interactor and regulator CCHC(Zn) family [Medicago truncatula]	OX326967.1	OX326967	319	8.25941e-165	Medicago arabica genome assembly, chromosome: 4	--	--	--	--	--	--	--	--	--	--	--	--	--	--	--	--	--	--
Cluster-13543.17807	non local hub	R2	Peripheral nodes	262	179	0.814753	PARTY	0.533229	-0.298352	3	1.03279	0	1.05814	0.00124578	0.0278277		3393	0	WD repeat-containing protein 3 [Medicago truncatula]||KEH32406.1 transducin family protein/WD-40 repeat protein [Medicago truncatula]||RHN64495.1 putative transcription factor WD40-like family [Medicago truncatula]	XM_013602921.3	XM_013602921	2916	0	PREDICTED: Medicago truncatula WD repeat-containing protein 3 (LOC25494154), mRNA	K14556	DIP2, UTP12, WDR3	U3 small nucleolar RNA-associated protein 12	http://www.genome.jp/dbget-bin/www_bget?ko:K14556	Q8BHB4	702	1.91e-76	WD repeat-containing protein 3 OS=Mus musculus OX=10090 GN=Wdr3 PE=1 SV=1	PF00400	WD domain, G-beta repeat	--	--	GO:0005515	protein binding	--	--	KOG0306	WD40-repeat-containing subunit of the 18S rRNA processing complex
Cluster-13543.17831	non local hub	R2	Peripheral nodes	441	314	0.433348	DATE	0.49303	-2.36914	2	1.29639	0	1.34576	0.00269282	0.0436118		4599	0	probable ATP-dependent DNA helicase RecQ [Medicago truncatula]||KEH34543.1 ATP-dependent DNA helicase RecQ [Medicago truncatula]||RHN67990.1 putative DNA helicase [Medicago truncatula]	XM_013605055.3	XM_013605055	2769	0	PREDICTED: Medicago truncatula probable ATP-dependent DNA helicase RecQ (LOC25489175), mRNA	K03654	recQ	ATP-dependent DNA helicase RecQ	http://www.genome.jp/dbget-bin/www_bget?ko:K03654	P71359	962	2.47e-116	ATP-dependent DNA helicase RecQ OS=Haemophilus influenzae (strain ATCC 51907 / DSM 11121 / KW20 / Rd) OX=71421 GN=recQ PE=3 SV=1	PF00570//PF00270//PF09382//PF04851	HRDC domain//DEAD/DEAH box helicase//RQC domain//Type III restriction enzyme, res subunit	GO:0006260//GO:0006281	DNA replication//DNA repair	GO:0043138//GO:0016787//GO:0003677//GO:0005524//GO:0003676	3'-5' DNA helicase activity//hydrolase activity//DNA binding//ATP binding//nucleic acid binding	GO:0005657	replication fork	KOG0351	ATP-dependent DNA helicase
Cluster-13543.17836	non local hub	R4	Non-hub kinless nodes	280	59	-0.429716	FIGHT CLUB	0.955599	-2.58533	1	2.32193	50	-2.29778	0.000293818	0.0126186	Switch	--	--	--	XR_003009106.2	XR_003009106	247	1.65093e-124	PREDICTED: Medicago truncatula uncharacterized LOC112419077 (LOC112419077), ncRNA	--	--	--	--	--	--	--	--	--	--	--	--	--	--	--	--	--	--
Cluster-13543.17852	non local hub	R2	Peripheral nodes	750	488	0.531678	PARTY	0.576633	-1.12619	2	0.997421	0	1.53818	0.000263395	0.0118439		857	2.62e-106	probable magnesium transporter NIPA2 [Medicago truncatula]||XP_039687508.1 probable magnesium transporter NIPA2 [Medicago truncatula]||AES71900.1 magnesium transporter NIPA2-like protein [Medicago truncatula]||RHN69145.1 putative magnesium transporter NIPA [Medicago truncatula]	AC146683.12	AC146683	1362	0	Medicago truncatula clone mth2-179n10, complete sequence	K22733	NIPA, SLC57A2S	magnesium transporter	http://www.genome.jp/dbget-bin/www_bget?ko:K22733	B3LFA3	645	1.77e-76	Probable magnesium transporter NIPA2 OS=Arabidopsis thaliana OX=3702 GN=At4g13800 PE=2 SV=1	PF06027//PF05653//PF04893//PF00892	Solute carrier family 35//Magnesium transporter NIPA//Yip1 domain//EamA-like transporter family	GO:0015693//GO:0055085	magnesium ion transport//transmembrane transport	GO:0015095//GO:0022857	magnesium ion transmembrane transporter activity//transmembrane transporter activity	GO:0016020	membrane	KOG2922	Uncharacterized conserved protein
Cluster-13543.17921	non local hub	R3	Non-hub connectors	366	221	0.770453	PARTY	0.635395	0.0180353	3	1.61566	0	1.5755	0.000133399	0.00814093		1876	1.54e-255	H/ACA ribonucleoprotein complex non-core subunit NAF1 [Medicago truncatula]||KEH16897.1 Gar1/Naf1 RNA-binding region protein [Medicago truncatula]||RHN60163.1 putative translation protein, beta-barrel [Medicago truncatula]	XM_013587418.3	XM_013587418	1104	0	PREDICTED: Medicago truncatula H/ACA ribonucleoprotein complex non-core subunit NAF1 (LOC25480142), mRNA	K14763	NAF1	H/ACA ribonucleoprotein complex non-core subunit NAF1	http://www.genome.jp/dbget-bin/www_bget?ko:K14763	Q3UMQ8	202	4.21e-15	H/ACA ribonucleoprotein complex non-core subunit NAF1 OS=Mus musculus OX=10090 GN=Naf1 PE=1 SV=2	PF04410	Gar1/Naf1 RNA binding region	GO:0001522//GO:0042254	pseudouridine synthesis//ribosome biogenesis	--	--	--	--	KOG2236	Uncharacterized conserved protein
Cluster-13543.18017	non local hub	R4	Non-hub kinless nodes	37	12	0.671299	PARTY	0.894814	-1.55637	3	1.03953	0	1.30672	0.0033086	0.0492979		138	5.8e-07	hypothetical protein TSUD_08970 [Trifolium subterraneum]	XM_045965781.1	XM_045965781	80	1.50075e-31	PREDICTED: Trifolium pratense endonuclease V (LOC123914564), transcript variant X3, mRNA	K21813	ENDOV	endonuclease V	http://www.genome.jp/dbget-bin/www_bget?ko:K21813	--	--	--	--	--	--	--	--	--	--	--	--	--	--
Cluster-13543.18055	non local hub	R2	Peripheral nodes	612	443	0.503473	PARTY	0.476032	-1.44765	2	1.31111	0	1.44197	0.000568311	0.0176978		1009	1.16e-125	isoflavone 2'-hydroxylase [Medicago truncatula]||AES87846.2 cytochrome P450 family 81 protein [Medicago truncatula]||RHN59768.1 putative oxidoreductase [Medicago truncatula]	AC145289.62	AC145289	630	0	Medicago truncatula clone mth2-7g18, complete sequence	--	--	--	--	Q6WNR0	720	1.17e-84	Isoflavone 2'-hydroxylase OS=Medicago truncatula OX=3880 GN=CYP81E7 PE=1 SV=1	PF05327	RNA polymerase I specific transcription initiation factor RRN3	GO:0006361	transcription initiation at RNA polymerase I promoter	GO:0001181	RNA polymerase I general transcription initiation factor activity	--	--	--	--
Cluster-13543.18056	non local hub	R2	Peripheral nodes	559	374	0.534177	PARTY	0.55237	-1.94054	2	1.19794	0	1.32727	6.36852e-05	0.00544901		2426	0	isoflavone 3'-hydroxylase-like [Medicago truncatula]||KEH31432.1 cytochrome P450 family 81 protein [Medicago truncatula]||RHN62934.1 putative oxidoreductase [Medicago truncatula]	XM_013601947.3	XM_013601947	1554	0	PREDICTED: Medicago truncatula isoflavone 3'-hydroxylase-like (LOC25493448), mRNA	--	--	--	--	Q6WNQ9	1503	2.85e-204	Isoflavone 3'-hydroxylase (Fragment) OS=Medicago truncatula OX=3880 GN=CYP81E9 PE=1 SV=1	PF00067	Cytochrome P450	--	--	GO:0020037//GO:0004497//GO:0005506//GO:0016705	heme binding//monooxygenase activity//iron ion binding//oxidoreductase activity, acting on paired donors, with incorporation or reduction of molecular oxygen	--	--	--	--
Cluster-13543.18098	non local hub	R2	Peripheral nodes	490	317	0.507643	PARTY	0.58147	-2.34771	2	1.26748	0	1.30215	7.0174e-05	0.00569037		995	4.25e-125	lanC-like protein GCR2 isoform X1 [Trifolium pratense]||XP_045801396.1 lanC-like protein GCR2 isoform X1 [Trifolium pratense]	OX326971.1	OX326971	1038	0	Medicago arabica genome assembly, chromosome: 8	--	--	--	--	F4IEM5	739	4.17e-89	LanC-like protein GCR2 OS=Arabidopsis thaliana OX=3702 GN=GCR2 PE=1 SV=1	--	--	--	--	--	--	--	--	KOG2787	Lanthionine synthetase C-like protein 1
Cluster-13543.18125	non local hub	R4	Non-hub kinless nodes	381	153	0.737726	PARTY	0.838738	-0.494211	3	1.33628	0	1.36922	0.000131369	0.00808134		1407	1.22e-185	putative uncharacterized protein DDB_G0285119 [Medicago truncatula]	AC125389.33	AC125389	1641	0	Medicago truncatula clone mth2-12a18, complete sequence	--	--	--	--	Q9LIE6	130	4.04e-07	VQ motif-containing protein 22 OS=Arabidopsis thaliana OX=3702 GN=VQ22 PE=2 SV=1	PF19368//PF06573	AraR C-terminal winged HTH domain//Churchill protein	GO:0007275//GO:0045893	multicellular organism development//positive regulation of DNA-templated transcription	GO:0003677//GO:0008270	DNA binding//zinc ion binding	--	--	--	--
Cluster-13543.18153	non local hub	R4	Non-hub kinless nodes	478	193	0.715717	PARTY	0.836973	-0.19289	3	1.09192	0	1.14555	0.000272475	0.0121074		2800	0	uncharacterized protein LOC112421350 isoform X2 [Medicago truncatula]||RHN80837.1 putative DNA helicase [Medicago truncatula]	XM_024782843.1	XM_024782843	1599	0	PREDICTED: Medicago truncatula uncharacterized LOC112421350 (LOC112421350), transcript variant X4, mRNA	--	--	--	--	Q8N9H8	198	2.61e-14	Exonuclease mut-7 homolog OS=Homo sapiens OX=9606 GN=EXD3 PE=1 SV=3	PF01612//PF15335	3'-5' exonuclease//Caspase activity and apoptosis inhibitor 1	GO:0042981//GO:0006139	regulation of apoptotic process//nucleobase-containing compound metabolic process	GO:0003676//GO:0008408	nucleic acid binding//3'-5' exonuclease activity	--	--	KOG2207	Predicted 3'-5' exonuclease
Cluster-13543.1823	non local hub	R2	Peripheral nodes	23	22	0.683952	PARTY	0.0850662	-1.48104	3	1.32193	11.1111	1.32953	0.00317246	0.0480017		1670	7.17e-232	pentatricopeptide (PPR) repeat protein [Medicago truncatula]	XM_039833915.1	XM_039833915	888	0	PREDICTED: Medicago truncatula pentatricopeptide repeat-containing protein At1g34160 (LOC25479592), transcript variant X2, mRNA	--	--	--	--	Q9FX24	938	3.58e-122	Pentatricopeptide repeat-containing protein At1g34160 OS=Arabidopsis thaliana OX=3702 GN=PCMP-H68 PE=2 SV=2	--	--	--	--	--	--	--	--	--	--
Cluster-13543.18276	non local hub	R2	Peripheral nodes	626	388	0.474315	DATE	0.615838	-1.84053	2	1.39232	0	1.43495	0.000110157	0.00723161		--	--	--	OX326969.1	OX326969	797	0	Medicago arabica genome assembly, chromosome: 6	--	--	--	--	--	--	--	--	--	--	--	--	--	--	--	--	--	--
Cluster-13543.18291	non local hub	R4	Non-hub kinless nodes	124	21	0.238574	DATE	0.971319	-1.48857	3	1.24317	0	-1.18501	0.00264444	0.0433041		566	3.27e-64	putative methyltransferase [Medicago truncatula]	OX326965.1	OX326965	1021	0	Medicago arabica genome assembly, chromosome: 2	K11437	PRMT6	type I protein arginine methyltransferase	http://www.genome.jp/dbget-bin/www_bget?ko:K11437	Q08A71	487	1.61e-52	Probable protein arginine N-methyltransferase 6 OS=Arabidopsis thaliana OX=3702 GN=PRMT6 PE=2 SV=1	--	--	--	--	--	--	--	--	KOG1499	Protein arginine N-methyltransferase PRMT1 and related enzymes
Cluster-13543.18293	non local hub	R3	Non-hub connectors	363	164	0.603757	PARTY	0.795885	-0.411348	3	1.09739	0	1.12631	3.7337e-06	0.00149734		1549	5.9e-207	mannan endo-1,4-beta-mannosidase 7 [Medicago truncatula]||AES95023.1 mannan endo-1,4-beta-mannosidase-like protein [Medicago truncatula]||RHN54244.1 putative mannan endo-1,4-beta-mannosidase [Medicago truncatula]	XM_003612017.4	XM_003612017	933	0	PREDICTED: Medicago truncatula mannan endo-1,4-beta-mannosidase 7 (LOC11426465), mRNA	K19355	MAN	mannan endo-1,4-beta-mannosidase	http://www.genome.jp/dbget-bin/www_bget?ko:K19355	Q9FJZ3	1104	9.25e-142	Mannan endo-1,4-beta-mannosidase 7 OS=Arabidopsis thaliana OX=3702 GN=MAN7 PE=2 SV=1	PF00150//PF02449	Cellulase (glycosyl hydrolase family 5)//Beta-galactosidase	GO:0006027//GO:0071704//GO:0006012//GO:0005975//GO:0046486//GO:0006687	glycosaminoglycan catabolic process//organic substance metabolic process//galactose metabolic process//carbohydrate metabolic process//glycerolipid metabolic process//glycosphingolipid metabolic process	GO:0004565//GO:0004553	beta-galactosidase activity//hydrolase activity, hydrolyzing O-glycosyl compounds	GO:0009341	beta-galactosidase complex	--	--
Cluster-13543.18294	non local hub	R3	Non-hub connectors	732	446	0.606679	PARTY	0.628766	-1.42622	2	1.51256	0	1.42841	8.3287e-06	0.00218219		1489	1.38e-197	ornithine aminotransferase, mitochondrial [Medicago truncatula]||RHN42408.1 putative ornithine aminotransferase [Medicago truncatula]	OX326964.1	OX326964	1125	0	Medicago arabica genome assembly, chromosome: 1	K00819	rocD, OAT	ornithine--oxo-acid transaminase	http://www.genome.jp/dbget-bin/www_bget?ko:K00819	Q9FNK4	1134	9.7e-146	Ornithine aminotransferase, mitochondrial OS=Arabidopsis thaliana OX=3702 GN=DELTA-OAT PE=1 SV=1	PF00202//PF16554//PF01212	Aminotransferase class-III//Dimerisation domain of d-ornithine 4,5-aminomutase//Beta-eliminating lyase	GO:0006520	amino acid metabolic process	GO:0016829//GO:0046983//GO:0030170//GO:0008483	lyase activity//protein dimerization activity//pyridoxal phosphate binding//transaminase activity	--	--	KOG1402	Ornithine aminotransferase
Cluster-13543.18338	non local hub	R4	Non-hub kinless nodes	310	37	0.45572	DATE	0.985754	-1.36804	3	1	0	1.27543	0.00054222	0.0173504		779	8.44e-102	zinc finger, C3HC4 type (RING finger) protein [Medicago truncatula]||RHN68798.1 putative transcription factor C2H2 family [Medicago truncatula]	OX326967.1	OX326967	805	0	Medicago arabica genome assembly, chromosome: 4	--	--	--	--	Q9M0C3	184	6.7e-15	RING-H2 finger protein ATL14 OS=Arabidopsis thaliana OX=3702 GN=ATL14 PE=2 SV=1	PF00097//PF12678//PF12861	Zinc finger, C3HC4 type (RING finger)//RING-H2 zinc finger domain//Anaphase-promoting complex subunit 11 RING-H2 finger	GO:0031145	anaphase-promoting complex-dependent catabolic process	GO:0008270//GO:0061630//GO:0046872//GO:0097602	zinc ion binding//ubiquitin protein ligase activity//metal ion binding//cullin family protein binding	GO:0005680	anaphase-promoting complex	--	--
Cluster-13543.18365	non local hub	R4	Non-hub kinless nodes	98	38	0.654744	PARTY	0.849646	-1.36051	3	1.41504	5.55556	1.3691	0.00150835	0.0307395		--	--	--	OX326971.1	OX326971	511	0	Medicago arabica genome assembly, chromosome: 8	--	--	--	--	--	--	--	--	--	--	--	--	--	--	--	--	--	--
Cluster-13543.18409	non local hub	R4	Non-hub kinless nodes	478	139	-0.311558	FIGHT CLUB	0.915438	-2.06901	1	2.36322	0	-2.15037	0.00150876	0.0307395	Switch	963	6.29e-129	expansin-A10 [Medicago truncatula]||AFK34543.1 unknown [Medicago truncatula]||RHN61984.1 putative expansin/Lol pI [Medicago truncatula]	XM_024783080.2	XM_024783080	833	0	PREDICTED: Medicago truncatula expansin-A10 (LOC11445934), mRNA	--	--	--	--	Q9C554	841	6.39e-112	Expansin-A1 OS=Arabidopsis thaliana OX=3702 GN=EXPA1 PE=2 SV=1	--	--	--	--	--	--	--	--	--	--
Cluster-13543.18416	non local hub	R4	Non-hub kinless nodes	100	22	0.704723	PARTY	0.9516	-1.48104	3	1.08746	0	1.05096	0.00214909	0.0382663		1019	1.04e-135	AAA-ATPase At2g46620 [Medicago truncatula]||AES72562.2 P-loop nucleoside triphosphate hydrolase superfamily protein [Medicago truncatula]||RHN69677.1 putative ATPase, AAA-type, core, AAA-type ATPase domain-containing protein [Medicago truncatula]	XM_003602263.4	XM_003602263	555	0	PREDICTED: Medicago truncatula AAA-ATPase At2g46620 (LOC11430808), mRNA	K08900	BCS1	mitochondrial chaperone BCS1	http://www.genome.jp/dbget-bin/www_bget?ko:K08900	F4IJ77	387	9.54e-43	AAA-ATPase At2g46620 OS=Arabidopsis thaliana OX=3702 GN=At2g46620 PE=2 SV=1	--	--	--	--	--	--	--	--	--	--
Cluster-13543.1842	non local hub	R4	Non-hub kinless nodes	657	125	-0.504364	FIGHT CLUB	0.963802	-2.15937	1	2.58496	16.6667	-2.87358	0.00117647	0.0268514	Switch	425	3.27e-50	transcription factor PRE6 [Trifolium pratense]||PNX78669.1 transcription factor bHLH135-like protein [Trifolium pratense]||GAU32414.1 hypothetical protein TSUD_221030 [Trifolium subterraneum]	XM_003613609.4	XM_003613609	788	0	PREDICTED: Medicago truncatula transcription factor PRE6 (LOC11419079), mRNA	--	--	--	--	Q8GW32	336	2.13e-38	Transcription factor PRE6 OS=Arabidopsis thaliana OX=3702 GN=PRE6 PE=1 SV=1	PF00170//PF01008//PF10473//PF15233//PF06009//PF06160//PF14523//PF08919//PF03462//PF00010	bZIP transcription factor//Initiation factor 2 subunit family//Leucine-rich repeats of kinetochore protein Cenp-F/LEK1//Synaptonemal complex central element protein 1//Laminin Domain II//Septation ring formation regulator, EzrA//Syntaxin-like protein//F-actin binding//PCRF domain//Helix-loop-helix DNA-binding domain	GO:0044237//GO:0007130//GO:0006415//GO:0070193//GO:0007155//GO:0006468//GO:0000921//GO:0006355	cellular metabolic process//synaptonemal complex assembly//translational termination//synaptonemal complex organization//cell adhesion//protein phosphorylation//septin ring assembly//regulation of DNA-templated transcription	GO:0004715//GO:0003700//GO:0008134//GO:0046983//GO:0005524//GO:0070840//GO:0042803	non-membrane spanning protein tyrosine kinase activity//DNA-binding transcription factor activity//transcription factor binding//protein dimerization activity//ATP binding//dynein complex binding//protein homodimerization activity	GO:0005940//GO:0005667//GO:0016020//GO:0000795	septin ring//transcription regulator complex//membrane//synaptonemal complex	--	--
Cluster-13543.18424	non local hub	R3	Non-hub connectors	316	187	0.738431	PARTY	0.649806	-0.238088	3	1.848	0	1.80763	0.000569899	0.0177108		2440	0	putative tetratricopeptide-like helical domain-containing protein [Medicago truncatula]	XM_003591336.4	XM_003591336	1564	0	PREDICTED: Medicago truncatula pentatricopeptide repeat-containing protein At1g02370, mitochondrial (LOC11414882), mRNA	--	--	--	--	Q9FZ24	1039	1.53e-131	Pentatricopeptide repeat-containing protein At1g02370, mitochondrial OS=Arabidopsis thaliana OX=3702 GN=At1g02370 PE=2 SV=1	PF07156//PF00515//PF13176//PF13181	Prenylcysteine lyase//Tetratricopeptide repeat//Tetratricopeptide repeat//Tetratricopeptide repeat	GO:0030328	prenylcysteine catabolic process	GO:0016670//GO:0005515	oxidoreductase activity, acting on a sulfur group of donors, oxygen as acceptor//protein binding	--	--	--	--
Cluster-13543.18435	non local hub	R2	Peripheral nodes	539	386	0.526619	PARTY	0.487142	-1.85482	2	2.11864	0	1.77432	9.78728e-05	0.00675224		1822	1.13e-254	Avr9/Cf-9 rapidly elicited protein [Medicago truncatula]||RHN59084.1 hypothetical protein MtrunA17_Chr4g0009451 [Medicago truncatula]	AC135233.19	AC135233	1131	0	Medicago truncatula clone mth2-14c14, complete sequence	--	--	--	--	P0DO24	178	1.29e-12	Protein PSK SIMULATOR 3 OS=Arabidopsis thaliana OX=3702 GN=PSI3 PE=1 SV=1	PF05236//PF05003//PF11961	Transcription initiation factor TFIID component TAF4 family//Protein of unknown function (DUF668)//Domain of unknown function (DUF3475)	GO:0006352//GO:0045927	DNA-templated transcription initiation//positive regulation of growth	--	--	GO:0005669	transcription factor TFIID complex	--	--
Cluster-13543.18465	non local hub	R2	Peripheral nodes	237	172	0.737749	PARTY	0.473304	-0.351083	3	1.15728	0	1.12162	0.00125007	0.0278581		1621	8.22e-221	putative ankyrin repeat protein RF_0381 [Medicago truncatula]||KEH24561.1 ankyrin repeat protein [Medicago truncatula]||RHN49413.1 putative 43kDa postsynaptic protein [Medicago truncatula]	XM_013595079.3	XM_013595079	1430	0	PREDICTED: Medicago truncatula putative ankyrin repeat protein RF_0381 (LOC25499686), mRNA	--	--	--	--	Q54DA8	217	5.49e-17	Protein STIP1 homolog OS=Dictyostelium discoideum OX=44689 GN=sti1 PE=3 SV=1	PF00023//PF02064//PF00515//PF13637//PF13606//PF13176//PF13857//PF12796//PF02074//PF13181	Ankyrin repeat//MAS20 protein import receptor//Tetratricopeptide repeat//Ankyrin repeats (many copies)//Ankyrin repeat//Tetratricopeptide repeat//Ankyrin repeats (many copies)//Ankyrin repeats (3 copies)//Carboxypeptidase Taq (M32) metallopeptidase//Tetratricopeptide repeat	GO:0006605//GO:0006886//GO:0006508	protein targeting//intracellular protein transport//proteolysis	GO:0004181//GO:0005515	metallocarboxypeptidase activity//protein binding	GO:0005742	mitochondrial outer membrane translocase complex	KOG0548	Molecular co-chaperone STI1
Cluster-13543.18489	non local hub	R2	Peripheral nodes	109	74	0.718837	PARTY	0.539096	-1.08932	3	2.32193	33.3333	1.68175	0.000123352	0.00777736		--	--	--	OX326965.1	OX326965	545	0	Medicago arabica genome assembly, chromosome: 2	--	--	--	--	--	--	--	--	--	--	--	--	--	--	--	--	--	--
Cluster-13543.18548	non local hub	R3	Non-hub connectors	223	104	0.0230252	DATE	0.782501	-2.2949	1	1.55517	0	-1.35582	0.00206084	0.0372899		747	2.37e-88	transcription factor bHLH137 [Medicago truncatula]||KEH35698.1 transcription factor bHLH137 [Medicago truncatula]||RHN70087.1 putative transcription factor bHLH family [Medicago truncatula]	OX326967.1	OX326967	818	0	Medicago arabica genome assembly, chromosome: 4	--	--	--	--	A2YXI4	221	3.09e-18	Basic helix-loop-helix protein 80 OS=Oryza sativa subsp. indica OX=39946 GN=BCL1 PE=3 SV=1	PF02590//PF02932//PF00010//PF06457//PF02862//PF01484//PF02724	Predicted SPOUT methyltransferase//Neurotransmitter-gated ion-channel transmembrane region//Helix-loop-helix DNA-binding domain//Ectatomin//DDHD domain//Nematode cuticle collagen N-terminal domain//CDC45-like protein	GO:0006270//GO:0006364//GO:0006811	DNA replication initiation//rRNA processing//monoatomic ion transport	GO:0042302//GO:0005216//GO:0008168//GO:0046872//GO:0046983	structural constituent of cuticle//monoatomic ion channel activity//methyltransferase activity//metal ion binding//protein dimerization activity	GO:0005576	extracellular region	--	--
Cluster-13543.18562	non local hub	R2	Peripheral nodes	473	329	0.609268	PARTY	0.516196	-2.26199	2	1.18161	0	1.05805	5.48238e-05	0.00508972		483	8.27e-55	hypothetical protein MTR_1g073260 [Medicago truncatula]	XM_024780476.2	XM_024780476	474	0	PREDICTED: Medicago truncatula uncharacterized LOC11435094 (LOC11435094), mRNA	--	--	--	--	--	--	--	--	PF07825	Excisionase-like protein	GO:0006310	DNA recombination	GO:0003677	DNA binding	--	--	--	--
Cluster-13543.18578	non local hub	R3	Non-hub connectors	901	496	0.453014	DATE	0.69695	-1.06905	2	2.56843	0	2.50182	4.17491e-08	0.000205099		1002	1.46e-128	methionine gamma-lyase [Medicago truncatula]||KEH42908.1 cystathionine beta-lyase/cystathionine gamma-synthase [Medicago truncatula]||RHN80510.1 putative methionine gamma-lyase [Medicago truncatula]	XM_013613417.3	XM_013613417	693	0	PREDICTED: Medicago truncatula methionine gamma-lyase (LOC25484569), mRNA	K01761	E4.4.1.11	methionine-gamma-lyase	http://www.genome.jp/dbget-bin/www_bget?ko:K01761	Q9SGU9	724	1.23e-88	Methionine gamma-lyase OS=Arabidopsis thaliana OX=3702 GN=MGL PE=1 SV=1	PF01053//PF01125	Cys/Met metabolism PLP-dependent enzyme//G10 protein	GO:0019346	transsulfuration	GO:0030170	pyridoxal phosphate binding	GO:0005634	nucleus	KOG0053	Cystathionine beta-lyases/cystathionine gamma-synthases
Cluster-13543.18594	non local hub	R2	Peripheral nodes	512	379	0.597649	PARTY	0.452053	-1.90482	2	2.02975	0	2.11212	0.000728102	0.0206064		146	8.97e-09	glycine-rich cell wall structural protein 2 [Medicago truncatula]||RHN81293.1 hypothetical protein MtrunA17_Chr1g0197431 [Medicago truncatula]	OX326965.1	OX326965	467	0	Medicago arabica genome assembly, chromosome: 2	--	--	--	--	--	--	--	--	--	--	--	--	--	--	--	--	--	--
Cluster-13543.18626	non local hub	R4	Non-hub kinless nodes	290	103	-0.135182	FIGHT CLUB	0.873853	-2.30135	1	2.2777	0	-2.49509	0.000344557	0.0137711	Switch	599	6.44e-69	lamin-like protein [Medicago truncatula]||AES86461.1 plastocyanin-like domain protein [Medicago truncatula]||AFK37924.1 unknown [Medicago truncatula]||AFK46356.1 unknown [Medicago truncatula]||RHN58358.1 putative cupredoxin [Medicago truncatula]	OX326964.1	OX326964	467	0	Medicago arabica genome assembly, chromosome: 1	--	--	--	--	Q39131	175	3.94e-13	Lamin-like protein OS=Arabidopsis thaliana OX=3702 GN=At5g15350 PE=2 SV=1	PF02298	Plastocyanin-like domain	GO:0006118	obsolete electron transport	GO:0009055	electron transfer activity	--	--	--	--
Cluster-13543.18634	non local hub	R2	Peripheral nodes	193	122	0.757544	PARTY	0.600419	-0.727735	3	0.859822	0	1.00615	0.00296996	0.0461236		5347	0	DNA repair protein RAD5B [Medicago truncatula]||KEH41141.1 DNA repair helicase rad5,16, putative [Medicago truncatula]||RHN78631.1 putative calcium/calmodulin-dependent protein kinase chromatin remodeling SNF2 family [Medicago truncatula]	XM_013611651.3	XM_013611651	2868	0	PREDICTED: Medicago truncatula DNA repair protein RAD5B (LOC25483011), mRNA	K15505	RAD5	DNA repair protein RAD5	http://www.genome.jp/dbget-bin/www_bget?ko:K15505	Q9FIY7	2836	0	DNA repair protein RAD5B OS=Arabidopsis thaliana OX=3702 GN=RAD5B PE=3 SV=1	PF04851//PF12861//PF16685//PF12199//PF08797//PF00176//PF00270//PF00097	Type III restriction enzyme, res subunit//Anaphase-promoting complex subunit 11 RING-H2 finger//zinc RING finger of MSL2//Extracellular fibrinogen binding protein C terminal//HIRAN domain//SNF2-related domain//DEAD/DEAH box helicase//Zinc finger, C3HC4 type (RING finger)	GO:0031145	anaphase-promoting complex-dependent catabolic process	GO:0046872//GO:0003676//GO:0097602//GO:0001848//GO:0005524//GO:0003677//GO:0016818//GO:0016787//GO:0008270//GO:0061630	metal ion binding//nucleic acid binding//cullin family protein binding//complement binding//ATP binding//DNA binding//hydrolase activity, acting on acid anhydrides, in phosphorus-containing anhydrides//hydrolase activity//zinc ion binding//ubiquitin protein ligase activity	GO:0005680//GO:0005615	anaphase-promoting complex//extracellular space	KOG1001	Helicase-like transcription factor HLTF/DNA helicase RAD5, DEAD-box superfamily
Cluster-13543.18689	non local hub	R4	Non-hub kinless nodes	217	97	-0.0263977	FIGHT CLUB	0.800187	-2.34008	1	0.931828	0	-1.13436	0.00325373	0.0487829	Switch	895	1.47e-117	ethylene response factor [Medicago truncatula]||RHN70647.1 putative transcription factor AP2-EREBP family [Medicago truncatula]	OX326967.1	OX326967	1062	0	Medicago arabica genome assembly, chromosome: 4	--	--	--	--	Q9LFN7	447	4.42e-52	Ethylene-responsive transcription factor SHINE 2 OS=Arabidopsis thaliana OX=3702 GN=SHN2 PE=2 SV=1	PF00847	AP2 domain	GO:0006355	regulation of DNA-templated transcription	GO:0003700	DNA-binding transcription factor activity	GO:0005667	transcription regulator complex	--	--
Cluster-13543.18746	non local hub	R3	Non-hub connectors	886	493	0.490814	DATE	0.690382	-1.09048	2	1.62005	0	1.68488	2.50068e-07	0.000436957		1212	6.57e-161	putative SWEET sugar transporter [Medicago truncatula]	XM_003602730.4	XM_003602730	615	0	PREDICTED: Medicago truncatula bidirectional sugar transporter SWEET12 (LOC11431164), mRNA	K15382	SLC50A, SWEET	solute carrier family 50 (sugar transporter)	http://www.genome.jp/dbget-bin/www_bget?ko:K15382	O82587	606	7.89e-73	Bidirectional sugar transporter SWEET12 OS=Arabidopsis thaliana OX=3702 GN=SWEET12 PE=1 SV=1	PF03083//PF04893//PF14721	Sugar efflux transporter for intercellular exchange//Yip1 domain//Apoptosis-inducing factor, mitochondrion-associated, C-term	--	--	GO:0046983	protein dimerization activity	GO:0016020	membrane	--	--
Cluster-13543.18765	non local hub	R2	Peripheral nodes	649	453	0.49481	DATE	0.5128	-1.37621	2	2.65951	0	2.65456	0.000395824	0.0148235		593	5.25e-74	early light-induced protein, chloroplastic [Medicago truncatula]||KEH43789.1 early light-induced-like protein [Medicago truncatula]||RHN81960.1 putative chlorophyll A-B binding protein [Medicago truncatula]	OX326965.1	OX326965	698	0	Medicago arabica genome assembly, chromosome: 2	--	--	--	--	P11432	465	4.03e-56	Early light-induced protein, chloroplastic OS=Pisum sativum OX=3888 PE=2 SV=1	--	--	--	--	--	--	--	--	--	--
Cluster-13543.18767	non local hub	R2	Peripheral nodes	610	398	0.48169	DATE	0.574297	-1.7691	2	1.90067	0	2.10776	0.000482201	0.0162717		568	7.6e-70	early light inducible protein [Medicago falcata]	OX326965.1	OX326965	350	0	Medicago arabica genome assembly, chromosome: 2	--	--	--	--	P11432	519	4.69e-64	Early light-induced protein, chloroplastic OS=Pisum sativum OX=3888 PE=2 SV=1	--	--	--	--	--	--	--	--	--	--
Cluster-13543.18834	non local hub	R2	Peripheral nodes	746	493	0.512208	PARTY	0.563267	-1.09048	2	1.62943	0	1.72657	7.80384e-05	0.00604318		698	1.06e-84	pyrroline-5-carboxylate reductase [Medicago truncatula]	AC153128.1	AC153128	1018	0	Medicago truncatula chromosome 7 clone mth2-81g19, complete sequence	K00286	proC	pyrroline-5-carboxylate reductase	http://www.genome.jp/dbget-bin/www_bget?ko:K00286	Q04708	671	1.16e-81	Pyrroline-5-carboxylate reductase OS=Pisum sativum OX=3888 GN=PROC PE=2 SV=1	PF02072	Prepro-orexin	GO:0007218//GO:0007631	neuropeptide signaling pathway//feeding behavior	--	--	--	--	KOG3124	Pyrroline-5-carboxylate reductase
Cluster-13543.18919	non local hub	R4	Non-hub kinless nodes	364	104	-0.239166	FIGHT CLUB	0.918367	-2.2949	1	3.10692	0	-3.27788	6.55673e-06	0.0019551	Switch	1117	1.32e-138	protein NDL2 [Medicago truncatula]||AES61260.1 pollen-specific SF21-like protein [Medicago truncatula]||RHN80678.1 putative alpha/Beta hydrolase [Medicago truncatula]	XM_003590961.4	XM_003590961	535	0	PREDICTED: Medicago truncatula protein NDL2 (LOC11405914), mRNA	K18266	NDRG1	protein NDRG1	http://www.genome.jp/dbget-bin/www_bget?ko:K18266	Q9ASU8	611	3.22e-69	Protein NDL2 OS=Arabidopsis thaliana OX=3702 GN=NDL2 PE=1 SV=1	PF03320	Bacterial fructose-1,6-bisphosphatase, glpX-encoded	GO:0006071//GO:0006000//GO:0006094//GO:0015976//GO:0006096//GO:0006013//GO:0006098	glycerol metabolic process//fructose metabolic process//gluconeogenesis//carbon utilization//glycolytic process//mannose metabolic process//pentose-phosphate shunt	GO:0042132	fructose 1,6-bisphosphate 1-phosphatase activity	--	--	KOG2931	Differentiation-related gene 1 protein (NDR1 protein), related proteins
Cluster-13543.18942	non local hub	R4	Non-hub kinless nodes	541	118	-0.449048	FIGHT CLUB	0.952426	-2.20454	1	2.39232	5.55556	-2.78313	0.00144472	0.0300376	Switch	484	1.24e-53	expansin-like B1 [Medicago truncatula]||KEH31567.1 expansin-B1-like protein [Medicago truncatula]||RHN63139.1 putative expansin/Lol pI [Medicago truncatula]	OX326968.1	OX326968	1115	0	Medicago arabica genome assembly, chromosome: 5	--	--	--	--	Q850K7	375	1.25e-39	Expansin-like B1 OS=Oryza sativa subsp. japonica OX=39947 GN=EXLB1 PE=2 SV=2	PF06467//PF03094	MYM-type Zinc finger with FCS sequence motif//Mlo family	GO:0006952	defense response	GO:0008270	zinc ion binding	--	--	--	--
Cluster-13543.18989	non local hub	R4	Non-hub kinless nodes	485	163	0.613533	PARTY	0.887049	-0.418881	3	1.4443	0	1.35221	3.27339e-05	0.00392197		891	4.41e-119	transcription factor bHLH149 [Medicago truncatula]||KEH43111.1 transcription factor bHLH147 [Medicago truncatula]||RHN80868.1 putative transcription factor bHLH family [Medicago truncatula]	XM_013613619.3	XM_013613619	673	0	PREDICTED: Medicago truncatula transcription factor bHLH149 (LOC25484699), mRNA	--	--	--	--	O80482	330	8.15e-36	Transcription factor bHLH149 OS=Arabidopsis thaliana OX=3702 GN=BHLH149 PE=1 SV=1	PF04420//PF01196//PF01414	CHD5-like protein//Ribosomal protein L17//Delta serrate ligand	GO:0042254//GO:0071816//GO:0007154//GO:0006412	ribosome biogenesis//tail-anchored membrane protein insertion into ER membrane//cell communication//translation	GO:0003735	structural constituent of ribosome	GO:0005840//GO:0016020	ribosome//membrane	--	--
Cluster-13543.19069	non local hub	R3	Non-hub connectors	301	156	0.75148	PARTY	0.731394	-0.471612	3	0.931828	0	1.04508	0.00118923	0.0270201		2155	3.08e-302	chaperone protein dnaJ GFA2, mitochondrial [Medicago truncatula]||AES69335.1 DnaJ-class molecular chaperone [Medicago truncatula]||RHN66154.1 putative chaperone DnaJ [Medicago truncatula]	XM_003599036.4	XM_003599036	1612	0	PREDICTED: Medicago truncatula chaperone protein dnaJ GFA2, mitochondrial (LOC11424693), mRNA	K03686	dnaJ	molecular chaperone DnaJ	http://www.genome.jp/dbget-bin/www_bget?ko:K03686	Q8GWW8	1245	1.66e-165	Chaperone protein dnaJ GFA2, mitochondrial OS=Arabidopsis thaliana OX=3702 GN=GFA2 PE=2 SV=1	PF00486//PF00684//PF01708	Transcriptional regulatory protein, C terminal//DnaJ central domain//Geminivirus putative movement protein	GO:0006355//GO:0046740//GO:0000160	regulation of DNA-templated transcription//transport of virus in host, cell to cell//phosphorelay signal transduction system	GO:0031072//GO:0051082//GO:0003677	heat shock protein binding//unfolded protein binding//DNA binding	--	--	KOG0715	Molecular chaperone (DnaJ superfamily)
Cluster-13543.19136	non local hub	R4	Non-hub kinless nodes	651	139	-0.416924	FIGHT CLUB	0.95441	-2.06901	1	3.1964	0	-3.70893	4.17509e-07	0.000525233	Switch	478	2.87e-59	transcription factor RADIALIS [Medicago truncatula]||AES68669.1 transcription factor radialis-like protein [Medicago truncatula]||RHN65600.1 putative transcription factor MYB/SANT family [Medicago truncatula]	XM_003598370.3	XM_003598370	586	0	PREDICTED: Medicago truncatula transcription factor RADIALIS (LOC11418436), mRNA	--	--	--	--	Q58FS3	305	1.26e-34	Transcription factor RADIALIS OS=Antirrhinum majus OX=4151 GN=RAD PE=1 SV=1	--	--	--	--	--	--	--	--	--	--
Cluster-13543.19167	non local hub	R2	Peripheral nodes	259	167	0.751662	PARTY	0.584249	-0.388749	3	0.871592	0	1.34666	0.000136959	0.00824721		1099	1.28e-141	gamma-glutamyl hydrolase 2 [Medicago truncatula]||RHN74908.1 putative gamma-glutamyl hydrolase [Medicago truncatula]	XM_003596260.4	XM_003596260	535	0	PREDICTED: Medicago truncatula gamma-glutamyl hydrolase 2 (LOC11416437), mRNA	K01307	GGH	gamma-glutamyl hydrolase	http://www.genome.jp/dbget-bin/www_bget?ko:K01307	O65355	720	6.66e-87	Gamma-glutamyl hydrolase 2 OS=Arabidopsis thaliana OX=3702 GN=GGH2 PE=1 SV=2	PF07722	Peptidase C26	--	--	GO:0016787	hydrolase activity	--	--	KOG1559	Gamma-glutamyl hydrolase
Cluster-13543.19201	non local hub	R2	Peripheral nodes	626	397	0.478707	DATE	0.597809	-1.77624	2	4.01027	0	3.76812	6.55515e-05	0.00553638		1035	5.06e-134	zinc metallopeptidase egy3 [Pisum sativum]	AC149579.11	AC149579	804	0	Medicago truncatula clone mth2-99d8, complete sequence	K25380	EGY	zinc metalloprotease EGY, chloroplastic	http://www.genome.jp/dbget-bin/www_bget?ko:K25380	Q9LMU1	866	2.66e-110	Probable zinc metallopeptidase EGY3, chloroplastic OS=Arabidopsis thaliana OX=3702 GN=EGY3 PE=1 SV=1	PF02163	Peptidase family M50	GO:0006508	proteolysis	GO:0004222	metalloendopeptidase activity	--	--	--	--
Cluster-13543.19203	non local hub	R2	Peripheral nodes	407	253	0.429019	DATE	0.613587	-2.80488	2	4.19272	16.6667	3.64219	0.00034215	0.0137536		319	1.18e-29	variant 2, partial [Pisum sativum]	OX326968.1	OX326968	786	0	Medicago arabica genome assembly, chromosome: 5	K25380	EGY	zinc metalloprotease EGY, chloroplastic	http://www.genome.jp/dbget-bin/www_bget?ko:K25380	Q9LMU1	298	1.58e-27	Probable zinc metallopeptidase EGY3, chloroplastic OS=Arabidopsis thaliana OX=3702 GN=EGY3 PE=1 SV=1	--	--	--	--	--	--	--	--	--	--
Cluster-13543.19234	non local hub	R2	Peripheral nodes	712	447	0.468209	DATE	0.605856	-1.41907	2	1.21546	0	1.68085	0.000903445	0.0231867		1964	2.3e-272	probable aminotransferase TAT2 isoform X2 [Medicago truncatula]	XM_024773327.2	XM_024773327	1195	0	PREDICTED: Medicago truncatula probable aminotransferase TAT2 (LOC11406369), transcript variant X2, mRNA	K00815	TAT	tyrosine aminotransferase	http://www.genome.jp/dbget-bin/www_bget?ko:K00815	Q9FN30	1469	2.35e-198	Probable aminotransferase TAT2 OS=Arabidopsis thaliana OX=3702 GN=At5g53970 PE=2 SV=1	PF00155//PF01053//PF01212	Aminotransferase class I and II//Cys/Met metabolism PLP-dependent enzyme//Beta-eliminating lyase	GO:0019346//GO:0006520//GO:0009058	transsulfuration//amino acid metabolic process//biosynthetic process	GO:0016829//GO:0030170	lyase activity//pyridoxal phosphate binding	--	--	KOG0259	Tyrosine aminotransferase
Cluster-13543.19285	non local hub	R2	Peripheral nodes	654	428	0.426287	DATE	0.571716	-1.5548	2	4.08746	44.4444	3.4232	0.000388186	0.0146695		147	5.05e-07	2-oxoisovalerate dehydrogenase subunit alpha [Medicago truncatula]	OX326967.1	OX326967	395	0	Medicago arabica genome assembly, chromosome: 4	K00166	BCKDHA, bkdA1	2-oxoisovalerate dehydrogenase E1 component subunit alpha	http://www.genome.jp/dbget-bin/www_bget?ko:K00166	--	--	--	--	--	--	--	--	--	--	--	--	--	--
Cluster-13543.19294	non local hub	R2	Peripheral nodes	512	398	0.517414	PARTY	0.395737	-1.7691	2	0.865458	0	1.08862	0.00271974	0.0438191		1211	8.4e-161	uncharacterized protein LOC11428603 isoform X1 [Medicago truncatula]||AET01465.1 transmembrane protein, putative [Medicago truncatula]||RHN39106.1 hypothetical protein MtrunA17_Chr8g0340281 [Medicago truncatula]	XM_024771631.2	XM_024771631	663	0	PREDICTED: Medicago truncatula uncharacterized LOC11428603 (LOC11428603), transcript variant X2, mRNA	--	--	--	--	--	--	--	--	--	--	--	--	--	--	--	--	--	--
Cluster-13543.19335	non local hub	R4	Non-hub kinless nodes	164	28	0.733613	PARTY	0.970851	-1.43584	3	1.26105	0	1.0466	0.00087673	0.0226689		1755	4.14e-246	serpin-ZX isoform X1 [Medicago truncatula]||KEH29562.1 serpin-ZX-like protein [Medicago truncatula]||RHN60254.1 putative Serpin family protein [Medicago truncatula]	XM_013600077.3	XM_013600077	974	0	PREDICTED: Medicago truncatula serpin-ZX (LOC25492024), transcript variant X1, mRNA	--	--	--	--	Q9S7T8	1077	1.56e-144	Serpin-ZX OS=Arabidopsis thaliana OX=3702 GN=At1g47710 PE=1 SV=1	--	--	--	--	--	--	--	--	--	--
Cluster-13543.19349	non local hub	R3	Non-hub connectors	804	427	0.502669	PARTY	0.717939	-1.56194	2	1.19851	0	1.49867	1.15813e-06	0.000904655		1690	2.47e-228	polyol transporter 5 [Medicago truncatula]||AES74137.1 polyol/monosaccharide transporter 1 [Medicago truncatula]||RHN71268.1 putative major facilitator, sugar transporter, major facilitator superfamily [Medicago truncatula]	OX326967.1	OX326967	1355	0	Medicago arabica genome assembly, chromosome: 4	--	--	--	--	Q8VZ80	1198	2.44e-155	Polyol transporter 5 OS=Arabidopsis thaliana OX=3702 GN=PLT5 PE=1 SV=2	PF05631//PF00083//PF07690	Sugar-tranasporters, 12 TM//Sugar (and other) transporter//Major Facilitator Superfamily	GO:0055085//GO:0015689	transmembrane transport//molybdate ion transport	GO:0015098//GO:0022857	molybdate ion transmembrane transporter activity//transmembrane transporter activity	--	--	--	--
Cluster-13543.19384	non local hub	R4	Non-hub kinless nodes	230	74	-0.238586	FIGHT CLUB	0.896484	-2.48852	1	3	22.2222	-2.88012	0.000110392	0.00723897	Switch	545	8.84e-68	glutaredoxin-C11-like [Trifolium pratense]	XM_003625824.4	XM_003625824	518	0	PREDICTED: Medicago truncatula glutaredoxin-C11 (LOC11433570), mRNA	K03676	grxC, GLRX, GLRX2	glutaredoxin 3	http://www.genome.jp/dbget-bin/www_bget?ko:K03676	Q9LYC6	398	1.52e-47	Glutaredoxin-C11 OS=Arabidopsis thaliana OX=3702 GN=GRXC11 PE=3 SV=1	PF00462	Glutaredoxin	--	--	GO:0097573	glutathione oxidoreductase activity	--	--	--	--
Cluster-13543.19493	non local hub	R2	Peripheral nodes	644	407	0.593114	PARTY	0.600592	-1.70481	2	1.27267	0	1.17679	1.39407e-05	0.00265175		4135	0	protein PLASTID MOVEMENT IMPAIRED 1 [Medicago truncatula]||KEH26956.1 plastid movement impaired protein [Medicago truncatula]||RHN52680.1 putative EEIG1/EHBP1 domain-containing protein [Medicago truncatula]	OX326966.1	OX326966	2578	0	Medicago arabica genome assembly, chromosome: 3	--	--	--	--	Q9C8E6	1930	4.24e-257	Protein PLASTID MOVEMENT IMPAIRED 1 OS=Arabidopsis thaliana OX=3702 GN=PMI1 PE=1 SV=1	--	--	--	--	--	--	--	--	--	--
Cluster-13543.19502	non local hub	R4	Non-hub kinless nodes	386	79	-0.428259	FIGHT CLUB	0.958113	-2.45625	1	1.58496	0	-1.56024	0.000123571	0.00778185	Switch	4015	0	triacylglycerol lipase SDP1 [Medicago truncatula]||AES81274.1 triacylglycerol lipase SDP1 [Medicago truncatula]||RHN47779.1 putative triacylglycerol lipase [Medicago truncatula]	XM_003625008.4	XM_003625008	2673	0	PREDICTED: Medicago truncatula triacylglycerol lipase SDP1 (LOC11414821), mRNA	K14674	TGL4	TAG lipase / steryl ester hydrolase / phospholipase A2 / LPA acyltransferase	http://www.genome.jp/dbget-bin/www_bget?ko:K14674	Q9LZA6	2860	0	Triacylglycerol lipase SDP1 OS=Arabidopsis thaliana OX=3702 GN=SDP1 PE=1 SV=1	PF01734//PF11815	Patatin-like phospholipase//Domain of unknown function (DUF3336)	GO:0016042//GO:0006629//GO:0046486	lipid catabolic process//lipid metabolic process//glycerolipid metabolic process	GO:0004806	triglyceride lipase activity	--	--	KOG2214	Predicted esterase of the alpha-beta hydrolase superfamily
Cluster-13543.19651	non local hub	R4	Non-hub kinless nodes	42	18	0.217987	DATE	0.816327	-1.51117	3	1.87053	0	-1.75762	0.00163438	0.0323648		469	2.56e-58	auxin-induced protein 10A5 [Medicago truncatula]||AES89303.1 SAUR-like auxin-responsive family protein [Medicago truncatula]	AC148242.14	AC148242	503	0	Medicago truncatula clone mth2-18f6, complete sequence	K14488	SAUR	SAUR family protein	http://www.genome.jp/dbget-bin/www_bget?ko:K14488	P33079	362	1.33e-43	Auxin-induced protein 10A5 OS=Glycine max OX=3847 PE=2 SV=1	PF02519	Auxin responsive protein	GO:0009733	response to auxin	--	--	--	--	--	--
Cluster-13543.19652	non local hub	R4	Non-hub kinless nodes	315	35	-0.597838	FIGHT CLUB	0.987654	-2.74022	1	2.80735	27.7778	-2.14074	0.000357105	0.0140534	Switch	327	3.71e-38	auxin-induced protein 10A5-like [Trifolium pratense]||PNX72096.1 auxin-induced protein 10a5-like [Trifolium pratense]	OX326964.1	OX326964	296	3.4543e-152	Medicago arabica genome assembly, chromosome: 1	K14488	SAUR	SAUR family protein	http://www.genome.jp/dbget-bin/www_bget?ko:K14488	P33080	296	5.44e-35	Auxin-induced protein X10A OS=Glycine max OX=3847 PE=2 SV=1	PF02519	Auxin responsive protein	GO:0009733	response to auxin	--	--	--	--	--	--
Cluster-13543.19668	non local hub	R4	Non-hub kinless nodes	320	48	0.506379	PARTY	0.9775	-1.28518	3	2.152	0	1.89849	0.00051116	0.0167971		2592	0	cytochrome P450 736A117 [Medicago truncatula]||KEH17335.1 cytochrome P450 family 71 protein [Medicago truncatula]||RHN51746.1 putative cytochrome P450 [Medicago truncatula]	XM_013587856.3	XM_013587856	1497	0	PREDICTED: Medicago truncatula cytochrome P450 736A117 (LOC25479709), mRNA	--	--	--	--	A0A068Q6L2	1365	3.21e-182	Cytochrome P450 736A117 OS=Prunus mume OX=102107 GN=CYP736A117 PE=2 SV=1	PF00067	Cytochrome P450	--	--	GO:0016705//GO:0005506//GO:0004497//GO:0020037	oxidoreductase activity, acting on paired donors, with incorporation or reduction of molecular oxygen//iron ion binding//monooxygenase activity//heme binding	--	--	--	--
Cluster-13543.1967	non local hub	R4	Non-hub kinless nodes	348	97	0.591476	PARTY	0.922306	-0.916061	3	2	55.5556	1.78631	0.000322977	0.0132869		--	--	--	OX326965.1	OX326965	267	7.17876e-136	Medicago arabica genome assembly, chromosome: 2	--	--	--	--	--	--	--	--	PF02170	PAZ domain	--	--	GO:0005515	protein binding	--	--	--	--
Cluster-13543.19742	non local hub	R4	Non-hub kinless nodes	450	132	-0.276933	FIGHT CLUB	0.913956	-2.11419	1	2.90046	5.55556	-3.12254	0.000834327	0.0221057	Switch	1163	6.46e-158	abscisic acid receptor PYL4 [Medicago truncatula]||AES71239.1 polyketide cyclase/dehydrase and lipid transporter [Medicago truncatula]||RHN68456.1 putative polyketide cyclase/dehydrase, START-like domain-containing protein [Medicago truncatula]	CR378662.1	CR378662	1019	0	M.truncatula DNA sequence from clone MTH2-41N19 on chromosome 3, complete sequence	K14496	PYL	abscisic acid receptor PYR/PYL family	http://www.genome.jp/dbget-bin/www_bget?ko:K14496	O80920	618	2.23e-77	Abscisic acid receptor PYL4 OS=Arabidopsis thaliana OX=3702 GN=PYL4 PE=1 SV=1	PF00407	Pathogenesis-related protein Bet v 1 family	GO:0006952	defense response	--	--	--	--	--	--
Cluster-13543.19870	non local hub	R4	Non-hub kinless nodes	630	131	-0.435658	FIGHT CLUB	0.956762	-2.12064	1	3.66297	22.2222	-3.92061	1.72878e-05	0.00297128	Switch	448	1.15e-55	protein RADIALIS-like 4 [Medicago truncatula]||KEH36157.1 MYB family transcription factor [Medicago truncatula]||RHN71006.1 putative transcription factor MYB/SANT family [Medicago truncatula]	XM_013606668.3	XM_013606668	370	0	PREDICTED: Medicago truncatula protein RADIALIS-like 4 (LOC25490191), mRNA	--	--	--	--	Q9SIJ5	272	2.27e-30	Protein RADIALIS-like 2 OS=Arabidopsis thaliana OX=3702 GN=RL2 PE=2 SV=1	PF08114	ATPase proteolipid family	GO:0050790	regulation of catalytic activity	GO:0030234	enzyme regulator activity	--	--	--	--
Cluster-13543.19888	non local hub	R4	Non-hub kinless nodes	265	98	0.664344	PARTY	0.86324	-0.908528	3	2.80501	0	2.12865	0.00321448	0.0484532		360	2.83e-35	acyl-protein thioesterase 2 [Medicago truncatula]||AES68091.1 acyl thioesterase-like protein [Medicago truncatula]||RHN76477.1 putative lysophospholipase [Medicago truncatula]	AC161398.8	AC161398	1246	0	Medicago truncatula strain A17 clone mte1-16j17, complete sequence	K06130	LYPLA2	lysophospholipase II	http://www.genome.jp/dbget-bin/www_bget?ko:K06130	--	--	--	--	PF02230	Phospholipase/Carboxylesterase	--	--	GO:0016787	hydrolase activity	--	--	--	--
Cluster-13543.19889	non local hub	R3	Non-hub connectors	233	113	0.658552	PARTY	0.764796	-0.795532	3	2.0983	0	1.7946	0.00183065	0.0348469		1450	1.22e-201	acyl-protein thioesterase 2 [Medicago truncatula]||KEH28718.1 acyl thioesterase-like protein [Medicago truncatula]||RHN58568.1 putative lysophospholipase [Medicago truncatula]	XM_013599233.3	XM_013599233	990	0	PREDICTED: Medicago truncatula acyl-protein thioesterase 2 (LOC25491341), mRNA	K06130	LYPLA2	lysophospholipase II	http://www.genome.jp/dbget-bin/www_bget?ko:K06130	P0CL95	285	2.3e-28	Acyl-protein thioesterase 1 OS=Cryptococcus neoformans var. neoformans serotype D (strain B-3501A) OX=283643 GN=CNBF2260 PE=3 SV=1	PF03583//PF02230//PF01738//PF01764//PF00326	Secretory lipase//Phospholipase/Carboxylesterase//Dienelactone hydrolase family//Lipase (class 3)//Prolyl oligopeptidase family	GO:0016042//GO:0046486//GO:0006508//GO:0006629	lipid catabolic process//glycerolipid metabolic process//proteolysis//lipid metabolic process	GO:0008236//GO:0004806//GO:0016787	serine-type peptidase activity//triglyceride lipase activity//hydrolase activity	--	--	KOG2112	Lysophospholipase
Cluster-13543.19948	non local hub	R4	Non-hub kinless nodes	491	121	-0.386168	FIGHT CLUB	0.939269	-2.18518	1	5.23156	5.55556	-3.85991	0.00102799	0.0248505	Switch	1930	4.2e-272	uncharacterized protein LOC11433574 [Medicago truncatula]||AES68094.1 plant/F18G18-200 protein [Medicago truncatula]||RHN76474.1 putative Galactose-binding domain-containing protein [Medicago truncatula]	XM_003597795.4	XM_003597795	1166	0	PREDICTED: Medicago truncatula uncharacterized LOC11433574 (LOC11433574), mRNA	--	--	--	--	Q94F20	1267	7.51e-173	Protein DUF642 L-GALACTONO-1,4-LACTONE-RESPONSIVE GENE 2 OS=Arabidopsis thaliana OX=3702 GN=DGR2 PE=2 SV=1	PF02018	Carbohydrate binding domain	--	--	GO:0016798	hydrolase activity, acting on glycosyl bonds	--	--	--	--
Cluster-13543.19963	non local hub	R2	Peripheral nodes	452	301	0.558295	PARTY	0.556538	-2.462	2	1	0	1.20124	0.000703281	0.0200969		276	2.42e-29	low temperature and salt responsive protein [Medicago sativa]	JQ665271.1	JQ665271	519	0	Medicago sativa low temperature and salt responsive protein (RCI2A) mRNA, complete cds	--	--	--	--	Q9ZNS6	240	1.72e-25	Hydrophobic protein RCI2B OS=Arabidopsis thaliana OX=3702 GN=RCI2B PE=2 SV=1	PF01679	Proteolipid membrane potential modulator	--	--	--	--	--	--	KOG1773	Stress responsive protein
Cluster-13543.19993	non local hub	R3	Non-hub connectors	461	217	0.710663	PARTY	0.778427	-0.0120968	3	1.31366	0	1.47766	3.36201e-06	0.00144432		1631	6.76e-227	2-oxoglutarate-Fe(II) type oxidoreductase hxnY isoform X1 [Medicago truncatula]||AES90873.1 2OG-Fe(II) oxygenase family oxidoreductase [Medicago truncatula]||RHN63213.1 putative aminocyclopropanecarboxylate oxidase [Medicago truncatula]	XM_003608628.4	XM_003608628	1177	0	PREDICTED: Medicago truncatula 2-oxoglutarate-Fe(II) type oxidoreductase hxnY (LOC11407301), transcript variant X1, mRNA	--	--	--	--	C8VK14	392	1.04e-41	2-oxoglutarate-Fe(II) type oxidoreductase hxnY OS=Emericella nidulans (strain FGSC A4 / ATCC 38163 / CBS 112.46 / NRRL 194 / M139) OX=227321 GN=hxnY PE=2 SV=1	--	--	--	--	--	--	--	--	--	--
Cluster-13543.20000	non local hub	R3	Non-hub connectors	840	493	0.464696	DATE	0.655543	-1.09048	2	1.77923	0	1.69263	6.00407e-06	0.00189003		914	9.89e-119	AP2 domain class transcription factor [Medicago falcata]	OX326967.1	OX326967	1210	0	Medicago arabica genome assembly, chromosome: 4	K09286	EREBP	EREBP-like factor	http://www.genome.jp/dbget-bin/www_bget?ko:K09286	Q9LYD3	487	4.75e-56	Dehydration-responsive element-binding protein 3 OS=Arabidopsis thaliana OX=3702 GN=DREB3 PE=2 SV=1	PF00847	AP2 domain	GO:0006355	regulation of DNA-templated transcription	GO:0003700	DNA-binding transcription factor activity	GO:0005667	transcription regulator complex	--	--
Cluster-13543.20117	non local hub	R2	Peripheral nodes	574	432	0.513097	PARTY	0.433573	-1.52622	2	1.05943	0	1.22913	0.000939509	0.0236692		1814	1.85e-251	NAC domain-containing protein NAC51 [Medicago falcata]	XM_013602456.3	XM_013602456	875	0	PREDICTED: Medicago truncatula NAC domain-containing protein 100 (LOC25493826), mRNA	--	--	--	--	Q9FLJ2	966	4.81e-125	NAC domain-containing protein 100 OS=Arabidopsis thaliana OX=3702 GN=NAC100 PE=2 SV=1	PF02365	No apical meristem (NAM) protein	GO:0006355	regulation of DNA-templated transcription	GO:0003677	DNA binding	--	--	--	--
Cluster-13543.20145	non local hub	R4	Non-hub kinless nodes	492	198	0.55993	PARTY	0.838043	-0.155224	3	1.55564	0	1.40143	6.97685e-06	0.00198278		1585	7.93e-208	allantoinase [Medicago truncatula]	XM_003593474.4	XM_003593474	823	0	PREDICTED: Medicago truncatula allantoinase (LOC11424917), transcript variant X2, mRNA	K01466	allB	allantoinase	http://www.genome.jp/dbget-bin/www_bget?ko:K01466	Q94AP0	1158	5.44e-145	Allantoinase OS=Arabidopsis thaliana OX=3702 GN=ALN PE=1 SV=1	PF01979	Amidohydrolase family	--	--	GO:0016787	hydrolase activity	--	--	KOG2584	Dihydroorotase and related enzymes
Cluster-13543.20157	non local hub	R2	Peripheral nodes	145	123	0.648113	PARTY	0.280428	-0.720202	3	1.11382	0	1.26946	7.29756e-05	0.00585847		--	--	--	XM_024775112.2	XM_024775112	370	0	PREDICTED: Medicago truncatula extensin-3 (LOC11428130), mRNA	--	--	--	--	--	--	--	--	PF04554	Extensin-like region	GO:0042546//GO:0009664	cell wall biogenesis//plant-type cell wall organization	GO:0005199	structural constituent of cell wall	GO:0005618	cell wall	--	--
Cluster-13543.20187	non local hub	R2	Peripheral nodes	250	178	0.728166	PARTY	0.493056	-0.305885	3	1.23607	0	1.20974	0.000992915	0.0244002		961	2.4e-129	uncharacterized protein LOC11424572 [Medicago truncatula]||AES81729.1 hypothetical protein MTR_7g099970 [Medicago truncatula]||RHN48369.1 hypothetical protein MtrunA17_Chr7g0263051 [Medicago truncatula]	XM_003625463.4	XM_003625463	775	0	PREDICTED: Medicago truncatula uncharacterized LOC11424572 (LOC11424572), transcript variant X1, mRNA	--	--	--	--	--	--	--	--	PF11540	Cytoplasmic dynein 1 intermediate chain 2	GO:0007018	microtubule-based movement	--	--	GO:0005868	cytoplasmic dynein complex	--	--
Cluster-13543.20235	non local hub	R4	Non-hub kinless nodes	531	115	-0.38807	FIGHT CLUB	0.953096	-2.22391	1	5.61471	16.6667	-5.83208	3.19629e-06	0.00144432	Switch	358	1.47e-36	cell number regulator 9 [Medicago truncatula]||KEH27065.1 PLAC8 family protein [Medicago truncatula]||RHN52840.1 putative PLAC8 motif-containing protein [Medicago truncatula]	OX326966.1	OX326966	375	0	Medicago arabica genome assembly, chromosome: 3	--	--	--	--	Q9SX26	200	1.05e-16	Protein PLANT CADMIUM RESISTANCE 12 OS=Arabidopsis thaliana OX=3702 GN=PCR12 PE=2 SV=2	--	--	--	--	--	--	--	--	--	--
Cluster-13543.20320	non local hub	R4	Non-hub kinless nodes	555	162	-0.323865	FIGHT CLUB	0.914799	-1.92057	1	2.25701	0	-2.03652	0.000799642	0.021693	Switch	2596	0	serine carboxypeptidase-like 20 [Medicago truncatula]||XP_024625250.1 serine carboxypeptidase-like 20 [Medicago truncatula]||AES80405.1 serine carboxypeptidase-like protein [Medicago truncatula]||RHN47116.1 putative carboxypeptidase C [Medicago truncatula]	XM_024769482.2	XM_024769482	1614	0	PREDICTED: Medicago truncatula serine carboxypeptidase-like 20 (LOC11437161), transcript variant X2, mRNA	K16296	SCPL-I	serine carboxypeptidase-like clade I	http://www.genome.jp/dbget-bin/www_bget?ko:K16296	Q8L7B2	1739	6.34e-240	Serine carboxypeptidase-like 20 OS=Arabidopsis thaliana OX=3702 GN=SCPL20 PE=2 SV=2	PF00450	Serine carboxypeptidase	GO:0006508	proteolysis	GO:0004185	serine-type carboxypeptidase activity	--	--	--	--
Cluster-13543.20471	non local hub	R4	Non-hub kinless nodes	273	73	0.593024	PARTY	0.928498	-1.09685	3	1.70044	0	1.6764	0.00025233	0.0115671		--	--	--	--	--	--	--	--	--	--	--	--	--	--	--	--	--	--	--	--	--	--	--	--	--	--
Cluster-13543.20539	non local hub	R2	Peripheral nodes	569	399	0.492038	DATE	0.508276	-1.76195	2	1.05088	0	1.06764	0.00264542	0.0433082		535	1.32e-56	bZIP protein [Medicago sativa]	AC137602.47	AC137602	1393	0	Medicago truncatula clone mth2-14k4, complete sequence	K09060	GBF	plant G-box-binding factor	http://www.genome.jp/dbget-bin/www_bget?ko:K09060	Q99089	368	2.95e-36	Common plant regulatory factor 1 OS=Petroselinum crispum OX=4043 GN=CPRF1 PE=2 SV=1	PF07425	Pardaxin	--	--	--	--	GO:0005576	extracellular region	--	--
Cluster-13543.20575	non local hub	R2	Peripheral nodes	421	314	0.530115	PARTY	0.443718	-2.36914	2	1.32193	0	1.06689	0.00161649	0.0321401		1712	3.13e-238	AT-rich interactive domain-containing protein 2 isoform X1 [Medicago truncatula]||XP_024626484.1 AT-rich interactive domain-containing protein 2 isoform X1 [Medicago truncatula]||XP_024626486.1 AT-rich interactive domain-containing protein 2 isoform X1 [Medicago truncatula]||XP_039683493.1 AT-rich interactive domain-containing protein 2 isoform X1 [Medicago truncatula]||KEH23135.1 hypothetical pr…	XM_024770716.2	XM_024770716	1223	0	PREDICTED: Medicago truncatula AT-rich interactive domain-containing protein 2 (LOC25498720), transcript variant X2, mRNA	--	--	--	--	Q84JT7	262	7.37e-23	AT-rich interactive domain-containing protein 1 OS=Arabidopsis thaliana OX=3702 GN=ARID1 PE=2 SV=1	--	--	--	--	--	--	--	--	--	--
Cluster-13543.2066	non local hub	R3	Non-hub connectors	123	68	0.695382	PARTY	0.694362	-1.13452	3	1.76553	0	1.70017	0.000162568	0.00911865		726	1.25e-93	putative uncharacterized protein DDB_G0288537 [Medicago truncatula]||AES68205.1 hypothetical protein MTR_2g104380 [Medicago truncatula]||RHN76557.1 hypothetical protein MtrunA17_Chr2g0333431 [Medicago truncatula]	XM_003597906.4	XM_003597906	708	0	PREDICTED: Medicago truncatula putative uncharacterized protein DDB_G0288537 (LOC11432039), mRNA	--	--	--	--	--	--	--	--	PF02487//PF19225//PF11593//PF01080//PF05680//PF05091//PF05843//PF12326//PF03153//PF03839	CLN3 protein//Spo16 protein//Mediator complex subunit 3 fungal//Presenilin//ATP synthase E chain//Eukaryotic translation initiation factor 3 subunit 7 (eIF-3)//Suppressor of forked protein (Suf)//N-glycosylation protein//Transcription factor IIA, alpha/beta subunit//Translocation protein Sec62	GO:0006396//GO:0034599//GO:0006446//GO:0006357//GO:0006367//GO:0010520//GO:0015986//GO:0016485//GO:0007130//GO:0015031	RNA processing//cellular response to oxidative stress//regulation of translational initiation//regulation of transcription by RNA polymerase II//transcription initiation at RNA polymerase II promoter//regulation of reciprocal meiotic recombination//proton motive force-driven ATP synthesis//protein processing//synaptonemal complex assembly//protein transport	GO:0000217//GO:0015078//GO:0003743//GO:0004190//GO:0003712	DNA secondary structure binding//proton transmembrane transporter activity//translation initiation factor activity//aspartic-type endopeptidase activity//transcription coregulator activity	GO:0005737//GO:0016592//GO:0000276//GO:0005789//GO:0005672//GO:0030176//GO:0016020//GO:0005634//GO:0005852//GO:0005840//GO:0005667	cytoplasm//mediator complex//mitochondrial proton-transporting ATP synthase complex, coupling factor F(o)//endoplasmic reticulum membrane//transcription factor TFIIA complex//obsolete integral component of endoplasmic reticulum membrane//membrane//nucleus//eukaryotic translation initiation factor 3 complex//ribosome//transcription regulator complex	--	--
Cluster-13543.20799	non local hub	R4	Non-hub kinless nodes	712	175	-0.413059	FIGHT CLUB	0.939589	-1.83667	1	3.16099	5.55556	-3.80396	0.000243739	0.0114299	Switch	518	3.33e-59	uncharacterized protein LOC11409665 [Medicago truncatula]||AES99480.2 hypothetical protein MTR_5g081360 [Medicago truncatula]||RHN57045.1 hypothetical protein MtrunA17_Chr5g0436131 [Medicago truncatula]	OX326970.1	OX326970	660	0	Medicago arabica genome assembly, chromosome: 7	--	--	--	--	--	--	--	--	PF10808	Protein of unknown function (DUF2542)	--	--	--	--	--	--	--	--
Cluster-13543.20814	non local hub	R3	Non-hub connectors	744	393	0.465515	DATE	0.720977	-1.80481	2	2.36091	0	2.25008	3.98795e-07	0.000525233		1165	2.43e-156	hypothetical protein TSUD_344660 [Trifolium subterraneum]	AC167403.2	AC167403	506	0	Medicago truncatula chromosome 7 BAC clone mte1-14f12, complete sequence	--	--	--	--	I6YGS0	453	5.41e-51	Epoxide hydrolase A OS=Mycobacterium tuberculosis (strain ATCC 25618 / H37Rv) OX=83332 GN=ephA PE=1 SV=1	PF07224	Chlorophyllase	GO:0015996//GO:0015994	chlorophyll catabolic process//chlorophyll metabolic process	GO:0047746	chlorophyllase activity	--	--	--	--
Cluster-13543.20943	non local hub	R2	Peripheral nodes	574	378	0.403563	DATE	0.56633	-1.91196	2	1.28124	0	1.31957	0.000232497	0.0111887		1388	1.14e-181	probable glycosyltransferase At5g03795 [Medicago truncatula]||RHN48596.1 putative xylogalacturonan beta-1,3-xylosyltransferase [Medicago truncatula]	XM_013594599.3	XM_013594599	862	0	PREDICTED: Medicago truncatula probable glycosyltransferase At5g03795 (LOC25499360), mRNA	--	--	--	--	Q9FFN2	922	1.07e-113	Probable glycosyltransferase At5g03795 OS=Arabidopsis thaliana OX=3702 GN=At5g03795 PE=3 SV=2	PF04805	E10-like protein conserved region	--	--	GO:0016972	thiol oxidase activity	--	--	--	--
Cluster-13543.20945	non local hub	R2	Peripheral nodes	765	489	0.51375	PARTY	0.591403	-1.11905	2	1.46496	0	1.71918	3.31021e-05	0.00392197		1862	1.42e-239	ATP-dependent Clp protease [Medicago truncatula]	OX326967.1	OX326967	1597	0	Medicago arabica genome assembly, chromosome: 4	--	--	--	--	P42762	1130	8.83e-133	Chaperone protein ClpD, chloroplastic OS=Arabidopsis thaliana OX=3702 GN=CLPD PE=1 SV=1	PF01078//PF05496//PF07726//PF00158//PF07728//PF01695//PF00004//PF03193//PF06414//PF00910//PF01637//PF04851//PF06309//PF13476//PF07724	Magnesium chelatase, subunit ChlI//Holliday junction DNA helicase RuvB P-loop domain//ATPase family associated with various cellular activities (AAA)//Sigma-54 interaction domain//AAA domain (dynein-related subfamily)//IstB-like ATP binding protein//ATPase family associated with various cellular activities (AAA)//RsgA GTPase//Zeta toxin//RNA helicase//ATPase domain predominantly from Archaea//Typ…	GO:0006355//GO:0006281//GO:0006310	regulation of DNA-templated transcription//DNA repair//DNA recombination	GO:0016301//GO:0003724//GO:0005524//GO:0009378//GO:0003723//GO:0005525//GO:0008134//GO:0003924//GO:0016887//GO:0003677//GO:0016787	kinase activity//RNA helicase activity//ATP binding//four-way junction helicase activity//RNA binding//GTP binding//transcription factor binding//GTPase activity//ATP hydrolysis activity//DNA binding//hydrolase activity	GO:0005657//GO:0005667//GO:0009379	replication fork//transcription regulator complex//Holliday junction helicase complex	KOG1051	Chaperone HSP104 and related ATP-dependent Clp proteases
Cluster-13543.20959	non local hub	R2	Peripheral nodes	241	168	0.80322	PARTY	0.514058	-0.381216	3	1.16784	0	1.22471	0.00157867	0.0316345		2235	5.33e-315	protein OSB3, chloroplastic/mitochondrial [Medicago truncatula]||AES77166.2 organellar single-stranded DNA-binding protein [Medicago truncatula]||RHN53178.1 putative primosome PriB/single-strand DNA-binding protein [Medicago truncatula]	XM_003620900.4	XM_003620900	1416	0	PREDICTED: Medicago truncatula protein OSB3, chloroplastic/mitochondrial (LOC11436977), transcript variant X1, mRNA	--	--	--	--	Q8GWJ4	673	4.31e-81	Protein OSB3, chloroplastic/mitochondrial OS=Arabidopsis thaliana OX=3702 GN=OSB3 PE=2 SV=1	PF00436	Single-strand binding protein family	--	--	GO:0003697	single-stranded DNA binding	--	--	--	--
Cluster-13543.20980	non local hub	R3	Non-hub connectors	291	167	0.766932	PARTY	0.670658	-0.388749	3	1.28011	0	1.65867	0.000191181	0.00993638		--	--	--	OX326968.1	OX326968	36	3.46822e-07	Medicago arabica genome assembly, chromosome: 5	--	--	--	--	--	--	--	--	PF08375	Proteasome regulatory subunit C-terminal	GO:0042176	regulation of protein catabolic process	GO:0030234	enzyme regulator activity	GO:0000502	proteasome complex	--	--
Cluster-13543.21003	non local hub	R4	Non-hub kinless nodes	370	66	0.546299	PARTY	0.968181	-1.14959	3	1.78318	0	1.78492	0.000587294	0.0180935		154	4.95e-09	RecName: Full=Repetitive proline-rich cell wall protein; AltName: Full=MSPRP; Flags: Precursor [Medicago sativa]||AAB48006.1 MsPRP [Medicago sativa]	M91078.1	M91078	725	0	Medicago sativa (cultivar Iroquois) MsPRP gene, complete cds	--	--	--	--	Q40358	154	1.39e-10	Repetitive proline-rich cell wall protein OS=Medicago sativa OX=3879 GN=PRP PE=2 SV=1	PF07382//PF01500//PF02095	Histone H1-like nucleoprotein HC2//Keratin, high sulfur B2 protein//Extensin-like protein repeat	GO:0030261//GO:0042546	chromosome condensation//cell wall biogenesis	GO:0030527//GO:0005199//GO:0003677	structural constituent of chromatin//structural constituent of cell wall//DNA binding	GO:0000785//GO:0005618//GO:0045095	chromatin//cell wall//keratin filament	--	--
Cluster-13543.21019	non local hub	R4	Non-hub kinless nodes	411	105	-0.37219	FIGHT CLUB	0.934733	-2.28845	1	1.39548	0	-1.70326	0.00139648	0.0295679	Switch	243	2.06e-22	beta-galactosidase 1-like [Senna tora]	OX326968.1	OX326968	1054	0	Medicago arabica genome assembly, chromosome: 5	--	--	--	--	Q9SCW1	212	7.58e-17	Beta-galactosidase 1 OS=Arabidopsis thaliana OX=3702 GN=BGAL1 PE=2 SV=1	PF00813//PF01578//PF02140	FliP family//Cytochrome C assembly protein//Galactose binding lectin domain	GO:0009306//GO:0017004	protein secretion//cytochrome complex assembly	GO:0030246//GO:0020037	carbohydrate binding//heme binding	GO:0016020	membrane	--	--
Cluster-13543.21040	non local hub	R2	Peripheral nodes	551	397	0.453883	DATE	0.480868	-1.77624	2	1.40054	0	1.4062	0.00147289	0.03038		1672	1.34e-229	protein EARLY-RESPONSIVE TO DEHYDRATION 7, chloroplastic [Medicago truncatula]||RHN61489.1 putative senescence/spartin-associated [Medicago truncatula]	OX326964.1	OX326964	1372	0	Medicago arabica genome assembly, chromosome: 1	K19366	SPG20	spartin	http://www.genome.jp/dbget-bin/www_bget?ko:K19366	O48832	852	1.03e-106	Protein EARLY-RESPONSIVE TO DEHYDRATION 7, chloroplastic OS=Arabidopsis thaliana OX=3702 GN=ERD7 PE=1 SV=1	--	--	--	--	--	--	--	--	--	--
Cluster-13543.21093	non local hub	R3	Non-hub connectors	269	122	0.694162	PARTY	0.794309	-0.727735	3	1.848	0	1.90057	7.94584e-05	0.00606715		--	--	--	CT027663.2	CT027663	569	0	Medicago truncatula chromosome 5 clone mth2-139g23, COMPLETE SEQUENCE	--	--	--	--	--	--	--	--	PF13495	Phage integrase, N-terminal SAM-like domain	GO:0015074	DNA integration	GO:0003677	DNA binding	--	--	--	--
Cluster-13543.21111	non local hub	R3	Non-hub connectors	697	363	0.582846	PARTY	0.728764	-2.01911	2	1.4441	0	1.26995	1.19604e-06	0.000907308		3020	0	probable serine/threonine-protein kinase WNK5 [Medicago truncatula]||AES79807.1 WNK kinase [Medicago truncatula]||KEH23268.1 WNK kinase [Medicago truncatula]||RHN46658.1 putative protein kinase WNK-NRBP family [Medicago truncatula]	XM_013593787.3	XM_013593787	1971	0	PREDICTED: Medicago truncatula probable serine/threonine-protein kinase WNK5 (LOC25498832), mRNA	K08867	WNK, PRKWNK	WNK lysine deficient protein kinase	http://www.genome.jp/dbget-bin/www_bget?ko:K08867	Q9SCU5	1358	3.05e-179	Probable serine/threonine-protein kinase WNK5 OS=Arabidopsis thaliana OX=3702 GN=WNK5 PE=1 SV=2	PF00069//PF07714//PF12202	Protein kinase domain//Protein tyrosine and serine/threonine kinase//Oxidative-stress-responsive kinase 1 C-terminal domain	GO:0016310//GO:0009069//GO:0006468	phosphorylation//serine family amino acid metabolic process//protein phosphorylation	GO:0005524//GO:0004672//GO:0004674	ATP binding//protein kinase activity//protein serine/threonine kinase activity	--	--	--	--
Cluster-13543.21116	non local hub	R4	Non-hub kinless nodes	348	52	0.62102	PARTY	0.977672	-1.25505	3	1.70044	5.55556	1.53596	0.00177976	0.034164		1521	9.28e-203	cytochrome P450 71A1 [Medicago truncatula]||AES71402.1 cytochrome P450 family 71 protein [Medicago truncatula]||RHN68702.1 putative angelicin synthase [Medicago truncatula]	OX326967.1	OX326967	1937	0	Medicago arabica genome assembly, chromosome: 4	K20617	CYP71A	cytochrome P450 family 71 subfamily A	http://www.genome.jp/dbget-bin/www_bget?ko:K20617	A0A068Q609	690	1.92e-80	Phenylacetaldehyde oxime monooxygenase CYP71AN24 OS=Prunus mume OX=102107 GN=CYP71AN24 PE=1 SV=1	PF00067	Cytochrome P450	--	--	GO:0016705//GO:0005506//GO:0004497//GO:0020037	oxidoreductase activity, acting on paired donors, with incorporation or reduction of molecular oxygen//iron ion binding//monooxygenase activity//heme binding	--	--	--	--
Cluster-13543.21181	non local hub	R3	Non-hub connectors	438	224	0.70792	PARTY	0.738454	0.0406344	3	0.975752	0	1.06238	8.91253e-05	0.00642313		1493	2.38e-203	protein BIG GRAIN 1-like B [Medicago truncatula]||KEH18457.1 hypothetical protein MTR_8g019660 [Medicago truncatula]||RHN39413.1 hypothetical protein MtrunA17_Chr8g0343541 [Medicago truncatula]	OX326968.1	OX326968	1486	0	Medicago arabica genome assembly, chromosome: 5	--	--	--	--	Q9SLL2	431	1.35e-46	Protein BIG GRAIN 1-like B OS=Arabidopsis thaliana OX=3702 GN=At1g54200 PE=1 SV=1	--	--	--	--	--	--	--	--	--	--
Cluster-13543.21232	non local hub	R2	Peripheral nodes	579	413	0.469881	DATE	0.491205	-1.66195	2	1.27397	0	1.38945	0.00037704	0.0144521		1469	8.93e-204	chitinase 2 [Medicago truncatula]||ABD32310.1 Glycoside hydrolase, family 18 [Medicago truncatula]||AES67547.1 glycoside hydrolase family 18 protein [Medicago truncatula]||RHN76027.1 putative chitinase [Medicago truncatula]	OX326971.1	OX326971	933	0	Medicago arabica genome assembly, chromosome: 8	--	--	--	--	Q9SLP4	935	4.86e-124	Chitinase 1 OS=Tulipa saxatilis subsp. bakeri OX=110455 PE=1 SV=1	PF03065//PF01396//PF00704	Glycosyl hydrolase family 57//Topoisomerase DNA binding C4 zinc finger//Glycosyl hydrolases family 18	GO:0006265//GO:0005975	DNA topological change//carbohydrate metabolic process	GO:0003824//GO:0003916//GO:0003677	catalytic activity//DNA topoisomerase activity//DNA binding	GO:0005694	chromosome	--	--
Cluster-13543.21291	non local hub	R3	Non-hub connectors	766	415	0.506019	PARTY	0.706479	-1.64766	2	2.10977	0	1.82761	1.62713e-07	0.00035527		120	9.78e-06	hypothetical protein MtrDRAFT_AC152185g1v2 [Medicago truncatula]	OX326967.1	OX326967	372	0	Medicago arabica genome assembly, chromosome: 4	--	--	--	--	--	--	--	--	--	--	--	--	--	--	--	--	--	--
Cluster-13543.21364	non local hub	R3	Non-hub connectors	667	380	0.64022	PARTY	0.675425	-1.89768	2	1.01655	0	1.21003	2.37727e-05	0.00347943		1163	2.18e-148	myb/SANT-like DNA-binding domain protein [Medicago truncatula]	OX326969.1	OX326969	1931	0	Medicago arabica genome assembly, chromosome: 6	--	--	--	--	Q8VZ20	515	7.79e-57	Trihelix transcription factor ASR3 OS=Arabidopsis thaliana OX=3702 GN=ASR3 PE=1 SV=1	PF06363//PF08797	Picornaviridae P3A protein//HIRAN domain	--	--	GO:0003676//GO:0008270//GO:0016818	nucleic acid binding//zinc ion binding//hydrolase activity, acting on acid anhydrides, in phosphorus-containing anhydrides	GO:0044423	virion component	--	--
Cluster-13543.21528	non local hub	R2	Peripheral nodes	201	163	0.809377	PARTY	0.342368	-0.418881	3	1.184	0	1.08648	0.00219819	0.0388153		2383	0	25S rRNA (cytosine-C(5))-methyltransferase NSUN5 [Medicago truncatula]||AES73432.1 NOL1/NOP2/sun family RNA methylase, putative [Medicago truncatula]||RHN70485.1 putative 16S rRNA (cytosine(967)-C(5))-methyltransferase [Medicago truncatula]	XM_003603133.4	XM_003603133	1630	0	PREDICTED: Medicago truncatula 25S rRNA (cytosine-C(5))-methyltransferase NSUN5 (LOC11431407), mRNA	K15264	NSUN5, WBSCR20, RCM1	25S rRNA (cytosine2278-C5)-methyltransferase	http://www.genome.jp/dbget-bin/www_bget?ko:K15264	Q8GYE8	1372	2.16e-182	25S rRNA (cytosine-C(5))-methyltransferase NSUN5 OS=Arabidopsis thaliana OX=3702 GN=NSUN5 PE=1 SV=1	PF01728//PF01189//PF02390//PF01209	FtsJ-like methyltransferase//16S rRNA methyltransferase RsmB/F//Putative methyltransferase//ubiE/COQ5 methyltransferase family	GO:0009451//GO:0032259//GO:0006400//GO:0008033	RNA modification//methylation//tRNA modification//tRNA processing	GO:0008168//GO:0008176	methyltransferase activity//tRNA (guanine-N7-)-methyltransferase activity	--	--	KOG2360	Proliferation-associated nucleolar protein (NOL1)
Cluster-13543.21728	non local hub	R2	Peripheral nodes	424	269	0.504512	PARTY	0.597494	-2.69059	2	0.692069	0	1.1271	0.00229299	0.0398047		2934	0	probable beta-D-xylosidase 7 isoform X1 [Medicago truncatula]||AES97961.1 glycoside hydrolase family 3 amino-terminal domain protein [Medicago truncatula]||RHN56077.1 putative glycosidase [Medicago truncatula]	XM_003614955.4	XM_003614955	1613	0	PREDICTED: Medicago truncatula probable beta-D-xylosidase 7 (LOC11432485), transcript variant X1, mRNA	--	--	--	--	Q9SGZ5	1867	5.58e-255	Probable beta-D-xylosidase 7 OS=Arabidopsis thaliana OX=3702 GN=BXL7 PE=2 SV=2	PF01915//PF00933	Glycosyl hydrolase family 3 C-terminal domain//Glycosyl hydrolase family 3 N terminal domain	GO:0005975	carbohydrate metabolic process	GO:0004553	hydrolase activity, hydrolyzing O-glycosyl compounds	--	--	--	--
Cluster-13543.21748	non local hub	R2	Peripheral nodes	498	335	0.596767	PARTY	0.547487	-2.21913	2	1.08648	0	1.05894	0.00127621	0.0280981		3315	0	phospholipase D delta isoform X1 [Medicago truncatula]||AES95217.2 phospholipase D alpha 1 [Medicago truncatula]||RHN54387.1 putative phospholipase D [Medicago truncatula]	XM_003612211.4	XM_003612211	1902	0	PREDICTED: Medicago truncatula phospholipase D delta (LOC11430291), transcript variant X1, mRNA	K01115	PLD1_2	phospholipase D1/2	http://www.genome.jp/dbget-bin/www_bget?ko:K01115	Q9C5Y0	2425	1.82e-313	Phospholipase D delta OS=Arabidopsis thaliana OX=3702 GN=PLDDELTA PE=1 SV=2	PF00614//PF00016//PF02788	Phospholipase D Active site motif//Ribulose bisphosphate carboxylase large chain, catalytic domain//Ribulose bisphosphate carboxylase large chain, N-terminal domain	GO:0015977//GO:0046487	carbon fixation//glyoxylate metabolic process	GO:0016984//GO:0003824//GO:0000287	ribulose-bisphosphate carboxylase activity//catalytic activity//magnesium ion binding	GO:0009573	chloroplast ribulose bisphosphate carboxylase complex	--	--
Cluster-13543.21818	non local hub	R4	Non-hub kinless nodes	407	111	-0.315645	FIGHT CLUB	0.92562	-2.24972	1	3.926	5.55556	-3.30735	0.000528352	0.0171234	Switch	372	8.66e-41	hypothetical protein GBA52_025854 [Prunus armeniaca]	AC125479.16	AC125479	1019	0	Medicago truncatula clone mth2-7f11, complete sequence	--	--	--	--	Q6NMQ7	321	8e-35	Gibberellin-regulated protein 6 OS=Arabidopsis thaliana OX=3702 GN=GASA6 PE=3 SV=1	--	--	--	--	--	--	--	--	--	--
Cluster-13543.21841	non local hub	R2	Peripheral nodes	200	145	0.696003	PARTY	0.474375	-0.554475	3	3.10434	0	2.60509	0.00040929	0.015137		--	--	--	--	--	--	--	--	--	--	--	--	--	--	--	--	--	--	--	--	--	--	--	--	--	--
Cluster-13543.21844	non local hub	R4	Non-hub kinless nodes	585	142	-0.38298	FIGHT CLUB	0.94108	-2.04965	1	4.67243	22.2222	-3.71423	0.000183212	0.00973914	Switch	--	--	--	OX326969.1	OX326969	428	0	Medicago arabica genome assembly, chromosome: 6	--	--	--	--	--	--	--	--	--	--	--	--	--	--	--	--	--	--
Cluster-13543.21845	non local hub	R4	Non-hub kinless nodes	577	151	-0.375836	FIGHT CLUB	0.931514	-1.99156	1	6.38037	5.55556	-5.35044	0.000683661	0.0197775	Switch	380	7.45e-41	gibberellin-regulated protein 13 [Medicago truncatula]||ABD33300.1 Gibberellin regulated protein [Medicago truncatula]||AES81286.1 GASA/GAST/Snakin [Medicago truncatula]||RHN47790.1 putative gibberellin regulated protein [Medicago truncatula]	OX326969.1	OX326969	598	0	Medicago arabica genome assembly, chromosome: 6	--	--	--	--	A8MR46	350	2.41e-38	Gibberellin-regulated protein 13 OS=Arabidopsis thaliana OX=3702 GN=GASA13 PE=3 SV=1	--	--	--	--	--	--	--	--	--	--
Cluster-13543.21900	non local hub	R3	Non-hub connectors	814	486	0.51227	PARTY	0.643529	-1.14048	2	2.69016	0	3.10075	1.23291e-05	0.00253249		1050	1.84e-141	peroxidase P7 [Medicago truncatula]||AES72714.1 horseradish peroxidase-like protein [Medicago truncatula]||RHN69834.1 putative peroxidase [Medicago truncatula]	XM_003602415.4	XM_003602415	635	0	PREDICTED: Medicago truncatula peroxidase P7 (LOC11440462), mRNA	K00430	E1.11.1.7	peroxidase	http://www.genome.jp/dbget-bin/www_bget?ko:K00430	Q9FLC0	799	6.86e-105	Peroxidase 52 OS=Arabidopsis thaliana OX=3702 GN=PER52 PE=2 SV=1	PF00141	Peroxidase	GO:0006979//GO:0006804	response to oxidative stress//obsolete peroxidase reaction	GO:0020037//GO:0004601	heme binding//peroxidase activity	--	--	--	--
Cluster-13543.21901	non local hub	R2	Peripheral nodes	683	453	0.475341	DATE	0.560099	-1.37621	2	2.62364	0	2.96085	0.000192787	0.0099724		424	6.64e-52	peroxidase 4-like protein, partial [Trifolium pratense]	XM_003602413.4	XM_003602413	405	0	PREDICTED: Medicago truncatula peroxidase P7 (LOC11440461), mRNA	K00430	E1.11.1.7	peroxidase	http://www.genome.jp/dbget-bin/www_bget?ko:K00430	P00434	345	6.68e-39	Peroxidase P7 OS=Brassica rapa subsp. rapa OX=51350 PE=1 SV=3	PF00141	Peroxidase	GO:0006804//GO:0006979	obsolete peroxidase reaction//response to oxidative stress	GO:0004601//GO:0020037	peroxidase activity//heme binding	--	--	--	--
Cluster-13543.21902	non local hub	R3	Non-hub connectors	857	488	0.508366	PARTY	0.675751	-1.12619	2	2.08455	0	2.23113	2.28602e-06	0.00127347		1224	7.41e-164	peroxidase P7 [Medicago truncatula]||AES72713.1 class III peroxidase [Medicago truncatula]||RHN69833.1 putative peroxidase [Medicago truncatula]	XM_003602414.4	XM_003602414	751	0	PREDICTED: Medicago truncatula peroxidase P7 (LOC11418508), mRNA	K00430	E1.11.1.7	peroxidase	http://www.genome.jp/dbget-bin/www_bget?ko:K00430	Q9FLC0	957	5.07e-125	Peroxidase 52 OS=Arabidopsis thaliana OX=3702 GN=PER52 PE=2 SV=1	PF00141	Peroxidase	GO:0006804//GO:0006979	obsolete peroxidase reaction//response to oxidative stress	GO:0004601//GO:0020037	peroxidase activity//heme binding	--	--	--	--
Cluster-13543.21913	non local hub	R2	Peripheral nodes	51	36	0.761894	PARTY	0.50173	-1.37558	3	0.736966	16.6667	1.36331	0.00215547	0.0383323		--	--	--	AC151824.13	AC151824	190	8.88888e-93	Medicago truncatula clone mth2-45n18, complete sequence	--	--	--	--	--	--	--	--	--	--	--	--	--	--	--	--	--	--
Cluster-13543.21916	non local hub	R4	Non-hub kinless nodes	377	73	-0.468668	FIGHT CLUB	0.962506	-2.49497	1	3.73278	5.55556	-2.56983	0.0014246	0.0298567	Switch	292	1.62e-28	polygalacturonase non-catalytic subunit AroGP2 [Medicago truncatula]||KEH20007.1 polygalacturonase non-catalytic protein [Medicago truncatula]||RHN41372.1 putative BURP domain-containing protein [Medicago truncatula]	OX326968.1	OX326968	254	1.0206e-128	Medicago arabica genome assembly, chromosome: 5	--	--	--	--	Q40161	139	1.88e-09	Polygalacturonase-1 non-catalytic subunit beta OS=Solanum lycopersicum OX=4081 GN=GP1 PE=1 SV=1	--	--	--	--	--	--	--	--	--	--
Cluster-13543.21948	non local hub	R2	Peripheral nodes	666	427	0.731443	PARTY	0.588938	-1.56194	2	1.1375	0	1.23729	9.66617e-05	0.00671833		1764	7.53e-245	sulfofructose kinase [Medicago truncatula]||XP_039683707.1 sulfofructose kinase [Medicago truncatula]||AES81667.2 pfkB family carbohydrate kinase [Medicago truncatula]||RHN48324.1 putative sulfofructose kinase [Medicago truncatula]	XM_003625401.4	XM_003625401	1121	0	PREDICTED: Medicago truncatula sulfofructose kinase (LOC11440468), transcript variant X2, mRNA	--	--	--	--	P32143	195	4.3e-15	Sulfofructose kinase OS=Escherichia coli (strain K12) OX=83333 GN=yihV PE=1 SV=2	PF02570	Precorrin-8X methylmutase	GO:0009236//GO:0015994	cobalamin biosynthetic process//chlorophyll metabolic process	GO:0016993	precorrin-8X methylmutase activity	--	--	--	--
Cluster-13543.21987	non local hub	R3	Non-hub connectors	254	122	0.541212	PARTY	0.769298	-0.727735	3	1.9928	16.6667	1.82511	5.99586e-05	0.00525994		440	6.95e-45	phospholipase A-2-activating protein [Medicago truncatula]||KEH30401.1 phospholipase A-2-activating protein [Medicago truncatula]||RHN61243.1 putative transcription factor WD40-like family [Medicago truncatula]	OX326964.1	OX326964	718	0	Medicago arabica genome assembly, chromosome: 1	K14018	PLAA, DOA1, UFD3	phospholipase A-2-activating protein	http://www.genome.jp/dbget-bin/www_bget?ko:K14018	--	--	--	--	--	--	--	--	--	--	--	--	--	--
Cluster-13543.21999	non local hub	R4	Non-hub kinless nodes	483	132	-0.343179	FIGHT CLUB	0.925312	-2.11419	1	1.48997	0	-1.38043	0.0011691	0.0267611	Switch	2385	0	putative shikimate O-hydroxycinnamoyltransferase [Medicago truncatula]	XM_013596687.3	XM_013596687	1414	0	PREDICTED: Medicago truncatula BAHD acyltransferase DCR (LOC25496371), mRNA	K19747	DCR	BAHD acyltransferase	http://www.genome.jp/dbget-bin/www_bget?ko:K19747	Q9FF86	1458	4.08e-198	BAHD acyltransferase DCR OS=Arabidopsis thaliana OX=3702 GN=DCR PE=2 SV=1	--	--	--	--	--	--	--	--	--	--
Cluster-13543.22017	non local hub	R2	Peripheral nodes	578	372	0.62168	PARTY	0.585781	-1.95482	2	1.14734	0	1.03938	5.5576e-05	0.00512726		12766	0	serine/threonine-protein kinase ATR isoform X1 [Medicago truncatula]||RHN82598.1 putative non-specific serine/threonine protein kinase [Medicago truncatula]	XM_003592627.4	XM_003592627	7202	0	PREDICTED: Medicago truncatula serine/threonine-protein kinase ATR (LOC11440718), transcript variant X1, mRNA	K06640	ATR	serine/threonine-protein kinase ATR	http://www.genome.jp/dbget-bin/www_bget?ko:K06640	Q9FKS4	7840	0	Serine/threonine-protein kinase ATR OS=Arabidopsis thaliana OX=3702 GN=ATR PE=2 SV=2	PF02260//PF02259//PF08064	FATC domain//FAT domain//UME (NUC010) domain	GO:0016310//GO:0009069	phosphorylation//serine family amino acid metabolic process	GO:0005515//GO:0004674	protein binding//protein serine/threonine kinase activity	--	--	KOG0890	Protein kinase of the PI-3 kinase family involved in mitotic growth, DNA repair and meiotic recombination
Cluster-13543.2205	non local hub	R2	Peripheral nodes	112	80	0.75267	PARTY	0.489796	-1.04412	3	0.974005	0	1.11689	0.000782214	0.0214479		1539	1.03e-196	putative pentatricopeptide repeat-containing protein At1g74580 [Pisum sativum]||XP_050870981.1 putative pentatricopeptide repeat-containing protein At1g74580 [Pisum sativum]||XP_050870982.1 putative pentatricopeptide repeat-containing protein At1g74580 [Pisum sativum]||XP_050870983.1 putative pentatricopeptide repeat-containing protein At1g74580 [Pisum sativum]||XP_050870984.1 putative pentatrico…	OX326968.1	OX326968	2832	0	Medicago arabica genome assembly, chromosome: 5	--	--	--	--	Q9CA58	466	1.07e-46	Putative pentatricopeptide repeat-containing protein At1g74580 OS=Arabidopsis thaliana OX=3702 GN=At1g74580 PE=3 SV=1	PF19189//PF13176	Mtf2 family//Tetratricopeptide repeat	--	--	GO:0005515	protein binding	GO:0005739	mitochondrion	--	--
Cluster-13543.22067	non local hub	R4	Non-hub kinless nodes	274	118	0.739046	PARTY	0.814535	-0.757867	3	1.42158	0	1.04048	0.00123072	0.0275869		2388	0	probable aspartyl protease At4g16563 [Medicago truncatula]||AES94259.1 eukaryotic aspartyl protease family protein [Medicago truncatula]||RHN53744.1 putative nepenthesin [Medicago truncatula]	XM_003611253.4	XM_003611253	1463	0	PREDICTED: Medicago truncatula probable aspartyl protease At4g16563 (LOC11432626), mRNA	--	--	--	--	Q940R4	1463	2.3e-198	Probable aspartyl protease At4g16563 OS=Arabidopsis thaliana OX=3702 GN=At4g16563 PE=2 SV=1	--	--	--	--	--	--	--	--	--	--
Cluster-13543.22156	non local hub	R2	Peripheral nodes	244	177	0.721148	PARTY	0.473781	-0.313418	3	1.30061	0	1.24951	4.76998e-05	0.00472271		1302	2.81e-175	cytochrome P450 72A559 [Medicago truncatula]	MK534546.1	MK534546	685	0	Medicago truncatula cytochrome P450 72A559 (CYP72A559) mRNA, complete cds	--	--	--	--	Q2MJ19	918	9.38e-119	Cytochrome P450 72A68 OS=Medicago truncatula OX=3880 GN=CYP72A68 PE=1 SV=1	PF00067	Cytochrome P450	--	--	GO:0020037//GO:0004497//GO:0005506//GO:0016705	heme binding//monooxygenase activity//iron ion binding//oxidoreductase activity, acting on paired donors, with incorporation or reduction of molecular oxygen	--	--	--	--
Cluster-13543.22175	non local hub	R3	Non-hub connectors	34	18	0.56478	PARTY	0.719723	-1.51117	3	1.36257	0	1.11277	0.00109727	0.0257099		--	--	--	AC147961.3	AC147961	570	0	Medicago truncatula chromosome 7 clone mth2-39i23, complete sequence	--	--	--	--	--	--	--	--	--	--	--	--	--	--	--	--	--	--
Cluster-13543.22255	non local hub	R4	Non-hub kinless nodes	366	114	-0.253231	FIGHT CLUB	0.902983	-2.23036	1	1.52838	0	-1.53643	0.00142568	0.0298567	Switch	646	1.8e-84	protein RALF-like 34 [Medicago truncatula]||AES94683.1 RALF [Medicago truncatula]||AFK37131.1 unknown [Medicago truncatula]||RHN54017.1 putative rapid ALkalinization Factor [Medicago truncatula]	XM_003611677.4	XM_003611677	513	0	PREDICTED: Medicago truncatula protein RALF-like 34 (LOC11409897), mRNA	--	--	--	--	Q9FHA6	337	4.01e-39	Protein RALF-like 34 OS=Arabidopsis thaliana OX=3702 GN=RALFL34 PE=2 SV=1	PF10240	Multivesicular body subunit 12	--	--	--	--	GO:0000813	ESCRT I complex	--	--
Cluster-13543.22261	non local hub	R2	Peripheral nodes	601	418	0.571166	PARTY	0.516269	-1.62623	2	1.16328	0	1.03718	8.5456e-05	0.00630513		577	2.41e-62	hypothetical protein MtrunA17_Chr5g0443411 [Medicago truncatula]	CU469551.2	CU469551	988	0	Medicago truncatula chromosome 5 clone mth2-79n1, COMPLETE SEQUENCE	--	--	--	--	Q9S728	411	1.46e-43	Protodermal factor 1 OS=Arabidopsis thaliana OX=3702 GN=PDF1 PE=2 SV=1	--	--	--	--	--	--	--	--	--	--
Cluster-13543.22347	non local hub	R2	Peripheral nodes	368	226	0.266417	DATE	0.622844	-2.99776	2	1.58496	27.7778	1.48714	0.00105173	0.0250612		--	--	--	OX326966.1	OX326966	101	1.8835e-43	Medicago arabica genome assembly, chromosome: 3	--	--	--	--	--	--	--	--	--	--	--	--	--	--	--	--	--	--
Cluster-13543.22355	non local hub	R4	Non-hub kinless nodes	432	170	0.600467	PARTY	0.845143	-0.366149	3	1.39237	0	1.41084	2.34669e-07	0.00043232		1513	1.29e-202	Multidrug resistance-associated protein 7, variant 5, partial [Pisum sativum]	OX326964.1	OX326964	1144	0	Medicago arabica genome assembly, chromosome: 1	K05666	ABCC2	ATP-binding cassette, subfamily C (CFTR/MRP), member 2	http://www.genome.jp/dbget-bin/www_bget?ko:K05666	Q9LYS2	628	5.19e-67	ABC transporter C family member 10 OS=Arabidopsis thaliana OX=3702 GN=ABCC10 PE=2 SV=2	PF00895//PF05405//PF11807	ATP synthase protein 8//Mitochondrial ATP synthase B chain precursor (ATP-synt_B)//Mycotoxin biosynthesis protein UstYa	GO:0015986//GO:0043386	proton motive force-driven ATP synthesis//mycotoxin biosynthetic process	GO:0015078	proton transmembrane transporter activity	GO:0000276	mitochondrial proton-transporting ATP synthase complex, coupling factor F(o)	--	--
Cluster-13543.22481	non local hub	R3	Non-hub connectors	721	396	0.571497	PARTY	0.698339	-1.78338	2	0.984376	0	1.05154	2.99087e-06	0.00144432		730	2.36e-90	abscisic acid receptor pyl8-like protein [Trifolium pratense]||GAU27498.1 hypothetical protein TSUD_14780 [Trifolium subterraneum]	XM_039833719.1	XM_039833719	646	0	PREDICTED: Medicago truncatula abscisic acid receptor PYL8 (LOC25482360), transcript variant X2, mRNA	K14496	PYL	abscisic acid receptor PYR/PYL family	http://www.genome.jp/dbget-bin/www_bget?ko:K14496	Q9FGM1	641	1.04e-78	Abscisic acid receptor PYL8 OS=Arabidopsis thaliana OX=3702 GN=PYL8 PE=1 SV=1	PF01641	SelR domain	--	--	GO:0033743	peptide-methionine (R)-S-oxide reductase activity	--	--	--	--
Cluster-13543.22494	non local hub	R4	Non-hub kinless nodes	546	151	-0.349081	FIGHT CLUB	0.923516	-1.99156	1	1.19265	11.1111	-2.05452	0.00156417	0.0314178	Switch	234	3.8e-19	chalcone--flavonone isomerase 1B-2 [Medicago truncatula]||AES63014.1 chalcone-flavanone isomerase family protein [Medicago truncatula]||AFK35537.1 unknown [Medicago truncatula]||RHN82739.1 putative chalcone isomerase [Medicago truncatula]	OX326965.1	OX326965	389	0	Medicago arabica genome assembly, chromosome: 2	K01859	E5.5.1.6	chalcone isomerase	http://www.genome.jp/dbget-bin/www_bget?ko:K01859	A7ISP5	213	6.77e-18	Chalcone--flavanone isomerase 2-B OS=Glycine max OX=3847 GN=CHI2-B PE=2 SV=1	--	--	--	--	--	--	--	--	--	--
Cluster-13543.22562	non local hub	R4	Non-hub kinless nodes	770	191	-0.390678	FIGHT CLUB	0.93847	-1.73341	1	1.95842	0	-1.72379	3.26685e-05	0.00392197	Switch	888	4.28e-118	unknown [Medicago truncatula]	XM_013591902.3	XM_013591902	692	0	PREDICTED: Medicago truncatula 21 kDa protein (LOC25502278), mRNA	--	--	--	--	P17407	311	5.17e-33	21 kDa protein OS=Daucus carota OX=4039 PE=2 SV=1	PF04043	Plant invertase/pectin methylesterase inhibitor	--	--	GO:0004857	enzyme inhibitor activity	--	--	--	--
Cluster-13543.22566	non local hub	R3	Non-hub connectors	800	462	0.547446	PARTY	0.666494	-1.31192	2	1.13521	0	1.2075	1.93292e-05	0.00315312		1637	1.96e-228	UDP-glucose 4-epimerase GEPI48 [Medicago truncatula]||AES93939.1 UDP-D-glucose/UDP-D-galactose 4-epimerase [Medicago truncatula]||RHN53506.1 putative UDP-glucose 4-epimerase [Medicago truncatula]	XM_003610933.3	XM_003610933	961	0	PREDICTED: Medicago truncatula UDP-glucose 4-epimerase GEPI48 (LOC11427482), mRNA	K01784	galE, GALE	UDP-glucose 4-epimerase	http://www.genome.jp/dbget-bin/www_bget?ko:K01784	O65781	1297	6.57e-179	UDP-glucose 4-epimerase GEPI48 OS=Cyamopsis tetragonoloba OX=3832 PE=2 SV=1	PF03801//PF02737//PF01073	HEC/Ndc80p family//3-hydroxyacyl-CoA dehydrogenase, NAD binding domain//3-beta hydroxysteroid dehydrogenase/isomerase family	GO:0008207//GO:0008209//GO:0006631//GO:0008210//GO:0006694//GO:0051315	C21-steroid hormone metabolic process//androgen metabolic process//fatty acid metabolic process//estrogen metabolic process//steroid biosynthetic process//attachment of mitotic spindle microtubules to kinetochore	GO:0016616//GO:0070403//GO:0003854	oxidoreductase activity, acting on the CH-OH group of donors, NAD or NADP as acceptor//NAD+ binding//3-beta-hydroxy-delta5-steroid dehydrogenase activity	GO:0031262	Ndc80 complex	KOG1371	UDP-glucose 4-epimerase/UDP-sulfoquinovose synthase
Cluster-13543.22700	non local hub	R4	Non-hub kinless nodes	193	43	-0.351315	FIGHT CLUB	0.950361	-2.68859	1	1.16534	0	-1.17945	0.00193499	0.0359092	Switch	809	4.05e-99	putative phospholipase A(2) [Medicago truncatula]	XM_003620827.4	XM_003620827	911	0	PREDICTED: Medicago truncatula probable phospholipase A2 homolog 1 (LOC11431685), mRNA	--	--	--	--	Q9XG80	393	5.99e-43	Probable phospholipase A2 homolog 1 OS=Oryza sativa subsp. japonica OX=39947 GN=PLA2-I PE=2 SV=1	PF05826//PF00068	Phospholipase A2//Phospholipase A2	GO:0009395//GO:0006644//GO:0050482	phospholipid catabolic process//phospholipid metabolic process//arachidonic acid secretion	GO:0004623	phospholipase A2 activity	--	--	--	--
Cluster-13543.22727	non local hub	R4	Non-hub kinless nodes	455	70	-0.531299	FIGHT CLUB	0.976331	-2.51433	1	2.11548	5.55556	-1.88694	0.000608358	0.018433	Switch	--	--	--	OX326967.1	OX326967	335	1.49231e-173	Medicago arabica genome assembly, chromosome: 4	--	--	--	--	--	--	--	--	--	--	--	--	--	--	--	--	--	--
Cluster-13543.22747	non local hub	R2	Peripheral nodes	445	344	0.571256	PARTY	0.402419	-2.15484	2	1.31965	0	1.49228	0.00182307	0.0347383		560	4.63e-70	18.1 kDa class I heat shock protein [Medicago truncatula]||AFK41064.1 unknown [Medicago truncatula]||RHN62376.1 putative small heat shock protein HSP20 [Medicago truncatula]	XM_045963393.1	XM_045963393	267	1.17118e-135	PREDICTED: Trifolium pratense 18.2 kDa class I heat shock protein-like (LOC123912814), mRNA	K13993	HSP20	HSP20 family protein	http://www.genome.jp/dbget-bin/www_bget?ko:K13993	P27880	546	1.55e-69	18.2 kDa class I heat shock protein OS=Medicago sativa OX=3879 GN=HSP18.2 PE=2 SV=1	--	--	--	--	--	--	--	--	--	--
Cluster-13543.22803	non local hub	R4	Non-hub kinless nodes	189	37	0.578568	PARTY	0.961675	-1.36804	3	1.90689	0	1.5107	0.00104961	0.0250311		721	1.22e-86	DUF4283 domain protein [Medicago truncatula]	OX326966.1	OX326966	257	7.713e-130	Medicago arabica genome assembly, chromosome: 3	--	--	--	--	--	--	--	--	--	--	--	--	--	--	--	--	--	--
Cluster-13543.22842	non local hub	R2	Peripheral nodes	471	358	0.608325	PARTY	0.422271	-2.05483	2	1.77761	0	1.4923	0.000308585	0.0129019		--	--	--	OX326970.1	OX326970	51	1.65745e-15	Medicago arabica genome assembly, chromosome: 7	--	--	--	--	--	--	--	--	--	--	--	--	--	--	--	--	--	--
Cluster-13543.22854	non local hub	R4	Non-hub kinless nodes	664	189	-0.283597	FIGHT CLUB	0.918981	-1.74631	1	2.47897	0	-2.1098	9.30148e-05	0.00656022	Switch	1267	1.29e-172	transcription repressor OFP13 [Medicago truncatula]||AFK37360.1 unknown [Medicago truncatula]||KEH24200.1 ovate transcriptional repressor [Medicago truncatula]||RHN48750.1 putative transcription factor OFP family [Medicago truncatula]	AC146630.25	AC146630	1144	0	Medicago truncatula clone mth2-7f22, complete sequence	--	--	--	--	Q9FMC8	309	4.17e-31	Transcription repressor OFP13 OS=Arabidopsis thaliana OX=3702 GN=OFP13 PE=1 SV=1	--	--	--	--	--	--	--	--	--	--
Cluster-13543.22884	non local hub	R4	Non-hub kinless nodes	125	50	0.584622	PARTY	0.84	-1.27011	3	1.25096	0	1.12554	0.000630401	0.0188074		830	1.15e-94	hypothetical protein TSUD_385260 [Trifolium subterraneum]	OX326971.1	OX326971	972	0	Medicago arabica genome assembly, chromosome: 8	--	--	--	--	C0LGT6	205	3.2e-15	LRR receptor-like serine/threonine-protein kinase EFR OS=Arabidopsis thaliana OX=3702 GN=EFR PE=1 SV=1	PF13855//PF00560//PF13516	Leucine rich repeat//Leucine Rich Repeat//Leucine Rich repeat	--	--	GO:0005515	protein binding	--	--	--	--
Cluster-13543.2299	non local hub	R4	Non-hub kinless nodes	539	234	0.655311	PARTY	0.811525	0.115965	3	3.22239	11.1111	3.22501	2.58791e-05	0.00356011		1314	3.59e-181	Carbonic anhydrase [Medicago sativa subsp. x varia]	X93312.1	X93312	633	0	M.sativa mRNA for carbonic anhydrase	K01673	cynT, can	carbonic anhydrase	http://www.genome.jp/dbget-bin/www_bget?ko:K01673	P42737	680	1.24e-85	Beta carbonic anhydrase 2, chloroplastic OS=Arabidopsis thaliana OX=3702 GN=BCA2 PE=1 SV=3	PF00484	Carbonic anhydrase	GO:0006730//GO:0006807	one-carbon metabolic process//nitrogen compound metabolic process	GO:0008270//GO:0004089	zinc ion binding//carbonate dehydratase activity	--	--	KOG1578	Predicted carbonic anhydrase involved in protection against oxidative damage
Cluster-13543.23054	non local hub	R2	Peripheral nodes	517	367	0.470958	DATE	0.496092	-1.99054	2	0.874469	0	1.15389	0.00109935	0.0257293		--	--	--	OX326967.1	OX326967	1422	0	Medicago arabica genome assembly, chromosome: 4	--	--	--	--	--	--	--	--	--	--	--	--	--	--	--	--	--	--
Cluster-13543.23056	non local hub	R4	Non-hub kinless nodes	252	28	0.655344	PARTY	0.987654	-1.43584	3	2.20313	0	1.45798	0.00257919	0.0425219		--	--	--	OX326970.1	OX326970	244	7.23929e-123	Medicago arabica genome assembly, chromosome: 7	--	--	--	--	--	--	--	--	PF02628	Cytochrome oxidase assembly protein	GO:0006784	heme A biosynthetic process	GO:0016653	oxidoreductase activity, acting on NAD(P)H, heme protein as acceptor	--	--	--	--
Cluster-13543.23090	non local hub	R4	Non-hub kinless nodes	462	127	-0.323642	FIGHT CLUB	0.924435	-2.14646	1	2.83872	0	-2.10226	0.00111659	0.0260077	Switch	246	4.26e-22	probable 1-deoxy-D-xylulose-5-phosphate synthase, chloroplastic [Trifolium pratense]	AC151914.19	AC151914	221	1.04875e-109	Medicago truncatula clone mth2-29f16, complete sequence	K01662	dxs	1-deoxy-D-xylulose-5-phosphate synthase	http://www.genome.jp/dbget-bin/www_bget?ko:K01662	O78328	230	2.05e-18	Probable 1-deoxy-D-xylulose-5-phosphate synthase, chloroplastic OS=Capsicum annuum OX=4072 GN=TKT2 PE=2 SV=1	PF13292	1-deoxy-D-xylulose-5-phosphate synthase	GO:0006694//GO:0016114	steroid biosynthetic process//terpenoid biosynthetic process	GO:0008661	1-deoxy-D-xylulose-5-phosphate synthase activity	--	--	--	--
Cluster-13543.23096	non local hub	R2	Peripheral nodes	545	367	0.544807	PARTY	0.54654	-1.99054	2	1.32193	0	1.39724	0.000106439	0.00712238		653	3.51e-77	cytochrome P450 76T24 [Medicago truncatula]||AES79992.2 cytochrome P450 family protein [Medicago truncatula]||RHN46801.1 putative geraniol 8-hydroxylase [Medicago truncatula]	OX326969.1	OX326969	387	0	Medicago arabica genome assembly, chromosome: 6	--	--	--	--	A0A1D8QMG4	232	2.18e-19	Carnosic acid synthase OS=Rosmarinus officinalis OX=39367 GN=CYP76AK8 PE=1 SV=1	PF00067	Cytochrome P450	--	--	GO:0020037//GO:0004497//GO:0005506//GO:0016705	heme binding//monooxygenase activity//iron ion binding//oxidoreductase activity, acting on paired donors, with incorporation or reduction of molecular oxygen	--	--	--	--
Cluster-13543.23121	non local hub	R3	Non-hub connectors	303	184	0.779901	PARTY	0.631234	-0.260687	3	1.08188	0	1.06576	0.000695066	0.0199881		1452	1.12e-198	ribonucleoside-diphosphate reductase small chain A [Medicago truncatula]||KEH32208.1 ribonucleoside-diphosphate reductase small chain [Medicago truncatula]||RHN64129.1 putative oxidoreductase [Medicago truncatula]	XM_013602723.3	XM_013602723	829	0	PREDICTED: Medicago truncatula ribonucleoside-diphosphate reductase small chain A (LOC25494012), mRNA	K10808	RRM2	ribonucleoside-diphosphate reductase subunit M2	http://www.genome.jp/dbget-bin/www_bget?ko:K10808	P50651	1205	9.58e-163	Ribonucleoside-diphosphate reductase small chain A OS=Arabidopsis thaliana OX=3702 GN=RNR2A PE=1 SV=2	PF01233//PF04805//PF00268	Myristoyl-CoA:protein N-myristoyltransferase, N-terminal domain//E10-like protein conserved region//Ribonucleotide reductase, small chain	GO:0042967//GO:0009263	obsolete acyl-carrier-protein biosynthetic process//deoxyribonucleotide biosynthetic process	GO:0004379//GO:0016972	glycylpeptide N-tetradecanoyltransferase activity//thiol oxidase activity	--	--	KOG1567	Ribonucleotide reductase, beta subunit
Cluster-13543.23128	non local hub	R2	Peripheral nodes	195	141	0.714843	PARTY	0.47716	-0.584607	3	1.28951	0	1.24776	0.00141488	0.0297999		312	1.02e-34	pheromone-processing carboxypeptidase KEX1 [Medicago truncatula]||AES80684.2 hypothetical protein MTR_7g083640 [Medicago truncatula]||RHN47332.1 hypothetical protein MtrunA17_Chr7g0251841 [Medicago truncatula]	OX326969.1	OX326969	288	1.04863e-147	Medicago arabica genome assembly, chromosome: 6	--	--	--	--	--	--	--	--	PF15677//PF04889//PF09026//PF05460//PF06524	Cell cycle exit and neuronal differentiation protein 1//Cwf15/Cwc15 cell cycle control protein//Centromere protein B dimerisation domain//Origin recognition complex subunit 6 (ORC6)//NOA36 protein	GO:0006260//GO:0000398//GO:0021549//GO:0030182	DNA replication//mRNA splicing, via spliceosome//cerebellum development//neuron differentiation	GO:0008270//GO:0003677//GO:0003682	zinc ion binding//DNA binding//chromatin binding	GO:0000785//GO:0000775//GO:0005681//GO:0005634//GO:0005664	chromatin//chromosome, centromeric region//spliceosomal complex//nucleus//nuclear origin of replication recognition complex	--	--
Cluster-13543.23320	non local hub	R4	Non-hub kinless nodes	271	101	-0.079403	FIGHT CLUB	0.861099	-2.31426	1	1.53201	0	-1.7101	0.000154206	0.00886036	Switch	934	3.51e-122	polygalacturonase inhibitor [Medicago truncatula]||ABN08652.1 Leucine-rich repeat, plant specific [Medicago truncatula]||AES81436.1 polygalacturonase inhibitor [Medicago truncatula]||RHN47931.1 putative leucine-rich repeat-containing, plant-type, leucine-rich repeat domain, L [Medicago truncatula]	OX326969.1	OX326969	1010	0	Medicago arabica genome assembly, chromosome: 6	--	--	--	--	Q05091	433	8.93e-49	Polygalacturonase inhibitor OS=Pyrus communis OX=23211 GN=PGIP PE=1 SV=1	PF13855//PF00560//PF13516	Leucine rich repeat//Leucine Rich Repeat//Leucine Rich repeat	--	--	GO:0005515	protein binding	--	--	--	--
Cluster-13543.23375	non local hub	R3	Non-hub connectors	476	237	0.728834	PARTY	0.752096	0.138564	3	1.11988	0	1.13341	1.73834e-05	0.00297903		2395	0	legumin J [Medicago truncatula]||AES60940.1 legumin storage protein [Medicago truncatula]||RHN80214.1 putative 11-S seed storage protein, plant [Medicago truncatula]	XM_003590641.4	XM_003590641	1433	0	PREDICTED: Medicago truncatula legumin J (LOC11425068), mRNA	--	--	--	--	P05692	1764	4.34e-228	Legumin J OS=Pisum sativum OX=3888 GN=LEGJ PE=1 SV=1	PF03079//PF10459	ARD/ARD' family//Peptidase S46	--	--	GO:0010309//GO:0008239//GO:0070009	acireductone dioxygenase [iron(II)-requiring] activity//dipeptidyl-peptidase activity//serine-type aminopeptidase activity	--	--	--	--
Cluster-13543.2341	non local hub	R4	Non-hub kinless nodes	274	39	0.383923	DATE	0.979741	-1.35298	3	0.896164	0	1.14561	0.000917052	0.0233612		1088	3.49e-138	hypothetical protein MtrunA17_Chr3g0127871 [Medicago truncatula]	CR940305.16	CR940305	1080	0	M.truncatula DNA sequence from clone MTH2-28N4 on chromosome 3, complete sequence	--	--	--	--	--	--	--	--	PF07473//PF02990	Spasmodic peptide gm9a; conotoxin from Conus species//Endomembrane protein 70	--	--	--	--	GO:0005576	extracellular region	--	--
Cluster-13543.235	non local hub	R4	Non-hub kinless nodes	215	72	0.671925	PARTY	0.887853	-1.10439	3	1.4361	0	1.31551	0.000735987	0.0207003		1146	1.09e-156	uncharacterized protein LOC25489493 [Medicago truncatula]||KEH34971.1 hypothetical protein MTR_3g075030 [Medicago truncatula]||RHN68660.1 hypothetical protein MtrunA17_Chr3g0116301 [Medicago truncatula]	OX326967.1	OX326967	771	0	Medicago arabica genome assembly, chromosome: 4	--	--	--	--	--	--	--	--	--	--	--	--	--	--	--	--	--	--
Cluster-13543.23526	non local hub	R2	Peripheral nodes	180	157	0.780092	PARTY	0.239228	-0.464079	3	1.65055	0	1.35481	0.00245377	0.0412003		1609	2.51e-220	protein SLOW GREEN 1, chloroplastic [Medicago truncatula]||RHN48382.1 putative tetratricopeptide-like helical domain-containing protein [Medicago truncatula]	XM_013594521.3	XM_013594521	994	0	PREDICTED: Medicago truncatula protein SLOW GREEN 1, chloroplastic (LOC25499302), mRNA	--	--	--	--	Q9LS48	273	4.31e-25	protein SLOW GREEN 1, chloroplastic OS=Arabidopsis thaliana OX=3702 GN=SG1 PE=1 SV=1	PF13174//PF00515//PF13181	Tetratricopeptide repeat//Tetratricopeptide repeat//Tetratricopeptide repeat	--	--	GO:0005515	protein binding	--	--	--	--
Cluster-13543.2356	non local hub	R4	Non-hub kinless nodes	404	69	0.409383	DATE	0.97083	-1.12699	3	2.43296	0	2.63022	0.000564755	0.0176436		717	3.76e-95	uncharacterized protein LOC25499380 [Medicago truncatula]||KEH24108.1 plant/T22K18-16 protein, putative [Medicago truncatula]	XM_013594626.3	XM_013594626	448	0	PREDICTED: Medicago truncatula uncharacterized LOC25499380 (LOC25499380), mRNA	--	--	--	--	--	--	--	--	--	--	--	--	--	--	--	--	--	--
Cluster-13543.23602	non local hub	R2	Peripheral nodes	425	317	0.460358	DATE	0.44366	-2.34771	2	1.5025	0	1.13253	0.00330242	0.0492747		--	--	--	OX326969.1	OX326969	894	0	Medicago arabica genome assembly, chromosome: 6	--	--	--	--	--	--	--	--	--	--	--	--	--	--	--	--	--	--
Cluster-13543.23616	non local hub	R2	Peripheral nodes	628	395	0.644986	PARTY	0.604383	-1.79053	2	0.959059	0	1.08396	1.80543e-06	0.00112408		612	7.41e-70	unknown [Medicago truncatula]	OX326964.1	OX326964	725	0	Medicago arabica genome assembly, chromosome: 1	--	--	--	--	Q8S8F9	394	1.3e-41	Nicotinamidase 1 OS=Arabidopsis thaliana OX=3702 GN=NIC1 PE=1 SV=1	--	--	--	--	--	--	--	--	--	--
Cluster-13543.2365	non local hub	R2	Peripheral nodes	635	419	0.393431	DATE	0.564608	-1.61909	2	2.61471	0	2.58971	0.000601482	0.0183161		897	3.82e-119	ethylene response factor, partial [Medicago truncatula]	OX326968.1	OX326968	874	0	Medicago arabica genome assembly, chromosome: 5	--	--	--	--	Q8LBQ7	427	1.6e-48	Ethylene-responsive transcription factor ERF034 OS=Arabidopsis thaliana OX=3702 GN=ERF034 PE=2 SV=2	PF00847	AP2 domain	GO:0006355	regulation of DNA-templated transcription	GO:0003700	DNA-binding transcription factor activity	GO:0005667	transcription regulator complex	--	--
Cluster-13543.23671	non local hub	R2	Peripheral nodes	791	493	0.571242	PARTY	0.611545	-1.09048	2	1.26505	0	1.26735	6.01225e-05	0.00526648		1699	4.28e-235	glucuronokinase 1 [Medicago truncatula]||AFK38588.1 unknown [Medicago truncatula]||KEH24760.1 GHMP kinase ATP-binding protein, putative [Medicago truncatula]||RHN49684.1 putative glucuronokinase [Medicago truncatula]	XM_013595278.3	XM_013595278	1130	0	PREDICTED: Medicago truncatula glucuronokinase 1 (LOC25495112), mRNA	K16190	GLCAK	glucuronokinase	http://www.genome.jp/dbget-bin/www_bget?ko:K16190	Q93ZC9	1293	4.81e-175	Glucuronokinase 1 OS=Arabidopsis thaliana OX=3702 GN=GLCAK1 PE=1 SV=1	PF00288//PF00517	GHMP kinases N terminal domain//Retroviral envelope protein	--	--	GO:0005198//GO:0005524	structural molecule activity//ATP binding	--	--	--	--
Cluster-13543.23714	non local hub	R3	Non-hub connectors	814	402	0.564959	PARTY	0.756105	-1.74052	2	2.84511	0	3.09283	1.62906e-06	0.00109132		572	5.35e-67	expansin-like B1 [Medicago truncatula]||AES94346.2 expansin-B1-like protein [Medicago truncatula]||AFK34658.1 unknown [Medicago truncatula]||RHN53803.1 putative expansin/Lol pI [Medicago truncatula]	AC146572.11	AC146572	956	0	Medicago truncatula clone mth2-104c10, complete sequence	--	--	--	--	O23547	378	2.18e-40	Expansin-like B1 OS=Arabidopsis thaliana OX=3702 GN=EXLB1 PE=2 SV=2	--	--	--	--	--	--	--	--	--	--
Cluster-13543.23780	non local hub	R2	Peripheral nodes	236	168	0.789961	PARTY	0.493249	-0.381216	3	1.1822	0	1.12873	0.000622095	0.018654		--	--	--	CU570677.2	CU570677	231	1.41598e-115	M.truncatula DNA sequence from clone MTH2-168J7 on chromosome 3, complete sequence	--	--	--	--	--	--	--	--	--	--	--	--	--	--	--	--	--	--
Cluster-13543.23784	non local hub	R4	Non-hub kinless nodes	286	91	0.566219	PARTY	0.89876	-0.961259	3	2.37851	5.55556	2.25909	0.000396034	0.0148235		--	--	--	OX326965.1	OX326965	75	6.81599e-29	Medicago arabica genome assembly, chromosome: 2	--	--	--	--	--	--	--	--	--	--	--	--	--	--	--	--	--	--
Cluster-13543.23845	non local hub	R2	Peripheral nodes	468	342	0.47686	DATE	0.465976	-2.16913	2	1.4185	0	1.51031	0.00105872	0.0251263		852	6.73e-106	myb transcription factor [Medicago truncatula]	OX326970.1	OX326970	1903	0	Medicago arabica genome assembly, chromosome: 7	--	--	--	--	F4KGY6	169	2.6e-11	Protein REVEILLE 1 OS=Arabidopsis thaliana OX=3702 GN=RVE1 PE=1 SV=1	--	--	--	--	--	--	--	--	--	--
Cluster-13543.24048	non local hub	R2	Peripheral nodes	576	435	0.524483	PARTY	0.42966	-1.50479	2	1.94111	0	1.65263	0.00153731	0.0311006		2894	0	putative F-box domain-containing protein [Medicago truncatula]	OX326964.1	OX326964	2219	0	Medicago arabica genome assembly, chromosome: 1	--	--	--	--	Q8RWD6	1225	3.11e-157	F-box protein At5g39450 OS=Arabidopsis thaliana OX=3702 GN=At5g39450 PE=2 SV=1	PF00646//PF12937	F-box domain//F-box-like	--	--	GO:0005515	protein binding	--	--	--	--
Cluster-13543.24111	non local hub	R2	Peripheral nodes	776	495	0.485538	DATE	0.593101	-1.07619	2	1.17625	0	1.18088	5.12598e-05	0.00492161		1862	1e-253	legumain [Medicago truncatula]||AES90963.2 vacuolar processing enzyme [Medicago truncatula]||RHN63277.1 Legumain [Medicago truncatula]	XM_003608718.4	XM_003608718	1180	0	PREDICTED: Medicago truncatula legumain (LOC11405547), mRNA	K01369	LGMN	legumain	http://www.genome.jp/dbget-bin/www_bget?ko:K01369	P49045	1654	8.71e-224	Vacuolar-processing enzyme OS=Glycine max OX=3847 PE=2 SV=1	PF01650//PF09230	Peptidase C13 family//DNA fragmentation factor 40 kDa	GO:0006508//GO:0006309	proteolysis//apoptotic DNA fragmentation	GO:0016787//GO:0008233	hydrolase activity//peptidase activity	GO:0005737//GO:0005634	cytoplasm//nucleus	KOG1348	Asparaginyl peptidases
Cluster-13543.24125	non local hub	R4	Non-hub kinless nodes	158	64	0.580874	PARTY	0.835924	-1.16465	3	2	0	1.85904	0.00149515	0.0306263		265	2.96e-25	Cytochrome P450 [Sesbania bispinosa]	OX326968.1	OX326968	186	5.54125e-91	Medicago arabica genome assembly, chromosome: 5	K17873	CYP72A	11-oxo-beta-amyrin 30-oxidase	http://www.genome.jp/dbget-bin/www_bget?ko:K17873	H1A988	244	6.49e-24	11-oxo-beta-amyrin 30-oxidase OS=Glycyrrhiza uralensis OX=74613 GN=CYP72A154 PE=1 SV=1	PF00067	Cytochrome P450	--	--	GO:0016705//GO:0005506//GO:0004497//GO:0020037	oxidoreductase activity, acting on paired donors, with incorporation or reduction of molecular oxygen//iron ion binding//monooxygenase activity//heme binding	--	--	--	--
Cluster-13543.2413	non local hub	R4	Non-hub kinless nodes	459	117	0.468581	DATE	0.935025	-0.7654	3	2.48543	0	2.57646	1.18835e-05	0.00251096		838	1.57e-111	nuclear transcription factor Y subunit B-3 [Medicago truncatula]||AFK49663.1 nuclear transcription factor Y subunit B13 [Medicago truncatula]||KEH36990.1 nuclear transcription factor Y protein [Medicago truncatula]||RHN72689.1 putative transcription factor Hap3/NF-YB family [Medicago truncatula]	XM_013607491.3	XM_013607491	708	0	PREDICTED: Medicago truncatula nuclear transcription factor Y subunit B-3 (LOC25486265), mRNA	K08065	NFYB, HAP3	nuclear transcription Y subunit beta	http://www.genome.jp/dbget-bin/www_bget?ko:K08065	O23310	521	4.28e-65	Nuclear transcription factor Y subunit B-3 OS=Arabidopsis thaliana OX=3702 GN=NFYB3 PE=1 SV=1	PF00125	Core histone H2A/H2B/H3/H4	--	--	GO:0003677	DNA binding	--	--	--	--
Cluster-13543.24189	non local hub	R2	Peripheral nodes	461	352	0.673186	PARTY	0.41698	-2.09769	2	1.08489	0	1.18765	0.000526256	0.0170926		1384	1.44e-189	C2 domain protein [Medicago truncatula]	XM_003615423.4	XM_003615423	1101	0	PREDICTED: Medicago truncatula uncharacterized LOC11416499 (LOC11416499), mRNA	--	--	--	--	--	--	--	--	PF06682	SOCE-associated regulatory factor of calcium homoeostasis	GO:2001256	regulation of store-operated calcium entry	--	--	GO:0030176	obsolete integral component of endoplasmic reticulum membrane	--	--
Cluster-13543.2423	non local hub	R2	Peripheral nodes	750	486	0.464625	DATE	0.580096	-1.14048	2	4.90689	16.6667	5.15251	4.00504e-05	0.0041937		541	1.45e-67	extensin-3 [Medicago truncatula]||AET00781.2 transmembrane protein, putative [Medicago truncatula]||RHN58010.1 hypothetical protein MtrunA17_Chr5g0446551 [Medicago truncatula]	OX326970.1	OX326970	575	0	Medicago arabica genome assembly, chromosome: 7	--	--	--	--	--	--	--	--	PF01769	Divalent cation transporter	GO:0006812	monoatomic cation transport	GO:0008324	monoatomic cation transmembrane transporter activity	--	--	--	--
Cluster-13543.24233	non local hub	R2	Peripheral nodes	565	395	0.46838	DATE	0.511238	-1.79053	2	1.76149	0	1.86273	0.00103632	0.0249519		3228	0	heat shock 70 kDa protein [Medicago truncatula]||AES92484.1 heat shock 70 kDa protein [Medicago truncatula]||RHN64867.1 Heat shock 70 kDa protein [Medicago truncatula]	XM_003610239.4	XM_003610239	1786	0	PREDICTED: Medicago truncatula heat shock 70 kDa protein (LOC11443124), mRNA	K03283	HSPA1_6_8	heat shock 70kDa protein 1/6/8	http://www.genome.jp/dbget-bin/www_bget?ko:K03283	P26413	3084	0	Heat shock 70 kDa protein OS=Glycine max OX=3847 GN=HSP70 PE=3 SV=1	PF00012//PF01968//PF02782//PF07817	Hsp70 protein//Hydantoinase/oxoprolinase//FGGY family of carbohydrate kinases, C-terminal domain//GLE1-like protein	GO:0016973//GO:0005975	poly(A)+ mRNA export from nucleus//carbohydrate metabolic process	GO:0005524//GO:0016787//GO:0016773	ATP binding//hydrolase activity//phosphotransferase activity, alcohol group as acceptor	GO:0005643	nuclear pore	--	--
Cluster-13543.24263	non local hub	R4	Non-hub kinless nodes	234	31	0.532086	PARTY	0.982449	-1.41324	3	1.73697	5.55556	1.82918	0.000921576	0.0234075		487	6.73e-61	50S ribosomal protein L23 [Medicago truncatula]||RHN42923.1 putative ribosomal protein L25/L23 [Medicago truncatula]	OX326964.1	OX326964	211	1.09848e-104	Medicago arabica genome assembly, chromosome: 1	K02892	RP-L23, MRPL23, rplW	large subunit ribosomal protein L23	http://www.genome.jp/dbget-bin/www_bget?ko:K02892	Q8D210	120	1.6e-07	50S ribosomal protein L23 OS=Wigglesworthia glossinidia brevipalpis OX=36870 GN=rplW PE=3 SV=1	PF00276	Ribosomal protein L23	GO:0006412//GO:0042254	translation//ribosome biogenesis	GO:0003735	structural constituent of ribosome	GO:0005840	ribosome	--	--
Cluster-13543.24281	non local hub	R3	Non-hub connectors	543	315	0.545284	PARTY	0.663472	-2.362	2	2.52356	11.1111	2.7401	6.74059e-05	0.00559199		885	9.77e-119	pterocarpan synthase 1 [Medicago truncatula]||AES81530.1 disease resistance response protein [Medicago truncatula]||AFK44247.1 unknown [Medicago truncatula]||RHN48000.1 putative plant disease resistance response protein [Medicago truncatula]	XM_003625264.4	XM_003625264	572	0	PREDICTED: Medicago truncatula pterocarpan synthase 1 (LOC11440447), mRNA	--	--	--	--	A0A1V1FH01	727	2.6e-96	Pterocarpan synthase 1 OS=Glycyrrhiza echinata OX=46348 GN=PTS1 PE=1 SV=1	--	--	--	--	--	--	--	--	--	--
Cluster-13543.24311	non local hub	R3	Non-hub connectors	304	174	0.697316	PARTY	0.672394	-0.336017	3	0.896164	0	1.02273	5.42722e-05	0.00504994		--	--	--	--	--	--	--	--	--	--	--	--	--	--	--	--	--	--	--	--	--	--	--	--	--	--
Cluster-13543.24313	non local hub	R2	Peripheral nodes	247	181	0.770586	PARTY	0.463014	-0.283286	3	1.35722	0	1.12612	0.00133303	0.0287541		1158	3.24e-153	unknown [Medicago truncatula]	XM_013604001.3	XM_013604001	710	0	PREDICTED: Medicago truncatula NAP1-related protein 1 (LOC25488848), mRNA	K11290	SET, TAF1, I2PP2A	template-activating factor I	http://www.genome.jp/dbget-bin/www_bget?ko:K11290	Q9CA59	877	1.44e-112	NAP1-related protein 1 OS=Arabidopsis thaliana OX=3702 GN=NRP1 PE=1 SV=1	PF07352//PF06160//PF07516//PF03938//PF00956	Bacteriophage Mu Gam like protein//Septation ring formation regulator, EzrA//SecA Wing and Scaffold domain//Outer membrane protein (OmpH-like)//Nucleosome assembly protein (NAP)	GO:0017038//GO:0000921//GO:0006334//GO:0042262	protein import//septin ring assembly//nucleosome assembly//DNA protection	GO:0003690//GO:0051082	double-stranded DNA binding//unfolded protein binding	GO:0016020//GO:0005940//GO:0005634	membrane//septin ring//nucleus	KOG1508	DNA replication factor/protein phosphatase inhibitor SET/SPR-2
Cluster-13543.24339	non local hub	R2	Peripheral nodes	442	305	0.518875	PARTY	0.523838	-2.43343	2	0.85561	0	1.12423	0.00162573	0.0322803		538	5.05e-61	hypothetical protein KIW84_040133, partial [Pisum sativum]	OX326968.1	OX326968	1130	0	Medicago arabica genome assembly, chromosome: 5	K18045	SIW14, OCA3	tyrosine-protein phosphatase SIW14	http://www.genome.jp/dbget-bin/www_bget?ko:K18045	Q940L5	363	4.5e-38	Probable tyrosine-protein phosphatase DSP4 OS=Arabidopsis thaliana OX=3702 GN=DSP4 PE=2 SV=1	PF02113	D-Ala-D-Ala carboxypeptidase 3 (S13) family	GO:0006508	proteolysis	GO:0004185	serine-type carboxypeptidase activity	--	--	KOG1572	Predicted protein tyrosine phosphatase
Cluster-13543.24416	non local hub	R4	Non-hub kinless nodes	265	105	0.56878	PARTY	0.843005	-0.855797	3	1.41028	0	1.27552	9.45744e-06	0.00228409		--	--	--	AC147961.3	AC147961	663	0	Medicago truncatula chromosome 7 clone mth2-39i23, complete sequence	--	--	--	--	--	--	--	--	PF05365	Ubiquinol-cytochrome C reductase, UQCRX/QCR9 like	GO:0006122	mitochondrial electron transport, ubiquinol to cytochrome c	--	--	GO:0005750	mitochondrial respiratory chain complex III	--	--
Cluster-13543.24466	non local hub	R2	Peripheral nodes	758	477	0.532503	PARTY	0.603997	-1.20477	2	1.22633	0	1.16345	3.33661e-05	0.00392614		1572	5.18e-207	uncharacterized protein LOC25493222 [Medicago truncatula]||RHN62489.1 hypothetical protein MtrunA17_Chr4g0047961 [Medicago truncatula]	XM_024782359.1	XM_024782359	904	0	PREDICTED: Medicago truncatula uncharacterized LOC25493222 (LOC25493222), mRNA	--	--	--	--	--	--	--	--	--	--	--	--	--	--	--	--	--	--
Cluster-13543.24468	non local hub	R3	Non-hub connectors	836	451	0.60373	PARTY	0.708968	-1.3905	2	1.13465	0	1.35249	1.47039e-06	0.00101506		1413	1.95e-189	lysine ketoglutarate reductase trans-splicing-like protein [Medicago truncatula]	XM_024777319.2	XM_024777319	790	0	PREDICTED: Medicago truncatula uncharacterized LOC11430366 (LOC11430366), transcript variant X2, mRNA	--	--	--	--	--	--	--	--	PF01062	Bestrophin, RFP-TM, chloride channel	GO:0006820	monoatomic anion transport	GO:0005254	chloride channel activity	--	--	--	--
Cluster-13543.24481	non local hub	R2	Peripheral nodes	573	427	0.503623	PARTY	0.444676	-1.56194	2	1.37682	0	1.30299	0.00184333	0.0349489		235	1.49e-18	DCD (development and cell death) domain protein [Medicago truncatula]	OX326964.1	OX326964	1181	0	Medicago arabica genome assembly, chromosome: 1	--	--	--	--	P37707	204	7.86e-17	B2 protein OS=Daucus carota OX=4039 PE=2 SV=1	--	--	--	--	--	--	--	--	--	--
Cluster-13543.24599	non local hub	R4	Non-hub kinless nodes	427	105	-0.40168	FIGHT CLUB	0.939532	-2.28845	1	3.05889	16.6667	-2.8695	0.00265823	0.0433749	Switch	714	3.51e-92	hypothetical protein TSUD_214660 [Trifolium subterraneum]	OX326970.1	OX326970	469	0	Medicago arabica genome assembly, chromosome: 7	--	--	--	--	O64733	510	2.05e-59	UDP-glycosyltransferase 87A2 OS=Arabidopsis thaliana OX=3702 GN=UGT87A2 PE=1 SV=1	--	--	--	--	--	--	--	--	--	--
Cluster-13543.24603	non local hub	R2	Peripheral nodes	577	382	0.584612	PARTY	0.561696	-1.88339	2	1.75853	0	1.65137	3.43512e-05	0.00394942		1326	5.05e-184	BURP domain protein RD22 [Medicago truncatula]||AES58803.1 dehydration-responsive protein RD22 [Medicago truncatula]	XM_003588504.3	XM_003588504	699	0	PREDICTED: Medicago truncatula BURP domain protein RD22 (LOC11432818), mRNA	--	--	--	--	Q08298	640	1.59e-80	BURP domain protein RD22 OS=Arabidopsis thaliana OX=3702 GN=RD22 PE=2 SV=1	--	--	--	--	--	--	--	--	--	--
Cluster-13543.24644	non local hub	R2	Peripheral nodes	740	498	0.538261	PARTY	0.547107	-1.05476	2	1.42833	0	1.15436	0.000174658	0.00944627		2604	0	oxysterol-binding protein-related protein 1C isoform X1 [Medicago truncatula]||AES71352.1 OSBP(oxysterol-binding protein)-related protein 1C [Medicago truncatula]||RHN68546.1 putative oxysterol-binding protein [Medicago truncatula]	XM_003601053.4	XM_003601053	1867	0	PREDICTED: Medicago truncatula oxysterol-binding protein-related protein 1C (LOC11415911), transcript variant X1, mRNA	K20456	OSBP	oxysterol-binding protein 1	http://www.genome.jp/dbget-bin/www_bget?ko:K20456	Q8L751	1999	2.74e-265	Oxysterol-binding protein-related protein 1C OS=Arabidopsis thaliana OX=3702 GN=ORP1C PE=2 SV=1	PF01237//PF01433	Oxysterol-binding protein//Peptidase family M1 domain	--	--	GO:0008289//GO:0008270//GO:0008237	lipid binding//zinc ion binding//metallopeptidase activity	--	--	KOG1737	Oxysterol-binding protein
Cluster-13543.24742	non local hub	R4	Non-hub kinless nodes	257	25	0.551954	PARTY	0.990537	-1.45844	3	2.16146	0	1.79065	0.00238889	0.0406084		479	2.76e-50	endonuclease/exonuclease/phosphatase family protein [Medicago truncatula]	OX326969.1	OX326969	160	6.78473e-76	Medicago arabica genome assembly, chromosome: 6	--	--	--	--	--	--	--	--	PF08549	SWI/SNF and RSC complexes subunit Ssr4 N-terminal	GO:0006338	chromatin remodeling	--	--	--	--	--	--
Cluster-13543.24847	non local hub	R2	Peripheral nodes	252	163	0.553956	PARTY	0.581617	-0.418881	3	1.18096	0	1.2872	2.08264e-05	0.00328277		835	1.72e-109	F-box/kelch-repeat protein At3g23880 [Medicago truncatula]||AES68594.1 F-box protein interaction domain protein [Medicago truncatula]||RHN65474.1 putative F-box domain, galactose oxidase/kelch, beta-propeller, F-box associated interaction [Medicago truncatula]	XM_003598300.4	XM_003598300	304	2.73036e-156	PREDICTED: Medicago truncatula F-box/kelch-repeat protein At3g23880 (LOC11423003), mRNA	--	--	--	--	Q9LIR8	205	1.74e-17	F-box/kelch-repeat protein At3g23880 OS=Arabidopsis thaliana OX=3702 GN=At3g23880 PE=2 SV=1	--	--	--	--	--	--	--	--	--	--
Cluster-13543.24855	non local hub	R4	Non-hub kinless nodes	565	131	-0.418009	FIGHT CLUB	0.946242	-2.12064	1	3.30208	16.6667	-3.23421	0.0012858	0.0282311	Switch	1300	2.2e-175	uncharacterized protein LOC127128374 [Pisum sativum]||KAI5431729.1 hypothetical protein KIW84_035770 [Pisum sativum]	XM_013592271.3	XM_013592271	1307	0	PREDICTED: Medicago truncatula uncharacterized LOC25497648 (LOC25497648), mRNA	--	--	--	--	--	--	--	--	PF06459//PF00530	Ryanodine Receptor TM 4-6//Scavenger receptor cysteine-rich domain	GO:0006816//GO:0006874//GO:0007165	calcium ion transport//intracellular calcium ion homeostasis//signal transduction	GO:0005044//GO:0005219	scavenger receptor activity//ryanodine-sensitive calcium-release channel activity	GO:0005622//GO:0016020	intracellular anatomical structure//membrane	--	--
Cluster-13543.24858	non local hub	R3	Non-hub connectors	732	441	0.649531	PARTY	0.637043	-1.46193	2	1	0	1.05924	3.73024e-05	0.00406826		421	5.16e-48	peptidyl-prolyl cis-trans isomerase FKBP12 [Medicago truncatula]||ACJ83327.1 unknown [Medicago truncatula]||AES63501.1 FKBP-type peptidyl-prolyl cis-trans isomerase [Medicago truncatula]||AFK42837.1 unknown [Medicago truncatula]||RHN71686.1 Peptidyl-prolyl cis-trans isomerase FKBP12 [Medicago truncatula]	OX326971.1	OX326971	650	0	Medicago arabica genome assembly, chromosome: 8	K01802	E5.2.1.8	peptidylprolyl isomerase	http://www.genome.jp/dbget-bin/www_bget?ko:K01802	O04287	388	1.1e-44	Peptidyl-prolyl cis-trans isomerase FKBP12 OS=Vicia faba OX=3906 GN=FKBP12 PE=1 SV=1	PF00254	FKBP-type peptidyl-prolyl cis-trans isomerase	--	--	GO:0003755	peptidyl-prolyl cis-trans isomerase activity	--	--	KOG0544	FKBP-type peptidyl-prolyl cis-trans isomerase
Cluster-13543.24895	non local hub	R4	Non-hub kinless nodes	463	118	-0.319507	FIGHT CLUB	0.935047	-2.20454	1	1.97756	0	-2.00845	3.41081e-05	0.00394942	Switch	391	2.32e-40	unknown [Medicago truncatula]	OX326964.1	OX326964	607	0	Medicago arabica genome assembly, chromosome: 1	K00469	MIOX	inositol oxygenase	http://www.genome.jp/dbget-bin/www_bget?ko:K00469	Q8H1S0	332	7.8e-33	Inositol oxygenase 4 OS=Arabidopsis thaliana OX=3702 GN=MIOX4 PE=1 SV=1	PF05153	Myo-inositol oxygenase	GO:0019310	inositol catabolic process	GO:0005506//GO:0050113	iron ion binding//inositol oxygenase activity	GO:0005737	cytoplasm	KOG1573	Aldehyde reductase
Cluster-13543.24912	non local hub	R2	Peripheral nodes	35	23	0.325497	DATE	0.568163	-1.47351	3	1.32193	16.6667	1.44197	0.00122544	0.0275313		145	8.56e-08	hypothetical protein TSUD_331430 [Trifolium subterraneum]	OX326970.1	OX326970	624	0	Medicago arabica genome assembly, chromosome: 7	K16810	TBCCD1	TBCC domain-containing protein 1	http://www.genome.jp/dbget-bin/www_bget?ko:K16810	--	--	--	--	--	--	--	--	--	--	--	--	--	--
Cluster-13543.2492	non local hub	R2	Peripheral nodes	491	345	0.48043	DATE	0.506286	-2.1477	2	2	55.5556	1.54521	0.000248257	0.0114888		--	--	--	AC148758.19	AC148758	172	4.12198e-83	Medicago truncatula clone mth2-50l17, complete sequence	--	--	--	--	--	--	--	--	--	--	--	--	--	--	--	--	--	--
Cluster-13543.24963	non local hub	R2	Peripheral nodes	716	448	0.4817	DATE	0.608502	-1.41193	2	1.17272	0	1.27831	4.19116e-06	0.00153464		--	--	--	CP039332.1	CP039332	78	2.27343e-30	Cicer arietinum chromosome Ca2	--	--	--	--	--	--	--	--	--	--	--	--	--	--	--	--	--	--
Cluster-13543.24964	non local hub	R3	Non-hub connectors	720	407	0.63847	PARTY	0.680461	-1.70481	2	1.1962	0	1.10709	2.95359e-07	0.000470594		1546	9.57e-205	3-oxoacyl-[acyl-carrier-protein] synthase II, chloroplastic [Medicago truncatula]||AES92165.1 3-oxoacyl-(acyl carrier) synthase II [Medicago truncatula]||RHN64539.1 putative beta-ketoacyl-[acyl-carrier-protein] synthase II [Medicago truncatula]	XM_003609920.4	XM_003609920	977	0	PREDICTED: Medicago truncatula 3-oxoacyl-[acyl-carrier-protein] synthase II, chloroplastic (LOC11446734), mRNA	K09458	fabF, OXSM, CEM1	3-oxoacyl-	http://www.genome.jp/dbget-bin/www_bget?ko:K09458	Q9C9P4	1068	4.46e-134	3-oxoacyl-[acyl-carrier-protein] synthase II, chloroplastic OS=Arabidopsis thaliana OX=3702 GN=KAS2 PE=1 SV=1	PF00108	Thiolase, N-terminal domain	--	--	GO:0016747	acyltransferase activity, transferring groups other than amino-acyl groups	--	--	KOG1394	3-oxoacyl-(acyl-carrier-protein) synthase (I and II)
Cluster-13543.24968	non local hub	R3	Non-hub connectors	818	499	0.458945	DATE	0.62787	-1.04762	2	3.23607	0	3.45072	7.94428e-05	0.00606715		407	6.57e-42	cold-acclimation specific protein 30 [Medicago falcata]	JN226736.1	JN226736	766	0	Medicago sativa Y2K4 dehydrin variant G1 gene, partial cds	--	--	--	--	--	--	--	--	PF15812//PF03600//PF00257	Melanoregulin//Citrate transporter//Dehydrin	GO:0032402//GO:0009415//GO:0055085	melanosome transport//response to water//transmembrane transport	--	--	GO:0042470	melanosome	--	--
Cluster-13543.24969	non local hub	R2	Peripheral nodes	713	481	0.480573	DATE	0.544896	-1.1762	2	2.45789	0	3.22059	0.000265765	0.0118963		421	8.4e-48	cold-acclimation specific protein 30 [Medicago falcata]	EU139865.1	EU139865	642	0	Medicago sativa subsp. falcata cultivar PI502449 cold-acclimation specific protein 30 gene, promoter regions and complete cds	--	--	--	--	P28641	207	1.5e-18	Dehydrin DHN3 OS=Pisum sativum OX=3888 GN=DHN3 PE=2 SV=1	PF00257	Dehydrin	GO:0009415	response to water	--	--	--	--	--	--
Cluster-13543.24974	non local hub	R2	Peripheral nodes	550	396	0.453891	DATE	0.4816	-1.78338	2	1.94761	0	1.52446	0.0013631	0.029094		830	1.13e-107	desiccation protectant protein Lea14 homolog isoform X1 [Medicago truncatula]	XM_003624045.4	XM_003624045	479	0	PREDICTED: Medicago truncatula desiccation protectant protein Lea14 homolog (LOC11406615), transcript variant X1, mRNA	--	--	--	--	P46519	653	6.9e-83	Desiccation protectant protein Lea14 homolog OS=Glycine max OX=3847 PE=2 SV=1	PF08102	Scorpion antimicrobial peptide	GO:0042742//GO:0044179	defense response to bacterium//hemolysis in another organism	--	--	GO:0005576	extracellular region	--	--
Cluster-13543.2500	non local hub	R2	Peripheral nodes	132	117	0.750546	PARTY	0.21436	-0.7654	3	1.30117	0	1.08787	0.00244722	0.0411256		761	9.89e-97	rac-like GTP-binding protein RAC2 [Medicago truncatula]||ABV90640.1 ROP8 [Medicago truncatula]||KEH39219.1 Rho-like GTP-binding protein [Medicago truncatula]||RHN75793.1 putative small GTPase superfamily, P-loop containing nucleoside triphosphate hydrolase [Medicago truncatula]	XM_013609730.3	XM_013609730	654	0	PREDICTED: Medicago truncatula rac-like GTP-binding protein RAC2 (LOC25487731), mRNA	K04392	RAC1	Ras-related C3 botulinum toxin substrate 1	http://www.genome.jp/dbget-bin/www_bget?ko:K04392	Q40220	736	1.6e-94	Rac-like GTP-binding protein RAC2 OS=Lotus japonicus OX=34305 GN=RAC2 PE=2 SV=1	PF00025//PF00071//PF04670//PF15854	ADP-ribosylation factor family//Ras family//Gtr1/RagA G protein conserved region//G-protein coupled receptor ligand 15	GO:0007165	signal transduction	GO:0005525//GO:0003924//GO:0001664	GTP binding//GTPase activity//G protein-coupled receptor binding	--	--	--	--
Cluster-13543.25045	non local hub	R2	Peripheral nodes	202	157	0.778161	PARTY	0.395917	-0.464079	3	1.90903	0	1.43189	0.0024907	0.041619		945	1.06e-120	prostaglandin E synthase 2 [Medicago truncatula]||AES74026.1 glutathione S-transferase-related protein [Medicago truncatula]||RHN71128.1 putative prostaglandin-E synthase [Medicago truncatula]	OX326967.1	OX326967	606	0	Medicago arabica genome assembly, chromosome: 4	K05309	PTGES2	microsomal prostaglandin-E synthase 2	http://www.genome.jp/dbget-bin/www_bget?ko:K05309	Q7ZUC7	316	2.69e-30	Prostaglandin E synthase 2 OS=Danio rerio OX=7955 GN=ptges2 PE=2 SV=1	PF13417//PF13409//PF00462//PF02798	Glutathione S-transferase, N-terminal domain//Glutathione S-transferase, N-terminal domain//Glutaredoxin//Glutathione S-transferase, N-terminal domain	GO:0006749	glutathione metabolic process	GO:0005515//GO:0097573	protein binding//glutathione oxidoreductase activity	--	--	KOG3029	Glutathione S-transferase-related protein
Cluster-13543.2511	non local hub	R4	Non-hub kinless nodes	106	28	-0.0603576	FIGHT CLUB	0.930224	-1.43584	3	2.58496	33.3333	1.76876	0.00125875	0.0279285	Switch	2758	0	uncharacterized protein LOC11410605 isoform X1 [Medicago truncatula]	XM_024785116.1	XM_024785116	1602	0	PREDICTED: Medicago truncatula uncharacterized LOC11410605 (LOC11410605), transcript variant X2, mRNA	--	--	--	--	--	--	--	--	PF04053//PF01361	Coatomer WD associated region//Tautomerase enzyme	GO:0006725//GO:0016192//GO:0006886	cellular aromatic compound metabolic process//vesicle-mediated transport//intracellular protein transport	GO:0005198//GO:0016853	structural molecule activity//isomerase activity	GO:0030117	membrane coat	--	--
Cluster-13543.25123	non local hub	R3	Non-hub connectors	882	469	0.544911	PARTY	0.717246	-1.26192	2	1.01736	0	1.09957	1.33037e-08	0.00014911		799	1.91e-98	unknown [Medicago truncatula]||AFK39134.1 unknown [Medicago truncatula]	AC155885.2	AC155885	1121	0	Medicago truncatula chromosome 7 clone mth2-10p23, complete sequence	--	--	--	--	P93758	259	1.7e-23	Remorin 4.2 OS=Arabidopsis thaliana OX=3702 GN=REM4.2 PE=1 SV=1	--	--	--	--	--	--	--	--	--	--
Cluster-13543.25205	non local hub	R2	Peripheral nodes	138	111	0.743073	PARTY	0.353025	-0.810598	3	1.32193	0	1.1737	0.000449098	0.0157967		250	2.25e-21	WAT1-related protein At3g28050 [Medicago truncatula]||KEH24885.1 nodulin MtN21/EamA-like transporter family protein [Medicago truncatula]||RHN49866.1 putative EamA domain-containing protein [Medicago truncatula]	OX326966.1	OX326966	218	2.43746e-108	Medicago arabica genome assembly, chromosome: 3	--	--	--	--	Q94JU2	139	2.93e-08	WAT1-related protein At3g28050 OS=Arabidopsis thaliana OX=3702 GN=At3g28050 PE=2 SV=1	PF15854//PF00892	G-protein coupled receptor ligand 15//EamA-like transporter family	GO:0007165	signal transduction	GO:0001664	G protein-coupled receptor binding	GO:0016020	membrane	--	--
Cluster-13543.25221	non local hub	R2	Peripheral nodes	688	478	0.470609	DATE	0.517298	-1.19763	2	2.2092	0	2.554	0.000826932	0.0220286		3097	0	probable galactinol--sucrose galactosyltransferase 2 [Medicago truncatula]||KEH23658.1 galactinol-raffinose galactosyltransferase [Medicago truncatula]	XM_013594176.3	XM_013594176	1774	0	PREDICTED: Medicago truncatula probable galactinol--sucrose galactosyltransferase 2 (LOC25499041), mRNA	K06617	E2.4.1.82	raffinose synthase	http://www.genome.jp/dbget-bin/www_bget?ko:K06617	Q94A08	2571	0	Probable galactinol--sucrose galactosyltransferase 2 OS=Arabidopsis thaliana OX=3702 GN=RFS2 PE=2 SV=2	--	--	--	--	--	--	--	--	--	--
Cluster-13543.25349	non local hub	R2	Peripheral nodes	727	483	0.453907	DATE	0.558607	-1.16191	2	3.66297	0	3.55909	9.2761e-05	0.00656022		724	4.53e-94	salt tunicamycin-induced RING finger protein, partial [Medicago falcata]	MF143795.1	MF143795	538	0	Medicago falcata cultivar Severyanka salt tunicamycin-induced RING finger protein (STMIR) gene, partial cds	K16285	XERICO	RING/U-box domain-containing protein	http://www.genome.jp/dbget-bin/www_bget?ko:K16285	Q9SI09	192	2.75e-16	Probable E3 ubiquitin-protein ligase XERICO OS=Arabidopsis thaliana OX=3702 GN=XERICO PE=1 SV=1	PF00097//PF16685//PF12678//PF12906//PF08777//PF12861	Zinc finger, C3HC4 type (RING finger)//zinc RING finger of MSL2//RING-H2 zinc finger domain//RING-variant domain//RNA binding motif//Anaphase-promoting complex subunit 11 RING-H2 finger	GO:0031145	anaphase-promoting complex-dependent catabolic process	GO:0097602//GO:0003723//GO:0046872//GO:0008270//GO:0061630	cullin family protein binding//RNA binding//metal ion binding//zinc ion binding//ubiquitin protein ligase activity	GO:0005680	anaphase-promoting complex	--	--
Cluster-13543.25393	non local hub	R4	Non-hub kinless nodes	276	86	-0.25303	FIGHT CLUB	0.902909	-2.41107	1	2.68281	0	-2.71514	0.00100093	0.0245245	Switch	2127	1.28e-299	uncharacterized protein LOC25489930 [Medicago truncatula]||KEH35781.1 lipase [Medicago truncatula]||RHN70344.1 hypothetical protein MtrunA17_Chr3g0134521 [Medicago truncatula]	XM_013606292.3	XM_013606292	1445	0	PREDICTED: Medicago truncatula uncharacterized LOC25489930 (LOC25489930), mRNA	--	--	--	--	--	--	--	--	--	--	--	--	--	--	--	--	--	--
Cluster-13543.25399	non local hub	R2	Peripheral nodes	593	425	0.463301	DATE	0.486349	-1.57623	2	0.997914	0	1.21855	0.00307221	0.0470758		3167	0	galactinol--sucrose galactosyltransferase [Medicago truncatula]||KEH24792.1 raffinose synthase or seed inhibition protein [Medicago truncatula]||RHN49710.1 putative galactinol--sucrose galactosyltransferase [Medicago truncatula]	XM_013595310.3	XM_013595310	1726	0	PREDICTED: Medicago truncatula galactinol--sucrose galactosyltransferase (LOC25495142), mRNA	K06617	E2.4.1.82	raffinose synthase	http://www.genome.jp/dbget-bin/www_bget?ko:K06617	Q9FND9	2244	4.18e-304	Probable galactinol--sucrose galactosyltransferase 5 OS=Arabidopsis thaliana OX=3702 GN=RFS5 PE=1 SV=1	--	--	--	--	--	--	--	--	--	--
Cluster-13543.25595	non local hub	R4	Non-hub kinless nodes	258	70	0.685231	PARTY	0.926387	-1.11945	3	0.980371	0	1.09939	0.000224162	0.0109758		773	2e-102	uncharacterized protein LOC11423488 [Medicago truncatula]||ABN08250.1 hypothetical protein MtrDRAFT_AC155886g28v2 [Medicago truncatula]||ABN08835.1 hypothetical protein MtrDRAFT_AC160924g11v1 [Medicago truncatula]||AES80063.2 plant/T1N6-19 protein, putative [Medicago truncatula]||RHN46864.1 hypothetical protein MtrunA17_Chr7g0246781 [Medicago truncatula]	AC160924.1	AC160924	689	0	Medicago truncatula chromosome 7 clone mte1-74g1, complete sequence	--	--	--	--	--	--	--	--	--	--	--	--	--	--	--	--	--	--
Cluster-13543.25619	non local hub	R2	Peripheral nodes	437	312	0.426057	DATE	0.490263	-2.38343	2	1.79054	0	1.71858	0.00234658	0.0403428		560	1.77e-67	ABC transporter C family member 10-like protein [Trifolium pratense]	OX326964.1	OX326964	689	0	Medicago arabica genome assembly, chromosome: 1	--	--	--	--	Q9LYS2	479	1.94e-52	ABC transporter C family member 10 OS=Arabidopsis thaliana OX=3702 GN=ABCC10 PE=2 SV=2	PF00005	ABC transporter	--	--	GO:0005524	ATP binding	--	--	--	--
Cluster-13543.25621	non local hub	R2	Peripheral nodes	644	418	0.52379	PARTY	0.57871	-1.62623	2	3.51096	5.55556	3.22315	1.74594e-05	0.00298338		1627	9.99e-213	ABC transporter C family member 10 isoform X2 [Medicago truncatula]||KEH25773.1 ABC transporter-like family-protein [Medicago truncatula]||RHN50951.1 putative xenobiotic-transporting ATPase [Medicago truncatula]	OX326964.1	OX326964	774	0	Medicago arabica genome assembly, chromosome: 1	K05666	ABCC2	ATP-binding cassette, subfamily C (CFTR/MRP), member 2	http://www.genome.jp/dbget-bin/www_bget?ko:K05666	Q9LYS2	1278	5.41e-163	ABC transporter C family member 10 OS=Arabidopsis thaliana OX=3702 GN=ABCC10 PE=2 SV=2	PF00005//PF00931//PF03193//PF01926//PF00009//PF00664	ABC transporter//NB-ARC domain//RsgA GTPase//50S ribosome-binding GTPase//Elongation factor Tu GTP binding domain//ABC transporter transmembrane region	GO:0055085	transmembrane transport	GO:0003924//GO:0005524//GO:0043531//GO:0140359//GO:0005525	GTPase activity//ATP binding//ADP binding//ABC-type transporter activity//GTP binding	--	--	--	--
Cluster-13543.25650	non local hub	R2	Peripheral nodes	88	74	0.700863	PARTY	0.292872	-1.08932	3	0.890153	0	1.18604	0.000842079	0.0222312		3147	0	cellulose synthase A catalytic subunit 3 [UDP-forming] [Medicago truncatula]||XP_024628972.1 cellulose synthase A catalytic subunit 3 [UDP-forming] [Medicago truncatula]||XP_024628973.1 cellulose synthase A catalytic subunit 3 [UDP-forming] [Medicago truncatula]||XP_024628974.1 cellulose synthase A catalytic subunit 3 [UDP-forming] [Medicago truncatula]||KEH19084.1 cellulose synthase-like protein…	XM_024773204.1	XM_024773204	1752	0	PREDICTED: Medicago truncatula cellulose synthase A catalytic subunit 3 [UDP-forming] (LOC25501056), transcript variant X2, mRNA	K10999	CESA	cellulose synthase A	http://www.genome.jp/dbget-bin/www_bget?ko:K10999	Q941L0	2634	0	Cellulose synthase A catalytic subunit 3 [UDP-forming] OS=Arabidopsis thaliana OX=3702 GN=CESA3 PE=1 SV=2	PF03552	Cellulose synthase	GO:0006011//GO:0030244//GO:0005982//GO:0005985	UDP-glucose metabolic process//cellulose biosynthetic process//starch metabolic process//sucrose metabolic process	GO:0016760	cellulose synthase (UDP-forming) activity	GO:0016020	membrane	--	--
Cluster-13543.25689	non local hub	R3	Non-hub connectors	218	103	0.742561	PARTY	0.776765	-0.870863	3	2	11.1111	1.7469	0.00225631	0.0394115		--	--	--	OX326965.1	OX326965	96	1.39712e-40	Medicago arabica genome assembly, chromosome: 2	--	--	--	--	--	--	--	--	--	--	--	--	--	--	--	--	--	--
Cluster-13543.25695	non local hub	R2	Peripheral nodes	797	497	0.468467	DATE	0.611137	-1.0619	2	2.71784	0	2.91221	4.65615e-05	0.00466026		4932	0	alpha-aminoadipic semialdehyde synthase [Medicago truncatula]||AES92126.1 lysine-ketoglutarate reductase/saccharopine dehydrogenase [Medicago truncatula]||RHN64508.1 putative oxidoreductase [Medicago truncatula]	XM_003609881.4	XM_003609881	2440	0	PREDICTED: Medicago truncatula alpha-aminoadipic semialdehyde synthase (LOC11443731), mRNA	K14157	AASS	alpha-aminoadipic semialdehyde synthase	http://www.genome.jp/dbget-bin/www_bget?ko:K14157	Q9SMZ4	3510	0	Alpha-aminoadipic semialdehyde synthase OS=Arabidopsis thaliana OX=3702 GN=LKR/SDH PE=1 SV=1	PF03435	Saccharopine dehydrogenase NADP binding domain	--	--	GO:0016491	oxidoreductase activity	--	--	KOG0172	Lysine-ketoglutarate reductase/saccharopine dehydrogenase
Cluster-13543.25697	non local hub	R3	Non-hub connectors	321	155	0.749137	PARTY	0.76684	-0.479145	3	1.27345	0	1.24395	0.000604368	0.0183748		3057	0	U-box domain-containing protein 18 isoform X2 [Medicago truncatula]||KEH35049.1 spotted leaf protein, putative [Medicago truncatula]	XM_013605559.3	XM_013605559	1947	0	PREDICTED: Medicago truncatula U-box domain-containing protein 18 (LOC25489542), transcript variant X3, mRNA	--	--	--	--	Q9XIJ5	1076	9.75e-134	U-box domain-containing protein 18 OS=Arabidopsis thaliana OX=3702 GN=PUB18 PE=1 SV=1	PF04564//PF11789//PF00514	U-box domain//Zinc-finger of the MIZ type in Nse subunit//Armadillo/beta-catenin-like repeat	GO:0016567	protein ubiquitination	GO:0008270//GO:0004842//GO:0005515	zinc ion binding//ubiquitin-protein transferase activity//protein binding	--	--	--	--
Cluster-13543.25774	non local hub	R2	Peripheral nodes	522	342	0.543778	PARTY	0.570749	-2.16913	2	1.2854	0	1.26863	3.39839e-05	0.00394937		1561	5.42e-214	WAT1-related protein At4g08300 [Medicago truncatula]||AES71304.1 nodulin MtN21/EamA-like transporter family protein [Medicago truncatula]||RHN68511.1 putative EamA domain-containing protein [Medicago truncatula]	XM_003601005.4	XM_003601005	765	0	PREDICTED: Medicago truncatula WAT1-related protein At4g08300 (LOC11419055), mRNA	--	--	--	--	Q501F8	871	1.72e-111	WAT1-related protein At4g08300 OS=Arabidopsis thaliana OX=3702 GN=At4g08300 PE=2 SV=1	PF00892	EamA-like transporter family	--	--	--	--	GO:0016020	membrane	--	--
Cluster-13543.25775	non local hub	R3	Non-hub connectors	879	472	0.532015	PARTY	0.711659	-1.24049	2	1.63717	0	1.78563	7.88914e-08	0.000236456		1254	3.03e-167	WAT1-related protein At1g44800 [Medicago truncatula]||AFK47115.1 unknown [Medicago truncatula]||KEH40539.1 nodulin MtN21/EamA-like transporter family protein [Medicago truncatula]||RHN77942.1 putative EamA domain-containing protein [Medicago truncatula]	OX326965.1	OX326965	697	0	Medicago arabica genome assembly, chromosome: 2	--	--	--	--	Q9LPF1	732	1.91e-90	WAT1-related protein At1g44800 OS=Arabidopsis thaliana OX=3702 GN=At1g44800 PE=1 SV=1	PF00892	EamA-like transporter family	--	--	--	--	GO:0016020	membrane	--	--
Cluster-13543.2580	non local hub	R2	Peripheral nodes	101	82	0.751342	PARTY	0.340849	-1.02906	3	3	27.7778	1.93902	0.00192156	0.0357753		--	--	--	AC144928.17	AC144928	1020	0	Medicago truncatula clone mth2-8a18, complete sequence	--	--	--	--	--	--	--	--	--	--	--	--	--	--	--	--	--	--
Cluster-13543.2588	non local hub	R4	Non-hub kinless nodes	39	14	0.216569	DATE	0.871137	-1.5413	3	0.777608	0	1.10827	0.00223795	0.0392207		1879	3.34e-264	early nodulin [Medicago sativa]	L18899.1	L18899	1128	0	Medicago sativa early nodule-specific protein (ENOD8) gene, complete cds	--	--	--	--	Q7Y1X1	1206	2.96e-163	Esterase OS=Hevea brasiliensis OX=3981 PE=1 SV=1	PF00657	GDSL-like Lipase/Acylhydrolase	--	--	GO:0016788	hydrolase activity, acting on ester bonds	--	--	--	--
Cluster-13543.25946	non local hub	R4	Non-hub kinless nodes	220	34	-0.503495	FIGHT CLUB	0.976116	-2.74668	1	1.41504	0	-1.11677	0.000541512	0.0173504	Switch	2336	0	pentatricopeptide repeat-containing protein At5g15300 [Medicago truncatula]||AES89404.1 PPR containing plant-like protein [Medicago truncatula]||RHN61555.1 putative pentatricopeptide [Medicago truncatula]	AC125476.30	AC125476	1879	0	Medicago truncatula clone mth2-10e13, complete sequence	--	--	--	--	Q9LXF2	732	3.85e-86	Pentatricopeptide repeat-containing protein At5g15300 OS=Arabidopsis thaliana OX=3702 GN=PCMP-E40 PE=2 SV=2	--	--	--	--	--	--	--	--	--	--
Cluster-13543.2598	non local hub	R2	Peripheral nodes	761	469	0.416227	DATE	0.620181	-1.26192	2	1.20436	0	1.39586	2.13493e-05	0.00331206		676	5.2e-88	hypothetical protein MtrunA17_Chr2g0309051 [Medicago truncatula]	AC155880.3	AC155880	575	0	Medicago truncatula chromosome 2 clone mte1-55i22, complete sequence	--	--	--	--	--	--	--	--	PF10541	Nuclear envelope localisation domain	--	--	--	--	--	--	--	--
Cluster-13543.25985	non local hub	R4	Non-hub kinless nodes	569	239	0.627805	PARTY	0.82357	0.15363	3	1.15303	0	1.34547	2.37231e-05	0.00347943		3395	0	glycine-rich domain-containing protein 2 [Medicago truncatula]||AES61422.1 DUF1399 family protein [Medicago truncatula]||RHN80817.1 putative Glycine-rich domain-containing protein [Medicago truncatula]	XR_003011611.2	XR_003011611	1449	0	PREDICTED: Medicago truncatula glycine-rich domain-containing protein 2 (LOC11412103), transcript variant X2, misc_RNA	--	--	--	--	Q9ZQ47	305	7.52e-27	Glycine-rich domain-containing protein 1 OS=Arabidopsis thaliana OX=3702 GN=GRDP1 PE=2 SV=1	PF07309	Flagellar protein FlaF	GO:0044781	bacterial-type flagellum organization	--	--	--	--	--	--
Cluster-13543.26101	non local hub	R3	Non-hub connectors	93	45	-0.280347	FIGHT CLUB	0.765869	-1.30778	3	2.72792	5.55556	-2.75633	0.000681829	0.019762		1017	3.33e-132	unknown [Medicago truncatula]	OX326969.1	OX326969	1189	0	Medicago arabica genome assembly, chromosome: 6	--	--	--	--	Q9M5J9	251	2.69e-22	Polygalacturonase inhibitor 1 OS=Arabidopsis thaliana OX=3702 GN=PGIP1 PE=1 SV=1	PF00560//PF13855//PF13516	Leucine Rich Repeat//Leucine rich repeat//Leucine Rich repeat	--	--	GO:0005515	protein binding	--	--	--	--
Cluster-13543.2618	non local hub	R3	Non-hub connectors	803	437	0.564726	PARTY	0.703836	-1.49051	2	3.85798	0	3.53508	5.01589e-07	0.000579798		559	1.4e-71	uncharacterized protein LOC11410738 [Medicago truncatula]||AES64523.1 hypothetical protein MTR_2g026420 [Medicago truncatula]||RHN72677.1 hypothetical protein MtrunA17_Chr2g0290371 [Medicago truncatula]	XM_003594224.4	XM_003594224	379	0	PREDICTED: Medicago truncatula uncharacterized LOC11410738 (LOC11410738), mRNA	--	--	--	--	--	--	--	--	--	--	--	--	--	--	--	--	--	--
Cluster-13543.26227	non local hub	R2	Peripheral nodes	531	351	0.546866	PARTY	0.563057	-2.10483	2	0.972977	0	1.08145	0.00130265	0.0284		553	1.55e-62	non-specific lipid transfer protein GPI-anchored 31 [Medicago truncatula]||AES98596.1 Lipid transfer protein [Medicago truncatula]||AFK42078.1 unknown [Medicago truncatula]||RHN56476.1 putative plant lipid transfer protein/Par allergen [Medicago truncatula]	OX326970.1	OX326970	975	0	Medicago arabica genome assembly, chromosome: 7	--	--	--	--	Q8VYI9	336	1.22e-34	Non-specific lipid transfer protein GPI-anchored 31 OS=Arabidopsis thaliana OX=3702 GN=LTPG31 PE=2 SV=1	PF15129//PF03335	FAM150 family//Phage tail fibre repeat	GO:0045859//GO:0007165	regulation of protein kinase activity//signal transduction	GO:0030298//GO:0005198//GO:0030971	receptor signaling protein tyrosine kinase activator activity//structural molecule activity//receptor tyrosine kinase binding	--	--	--	--
Cluster-13543.26242	non local hub	R2	Peripheral nodes	655	471	0.560097	PARTY	0.482918	-1.24763	2	1.16248	0	1.13342	0.000757626	0.0210578		3426	0	long chain acyl-CoA synthetase 8 [Medicago truncatula]||AES71776.1 bacterial long-chain fatty acid CoA synthetase [Medicago truncatula]||RHN69066.1 putative long-chain-fatty-acid--CoA ligase [Medicago truncatula]	XM_003601477.4	XM_003601477	1962	0	PREDICTED: Medicago truncatula long chain acyl-CoA synthetase 8 (LOC11436555), mRNA	K01897	ACSL, fadD	long-chain acyl-CoA synthetase	http://www.genome.jp/dbget-bin/www_bget?ko:K01897	Q9SJD4	2453	0	Long chain acyl-CoA synthetase 8 OS=Arabidopsis thaliana OX=3702 GN=LACS8 PE=1 SV=1	--	--	--	--	--	--	--	--	KOG1180	Acyl-CoA synthetase
Cluster-13543.26310	non local hub	R2	Peripheral nodes	206	163	0.766103	PARTY	0.373904	-0.418881	3	1.04444	0	1.08801	0.00025646	0.0116689		1077	1.76e-137	aspartic proteinase [Medicago truncatula]||XP_024638888.1 aspartic proteinase [Medicago truncatula]||XP_039685628.1 aspartic proteinase [Medicago truncatula]||KEH43130.1 fungal proteinase A, aspartic proteinase superfamily protein [Medicago truncatula]||RHN80898.1 putative phytepsin [Medicago truncatula]	XM_024783119.2	XM_024783119	595	0	PREDICTED: Medicago truncatula aspartic proteinase (LOC25485793), transcript variant X1, mRNA	K08245	E3.4.23.40	phytepsin	http://www.genome.jp/dbget-bin/www_bget?ko:K08245	P42211	598	2.33e-68	Aspartic proteinase OS=Oryza sativa subsp. japonica OX=39947 GN=RAP PE=2 SV=2	PF04689//PF10204	DNA binding protein S1FA//Dual oxidase maturation factor	GO:0006355//GO:0015031	regulation of DNA-templated transcription//protein transport	GO:0003677	DNA binding	GO:0005789//GO:0005634	endoplasmic reticulum membrane//nucleus	KOG1339	Aspartyl protease
Cluster-13543.26322	non local hub	R2	Peripheral nodes	569	366	0.635012	PARTY	0.58625	-1.99768	2	1.20012	0	1.01606	0.000128009	0.00793852		535	1.63e-62	transmembrane protein, putative [Medicago truncatula]||RHN46449.1 hypothetical protein MtrunA17_Chr7g0242321 [Medicago truncatula]	OX326967.1	OX326967	516	0	Medicago arabica genome assembly, chromosome: 4	--	--	--	--	--	--	--	--	--	--	--	--	--	--	--	--	--	--
Cluster-13543.26397	non local hub	R2	Peripheral nodes	585	417	0.453677	DATE	0.491887	-1.63337	2	2.05889	0	2.24169	0.0013117	0.0284527		385	2.41e-45	uncharacterized protein LOC25491522 [Medicago truncatula]||KEH28967.1 hypothetical protein MTR_4g019640 [Medicago truncatula]||RHN59012.1 hypothetical protein MtrunA17_Chr4g0008691 [Medicago truncatula]	OX326964.1	OX326964	513	0	Medicago arabica genome assembly, chromosome: 1	--	--	--	--	--	--	--	--	--	--	--	--	--	--	--	--	--	--
[truncated: 845 more rows]

## Sheet: 4x_T vs 4x_C GO enrichment
Supplementary Table S9. GO terms overrepresented in the 4x_T vs 4x_C dataset.
[truncated: 204 more rows]

[truncated: 1 more sheets: Combine]
