# Supplementary material for: Whole genome duplication drives transcriptome reprogramming in response to drought in alfalfa
Source: Plant Cell Rep. 2025 Sep 9;44(10):209. doi: 10.1007/s00299-025-03593-9 (PMC12417302; doi:10.1007/s00299-025-03593-9)
Supplement: Supplementary file 10 — Supplementary file10 (XLSX 15723 KB) [file 299_2025_3593_MOESM10_ESM.xlsx]

## Sheet: Sheet1
Table S10. WGCNA Modules. For each group, the table reports the gene, its corresponding expression level, gene significance, gene significance p-value, assigned module, module membership, and description.
gene	module	2x_C vs 4x_C	Gene Significance (GS)	Gene Significance pvalue	2x_T vs 4x_T	Gene Significance (GS)	Gene Significance pvalue	2x_T vs 2x_C	Gene Significance (GS)	Gene Significance pvalue	4x_T vs 4x_C	Gene Significance (GS)	Gene Significance pvalue	Module Membership (MM)	Module Membership pvalue	Gene Length	NR GI	NR ID	NR Score	NR Evalue	NR Description	NT GI	NT ID	NT Score	NT Evalue	NT Description	KO ID	KO Name	KO Description	Http Link	Swissprot ID	Swissprot Score	Swissprot Evalue	Swissprot Description	PFAM ID	PFAM description	Gene Ontology Biological Pathway	BP Description	Gene Ontology Molecular Function	MF Description	Gene Ontology Cellular Component	CC Description	KOG ID	KOG Description	Switch nodes
Cluster-13543.24248	sienna3	NA	-0.263937	0.119836	NA	-0.428141	0.00918833	NA	-0.158734	0.355137	NA	0.00853602	0.960593	0.699352	2.08104e-06	1412	XP_027366975.1	0	139	3.24e-06	uncharacterized protein LOC113873168 isoform X1 [Abrus precatorius]	OX326967.1	OX326967	833	0	Medicago arabica genome assembly, chromosome: 4	--	--	--	--	--	--	--	--	--	--	--	--	--	--	--	--	--	--
Cluster-13543.24249	salmon	NA	0.221771	0.193627	NA	0.30741	0.0681801	NA	0.122016	0.478377	NA	0.0388665	0.821937	0.871854	4.45089e-12	2576	XP_003624175.1	0	1634	1.86e-220	seipin-1 [Medicago truncatula]||AES80393.1 adipose-regulatory protein (seipin), putative [Medicago truncatula]||RHN47106.1 putative Seipin family protein [Medicago truncatula]	AC148171.16	AC148171	952	0	Medicago truncatula clone mth2-30a2, complete sequence	K19365	BSCL2	seipin	http://www.genome.jp/dbget-bin/www_bget?ko:K19365	Q9FFD9	403	1.43e-41	Seipin-1 OS=Arabidopsis thaliana OX=3702 GN=SEI1 PE=2 SV=1	PF06775	Putative adipose-regulatory protein (Seipin)	GO:0019915	lipid storage	--	--	--	--	--	--
Cluster-13543.24242	darkred	NA	0.422197	0.0103186	NA	0.0574801	0.739146	NA	-0.36692	0.0277189	NA	-0.0298144	0.862957	0.739222	2.61428e-07	1524	XP_045812709.1	0	1748	7.34e-234	putative disease resistance protein RGA3 [Trifolium pratense]||XP_045812711.1 putative disease resistance protein RGA3 [Trifolium pratense]||XP_045812712.1 putative disease resistance protein RGA3 [Trifolium pratense]||XP_045812713.1 putative disease resistance protein RGA3 [Trifolium pratense]||XP_045812714.1 putative disease resistance protein RGA3 [Trifolium pratense]||XP_045812715.1 putative …	OX326970.1	OX326970	941	0	Medicago arabica genome assembly, chromosome: 7	--	--	--	--	Q7XA40	1117	1.97e-141	Putative disease resistance protein RGA3 OS=Solanum bulbocastanum OX=147425 GN=RGA3 PE=2 SV=2	PF00931	NB-ARC domain	--	--	GO:0043531	ADP binding	--	--	--	--
Cluster-13543.24243	tan	NA	0.0407688	0.813372	NA	0.0410243	0.812223	NA	0.432084	0.00849814	NA	0.319108	0.0578264	0.456224	0.0051641	3277	XP_013458016.1	0	435	1.16e-45	truncated transcription factor CAULIFLOWER A [Medicago truncatula]||AKR04337.1 FRUITFULLb [Medicago truncatula]||KEH32047.1 MADS-box transcription factor [Medicago truncatula]||RHN63748.1 putative transcription factor MADS-MIKC family [Medicago truncatula]	OX326968.1	OX326968	378	0	Medicago arabica genome assembly, chromosome: 5	K09264	K09264	MADS-box transcription factor, plant	http://www.genome.jp/dbget-bin/www_bget?ko:K09264	Q6E6S7	362	2.52e-37	Agamous-like MADS-box protein AP1 OS=Vitis vinifera OX=29760 GN=AP1 PE=2 SV=1	PF01486//PF00578//PF00319	K-box region//AhpC/TSA family//SRF-type transcription factor (DNA-binding and dimerisation domain)	GO:0006355	regulation of DNA-templated transcription	GO:0003677//GO:0003700//GO:0016209//GO:0046983//GO:0016491	DNA binding//DNA-binding transcription factor activity//antioxidant activity//protein dimerization activity//oxidoreductase activity	GO:0005667//GO:0005634	transcription regulator complex//nucleus	--	--
Cluster-13543.24240	sienna3	NA	0.22177	0.193629	NA	0.129371	0.452049	NA	-0.0939247	0.585845	NA	-0.00707513	0.967333	0.609043	8.08427e-05	2196	--	--	--	--	--	OX326964.1	OX326964	197	2.61053e-96	Medicago arabica genome assembly, chromosome: 1	--	--	--	--	--	--	--	--	--	--	--	--	--	--	--	--	--	--
Cluster-13543.24241	salmon	NA	-0.102379	0.552405	NA	0.214682	0.208626	NA	0.43027	0.00881002	NA	0.312171	0.0638037	0.829911	3.90376e-10	3902	XP_013469945.2	0	1763	5.36e-235	methionine aminopeptidase 2B isoform X2 [Medicago truncatula]||RHN82151.1 putative methionyl aminopeptidase [Medicago truncatula]	XM_039833360.1	XM_039833360	1162	0	PREDICTED: Medicago truncatula methionine aminopeptidase 2B (LOC25493850), transcript variant X2, mRNA	K01265	map	methionyl aminopeptidase	http://www.genome.jp/dbget-bin/www_bget?ko:K01265	Q56Y85	1691	3.13e-224	Methionine aminopeptidase 2B OS=Arabidopsis thaliana OX=3702 GN=MAP2B PE=2 SV=2	PF03798//PF12052	TLC domain//Voltage gated calcium channel subunit beta domain 4Aa N terminal	GO:0070588//GO:0006816	calcium ion transmembrane transport//calcium ion transport	GO:0005245	voltage-gated calcium channel activity	GO:0005891	voltage-gated calcium channel complex	KOG2775	Metallopeptidase
Cluster-13543.24246	saddlebrown	NA	-0.420796	0.0106017	NA	-0.260222	0.125332	-1.0972	-0.710271	1.22006e-06	-1.1308	-0.784288	1.52066e-08	0.863523	1.21455e-11	890	KEH38817.1	0	207	1.97e-16	light-harvesting complex I chlorophyll A/B-binding protein [Medicago truncatula]	OX326971.1	OX326971	197	1.03421e-96	Medicago arabica genome assembly, chromosome: 8	K08914	LHCB3	light-harvesting complex II chlorophyll a/b binding protein 3	http://www.genome.jp/dbget-bin/www_bget?ko:K08914	P27523	153	2.02e-10	Chlorophyll a-b binding protein of LHCII type III, chloroplastic OS=Hordeum vulgare OX=4513 GN=LHBC PE=2 SV=1	--	--	--	--	--	--	--	--	--	--
Cluster-13543.24247	royalblue	NA	-0.098393	0.56806	NA	0.134312	0.434815	NA	0.161635	0.346298	NA	-0.063977	0.710865	0.482058	0.00290957	4080	KEH43244.1	0	1384	7.47e-178	zinc finger C-x8-C-x5-C-x3-H type protein [Medicago truncatula]	OX326965.1	OX326965	2584	0	Medicago arabica genome assembly, chromosome: 2	--	--	--	--	Q84W91	792	3.09e-92	Zinc finger CCCH domain-containing protein 32 OS=Arabidopsis thaliana OX=3702 GN=At2g47850 PE=2 SV=2	PF06375//PF00642//PF07163	AP-3 complex subunit delta-1//Zinc finger C-x8-C-x5-C-x3-H type (and similar)//Pex26 protein	GO:0045046//GO:0015031	protein import into peroxisome membrane//protein transport	GO:0046872//GO:0044877	metal ion binding//protein-containing complex binding	GO:0030123//GO:0005779	AP-3 adaptor complex//obsolete integral component of peroxisomal membrane	--	--
Cluster-13543.24244	violet	NA	0.688976	3.38382e-06	NA	0.251609	0.13879	NA	-0.843644	1.04367e-10	NA	-0.479809	0.003064	0.636086	3.05408e-05	2105	AES90172.1	0	2115	1.07e-294	cytochrome P450 family ABA 8'-hydroxylase [Medicago truncatula]	XM_003607927.3	XM_003607927	1304	0	PREDICTED: Medicago truncatula abscisic acid 8'-hydroxylase 4 (LOC11444685), mRNA	K09843	CYP707A	(+)-abscisic acid 8'-hydroxylase	http://www.genome.jp/dbget-bin/www_bget?ko:K09843	Q9LJK2	1576	1.88e-214	Abscisic acid 8'-hydroxylase 4 OS=Arabidopsis thaliana OX=3702 GN=CYP707A4 PE=2 SV=2	PF00067	Cytochrome P450	--	--	GO:0020037//GO:0004497//GO:0005506//GO:0016705	heme binding//monooxygenase activity//iron ion binding//oxidoreductase activity, acting on paired donors, with incorporation or reduction of molecular oxygen	--	--	--	--
Cluster-13543.24245	lightyellow	NA	-0.316704	0.0598459	NA	-0.611136	7.52139e-05	NA	0.657396	1.325e-05	NA	0.827007	5.08339e-10	0.863681	1.19235e-11	2209	XP_003594211.1	0	2016	7.08e-280	fumarylacetoacetase [Medicago truncatula]||ABD33010.1 Fumarylacetoacetase [Medicago truncatula]||AES64462.1 fumarylacetoacetase [Medicago truncatula]||RHN72622.1 putative fumarylacetoacetase [Medicago truncatula]	XM_003594163.4	XM_003594163	844	0	PREDICTED: Medicago truncatula fumarylacetoacetase (LOC11411049), mRNA	K01555	FAH, fahA	fumarylacetoacetase	http://www.genome.jp/dbget-bin/www_bget?ko:K01555	Q8RW90	1609	1.14e-219	Fumarylacetoacetase OS=Arabidopsis thaliana OX=3702 GN=FAH PE=1 SV=1	PF09298//PF01557	Fumarylacetoacetase N-terminal//Fumarylacetoacetate (FAA) hydrolase family	GO:0009072//GO:0006570//GO:0042207	aromatic amino acid metabolic process//tyrosine metabolic process//styrene catabolic process	GO:0004334//GO:0003824	fumarylacetoacetase activity//catalytic activity	--	--	KOG2843	Fumarylacetoacetase
Cluster-13543.53343	black	NA	0.488582	0.00249938	NA	0.569673	0.000287313	NA	0.0116108	0.946416	NA	-0.0611568	0.723097	0.900029	8.17986e-14	1870	PNX98300.1	0	229	1.22e-16	Ty3/gypsy retrotransposon protein, partial [Trifolium pratense]	AC138465.40	AC138465	158	1.06094e-74	Medicago truncatula clone mth2-23h19, complete sequence	K20092	CHD1L	chromodomain-helicase-DNA-binding protein 1-like	http://www.genome.jp/dbget-bin/www_bget?ko:K20092	--	--	--	--	--	--	--	--	--	--	--	--	--	--
Cluster-13543.13361	purple	NA	-0.205037	0.230294	NA	-0.146436	0.394095	NA	0.059124	0.731956	NA	-0.00904313	0.958254	0.777931	2.36234e-08	1896	XP_039690710.1	0	533	2.04e-62	uncharacterized protein LOC120580701 [Medicago truncatula]	AC158502.3	AC158502	769	0	Medicago truncatula chromosome 7 clone mth2-73i16, complete sequence	--	--	--	--	--	--	--	--	PF06839	GRF zinc finger	--	--	GO:0008270	zinc ion binding	--	--	--	--
Cluster-13543.13367	lightyellow	NA	0.144254	0.401256	NA	0.00910362	0.957975	NA	0.488657	0.002495	NA	0.49799	0.00199696	0.484095	0.00277562	2183	RHN52206.1	0	2225	0	putative tetratricopeptide-like helical domain-containing protein [Medicago truncatula]	OX326966.1	OX326966	1660	0	Medicago arabica genome assembly, chromosome: 3	--	--	--	--	O81767	635	2.45e-70	Pentatricopeptide repeat-containing protein At4g33990 OS=Arabidopsis thaliana OX=3702 GN=EMB2758 PE=3 SV=2	PF13181//PF02060//PF17049	Tetratricopeptide repeat//Slow voltage-gated potassium channel//ATPase expression protein 1	GO:0006811//GO:0006813//GO:0006417	monoatomic ion transport//potassium ion transport//regulation of translation	GO:0005249//GO:0045182//GO:0005515	voltage-gated potassium channel activity//translation regulator activity//protein binding	GO:0008076//GO:0016020	voltage-gated potassium channel complex//membrane	--	--
Cluster-13543.13365	midnightblue	NA	0.196484	0.250748	NA	0.00132905	0.993862	NA	-0.310328	0.0654711	NA	-0.174503	0.308723	0.608987	8.09984e-05	1169	--	--	--	--	--	OX326969.1	OX326969	233	1.33304e-116	Medicago arabica genome assembly, chromosome: 6	--	--	--	--	--	--	--	--	--	--	--	--	--	--	--	--	--	--
Cluster-13543.13369	yellow	NA	-0.205125	0.23009	NA	-0.209629	0.219794	NA	-0.0988881	0.566104	NA	-0.183671	0.283592	0.564581	0.00033464	911	RYQ93781.1	0	359	1.78e-39	hypothetical protein Ahy_B09g100020 isoform B [Arachis hypogaea]	XM_004496814.3	XM_004496814	201	6.33211e-99	PREDICTED: Cicer arietinum LIM domain-containing protein WLIM1-like (LOC101488743), mRNA	K09377	CSRP	cysteine and glycine-rich protein	http://www.genome.jp/dbget-bin/www_bget?ko:K09377	Q94JX5	297	2.16e-31	LIM domain-containing protein WLIM1 OS=Arabidopsis thaliana OX=3702 GN=WLIM1 PE=1 SV=1	--	--	--	--	--	--	--	--	--	--
Cluster-13543.13368	lightyellow	NA	0.250861	0.140007	NA	0.257198	0.129942	NA	0.281486	0.0962861	NA	0.140622	0.413339	0.425384	0.00969879	3650	XP_003600910.2	0	4171	0	NF-X1-type zinc finger protein NFXL2 [Medicago truncatula]||AES71161.2 NF-X1-type zinc finger protein NFXL2 [Medicago truncatula]||RHN68409.1 putative chromatin regulator PHD family [Medicago truncatula]	OX326967.1	OX326967	1251	0	Medicago arabica genome assembly, chromosome: 4	K15683	NFXL1, OZFP	NF-X1-type zinc finger protein NFXL1	http://www.genome.jp/dbget-bin/www_bget?ko:K15683	Q9FFK8	2808	0	NF-X1-type zinc finger protein NFXL2 OS=Arabidopsis thaliana OX=3702 GN=NFXL2 PE=1 SV=2	PF01422//PF04627	NF-X1 type zinc finger//Mitochondrial ATP synthase epsilon chain	GO:0015986	proton motive force-driven ATP synthesis	GO:0046933//GO:0008270	proton-transporting ATP synthase activity, rotational mechanism//zinc ion binding	GO:0005634//GO:0045259//GO:0000275	nucleus//proton-transporting ATP synthase complex//mitochondrial proton-transporting ATP synthase complex, catalytic sector F(1)	KOG1952	Transcription factor NF-X1, contains NFX-type Zn2+-binding and R3H domains
Cluster-13543.38928	grey60	NA	-0.0440281	0.798747	NA	-0.103314	0.548762	NA	-0.331967	0.0479281	NA	-0.233147	0.171169	0.863211	1.25948e-11	754	GAU29486.1	0	824	1.25e-104	hypothetical protein TSUD_65220 [Trifolium subterraneum]	OX326964.1	OX326964	409	0	Medicago arabica genome assembly, chromosome: 1	--	--	--	--	Q9ASS4	321	1.34e-32	Probably inactive leucine-rich repeat receptor-like protein kinase At5g48380 OS=Arabidopsis thaliana OX=3702 GN=At5g48380 PE=1 SV=1	PF00069//PF07714	Protein kinase domain//Protein tyrosine and serine/threonine kinase	GO:0006468	protein phosphorylation	GO:0004672//GO:0005524	protein kinase activity//ATP binding	--	--	--	--
Cluster-13543.38929	grey60	NA	0.1329	0.439701	NA	0.157272	0.359642	NA	-0.386497	0.0198887	NA	-0.345836	0.0388263	0.605774	9.03934e-05	4323	XP_024640894.1	0	1722	1.51e-226	pectin acetylesterase 8-like isoform X2 [Medicago truncatula]	OX326970.1	OX326970	1001	0	Medicago arabica genome assembly, chromosome: 7	K19882	NOTUM	O-palmitoleoyl-L-serine hydrolase	http://www.genome.jp/dbget-bin/www_bget?ko:K19882	Q6DBP4	1268	8.26e-161	Pectin acetylesterase 8 OS=Arabidopsis thaliana OX=3702 GN=PAE8 PE=2 SV=1	PF03283	Pectinacetylesterase	--	--	GO:0016787	hydrolase activity	--	--	--	--
Cluster-13543.38923	darkmagenta	NA	-0.00362089	0.983279	NA	-0.0399057	0.817256	NA	-0.00768154	0.964535	NA	0.0303378	0.860575	0.844322	9.74649e-11	3266	RHN51326.1	0	401	4.42e-40	putative sugar phosphate transporter domain-containing protein [Medicago truncatula]||RHN51328.1 putative sugar phosphate transporter domain-containing protein [Medicago truncatula]	CR956399.4	CR956399	704	0	M.truncatula DNA sequence from clone MTH2-7L7 on chromosome 3, complete sequence	K15285	SLC35E3	solute carrier family 35, member E3	http://www.genome.jp/dbget-bin/www_bget?ko:K15285	F4IHS9	320	1.1e-30	UDP-xylose transporter 1 OS=Arabidopsis thaliana OX=3702 GN=UXT1 PE=1 SV=1	PF04142	Nucleotide-sugar transporter	GO:0090481	pyrimidine nucleotide-sugar transmembrane transport	GO:0015165	pyrimidine nucleotide-sugar transmembrane transporter activity	GO:0000139	Golgi membrane	--	--
Cluster-13543.38920	royalblue	NA	0.0622073	0.718532	NA	0.00554933	0.974375	NA	0.547016	0.000555881	NA	0.51625	0.0012681	0.67345	6.75665e-06	2131	XP_003607180.1	0	1207	4.04e-160	basic leucine zipper 23 [Medicago truncatula]||ACJ84596.1 unknown [Medicago truncatula]||AES89377.1 BZIP transcription factor [Medicago truncatula]||RHN61465.1 putative transcription factor bZIP family [Medicago truncatula]	XM_003607132.4	XM_003607132	1300	0	PREDICTED: Medicago truncatula basic leucine zipper 23 (LOC11438735), mRNA	K25785	BZIP19_23_24	bZIP transcription factor 19/23/24	http://www.genome.jp/dbget-bin/www_bget?ko:K25785	Q8GTS2	671	9.01e-82	Basic leucine zipper 23 OS=Arabidopsis thaliana OX=3702 GN=BZIP23 PE=2 SV=1	PF07716//PF00170//PF11883	Basic region leucine zipper//bZIP transcription factor//Domain of unknown function (DUF3403)	GO:0006355//GO:0016310//GO:0009069	regulation of DNA-templated transcription//phosphorylation//serine family amino acid metabolic process	GO:0004674//GO:0003700	protein serine/threonine kinase activity//DNA-binding transcription factor activity	GO:0005667	transcription regulator complex	--	--
Cluster-13543.38921	blue	NA	0.155958	0.363721	NA	0.300514	0.0749342	NA	0.718553	8.00518e-07	NA	0.71123	1.16282e-06	0.774232	3.03281e-08	4011	KEH37870.1	0	1983	1.93e-255	Fip1 [V]-like protein [Medicago truncatula]	OX326971.1	OX326971	1898	0	Medicago arabica genome assembly, chromosome: 8	--	--	--	--	F4KDH9	320	2.63e-28	FIP1[V]-like protein OS=Arabidopsis thaliana OX=3702 GN=FIPS5 PE=1 SV=1	--	--	--	--	--	--	--	--	--	--
Cluster-13543.38926	brown	NA	-0.0394658	0.819237	NA	-0.476052	0.00333786	NA	-0.266566	0.116058	NA	0.174613	0.308414	0.619079	5.69255e-05	799	XP_003608314.1	0	910	2.14e-119	probably inactive leucine-rich repeat receptor-like protein kinase At5g48380 [Medicago truncatula]||AES90511.1 tyrosine kinase family protein [Medicago truncatula]||RHN62601.1 putative protein kinase RLK-Pelle-LRR-Xb-1 family [Medicago truncatula]	OX326964.1	OX326964	649	0	Medicago arabica genome assembly, chromosome: 1	--	--	--	--	Q9ASS4	313	2.54e-31	Probably inactive leucine-rich repeat receptor-like protein kinase At5g48380 OS=Arabidopsis thaliana OX=3702 GN=At5g48380 PE=1 SV=1	PF07714//PF00069	Protein tyrosine and serine/threonine kinase//Protein kinase domain	GO:0006468	protein phosphorylation	GO:0005524//GO:0004672	ATP binding//protein kinase activity	--	--	--	--
Cluster-13543.38927	brown	NA	-0.00737735	0.965939	NA	-0.494562	0.0021687	NA	-0.511278	0.00143861	NA	-0.103283	0.548883	0.628153	4.10217e-05	4047	XP_003610264.1	0	1386	6.68e-176	uncharacterized protein LOC11418676 [Medicago truncatula]||AES92461.1 hypothetical protein MTR_4g130310 [Medicago truncatula]||AFK36705.1 unknown [Medicago truncatula]||RHN64851.1 hypothetical protein MtrunA17_Chr4g0073561 [Medicago truncatula]	XM_003610216.4	XM_003610216	1003	0	PREDICTED: Medicago truncatula uncharacterized LOC11418676 (LOC11418676), mRNA	--	--	--	--	--	--	--	--	--	--	--	--	--	--	--	--	--	--
Cluster-13543.38925	brown	NA	0.250362	0.140825	NA	-0.668011	8.52682e-06	NA	-0.303773	0.0716798	NA	0.574154	0.000250712	0.926313	5.62751e-16	1588	GAU29486.1	0	1551	6.81e-210	hypothetical protein TSUD_65220 [Trifolium subterraneum]	XM_024781500.2	XM_024781500	606	0	PREDICTED: Medicago truncatula probably inactive leucine-rich repeat receptor-like protein kinase At5g48380 (LOC11407218), transcript variant X1, mRNA	--	--	--	--	Q9ASS4	561	3.33e-63	Probably inactive leucine-rich repeat receptor-like protein kinase At5g48380 OS=Arabidopsis thaliana OX=3702 GN=At5g48380 PE=1 SV=1	PF03094//PF00069//PF13855//PF13516//PF07714	Mlo family//Protein kinase domain//Leucine rich repeat//Leucine Rich repeat//Protein tyrosine and serine/threonine kinase	GO:0006468//GO:0006952	protein phosphorylation//defense response	GO:0005515//GO:0005524//GO:0004672	protein binding//ATP binding//protein kinase activity	--	--	--	--
Cluster-13543.52431	purple	-7.6168	-0.448178	0.00612076	-9.6241	-0.446047	0.00639825	NA	-0.259391	0.126586	NA	0.0073288	0.966163	0.973552	2.20757e-23	3560	XP_013443012.1	0	948	8.93e-113	uncharacterized protein LOC25479989 [Medicago truncatula]||KEH17037.1 DUF936 family protein [Medicago truncatula]||RHN51986.1 hypothetical protein MtrunA17_Chr6g0475401 [Medicago truncatula]	OX326966.1	OX326966	689	0	Medicago arabica genome assembly, chromosome: 3	--	--	--	--	--	--	--	--	PF13456//PF02298	Reverse transcriptase-like//Plastocyanin-like domain	GO:0006118//GO:0051252	obsolete electron transport//regulation of RNA metabolic process	GO:0003676//GO:0004523//GO:0009055	nucleic acid binding//RNA-DNA hybrid ribonuclease activity//electron transfer activity	--	--	--	--
Cluster-13543.52432	orange	NA	0.177005	0.301731	NA	0.138709	0.419784	NA	0.131034	0.446207	NA	0.391329	0.0182699	0.742072	2.22224e-07	941	--	--	--	--	--	--	--	--	--	--	--	--	--	--	--	--	--	--	--	--	--	--	--	--	--	--	--	--
Cluster-13543.52433	purple	NA	-0.558592	0.000399126	NA	-0.464393	0.00432763	NA	0.163164	0.341693	NA	-0.11621	0.499712	0.675013	6.31383e-06	907	--	--	--	--	--	OX326971.1	OX326971	525	0	Medicago arabica genome assembly, chromosome: 8	--	--	--	--	--	--	--	--	--	--	--	--	--	--	--	--	--	--
Cluster-13543.52434	turquoise	NA	-0.327344	0.0513174	NA	-0.270593	0.110444	NA	-0.165698	0.334146	NA	-0.15744	0.359123	0.766523	5.02971e-08	3061	XP_013463469.1	0	1753	6.67e-234	formin-like protein 7 [Medicago truncatula]||KEH37504.1 transmembrane protein, putative [Medicago truncatula]||RHN73580.1 hypothetical protein MtrunA17_Chr2g0300021 [Medicago truncatula]	OX326971.1	OX326971	2022	0	Medicago arabica genome assembly, chromosome: 8	--	--	--	--	--	--	--	--	PF05197//PF00232	TRIC channel//Glycosyl hydrolase family 1	GO:0071805//GO:0005975//GO:0006813	potassium ion transmembrane transport//carbohydrate metabolic process//potassium ion transport	GO:0042802//GO:0004553//GO:0005267	identical protein binding//hydrolase activity, hydrolyzing O-glycosyl compounds//potassium channel activity	GO:0016020	membrane	--	--
Cluster-13543.52435	black	NA	0.0538473	0.75511	NA	0.0859071	0.618361	NA	0.0993064	0.564455	NA	0.116414	0.498952	0.657968	1.29448e-05	2107	XP_003624468.1	0	2724	0	protein NUCLEAR FUSION DEFECTIVE 4 [Medicago truncatula]||AES80686.1 nodulin-like/MFS transporter [Medicago truncatula]||RHN47335.1 putative major facilitator superfamily domain-containing protein [Medicago truncatula]	XM_003624420.4	XM_003624420	1887	0	PREDICTED: Medicago truncatula protein NUCLEAR FUSION DEFECTIVE 4 (LOC11436257), mRNA	--	--	--	--	F4I9E1	1390	1.35e-184	Protein NUCLEAR FUSION DEFECTIVE 4 OS=Arabidopsis thaliana OX=3702 GN=NFD4 PE=3 SV=1	PF07690	Major Facilitator Superfamily	GO:0055085	transmembrane transport	GO:0022857	transmembrane transporter activity	--	--	--	--
Cluster-13543.16467	skyblue3	NA	0.00903817	0.958277	NA	0.12277	0.475643	NA	0.538585	0.000702334	NA	0.421725	0.0104134	0.514181	0.00133677	450	GAU39424.1	0	136	1.14e-08	hypothetical protein TSUD_323720 [Trifolium subterraneum]	OX326970.1	OX326970	201	3.01125e-99	Medicago arabica genome assembly, chromosome: 7	--	--	--	--	--	--	--	--	--	--	--	--	--	--	--	--	--	--
Cluster-13543.16466	lightgreen	NA	-0.226153	0.184744	NA	-0.4103	0.0129387	NA	-0.339182	0.0430004	NA	-0.283928	0.0933116	0.741544	2.29056e-07	1108	KEH42243.1	0	125	7.63e-06	hypothetical protein MTR_1g064590 [Medicago truncatula]	CU137657.2	CU137657	467	0	Medicago truncatula chromosome 5 clone mte1-29c13, COMPLETE SEQUENCE	--	--	--	--	--	--	--	--	--	--	--	--	--	--	--	--	--	--
Cluster-13543.16465	tan	NA	0.296045	0.0795809	NA	0.405496	0.0141457	NA	0.192279	0.261233	NA	0.0886827	0.607019	0.534704	0.000780568	1677	RDX97511.1	0	203	7.11e-17	putative mitochondrial protein, partial [Mucuna pruriens]	OX326969.1	OX326969	706	0	Medicago arabica genome assembly, chromosome: 6	--	--	--	--	P92519	124	2.75e-06	Uncharacterized mitochondrial protein AtMg00810 OS=Arabidopsis thaliana OX=3702 GN=AtMg00810 PE=4 SV=1	--	--	--	--	--	--	--	--	--	--
Cluster-13543.16463	skyblue	NA	0.0398599	0.817462	NA	0.103165	0.549344	NA	0.277848	0.10085	NA	0.0884265	0.608062	0.78235	1.74197e-08	1654	--	--	--	--	--	OX326968.1	OX326968	753	0	Medicago arabica genome assembly, chromosome: 5	--	--	--	--	--	--	--	--	--	--	--	--	--	--	--	--	--	--
Cluster-13543.16462	royalblue	NA	0.311866	0.0640773	NA	0.201251	0.239204	NA	0.112115	0.515043	NA	0.343336	0.0403546	0.774157	3.048e-08	1574	XP_003616548.2	0	385	2.55e-42	immediate early response 3-interacting protein 1 [Medicago truncatula]||XP_024640373.1 immediate early response 3-interacting protein 1 [Medicago truncatula]||XP_039690750.1 immediate early response 3-interacting protein 1 [Medicago truncatula]||XP_039690751.1 immediate early response 3-interacting protein 1 [Medicago truncatula]||XP_039690752.1 immediate early response 3-interacting protein 1 [M…	AC147434.12	AC147434	907	0	Medicago truncatula clone mth2-28h7, complete sequence	K22939	IER3IP1, YOS1	immediate early response 3-interacting protein 1	http://www.genome.jp/dbget-bin/www_bget?ko:K22939	Q3B8G7	140	9.92e-10	Immediate early response 3-interacting protein 1 OS=Xenopus laevis OX=8355 GN=ier3ip1 PE=3 SV=1	--	--	--	--	--	--	--	--	--	--
Cluster-13543.16461	tan	NA	0.356065	0.033056	NA	0.462133	0.00454634	NA	0.0386926	0.822721	NA	-0.0316396	0.854654	0.500304	0.00188788	396	--	--	--	--	--	OX326965.1	OX326965	139	7.65822e-65	Medicago arabica genome assembly, chromosome: 2	--	--	--	--	--	--	--	--	PF09745//PF02919//PF02950	Nuclear speckle splicing regulatory protein 1, N-terminal//Eukaryotic DNA topoisomerase I, DNA binding fragment//Conotoxin	GO:0000381//GO:0006265//GO:0006810	regulation of alternative mRNA splicing, via spliceosome//DNA topological change//transport	GO:0003677//GO:0008200//GO:0003917	DNA binding//ion channel inhibitor activity//DNA topoisomerase type I (single strand cut, ATP-independent) activity	GO:0005576	extracellular region	--	--
Cluster-13543.16460	salmon	NA	0.560196	0.000380845	NA	0.643014	2.34428e-05	NA	0.36536	0.0284392	NA	0.0171442	0.920946	0.753262	1.14995e-07	3383	KAF5204247.1	0	134	7.27e-07	Formamidopyrimidine-dna glycosylase [Thalictrum thalictroides]	OX326965.1	OX326965	675	0	Medicago arabica genome assembly, chromosome: 2	--	--	--	--	O80358	134	9.44e-07	Formamidopyrimidine-DNA glycosylase OS=Arabidopsis thaliana OX=3702 GN=FPG1 PE=1 SV=1	PF01149	Formamidopyrimidine-DNA glycosylase N-terminal domain	GO:0006284	base-excision repair	GO:0019104//GO:0003906//GO:0008270	DNA N-glycosylase activity//DNA-(apurinic or apyrimidinic site) endonuclease activity//zinc ion binding	--	--	--	--
Cluster-13543.16469	greenyellow	NA	0.148185	0.388408	NA	0.366233	0.0280344	NA	0.167729	0.328169	NA	-0.144458	0.400582	0.530476	0.000874479	2543	XP_003593048.1	0	2210	1.66e-307	F-box protein At1g10780 [Medicago truncatula]||ABN08294.1 Cyclin-like F-box [Medicago truncatula]||AES63299.1 F-box plant-like protein [Medicago truncatula]||RHN71541.1 putative F-box domain, leucine-rich repeat domain, L domain-containing protein [Medicago truncatula]	XM_003593000.4	XM_003593000	1320	0	PREDICTED: Medicago truncatula F-box protein At1g10780 (LOC11425124), mRNA	--	--	--	--	Q9SAC4	1477	3.65e-198	F-box protein At1g10780 OS=Arabidopsis thaliana OX=3702 GN=At1g10780 PE=2 SV=1	PF13855//PF03898	Leucine rich repeat//Satellite tobacco necrosis virus coat protein	--	--	GO:0005515//GO:0005198	protein binding//structural molecule activity	GO:0019028	viral capsid	--	--
Cluster-13543.20769	yellow	NA	0.0070224	0.967577	NA	0.458393	0.00492944	NA	-0.142744	0.406256	NA	-0.742778	2.13386e-07	0.832186	3.16334e-10	1360	XP_003630852.2	0	660	3.9e-82	uncharacterized protein LOC11406559 isoform X1 [Medicago truncatula]	OX326964.1	OX326964	805	0	Medicago arabica genome assembly, chromosome: 1	--	--	--	--	--	--	--	--	--	--	--	--	--	--	--	--	--	--
Cluster-13543.16283	salmon	NA	0.285542	0.0913842	NA	0.418364	0.0111086	NA	0.324448	0.0535362	NA	0.137229	0.42481	0.753141	1.15841e-07	2678	--	--	--	--	--	AC146721.7	AC146721	285	3.84805e-145	Medicago truncatula clone mth2-145n10, complete sequence	--	--	--	--	--	--	--	--	PF06305	Lipopolysaccharide assembly protein A domain	--	--	--	--	--	--	--	--
Cluster-13543.16282	darkgrey	NA	-0.292631	0.0832802	NA	-0.37887	0.0226857	NA	0.270492	0.110582	NA	0.147752	0.389813	0.576144	0.000235842	2001	XP_013449858.1	0	1506	3.35e-205	deoxyhypusine hydroxylase [Medicago truncatula]||KEH23886.1 deoxyhypusine hydroxylase [Medicago truncatula]||RHN48176.1 putative deoxyhypusine monooxygenase [Medicago truncatula]	XM_013594404.3	XM_013594404	1320	0	PREDICTED: Medicago truncatula deoxyhypusine hydroxylase (LOC25499225), mRNA	K06072	DOHH	deoxyhypusine monooxygenase	http://www.genome.jp/dbget-bin/www_bget?ko:K06072	Q94JW0	1035	1.36e-135	Deoxyhypusine hydroxylase OS=Arabidopsis thaliana OX=3702 GN=At3g58180 PE=1 SV=1	PF02985//PF07571//PF00514	HEAT repeat//TAF6 C-terminal HEAT repeat domain//Armadillo/beta-catenin-like repeat	GO:0006367	transcription initiation at RNA polymerase II promoter	GO:0005515	protein binding	--	--	KOG0567	HEAT repeat-containing protein
Cluster-13543.16280	sienna3	NA	-0.137093	0.425275	NA	-0.329093	0.0500131	NA	0.266576	0.116044	NA	0.542014	0.000639081	0.718809	7.89992e-07	2407	KEH42958.1	0	1442	3.24e-193	eukaryotic release factor 1 (eRF1) family protein [Medicago truncatula]	OX326965.1	OX326965	922	0	Medicago arabica genome assembly, chromosome: 2	K06965	PELO, DOM34, pelA	protein pelota	http://www.genome.jp/dbget-bin/www_bget?ko:K06965	Q9ZT87	1196	4.53e-157	Protein PELOTA 1 OS=Arabidopsis thaliana OX=3702 GN=PEL1 PE=2 SV=1	--	--	--	--	--	--	--	--	KOG2869	Meiotic cell division protein Pelota/DOM34
Cluster-13543.16286	salmon	NA	0.202933	0.235218	NA	0.416879	0.0114281	NA	0.232759	0.171902	NA	-0.054112	0.753944	0.542197	0.000635859	1405	XP_003617562.1	0	909	3.52e-117	uncharacterized protein LOC11442274 [Medicago truncatula]||AET00521.1 RNI superfamily protein [Medicago truncatula]||AFK48482.1 unknown [Medicago truncatula]||RHN57798.1 putative leucine-rich repeat domain, L domain-containing protein [Medicago truncatula]	XM_003617514.4	XM_003617514	676	0	PREDICTED: Medicago truncatula uncharacterized LOC11442274 (LOC11442274), mRNA	--	--	--	--	--	--	--	--	--	--	--	--	--	--	--	--	--	--
Cluster-13543.16289	darkmagenta	NA	-0.596818	0.000121997	NA	-0.383386	0.0209927	NA	0.162416	0.343941	NA	0.0526381	0.760447	0.681987	4.64324e-06	1005	--	--	--	--	--	OX326970.1	OX326970	35	1.33248e-06	Medicago arabica genome assembly, chromosome: 7	--	--	--	--	--	--	--	--	--	--	--	--	--	--	--	--	--	--
Cluster-13543.16288	sienna3	NA	-0.0421215	0.807294	NA	-0.148095	0.3887	NA	0.143484	0.403801	NA	0.296633	0.078957	0.787483	1.21189e-08	4435	XP_013458705.1	0	4913	0	protein STICHEL [Medicago truncatula]||KEH32737.1 DNA polymerase III subunit gamma/tau [Medicago truncatula]||RHN65146.1 putative DNA-directed DNA polymerase [Medicago truncatula]	XM_013603251.3	XM_013603251	2820	0	PREDICTED: Medicago truncatula protein STICHEL (LOC25494362), mRNA	--	--	--	--	O64728	2541	0	Protein STICHEL OS=Arabidopsis thaliana OX=3702 GN=STI PE=1 SV=2	PF12169//PF06144//PF04851//PF10541//PF13476//PF07728//PF00004//PF05496	DNA polymerase III subunits gamma and tau domain III//DNA polymerase III, delta subunit//Type III restriction enzyme, res subunit//Nuclear envelope localisation domain//AAA domain//AAA domain (dynein-related subfamily)//ATPase family associated with various cellular activities (AAA)//Holliday junction DNA helicase RuvB P-loop domain	GO:0006281//GO:0006310//GO:0006260	DNA repair//DNA recombination//DNA replication	GO:0003887//GO:0016887//GO:0003677//GO:0005524//GO:0009378//GO:0016787	DNA-directed DNA polymerase activity//ATP hydrolysis activity//DNA binding//ATP binding//four-way junction helicase activity//hydrolase activity	GO:0005657//GO:0042575//GO:0009360//GO:0009379	replication fork//DNA polymerase complex//DNA polymerase III complex//Holliday junction helicase complex	KOG0989	Replication factor C, subunit RFC4
Cluster-13543.56439	greenyellow	NA	-0.158256	0.356604	NA	0.0550083	0.749997	NA	0.249987	0.14144	NA	0.258718	0.127609	0.709307	1.28019e-06	1201	XP_013468475.1	0	824	2.69e-107	protein LIGHT-DEPENDENT SHORT HYPOCOTYLS 4 [Medicago truncatula]||KEH42512.1 G1-like protein [Medicago truncatula]	XM_013613021.3	XM_013613021	1041	0	PREDICTED: Medicago truncatula protein LIGHT-DEPENDENT SHORT HYPOCOTYLS 4 (LOC25484251), mRNA	--	--	--	--	O82268	639	6.15e-81	Protein LIGHT-DEPENDENT SHORT HYPOCOTYLS 3 OS=Arabidopsis thaliana OX=3702 GN=LSH3 PE=1 SV=1	--	--	--	--	--	--	--	--	--	--
Cluster-13543.56434	royalblue	NA	0.15776	0.358135	NA	0.240951	0.156882	NA	0.0362735	0.833645	NA	0.00775931	0.964176	0.889139	4.35157e-13	1074	EPS74531.1	0	369	4.62e-41	hypothetical protein M569_00248, partial [Genlisea aurea]	MN580207.1	MN580207	450	0	Nothoceros vincentianus large subunit ribosomal RNA gene, partial sequence; chloroplast	--	--	--	--	--	--	--	--	--	--	--	--	--	--	--	--	--	--
Cluster-13543.56431	skyblue3	NA	-0.118729	0.490395	NA	-0.0815069	0.63652	NA	0.14288	0.405804	NA	0.14125	0.411236	0.364809	0.0286973	2210	GAU43855.1	0	310	1.13e-29	hypothetical protein TSUD_174730 [Trifolium subterraneum]	BT137069.1	BT137069	360	0	Medicago truncatula clone JCVI-FLMt-4N13 unknown mRNA	--	--	--	--	--	--	--	--	--	--	--	--	--	--	--	--	--	--
Cluster-13543.18289	lightgreen	NA	-0.520043	0.0011503	NA	-0.271054	0.109815	NA	-0.0247627	0.88601	NA	-0.253575	0.13563	0.524567	0.00102247	2828	RHN40384.1	0	761	1.49e-90	putative reverse transcriptase zinc-binding domain-containing protein [Medicago truncatula]	XM_039826683.1	XM_039826683	450	0	PREDICTED: Medicago truncatula pentatricopeptide repeat-containing protein At1g62670, mitochondrial (LOC11420208), mRNA	--	--	--	--	--	--	--	--	--	--	--	--	--	--	--	--	--	--
Cluster-13543.18288	red	NA	-0.0263715	0.878658	NA	0.311583	0.0643323	NA	-0.358975	0.0315489	-1.7194	-0.691807	2.96937e-06	0.785752	1.37114e-08	2130	RHN40384.1	0	761	1.29e-92	putative reverse transcriptase zinc-binding domain-containing protein [Medicago truncatula]	XM_039826683.1	XM_039826683	450	0	PREDICTED: Medicago truncatula pentatricopeptide repeat-containing protein At1g62670, mitochondrial (LOC11420208), mRNA	--	--	--	--	--	--	--	--	--	--	--	--	--	--	--	--	--	--
Cluster-13543.18280	tan	NA	0.372134	0.02542	NA	0.406299	0.0139377	NA	-0.311997	0.0639599	NA	-0.244	0.15154	0.476465	0.00330675	585	XP_013463290.1	0	651	1.17e-81	uncharacterized protein LOC25488169 [Medicago truncatula]||KEH37301.1 mTERF protein [Medicago truncatula]||RHN73234.1 putative transcription regulator mTERF family [Medicago truncatula]	OX326971.1	OX326971	446	0	Medicago arabica genome assembly, chromosome: 8	K15032	MTERFD	mTERF domain-containing protein, mitochondrial	http://www.genome.jp/dbget-bin/www_bget?ko:K15032	--	--	--	--	PF02536//PF00157	mTERF//Pou domain - N-terminal to homeobox domain	GO:0006355	regulation of DNA-templated transcription	GO:0003690//GO:0003700	double-stranded DNA binding//DNA-binding transcription factor activity	GO:0005667	transcription regulator complex	--	--
Cluster-13543.18283	turquoise	NA	0.250678	0.140306	NA	0.132158	0.442284	NA	-0.395981	0.0168172	NA	-0.388572	0.0191795	0.64482	2.18572e-05	3061	XP_003596995.1	0	4510	0	glutamate receptor 3.7 [Medicago truncatula]||AES67246.1 glutamate receptor 2 [Medicago truncatula]||RHN75569.1 putative periplasmic binding protein-like I [Medicago truncatula]	XM_003596947.4	XM_003596947	2658	0	PREDICTED: Medicago truncatula glutamate receptor 3.7 (LOC11413223), mRNA	K05387	GRIP	glutamate receptor, ionotropic, plant	http://www.genome.jp/dbget-bin/www_bget?ko:K05387	Q9SDQ4	2506	0	Glutamate receptor 3.7 OS=Arabidopsis thaliana OX=3702 GN=GLR3.7 PE=2 SV=2	PF10613//PF00060	Ligated ion channel L-glutamate- and glycine-binding site//Ligand-gated ion channel	GO:0006811//GO:0007165//GO:0007268	monoatomic ion transport//signal transduction//chemical synaptic transmission	GO:0015276//GO:0004970	ligand-gated monoatomic ion channel activity//ionotropic glutamate receptor activity	GO:0016020	membrane	--	--
Cluster-13543.18282	saddlebrown	NA	-0.0993994	0.564088	NA	-0.212078	0.214332	NA	-0.36244	0.0298287	NA	-0.298423	0.0770815	0.669403	8.0376e-06	561	XP_024636062.1	0	248	1.38e-25	uncharacterized protein LOC112420596 [Medicago truncatula]||RHN80208.1 hypothetical protein MtrunA17_Chr1g0185781 [Medicago truncatula]	OX326965.1	OX326965	455	0	Medicago arabica genome assembly, chromosome: 2	--	--	--	--	--	--	--	--	PF08137	DVL family	GO:0008285	negative regulation of cell population proliferation	--	--	--	--	--	--
Cluster-13543.18285	steelblue	NA	-0.194977	0.254472	NA	-0.139604	0.416762	NA	-0.230289	0.176628	NA	-0.374225	0.0245438	0.511011	0.00144831	2126	XP_003611538.1	0	836	2.36e-104	receptor-like protein 44 [Medicago truncatula]||AES94496.1 leucine-rich receptor-like kinase family protein [Medicago truncatula]	CU179904.1	CU179904	1591	0	Medicago truncatula chromosome 5 clone mth2-104i2, COMPLETE SEQUENCE	--	--	--	--	Q9FH86	480	1.07e-53	Receptor-like protein 57 OS=Arabidopsis thaliana OX=3702 GN=RLP57 PE=2 SV=1	PF00560//PF13855//PF13516//PF02513	Leucine Rich Repeat//Leucine rich repeat//Leucine Rich repeat//Spin/Ssty Family	GO:0007276	gamete generation	GO:0005515	protein binding	--	--	--	--
Cluster-13543.18284	skyblue	NA	0.531826	0.000843453	NA	0.174638	0.308345	NA	-0.107991	0.530715	NA	0.27506	0.104459	0.604729	9.36555e-05	2298	XP_039689296.1	0	2312	0	F-box protein SKIP2 [Medicago truncatula]||KEH31485.1 F-box protein SKIP2 [Medicago truncatula]||RHN62982.1 putative F-box domain, leucine-rich repeat domain, L domain-containing protein [Medicago truncatula]	OX326968.1	OX326968	1666	0	Medicago arabica genome assembly, chromosome: 5	K10268	FBXL2_20	F-box and leucine-rich repeat protein 2/20	http://www.genome.jp/dbget-bin/www_bget?ko:K10268	Q9FE83	1232	9.62e-161	F-box protein SKIP2 OS=Arabidopsis thaliana OX=3702 GN=SKIP2 PE=1 SV=1	PF00646//PF12937//PF13855//PF13516	F-box domain//F-box-like//Leucine rich repeat//Leucine Rich repeat	--	--	GO:0005515	protein binding	--	--	--	--
Cluster-13543.40680	blue	NA	0.112102	0.515089	NA	0.208443	0.222475	NA	0.435611	0.00791892	NA	0.276063	0.10315	0.856352	2.7376e-11	1799	XP_013457286.1	0	1160	1.23e-153	E3 ubiquitin-protein ligase SINA-like 10 [Medicago truncatula]||KEH31317.1 E3 ubiquitin-protein ligase SINA-like protein [Medicago truncatula]||RHN62803.1 putative aminoacyltransferase, E1 ubiquitin-activating enzyme [Medicago truncatula]	XM_013601832.3	XM_013601832	870	0	PREDICTED: Medicago truncatula E3 ubiquitin-protein ligase SINA-like 10 (LOC25493350), mRNA	K04506	SIAH1	E3 ubiquitin-protein ligase SIAH1	http://www.genome.jp/dbget-bin/www_bget?ko:K04506	Q84K34	397	8.94e-42	E3 ubiquitin-protein ligase SINA-like 10 OS=Arabidopsis thaliana OX=3702 GN=At5g37930 PE=2 SV=1	PF07967//PF03145	C3HC zinc finger-like//Seven in absentia protein family	GO:0006511//GO:0007275	ubiquitin-dependent protein catabolic process//multicellular organism development	GO:0008270	zinc ion binding	GO:0005737	cytoplasm	--	--
Cluster-13543.40681	grey60	NA	-0.186949	0.274935	NA	-0.258158	0.128465	NA	-0.133235	0.43854	NA	-0.121123	0.481627	0.722726	6.4376e-07	746	--	--	--	--	--	AC148487.14	AC148487	148	1.4913e-69	Medicago truncatula clone mth2-57f20, complete sequence	--	--	--	--	--	--	--	--	--	--	--	--	--	--	--	--	--	--
Cluster-13543.40682	yellow	NA	0.384111	0.0207309	NA	0.295387	0.080284	NA	-0.282774	0.0947079	NA	-0.366886	0.0277347	0.759508	7.84105e-08	1941	--	--	--	--	--	AC148821.3	AC148821	713	0	Medicago truncatula strain A17 clone mth2-80k8, complete sequence	--	--	--	--	--	--	--	--	--	--	--	--	--	--	--	--	--	--
Cluster-13543.40684	grey60	NA	-0.309204	0.0665046	NA	-0.470001	0.0038237	NA	-0.0833346	0.628951	NA	0.0129254	0.940359	0.751262	1.29695e-07	1005	--	--	--	--	--	OX326967.1	OX326967	279	3.0606e-142	Medicago arabica genome assembly, chromosome: 4	--	--	--	--	--	--	--	--	--	--	--	--	--	--	--	--	--	--
Cluster-13543.40685	yellowgreen	3.1031	0.343872	0.0400229	NA	-0.199918	0.242395	NA	-0.314805	0.0614793	NA	0.277663	0.101087	0.727655	4.95133e-07	761	PNX55001.1	0	432	6.82e-52	stress up-regulated Nod 19 protein, partial [Trifolium pratense]	OX326964.1	OX326964	485	0	Medicago arabica genome assembly, chromosome: 1	--	--	--	--	--	--	--	--	--	--	--	--	--	--	--	--	--	--
Cluster-13543.40686	tan	NA	0.638271	2.81157e-05	NA	0.737693	2.84993e-07	NA	0.0754228	0.661974	NA	-0.231958	0.173425	0.737564	2.87065e-07	2198	XP_003630990.1	0	990	1.67e-126	binding partner of ACD11 1 [Medicago truncatula]||AET05466.1 RNA recognition motif [Medicago truncatula]||RHN43834.1 putative nucleotide-binding alpha-beta plait domain-containing protein [Medicago truncatula]	OX326964.1	OX326964	946	0	Medicago arabica genome assembly, chromosome: 1	--	--	--	--	Q9LFD5	292	5.1e-28	Binding partner of ACD11 1 OS=Arabidopsis thaliana OX=3702 GN=BPA1 PE=1 SV=1	--	--	--	--	--	--	--	--	--	--
Cluster-13543.40688	tan	NA	0.487657	0.00255429	NA	0.416095	0.0115998	NA	0.550743	0.000500296	NA	0.548156	0.00053833	0.591577	0.000144799	2223	XP_024632468.2	0	1905	1.08e-261	peptidyl-prolyl cis-trans isomerase CYP57 [Medicago truncatula]||RHN72502.1 putative peptidylprolyl isomerase [Medicago truncatula]	XM_024776700.2	XM_024776700	1775	0	PREDICTED: Medicago truncatula peptidyl-prolyl cis-trans isomerase CYP57 (LOC25486150), mRNA	K12737	SDCCAG10	peptidyl-prolyl cis-trans isomerase SDCCAG10	http://www.genome.jp/dbget-bin/www_bget?ko:K12737	Q6Q152	1283	4.38e-169	Peptidyl-prolyl cis-trans isomerase CYP57 OS=Arabidopsis thaliana OX=3702 GN=CYP57 PE=1 SV=1	PF00160	Cyclophilin type peptidyl-prolyl cis-trans isomerase/CLD	GO:0000413	protein peptidyl-prolyl isomerization	GO:0003755	peptidyl-prolyl cis-trans isomerase activity	--	--	KOG0885	Peptidyl-prolyl cis-trans isomerase
Cluster-13543.6278	lightyellow	NA	0.116184	0.499809	NA	-0.327251	0.051387	1.3002	0.619812	5.54599e-05	2.085	0.6495	1.81909e-05	0.911135	1.20604e-14	1857	XP_003591372.1	0	2688	0	probable glycerol-3-phosphate acyltransferase 2 [Medicago truncatula]||AES61623.1 glycerol-3-phosphate acyltransferase [Medicago truncatula]||RHN81008.1 putative glycerol-3-phosphate 1-O-acyltransferase [Medicago truncatula]	XM_003591324.3	XM_003591324	1691	0	PREDICTED: Medicago truncatula probable glycerol-3-phosphate acyltransferase 2 (LOC11408756), mRNA	K13508	GPAT	glycerol-3-phosphate acyltransferase	http://www.genome.jp/dbget-bin/www_bget?ko:K13508	Q9FZ22	1391	9.65e-187	Probable glycerol-3-phosphate acyltransferase 2 OS=Arabidopsis thaliana OX=3702 GN=GPAT2 PE=2 SV=1	PF01553	Acyltransferase	--	--	GO:0016746	acyltransferase activity	--	--	--	--
Cluster-13543.48088	paleturquoise	NA	0.0781159	0.650659	NA	-0.30723	0.0683507	NA	-0.174435	0.308915	NA	0.217079	0.203467	0.337481	0.0441236	510	XP_013470107.1	0	755	3.4e-98	uncharacterized protein LOC25485443 [Medicago truncatula]||KEH44145.1 Grap2/cyclin-D-interacting protein [Medicago truncatula]||RHN82342.1 putative cyclin-D1-binding protein [Medicago truncatula]	XM_013614653.3	XM_013614653	403	0	PREDICTED: Medicago truncatula uncharacterized LOC25485443 (LOC25485443), mRNA	K21626	CCNDBP1, DIP1, GCIP	cyclin-D1-binding protein 1	http://www.genome.jp/dbget-bin/www_bget?ko:K21626	--	--	--	--	--	--	--	--	--	--	--	--	--	--
Cluster-13543.48089	blue	NA	-0.0866419	0.61535	NA	-0.0545186	0.752153	NA	0.288463	0.0879745	NA	0.345134	0.0392508	0.549813	0.000513691	2343	XP_013470107.1	0	1095	1.67e-140	uncharacterized protein LOC25485443 [Medicago truncatula]||KEH44145.1 Grap2/cyclin-D-interacting protein [Medicago truncatula]||RHN82342.1 putative cyclin-D1-binding protein [Medicago truncatula]	OX326965.1	OX326965	1110	0	Medicago arabica genome assembly, chromosome: 2	K21626	CCNDBP1, DIP1, GCIP	cyclin-D1-binding protein 1	http://www.genome.jp/dbget-bin/www_bget?ko:K21626	--	--	--	--	PF05615//PF05008	Tho complex subunit 7//Vesicle transport v-SNARE protein N-terminus	GO:0006886//GO:0006397	intracellular protein transport//mRNA processing	--	--	GO:0000445//GO:0016020	THO complex part of transcription export complex//membrane	--	--
Cluster-13543.48087	turquoise	NA	0.0251925	0.884045	NA	-0.136984	0.425648	NA	-0.432164	0.00848475	NA	-0.340649	0.0420504	0.546867	0.000558221	1638	--	--	--	--	--	CU326391.2	CU326391	75	1.27772e-28	Medicago truncatula chromosome 5 clone mth2-182c4, COMPLETE SEQUENCE	--	--	--	--	--	--	--	--	PF06281	Structural protein VP1/VP3	--	--	GO:0005198	structural molecule activity	--	--	--	--
Cluster-13543.48085	lightcyan	NA	0.44918	0.00599388	NA	0.428178	0.00918171	NA	-0.138249	0.421343	NA	0.131584	0.444286	0.542053	0.000638394	2258	XP_024640929.1	0	1563	9.72e-210	F-box protein At3g07870 [Medicago truncatula]||KEH27584.1 F-box protein interaction domain protein [Medicago truncatula]||RHN54313.1 putative F-box domain-containing protein [Medicago truncatula]	OX326970.1	OX326970	540	0	Medicago arabica genome assembly, chromosome: 7	--	--	--	--	Q8GXC7	247	6.37e-21	F-box/kelch-repeat protein At3g06240 OS=Arabidopsis thaliana OX=3702 GN=At3g06240 PE=2 SV=1	PF00646//PF12937	F-box domain//F-box-like	--	--	GO:0005515	protein binding	--	--	--	--
Cluster-13543.48082	blue	NA	0.0949254	0.581841	NA	0.0106778	0.950716	NA	0.385309	0.0203042	NA	0.443207	0.00678484	0.653162	1.57224e-05	1277	XP_003607769.1	0	1355	1.01e-185	uncharacterized protein LOC11439856 [Medicago truncatula]||AES89966.1 transmembrane protein, putative [Medicago truncatula]	XM_003607721.4	XM_003607721	930	0	PREDICTED: Medicago truncatula uncharacterized LOC11439856 (LOC11439856), mRNA	--	--	--	--	--	--	--	--	PF04777	Erv1 / Alr family	--	--	GO:0016972	thiol oxidase activity	--	--	--	--
Cluster-13543.48080	pink	-1.9778	-0.840891	1.37301e-10	-2.0677	-0.532435	0.000829799	NA	-0.164799	0.336811	NA	-0.207013	0.225735	0.628737	4.01511e-05	1259	XP_003597387.1	0	1535	2.93e-213	zinc transporter 2 [Medicago truncatula]||AAG09635.1 zinc transporter [Medicago truncatula]||ABD33123.1 Zinc/iron permease [Medicago truncatula]||AES67638.1 ZIP metal ion transporter family protein [Medicago truncatula]||RHN76113.1 putative zinc/iron permease [Medicago truncatula]	XM_003597339.4	XM_003597339	975	0	PREDICTED: Medicago truncatula zinc transporter 2 (LOC11414774), mRNA	K14709	SLC39A1_2_3, ZIP1_2_3	solute carrier family 39 (zinc transporter), member 1/2/3	http://www.genome.jp/dbget-bin/www_bget?ko:K14709	Q9LTH9	878	8.46e-115	Zinc transporter 2 OS=Arabidopsis thaliana OX=3702 GN=ZIP2 PE=2 SV=1	PF02535	ZIP Zinc transporter	GO:0055085//GO:0030001	transmembrane transport//metal ion transport	GO:0046873	metal ion transmembrane transporter activity	GO:0016020	membrane	KOG1558	Fe2+/Zn2+ regulated transporter
Cluster-13543.19852	orange	NA	0.134631	0.433714	NA	-0.258065	0.128608	NA	-0.287148	0.089497	NA	0.0597764	0.729109	0.587338	0.000165971	420	KEH40355.1	0	533	3.89e-66	wall-associated receptor kinase galacturonan-binding protein [Medicago truncatula]	XM_013610871.3	XM_013610871	283	7.29076e-145	PREDICTED: Medicago truncatula LEAF RUST 10 DISEASE-RESISTANCE LOCUS RECEPTOR-LIKE PROTEIN KINASE-like 2.5 (LOC25482321), mRNA	--	--	--	--	--	--	--	--	PF13947	Wall-associated receptor kinase galacturonan-binding	--	--	GO:0030247	polysaccharide binding	--	--	--	--
Cluster-18472.0	darkturquoise	NA	0.0548795	0.750564	NA	-0.0784433	0.649288	NA	0.271802	0.108799	NA	0.43868	0.00744258	0.22085	0.195532	3180	XP_003588700.1	0	2232	2.75e-307	protein ECERIFERUM 26-like [Medicago truncatula]||AES58951.1 HXXXD-type acyl-transferase family protein [Medicago truncatula]||RHN76897.1 putative shikimate O-hydroxycinnamoyltransferase [Medicago truncatula]	XM_003588652.3	XM_003588652	1328	0	PREDICTED: Medicago truncatula protein ECERIFERUM 26-like (LOC11430587), mRNA	--	--	--	--	Q9LIS1	284	1.93e-25	Protein ECERIFERUM 26-like OS=Arabidopsis thaliana OX=3702 GN=CER26L PE=2 SV=1	PF00471//PF06016	Ribosomal protein L33//Reovirus core-spike protein lambda-2 (L2)	GO:0006412//GO:0009451//GO:0006370//GO:0042254	translation//RNA modification//7-methylguanosine mRNA capping//ribosome biogenesis	GO:0005524//GO:0004484//GO:0003735//GO:0004482	ATP binding//mRNA guanylyltransferase activity//structural constituent of ribosome//mRNA (guanine-N7-)-methyltransferase activity	GO:0019028//GO:0005840	viral capsid//ribosome	--	--
Cluster-13543.55160	violet	NA	0.290806	0.085311	NA	0.557989	0.000406195	NA	-0.222033	0.193087	NA	-0.689376	3.32222e-06	0.688588	3.44458e-06	481	KAI5402346.1	0	470	1.78e-58	hypothetical protein KIW84_050093 [Pisum sativum]	CU024876.6	CU024876	411	0	M.truncatula DNA sequence from clone MTH2-144H1 on chromosome 3, complete sequence	--	--	--	--	P33080	346	7.47e-42	Auxin-induced protein X10A OS=Glycine max OX=3847 PE=2 SV=1	PF02519	Auxin responsive protein	GO:0009733	response to auxin	--	--	--	--	--	--
Cluster-13543.4697	skyblue3	NA	0.0732906	0.670985	NA	-0.135795	0.429714	NA	0.0966504	0.574966	NA	0.297908	0.0776172	0.710076	1.23202e-06	3854	XP_013446721.1	0	750	1.53e-84	pentatricopeptide repeat-containing protein At1g13040, mitochondrial [Medicago truncatula]||KEH20748.1 PPR containing plant-like protein [Medicago truncatula]||RHN42844.1 putative pentatricopeptide [Medicago truncatula]	OX326964.1	OX326964	3138	0	Medicago arabica genome assembly, chromosome: 1	--	--	--	--	Q9SAD9	167	1.63e-10	Pentatricopeptide repeat-containing protein At1g13040, mitochondrial OS=Arabidopsis thaliana OX=3702 GN=At1g13040 PE=2 SV=1	PF02687//PF11663	FtsX-like permease family//Toxin with endonuclease activity, of toxin-antitoxin system	GO:0051252	regulation of RNA metabolic process	GO:0004540	ribonuclease activity	GO:0110001//GO:0016020	toxin-antitoxin complex//membrane	--	--
Cluster-13543.5565	yellow	NA	0.00991663	0.954226	NA	0.227747	0.181586	NA	-0.0898487	0.602281	NA	-0.341682	0.041392	0.429372	0.00896793	1457	PNX99024.1	0	897	6.58e-115	F-box protein [Trifolium pratense]	OX326967.1	OX326967	739	0	Medicago arabica genome assembly, chromosome: 4	--	--	--	--	Q6DR20	301	1.17e-28	F-box protein At2g17036 OS=Arabidopsis thaliana OX=3702 GN=At2g17036 PE=2 SV=1	PF12937//PF00646	F-box-like//F-box domain	--	--	GO:0005515	protein binding	--	--	--	--
Cluster-13543.5560	darkgrey	-7.2462	-0.526583	0.000969669	-8.0534	-0.540139	0.000673005	NA	NA	NA	NA	0.209161	0.220849	0.825999	5.56505e-10	888	--	--	--	--	--	XM_003627303.4	XM_003627303	256	1.64314e-129	PREDICTED: Medicago truncatula uncharacterized LOC11421252 (LOC11421252), mRNA	--	--	--	--	--	--	--	--	--	--	--	--	--	--	--	--	--	--
Cluster-13543.36359	white	NA	0.331925	0.0479584	NA	0.159352	0.353242	NA	0.0889202	0.606053	NA	0.154141	0.369404	0.680927	4.86777e-06	782	XP_024641548.1	0	1082	1.66e-139	receptor-like protein EIX2 [Medicago truncatula]||RHN51139.1 putative non-specific serine/threonine protein kinase [Medicago truncatula]	OX326966.1	OX326966	533	0	Medicago arabica genome assembly, chromosome: 3	--	--	--	--	Q6JN46	293	1.52e-28	Receptor-like protein EIX2 OS=Solanum lycopersicum OX=4081 GN=EIX2 PE=1 SV=2	PF13855//PF00560//PF13516	Leucine rich repeat//Leucine Rich Repeat//Leucine Rich repeat	--	--	GO:0005515	protein binding	--	--	--	--
Cluster-13543.36357	brown	NA	0.194724	0.255102	NA	-0.130605	0.447713	NA	-0.166796	0.330905	NA	0.159976	0.351336	0.775076	2.86592e-08	1318	XP_024642177.1	0	584	2.24e-70	receptor-like protein EIX2 [Medicago truncatula]	AC127428.42	AC127428	555	0	Medicago truncatula clone mth2-36c19, complete sequence	--	--	--	--	Q6JN46	210	2.09e-16	Receptor-like protein EIX2 OS=Solanum lycopersicum OX=4081 GN=EIX2 PE=1 SV=2	PF13516//PF13855//PF00560	Leucine Rich repeat//Leucine rich repeat//Leucine Rich Repeat	--	--	GO:0005515	protein binding	--	--	--	--
Cluster-13543.7589	skyblue3	NA	0.0143229	0.933924	NA	-0.0535541	0.756403	NA	0.513774	0.00135067	NA	0.609061	8.07918e-05	0.758717	8.23606e-08	1403	AES81885.1	0	434	8.47e-48	translin-like protein [Medicago truncatula]	OX326969.1	OX326969	677	0	Medicago arabica genome assembly, chromosome: 6	--	--	--	--	P97891	213	3.81e-18	Translin OS=Cricetulus griseus OX=10029 GN=TSN PE=2 SV=1	PF01997	Translin family	--	--	GO:0043565	sequence-specific DNA binding	--	--	KOG3067	Translin family protein
Cluster-13543.7585	violet	NA	0.104782	0.543065	NA	-0.160575	0.34951	NA	-0.522704	0.0010735	NA	-0.35523	0.033499	0.782036	1.78045e-08	2336	XP_003609250.1	0	2619	0	cytochrome P450 734A1 [Medicago truncatula]||AES91447.1 cytochrome P450 family 709 protein [Medicago truncatula]||RHN63895.1 putative cytochrome P450 [Medicago truncatula]	XM_003609202.4	XM_003609202	2075	0	PREDICTED: Medicago truncatula cytochrome P450 734A1 (LOC11440638), mRNA	K15639	CYP734A1, BAS1	PHYB activation tagged suppressor 1	http://www.genome.jp/dbget-bin/www_bget?ko:K15639	O48786	2101	4.58e-292	Cytochrome P450 734A1 OS=Arabidopsis thaliana OX=3702 GN=CYP734A1 PE=2 SV=1	PF00067	Cytochrome P450	--	--	GO:0004497//GO:0020037//GO:0016705//GO:0005506	monooxygenase activity//heme binding//oxidoreductase activity, acting on paired donors, with incorporation or reduction of molecular oxygen//iron ion binding	--	--	--	--
Cluster-13543.7584	white	NA	-0.00102034	0.995288	NA	-0.0705807	0.682503	NA	0.126396	0.462604	NA	0.200004	0.242188	0.50134	0.00184078	887	ABD32582.1	0	1253	1.64e-157	Integrase, catalytic region; Zinc finger, CCHC-type; Peptidase aspartic, catalytic [Medicago truncatula]	OX326971.1	OX326971	659	0	Medicago arabica genome assembly, chromosome: 8	--	--	--	--	P04146	477	1.43e-52	Copia protein OS=Drosophila melanogaster OX=7227 GN=GIP PE=1 SV=3	--	--	--	--	--	--	--	--	--	--
Cluster-13543.7587	darkolivegreen	NA	0.323299	0.0544372	NA	-0.140888	0.412448	NA	-0.303871	0.0715836	NA	0.164439	0.337881	0.660166	1.18302e-05	2054	AES76664.2	0	1329	8.41e-179	Serine/Threonine kinase family protein [Medicago truncatula]	OX326966.1	OX326966	724	0	Medicago arabica genome assembly, chromosome: 3	--	--	--	--	O81906	727	1.59e-83	G-type lectin S-receptor-like serine/threonine-protein kinase B120 OS=Arabidopsis thaliana OX=3702 GN=B120 PE=2 SV=1	PF00069//PF07714	Protein kinase domain//Protein tyrosine and serine/threonine kinase	GO:0006468	protein phosphorylation	GO:0005524//GO:0004672	ATP binding//protein kinase activity	--	--	--	--
Cluster-13543.7586	red	NA	-0.101325	0.556524	NA	0.0222595	0.897469	NA	-0.318536	0.0583024	NA	-0.438205	0.0075146	0.643435	2.30641e-05	1642	XP_003593490.1	0	1178	4.3e-158	uncharacterized protein LOC11418851 [Medicago truncatula]||AES63741.1 BEST plant protein match is: (TAIR:plant.1) protein, putative [Medicago truncatula]||RHN71873.1 hypothetical protein MtrunA17_Chr2g0281521 [Medicago truncatula]	AC209531.2	AC209531	1235	0	Medicago truncatula chromosome 2 BAC clone mth2-102o9, complete sequence	--	--	--	--	--	--	--	--	PF05091	Eukaryotic translation initiation factor 3 subunit 7 (eIF-3)	GO:0006446	regulation of translational initiation	GO:0003743	translation initiation factor activity	GO:0005840//GO:0005852//GO:0005737	ribosome//eukaryotic translation initiation factor 3 complex//cytoplasm	--	--
Cluster-13543.7583	lightgreen	NA	-0.377177	0.0233488	NA	-0.207887	0.223739	NA	0.503114	0.00176249	NA	0.321965	0.055498	0.45377	0.00544113	673	XP_013451748.2	0	1087	2.79e-136	ABC transporter C family member 10 [Medicago truncatula]	XM_013596294.3	XM_013596294	622	0	PREDICTED: Medicago truncatula ABC transporter C family member 10 (LOC25496027), mRNA	K05666	ABCC2	ATP-binding cassette, subfamily C (CFTR/MRP), member 2	http://www.genome.jp/dbget-bin/www_bget?ko:K05666	Q9LYS2	792	2.99e-96	ABC transporter C family member 10 OS=Arabidopsis thaliana OX=3702 GN=ABCC10 PE=2 SV=2	PF03193//PF01926//PF00005//PF13476//PF00931//PF00009//PF01580	RsgA GTPase//50S ribosome-binding GTPase//ABC transporter//AAA domain//NB-ARC domain//Elongation factor Tu GTP binding domain//FtsK/SpoIIIE family	--	--	GO:0043531//GO:0003677//GO:0005524//GO:0005525//GO:0003924//GO:0000166	ADP binding//DNA binding//ATP binding//GTP binding//GTPase activity//nucleotide binding	--	--	--	--
Cluster-13543.7582	white	NA	-0.270055	0.111182	NA	-0.297288	0.0782665	NA	0.230851	0.175544	NA	0.258846	0.127414	0.588195	0.000161475	1766	XP_013451748.2	0	2697	0	ABC transporter C family member 10 [Medicago truncatula]	XM_013596294.3	XM_013596294	1545	0	PREDICTED: Medicago truncatula ABC transporter C family member 10 (LOC25496027), mRNA	K05666	ABCC2	ATP-binding cassette, subfamily C (CFTR/MRP), member 2	http://www.genome.jp/dbget-bin/www_bget?ko:K05666	Q9LYS2	1349	4.32e-170	ABC transporter C family member 10 OS=Arabidopsis thaliana OX=3702 GN=ABCC10 PE=2 SV=2	PF00664	ABC transporter transmembrane region	GO:0055085	transmembrane transport	GO:0005524//GO:0140359	ATP binding//ABC-type transporter activity	--	--	--	--
Cluster-13543.2032	greenyellow	NA	-0.208042	0.223385	NA	-0.0368077	0.83123	NA	-0.0191515	0.911725	NA	-0.189097	0.269358	0.628131	4.1055e-05	2677	XP_024633544.2	0	4344	0	phospholipase D alpha 1 [Medicago truncatula]||RHN70643.1 putative phospholipase D [Medicago truncatula]	XM_024777776.2	XM_024777776	2462	0	PREDICTED: Medicago truncatula phospholipase D alpha 1 (LOC11426765), mRNA	K01115	PLD1_2	phospholipase D1/2	http://www.genome.jp/dbget-bin/www_bget?ko:K01115	P93400	2798	0	Phospholipase D alpha 1 OS=Nicotiana tabacum OX=4097 GN=PLD1 PE=2 SV=2	PF00614	Phospholipase D Active site motif	--	--	GO:0003824	catalytic activity	--	--	--	--
Cluster-13543.2033	lightcyan	NA	-0.0892115	0.604868	NA	0.274806	0.104793	NA	0.161152	0.347758	NA	-0.295166	0.0805214	0.256275	0.131373	2415	XP_039683515.1	0	2009	1.22e-263	uncharacterized protein LOC120576913 [Medicago truncatula]	XM_039827581.1	XM_039827581	1883	0	PREDICTED: Medicago truncatula uncharacterized LOC120576913 (LOC120576913), mRNA	--	--	--	--	P04323	384	1.27e-36	Retrovirus-related Pol polyprotein from transposon 17.6 OS=Drosophila melanogaster OX=7227 GN=pol PE=4 SV=1	--	--	--	--	--	--	--	--	--	--
Cluster-13543.2036	violet	NA	-0.113562	0.509596	NA	0.101005	0.557777	NA	0.0714989	0.678593	NA	-0.138585	0.420205	0.348492	0.0372553	1473	XP_013465852.1	0	1884	4.1e-264	F-box only protein 13 [Medicago truncatula]||KEH39888.1 F-box only protein [Medicago truncatula]||RHN77052.1 putative F-box domain, galactose oxidase, beta-propeller [Medicago truncatula]	XM_013610398.3	XM_013610398	1173	0	PREDICTED: Medicago truncatula F-box only protein 13 (LOC25481972), mRNA	--	--	--	--	Q9SMZ3	936	4.88e-121	F-box only protein 13 OS=Arabidopsis thaliana OX=3702 GN=FBX13 PE=2 SV=2	PF01344//PF00646//PF12937	Kelch motif//F-box domain//F-box-like	--	--	GO:0005515	protein binding	--	--	--	--
Cluster-13543.34549	skyblue3	NA	0.0541416	0.753813	NA	-0.310116	0.0656648	NA	0.527459	0.000947475	NA	0.759753	7.72237e-08	0.882046	1.18027e-12	3212	XP_003617951.1	0	3656	0	heat shock protein 90-6, mitochondrial [Medicago truncatula]||AET00910.1 heat shock protein 81-2 [Medicago truncatula]||RHN58111.1 putative Heat shock protein Hsp90 family [Medicago truncatula]	XM_003617903.4	XM_003617903	2137	0	PREDICTED: Medicago truncatula heat shock protein 90-6, mitochondrial (LOC11419641), mRNA	K09487	HSP90B, TRA1	heat shock protein 90kDa beta	http://www.genome.jp/dbget-bin/www_bget?ko:K09487	F4JFN3	2860	0	Heat shock protein 90-6, mitochondrial OS=Arabidopsis thaliana OX=3702 GN=HSP90-6 PE=1 SV=1	PF00183	Hsp90 protein	GO:0006457	protein folding	GO:0016887//GO:0005524//GO:0051082	ATP hydrolysis activity//ATP binding//unfolded protein binding	--	--	KOG0020	Endoplasmic reticulum glucose-regulated protein (GRP94/endoplasmin), HSP90 family
Cluster-13543.40635	tan	NA	0.529273	0.000902982	NA	0.508652	0.00153654	NA	0.589427	0.000155211	NA	0.397843	0.0162635	0.805501	3.12167e-09	3082	XP_003594344.1	0	594	3.3e-67	uncharacterized protein At4g26485 isoform X1 [Medicago truncatula]||ABN08873.1 nucleic acid binding, related [Medicago truncatula]||AES64595.1 nucleic acid-binding protein, putative [Medicago truncatula]||AFK48372.1 unknown [Medicago truncatula]||RHN72718.1 hypothetical protein MtrunA17_Chr2g0290801 [Medicago truncatula]	AC161399.2	AC161399	1289	0	Medicago truncatula chromosome 2 clone mte1-30k4, complete sequence	K19307	BMT5	25S rRNA (uracil2634-N3)-methyltransferase	http://www.genome.jp/dbget-bin/www_bget?ko:K19307	P0C8L4	295	8.87e-29	Uncharacterized protein At4g26485 OS=Arabidopsis thaliana OX=3702 GN=At4g26485 PE=4 SV=1	PF02950//PF01080//PF10354	Conotoxin//Presenilin//rRNA (uridine-N3-)-methyltransferase BTM5-like	GO:0006810//GO:0070475//GO:0016485	transport//rRNA base methylation//protein processing	GO:0070042//GO:0008200//GO:0004190	rRNA (uridine-N3-)-methyltransferase activity//ion channel inhibitor activity//aspartic-type endopeptidase activity	GO:0005576	extracellular region	--	--
Cluster-13543.46685	blue	NA	0.336011	0.0451133	NA	0.0195313	0.909981	NA	0.467006	0.00408611	NA	0.557959	0.00040655	0.809902	2.19387e-09	1754	XP_013456167.1	0	1740	4.53e-241	uncharacterized protein LOC25492552 [Medicago truncatula]||KEH30198.1 hypothetical protein MTR_4g064947 [Medicago truncatula]||RHN61036.1 hypothetical protein MtrunA17_Chr4g0032271 [Medicago truncatula]	XM_013600713.3	XM_013600713	1259	0	PREDICTED: Medicago truncatula uncharacterized LOC25492552 (LOC25492552), mRNA	--	--	--	--	--	--	--	--	--	--	--	--	--	--	--	--	--	--
Cluster-13543.46682	skyblue	NA	0.178036	0.298877	NA	0.198027	0.246971	NA	0.136221	0.428252	NA	0.0612204	0.72282	0.773012	3.28983e-08	2876	XP_013457312.2	0	3891	0	putative disease resistance protein RGA3 [Medicago truncatula]	XM_013601858.3	XM_013601858	2471	0	PREDICTED: Medicago truncatula putative disease resistance protein RGA3 (LOC25493373), mRNA	--	--	--	--	Q7XA42	897	4.89e-104	Putative disease resistance protein RGA1 OS=Solanum bulbocastanum OX=147425 GN=RGA1 PE=2 SV=2	PF00931//PF13516//PF13855//PF00560	NB-ARC domain//Leucine Rich repeat//Leucine rich repeat//Leucine Rich Repeat	--	--	GO:0005515//GO:0043531	protein binding//ADP binding	--	--	--	--
Cluster-13543.46681	skyblue	NA	0.00288528	0.986675	NA	0.101877	0.554365	NA	0.179195	0.29569	NA	0.0697642	0.685988	0.886771	6.11641e-13	1922	--	--	--	--	--	OX326964.1	OX326964	897	0	Medicago arabica genome assembly, chromosome: 1	--	--	--	--	--	--	--	--	--	--	--	--	--	--	--	--	--	--
Cluster-13543.40631	skyblue3	NA	0.085948	0.618194	NA	0.381649	0.0216309	NA	0.567732	0.000304601	NA	0.146095	0.39521	0.445329	0.0064941	2685	XP_013465144.1	0	227	1.58e-19	protein NUCLEAR FUSION DEFECTIVE 6, mitochondrial isoform X1 [Medicago truncatula]||XP_024631658.1 protein NUCLEAR FUSION DEFECTIVE 6, mitochondrial isoform X1 [Medicago truncatula]||XP_024631659.1 protein NUCLEAR FUSION DEFECTIVE 6, mitochondrial isoform X1 [Medicago truncatula]||KEH39179.1 hypothetical protein MTR_2g090650 [Medicago truncatula]	OX326971.1	OX326971	727	0	Medicago arabica genome assembly, chromosome: 8	--	--	--	--	Q93ZJ3	149	1.7e-10	Protein NUCLEAR FUSION DEFECTIVE 6, mitochondrial OS=Arabidopsis thaliana OX=3702 GN=NFD6 PE=3 SV=1	--	--	--	--	--	--	--	--	--	--
Cluster-13543.40630	blue	NA	-0.132861	0.439837	NA	0.168286	0.326541	NA	0.652698	1.60171e-05	NA	0.504425	0.00170652	0.897779	1.17309e-13	755	XP_003606312.1	0	470	8.49e-58	cyclin-dependent kinases regulatory subunit 1 [Medicago truncatula]||XP_045830354.1 cyclin-dependent kinases regulatory subunit 1 [Trifolium pratense]||AES88509.1 cyclin-dependent kinase regulatory subunit [Medicago truncatula]||AFK36256.1 unknown [Medicago truncatula]||PNX75311.1 cyclin-dependent kinases regulatory subunit [Trifolium pratense]||RHN60620.1 putative cyclin-dependent kinase, regula…	BT136461.1	BT136461	589	0	Medicago truncatula clone JCVI-FLMt-3D16 unknown mRNA	K02219	CKS1	cyclin-dependent kinase regulatory subunit CKS1	http://www.genome.jp/dbget-bin/www_bget?ko:K02219	O23249	438	1.63e-54	Cyclin-dependent kinases regulatory subunit 1 OS=Arabidopsis thaliana OX=3702 GN=CKS1 PE=1 SV=1	PF01111	Cyclin-dependent kinase regulatory subunit	GO:0045859	regulation of protein kinase activity	GO:0016538	cyclin-dependent protein serine/threonine kinase regulator activity	--	--	KOG3484	Cyclin-dependent protein kinase CDC28, regulatory subunit CKS1, and related proteins
Cluster-13543.51598	darkolivegreen	NA	0.000127711	0.99941	NA	-0.146145	0.395045	NA	0.265478	0.11761	NA	0.359994	0.0310347	0.365001	0.0286071	1209	XP_003618302.2	0	1089	3.54e-147	uncharacterized protein LOC11434903 isoform X2 [Medicago truncatula]||ACJ85941.1 unknown [Medicago truncatula]||AES74520.2 transmembrane protein, putative [Medicago truncatula]||AFK34600.1 unknown [Medicago truncatula]||KEH22398.1 transmembrane protein, putative [Medicago truncatula]||RHN60105.1 hypothetical protein MtrunA17_Chr4g0021741 [Medicago truncatula]	OX326964.1	OX326964	800	0	Medicago arabica genome assembly, chromosome: 1	--	--	--	--	--	--	--	--	PF11081//PF19778//PF05887	Adenovirus L4-33K/L4-22K//Endonuclease domain//Procyclic acidic repetitive protein (PARP)	GO:0019073//GO:0009307//GO:0006308	viral DNA genome packaging//DNA restriction-modification system//DNA catabolic process	GO:0015668	type III site-specific deoxyribonuclease activity	GO:0019813//GO:0016020	type III site-specific deoxyribonuclease complex//membrane	--	--
Cluster-13543.8251	pink	NA	-0.492495	0.00227842	NA	-0.794323	7.35664e-09	NA	0.0352625	0.838219	NA	0.341097	0.041764	0.587567	0.000164757	1290	XP_003606504.1	0	1176	4.56e-160	NEDD8-specific protease 1 [Medicago truncatula]||AES88701.1 Ulp1 protease family, carboxy-terminal domain protein [Medicago truncatula]||RHN60832.1 putative Ulp1 peptidase [Medicago truncatula]	XM_003606456.4	XM_003606456	958	0	PREDICTED: Medicago truncatula NEDD8-specific protease 1 (LOC11408023), mRNA	K08597	SENP8, NEDP1, DEN1	sentrin-specific protease 8	http://www.genome.jp/dbget-bin/www_bget?ko:K08597	Q9LSS7	664	3.27e-84	NEDD8-specific protease 1 OS=Arabidopsis thaliana OX=3702 GN=NEDP1 PE=2 SV=1	PF02902	Ulp1 protease family, C-terminal catalytic domain	GO:0006508	proteolysis	GO:0008234	cysteine-type peptidase activity	--	--	KOG3246	Sentrin-specific cysteine protease (Ulp1 family)
Cluster-13543.8252	darkgreen	NA	0.0425361	0.805434	NA	0.12469	0.468716	-2.154	-0.671561	7.32918e-06	-2.2725	-0.579609	0.000211829	0.798888	5.21707e-09	2149	QJU69412.1	0	2440	0	multidrug and toxic compound extrusion [Medicago sativa]	XM_013597736.3	XM_013597736	1855	0	PREDICTED: Medicago truncatula protein DETOXIFICATION 51 (LOC25496984), mRNA	K03327	TC.MATE, SLC47A, norM, mdtK, dinF	multidrug resistance protein, MATE family	http://www.genome.jp/dbget-bin/www_bget?ko:K03327	Q9SZE2	1551	1.87e-209	Protein DETOXIFICATION 51 OS=Arabidopsis thaliana OX=3702 GN=DTX51 PE=2 SV=1	PF01554//PF04758	MatE//Ribosomal protein S30	GO:0042254//GO:0006412//GO:0006810//GO:0055085	ribosome biogenesis//translation//transport//transmembrane transport	GO:0003735//GO:0015297//GO:0042910	structural constituent of ribosome//antiporter activity//xenobiotic transmembrane transporter activity	GO:0016020//GO:0005840	membrane//ribosome	--	--
Cluster-13543.8255	lightyellow	NA	0.0460851	0.789551	NA	-0.386711	0.0198145	NA	0.118461	0.491384	NA	0.532743	0.000822941	0.562248	0.000358562	1503	XP_013451091.1	0	603	1.56e-72	uncharacterized protein C9orf85 homolog [Medicago truncatula]||KEH25131.1 DUF2039 family protein [Medicago truncatula]||RHN50245.1 hypothetical protein MtrunA17_Chr6g0455371 [Medicago truncatula]	XM_013595637.3	XM_013595637	399	0	PREDICTED: Medicago truncatula uncharacterized protein C9orf85 homolog (LOC25495416), mRNA	--	--	--	--	Q9CQ90	193	4.21e-16	Uncharacterized protein C9orf85 homolog OS=Mus musculus OX=10090 PE=2 SV=1	--	--	--	--	--	--	--	--	KOG3241	Uncharacterized conserved protein
Cluster-13543.27849	purple	NA	-0.276772	0.102232	NA	-0.325862	0.0524428	NA	-0.300993	0.0744478	NA	-0.208366	0.222648	0.587095	0.000167262	487	RHN44857.1	0	637	2.15e-77	putative P-loop containing nucleoside triphosphate hydrolase, leucine-rich repeat domain, L [Medicago truncatula]	OX326967.1	OX326967	376	0	Medicago arabica genome assembly, chromosome: 4	--	--	--	--	--	--	--	--	PF13516//PF00560//PF13855	Leucine Rich repeat//Leucine Rich Repeat//Leucine rich repeat	--	--	GO:0005515	protein binding	--	--	--	--
Cluster-13543.27848	saddlebrown	NA	-0.346341	0.0385238	NA	-0.261668	0.12317	NA	-0.52382	0.00104266	NA	-0.692788	2.8369e-06	0.753321	1.1459e-07	2986	XP_003590977.1	0	996	2.16e-123	protein PHR1-LIKE 1 [Medicago truncatula]||AES61228.1 myb-like transcription factor family protein [Medicago truncatula]||RHN80626.1 putative transcription factor MYB-HB-like family [Medicago truncatula]	AC137701.27	AC137701	1595	0	Medicago truncatula clone mth2-35h1, complete sequence	--	--	--	--	Q94CL7	180	2.03e-12	Protein PHOSPHATE STARVATION RESPONSE 1 OS=Arabidopsis thaliana OX=3702 GN=PHR1 PE=1 SV=1	--	--	--	--	--	--	--	--	--	--
Cluster-13543.27845	darkgrey	NA	-0.409332	0.0131747	NA	-0.644627	2.20212e-05	NA	-0.173746	0.31086	NA	0.159785	0.351917	0.735766	3.17484e-07	3181	KEH32495.1	0	1539	3.11e-203	DEAD-box ATP-dependent RNA helicase [Medicago truncatula]||RHN64616.1 putative RNA helicase [Medicago truncatula]	OX326968.1	OX326968	1363	0	Medicago arabica genome assembly, chromosome: 5	--	--	--	--	P35683	1498	1.29e-198	Eukaryotic initiation factor 4A-1 OS=Oryza sativa subsp. japonica OX=39947 GN=Os06g0701100 PE=2 SV=2	PF04851//PF07652//PF00270//PF00579	Type III restriction enzyme, res subunit//Flavivirus DEAD domain//DEAD/DEAH box helicase//tRNA synthetases class I (W and Y)	GO:0006418	tRNA aminoacylation for protein translation	GO:0005524//GO:0003677//GO:0016787//GO:0003676//GO:0004386//GO:0004812//GO:0000166	ATP binding//DNA binding//hydrolase activity//nucleic acid binding//helicase activity//aminoacyl-tRNA ligase activity//nucleotide binding	--	--	KOG0327	Translation initiation factor 4F, helicase subunit (eIF-4A) and related helicases
Cluster-13543.27844	grey60	NA	-0.244575	0.150547	NA	-0.63531	3.14461e-05	NA	-0.224392	0.188279	NA	-0.0382251	0.82483	0.615305	6.5044e-05	882	AES75154.1	0	542	2.87e-64	TIR-NBS-LRR class disease resistance protein [Medicago truncatula]	OX326966.1	OX326966	374	0	Medicago arabica genome assembly, chromosome: 3	--	--	--	--	V9M398	285	4.54e-27	Disease resistance protein RUN1 OS=Vitis rotundifolia OX=103349 GN=RUN1 PE=1 SV=1	PF13855	Leucine rich repeat	--	--	GO:0005515	protein binding	--	--	--	--
Cluster-13543.27847	sienna3	NA	-0.44165	0.00700522	NA	0.00978225	0.954845	NA	0.595511	0.000127358	NA	0.19529	0.253695	0.462414	0.0045187	2341	KYP58728.1	0	1827	7.97e-237	Retrovirus-related Pol polyprotein from transposon TNT 1-94 [Cajanus cajan]	OX326965.1	OX326965	1682	0	Medicago arabica genome assembly, chromosome: 2	--	--	--	--	Q9ZT94	222	4.37e-17	Retrovirus-related Pol polyprotein from transposon RE2 OS=Arabidopsis thaliana OX=3702 GN=RE2 PE=4 SV=1	--	--	--	--	--	--	--	--	--	--
Cluster-13543.27846	grey60	NA	-0.17584	0.304973	NA	-0.278947	0.0994552	NA	-0.114172	0.50731	NA	-0.061696	0.720753	0.947587	2.02713e-18	1590	--	--	--	--	--	OX326967.1	OX326967	251	1.8004e-126	Medicago arabica genome assembly, chromosome: 4	--	--	--	--	--	--	--	--	PF04545	Sigma-70, region 4	GO:0006352//GO:0006355	DNA-templated transcription initiation//regulation of DNA-templated transcription	GO:0003700	DNA-binding transcription factor activity	GO:0005667	transcription regulator complex	--	--
Cluster-13543.27841	magenta	NA	-0.306983	0.0685843	NA	-0.0705129	0.682792	NA	0.367867	0.0272894	NA	-0.0747424	0.664844	0.674855	6.35736e-06	386	PNX55864.1	0	199	7.78e-17	heat shock cognate 70 kDa protein 2-like, partial [Trifolium pratense]	OX326971.1	OX326971	286	1.42937e-146	Medicago arabica genome assembly, chromosome: 8	K03283	HSPA1_6_8	heat shock 70kDa protein 1/6/8	http://www.genome.jp/dbget-bin/www_bget?ko:K03283	Q9LHA8	172	3.87e-14	Heat shock 70 kDa protein 4 OS=Arabidopsis thaliana OX=3702 GN=HSP70-4 PE=1 SV=1	PF02203	Tar ligand binding domain homologue	GO:0007165//GO:0006935	signal transduction//chemotaxis	--	--	--	--	KOG0101	Molecular chaperones HSP70/HSC70, HSP70 superfamily
Cluster-13543.27840	paleturquoise	NA	0.33215	0.047798	NA	0.210573	0.217678	NA	-0.109746	0.524017	NA	0.314053	0.0621362	0.845169	8.94484e-11	3402	XP_003597704.1	0	4551	0	tRNase Z TRZ3, mitochondrial [Medicago truncatula]||AES67955.1 zinc phosphodiesterase, putative [Medicago truncatula]||RHN76366.1 putative ribonuclease Z [Medicago truncatula]	XM_003597656.3	XM_003597656	2530	0	PREDICTED: Medicago truncatula tRNase Z TRZ3, mitochondrial (LOC11427220), mRNA	K00784	rnz	ribonuclease Z	http://www.genome.jp/dbget-bin/www_bget?ko:K00784	F4J1H7	2739	0	tRNAse Z TRZ4, mitochondrial OS=Arabidopsis thaliana OX=3702 GN=TRZ4 PE=2 SV=1	PF13691//PF07464	tRNase Z endonuclease//Apolipophorin-III precursor (apoLp-III)	GO:0006869//GO:0008033	lipid transport//tRNA processing	GO:0008289	lipid binding	GO:0005576	extracellular region	KOG2121	Predicted metal-dependent hydrolase (beta-lactamase superfamily)
Cluster-13543.27843	midnightblue	NA	0.27659	0.102468	NA	0.267524	0.114703	NA	-0.0344677	0.84182	NA	0.122371	0.477088	0.812743	1.73863e-09	1455	--	--	--	--	--	CR962124.2	CR962124	1096	0	Medicago truncatula chromosome 5 clone mth2-44c15, COMPLETE SEQUENCE	--	--	--	--	--	--	--	--	--	--	--	--	--	--	--	--	--	--
Cluster-13543.27842	sienna3	NA	-0.0825379	0.632246	NA	-0.113938	0.50819	NA	-0.0367438	0.831519	NA	0.0165397	0.923725	0.635771	3.09053e-05	367	--	--	--	--	--	AC130200.30	AC130200	159	5.37067e-76	Medicago truncatula clone mth1-64n13, complete sequence	--	--	--	--	--	--	--	--	--	--	--	--	--	--	--	--	--	--
Cluster-13543.9784	cyan	NA	-0.148756	0.386562	NA	0.364436	0.0288732	NA	0.418898	0.0109956	NA	-0.0584984	0.73469	0.243476	0.152449	1908	XP_003611034.2	0	1719	1.24e-237	hydroxyproline O-galactosyltransferase HPGT1 [Medicago truncatula]||AES93992.2 beta-1,3-galactosyltransferase-like protein [Medicago truncatula]||RHN53544.1 putative galactosylxylosylprotein 3-beta-galactosyltransferase [Medicago truncatula]	XM_003610986.4	XM_003610986	1162	0	PREDICTED: Medicago truncatula hydroxyproline O-galactosyltransferase HPGT1 (LOC11436753), mRNA	K20854	HPGT, B3GALT9_10_11	hydroxyproline O-galactosyltransferase HPGT	http://www.genome.jp/dbget-bin/www_bget?ko:K20854	Q94F27	1157	4.71e-154	Hydroxyproline O-galactosyltransferase HPGT1 OS=Arabidopsis thaliana OX=3702 GN=HPTG1 PE=1 SV=1	PF02434//PF01762	Fringe-like//Galactosyltransferase	GO:0006486	protein glycosylation	GO:0016758//GO:0016757	hexosyltransferase activity//glycosyltransferase activity	GO:0016020	membrane	--	--
Cluster-13543.9786	magenta	NA	-0.131267	0.445395	NA	0.0548955	0.750494	NA	0.455409	0.00525468	NA	0.392851	0.0177836	0.760258	7.48289e-08	3394	XP_003625710.1	0	720	1.14e-83	uncharacterized protein LOC11427164 [Medicago truncatula]||AES81928.1 PWWP domain protein [Medicago truncatula]||RHN48554.1 putative PWWP domain-containing protein [Medicago truncatula]	AC151461.50	AC151461	1653	0	Medicago truncatula clone mth2-39h15, complete sequence	--	--	--	--	--	--	--	--	--	--	--	--	--	--	--	--	--	--
Cluster-13543.9782	lightyellow	NA	-0.459282	0.00483596	NA	-0.67402	6.59193e-06	2.1014	0.799645	4.92411e-09	1.6086	0.764326	5.78967e-08	0.677185	5.74251e-06	1895	XP_003593617.1	0	177	2.11e-12	squamosa promoter-binding protein 1 [Medicago truncatula]||AES63868.1 squamosa promoter-binding-like protein [Medicago truncatula]||AFK46131.1 unknown [Medicago truncatula]||AFK48393.1 unknown [Medicago truncatula]||RHN71963.1 putative transcription factor SBP family [Medicago truncatula]	AC146855.5	AC146855	505	0	Medicago truncatula clone mth2-16c23, complete sequence	--	--	--	--	Q38741	149	2.56e-10	Squamosa promoter-binding protein 1 OS=Antirrhinum majus OX=4151 GN=SBP1 PE=2 SV=1	--	--	--	--	--	--	--	--	--	--
Cluster-13543.30434	cyan	1.1854	0.854368	3.40174e-11	1.0985	0.863388	1.23383e-11	NA	0.345618	0.0389582	NA	0.451325	0.0057298	0.843457	1.06341e-10	1711	XP_003608775.1	0	993	4.75e-129	copper chaperone for superoxide dismutase, chloroplastic/cytosolic [Medicago truncatula]||AES90972.1 Cu/Zn-superoxide dismutase copper chaperone [Medicago truncatula]||AFK42274.1 unknown [Medicago truncatula]||RHN63284.1 putative superoxide dismutase, copper/zinc binding domain, heavy metal-associated domain, HMA [Medicago truncatula]	OX326968.1	OX326968	924	0	Medicago arabica genome assembly, chromosome: 5	K04569	CCS	copper chaperone for superoxide dismutase	http://www.genome.jp/dbget-bin/www_bget?ko:K04569	Q9LD47	625	2.21e-75	Copper chaperone for superoxide dismutase, chloroplastic/cytosolic OS=Arabidopsis thaliana OX=3702 GN=CCS PE=1 SV=1	PF00080//PF09726//PF00403	Copper/zinc superoxide dismutase (SODC)//Macoilin family//Heavy-metal-associated domain	GO:0023041//GO:0006801	neuronal signal transduction//superoxide metabolic process	GO:0046872	metal ion binding	GO:0030867	rough endoplasmic reticulum membrane	KOG4656	Copper chaperone for superoxide dismutase
Cluster-23135.0	brown	NA	0.235734	0.166334	NA	-0.422473	0.0102637	NA	-0.213028	0.212237	2.0435	0.462632	0.00449722	0.8547	3.28097e-11	1531	XP_013447202.1	0	2024	4.98e-285	RING-H2 finger protein ATL22 isoform X1 [Medicago truncatula]||KEH21229.1 RING-H2 finger ATL21A-like protein [Medicago truncatula]||RHN43470.1 putative transcription factor C2H2 family [Medicago truncatula]	XM_013591748.3	XM_013591748	1174	0	PREDICTED: Medicago truncatula RING-H2 finger protein ATL22 (LOC25502189), transcript variant X1, mRNA	--	--	--	--	Q9SKK8	445	5.99e-49	RING-H2 finger protein ATL22 OS=Arabidopsis thaliana OX=3702 GN=ATL22 PE=2 SV=2	PF12678//PF12906//PF00097//PF03854//PF12861//PF13947	RING-H2 zinc finger domain//RING-variant domain//Zinc finger, C3HC4 type (RING finger)//P-11 zinc finger//Anaphase-promoting complex subunit 11 RING-H2 finger//Wall-associated receptor kinase galacturonan-binding	GO:0031145	anaphase-promoting complex-dependent catabolic process	GO:0003723//GO:0046872//GO:0097602//GO:0008270//GO:0061630//GO:0030247	RNA binding//metal ion binding//cullin family protein binding//zinc ion binding//ubiquitin protein ligase activity//polysaccharide binding	GO:0005680	anaphase-promoting complex	--	--
Cluster-13543.9121	magenta	NA	0.0944242	0.583845	NA	0.24761	0.145389	NA	0.210652	0.217501	NA	0.0524161	0.761428	0.612071	7.28161e-05	1767	XP_003624730.2	0	598	1.27e-71	tRNA-specific adenosine deaminase TAD2 [Medicago truncatula]||XP_024625744.1 tRNA-specific adenosine deaminase TAD2 [Medicago truncatula]||ABN08468.1 CMP/dCMP deaminase, zinc-binding [Medicago truncatula]||AES80948.2 tRNA-specific adenosine deaminase [Medicago truncatula]||RHN47552.1 putative tRNA(adenine(34)) deaminase [Medicago truncatula]	AC157472.3	AC157472	935	0	Medicago truncatula chromosome 7 clone mth2-41h16, complete sequence	K15441	TAD2, ADAT2	tRNA-specific adenosine deaminase 2	http://www.genome.jp/dbget-bin/www_bget?ko:K15441	Q6IDB6	459	1.01e-52	tRNA-specific adenosine deaminase TAD2 OS=Arabidopsis thaliana OX=3702 GN=TAD2 PE=1 SV=1	PF14437	MafB19-like deaminase	GO:0006807//GO:0002100	nitrogen compound metabolic process//tRNA wobble adenosine to inosine editing	GO:0008251	tRNA-specific adenosine deaminase activity	--	--	KOG1018	Cytosine deaminase FCY1 and related enzymes
Cluster-13543.9123	turquoise	NA	0.0862607	0.616911	NA	0.344994	0.0393355	NA	-0.0052306	0.975847	NA	-0.243734	0.152	0.67842	5.43929e-06	1547	XP_003626549.2	0	1548	1.19e-213	CMP-sialic acid transporter 1 [Medicago truncatula]||AES82767.2 CMP-sialic acid transporter, putative [Medicago truncatula]||RHN49524.1 putative nucleotide-sugar transporter [Medicago truncatula]	XM_003626501.3	XM_003626501	863	0	PREDICTED: Medicago truncatula CMP-sialic acid transporter 1 (LOC11431341), mRNA	K15272	SLC35A1_2_3	solute carrier family 35 (UDP-sugar transporter), member A1/2/3	http://www.genome.jp/dbget-bin/www_bget?ko:K15272	Q654D9	1233	1.41e-167	CMP-sialic acid transporter 1 OS=Oryza sativa subsp. japonica OX=39947 GN=CSTLP1 PE=2 SV=1	PF00892//PF04142//PF03376//PF08449	EamA-like transporter family//Nucleotide-sugar transporter//Adenovirus E3B protein//UAA transporter family	GO:0055085//GO:0090481	transmembrane transport//pyrimidine nucleotide-sugar transmembrane transport	GO:0015165	pyrimidine nucleotide-sugar transmembrane transporter activity	GO:0016020//GO:0000139	membrane//Golgi membrane	KOG2234	Predicted UDP-galactose transporter
Cluster-13543.9122	yellow	NA	0.0903206	0.600368	NA	0.230754	0.175731	NA	-0.207627	0.224331	NA	-0.452445	0.00559596	0.661749	1.10824e-05	1406	--	--	--	--	--	AC137602.47	AC137602	1023	0	Medicago truncatula clone mth2-14k4, complete sequence	--	--	--	--	--	--	--	--	--	--	--	--	--	--	--	--	--	--
Cluster-13543.9125	orange	NA	0.288919	0.0874512	NA	0.529835	0.000889557	NA	-0.0160294	0.926072	NA	-0.383451	0.0209691	0.800925	4.46278e-09	1130	XP_013469174.1	0	715	3.22e-92	uncharacterized protein LOC25484749 [Medicago truncatula]||KEH43212.1 carrier protein, putative [Medicago truncatula]||RHN81071.1 hypothetical protein MtrunA17_Chr1g0195071 [Medicago truncatula]	AC122168.14	AC122168	773	0	Medicago truncatula clone mth2-4o4, complete sequence	--	--	--	--	--	--	--	--	PF01284	Membrane-associating domain	--	--	--	--	GO:0016020	membrane	--	--
Cluster-13543.9127	brown	NA	0.345982	0.038739	NA	-0.0118929	0.945116	NA	-0.381205	0.0217965	NA	-0.136884	0.425987	0.837557	1.90118e-10	3503	XP_013465156.1	0	2564	0	receptor-like protein kinase HSL1 [Medicago truncatula]||KEH39191.1 LRR receptor-like kinase family protein [Medicago truncatula]||RHN75776.1 putative protein kinase RLK-Pelle-LRR-XI-1 family [Medicago truncatula]	XM_013609702.3	XM_013609702	2769	0	PREDICTED: Medicago truncatula receptor-like protein kinase HSL1 (LOC25487705), mRNA	--	--	--	--	Q9SGP2	1313	7e-162	Receptor-like protein kinase HSL1 OS=Arabidopsis thaliana OX=3702 GN=HSL1 PE=1 SV=1	PF08451//PF00069//PF00560//PF13855//PF07714	Adenosine/AMP deaminase N-terminal//Protein kinase domain//Leucine Rich Repeat//Leucine rich repeat//Protein tyrosine and serine/threonine kinase	GO:0006468	protein phosphorylation	GO:0005524//GO:0005515//GO:0004672	ATP binding//protein binding//protein kinase activity	GO:0005615	extracellular space	--	--
Cluster-13543.9126	darkgreen	NA	-0.0988966	0.566071	NA	0.201211	0.239298	NA	-0.248852	0.143316	NA	-0.390173	0.018647	0.625553	4.51069e-05	2003	XP_003593719.2	0	1764	3.1e-242	3'-N-debenzoyl-2'-deoxytaxol N-benzoyltransferase [Medicago truncatula]||AES63970.2 3'-N-debenzoyl-2'-deoxytaxol benzoyltransferase [Medicago truncatula]||RHN72041.1 putative taxadien-5-alpha-ol O-acetyltransferase [Medicago truncatula]	XM_003593671.4	XM_003593671	955	0	PREDICTED: Medicago truncatula 3'-N-debenzoyl-2'-deoxytaxol N-benzoyltransferase (LOC11440807), mRNA	--	--	--	--	Q8GYW8	417	3.53e-43	Spermidine coumaroyl-CoA acyltransferase OS=Arabidopsis thaliana OX=3702 GN=SCT PE=1 SV=1	--	--	--	--	--	--	--	--	--	--
Cluster-13543.9129	brown	NA	0.0279821	0.871307	NA	0.183458	0.284159	NA	-0.152313	0.375178	NA	-0.317464	0.0592015	0.528342	0.000925572	1346	XP_024628476.2	0	886	5.91e-114	4-hydroxy-tetrahydrodipicolinate synthase, chloroplastic isoform X2 [Medicago truncatula]	XM_024772708.2	XM_024772708	495	0	PREDICTED: Medicago truncatula 4-hydroxy-tetrahydrodipicolinate synthase, chloroplastic (LOC25501006), transcript variant X2, mRNA	K01714	dapA	4-hydroxy-tetrahydrodipicolinate synthase	http://www.genome.jp/dbget-bin/www_bget?ko:K01714	P24847	632	4.19e-77	4-hydroxy-tetrahydrodipicolinate synthase 2, chloroplastic OS=Triticum aestivum OX=4565 PE=1 SV=1	PF00701	Dihydrodipicolinate synthetase family	--	--	GO:0016829	lyase activity	--	--	--	--
Cluster-13543.9128	darkgreen	NA	-0.0201787	0.90701	NA	0.329157	0.0499663	NA	-0.161189	0.347647	NA	-0.437021	0.0076969	0.410162	0.0129723	1575	XP_013466425.1	0	2277	0	probable glucuronosyltransferase GUT1 [Medicago truncatula]||KEH40466.1 exostosin family protein [Medicago truncatula]||RHN77872.1 putative xylogalacturonan beta-1,3-xylosyltransferase [Medicago truncatula]	XM_013610971.3	XM_013610971	1272	0	PREDICTED: Medicago truncatula probable glucuronosyltransferase GUT1 (LOC25482419), mRNA	--	--	--	--	Q33AH8	226	1.28e-18	Probable glucuronosyltransferase GUT1 OS=Oryza sativa subsp. japonica OX=39947 GN=GUT1 PE=2 SV=2	PF11654	Non-classical export protein 1	GO:0009306	protein secretion	--	--	--	--	--	--
Cluster-13543.30803	white	NA	0.436099	0.00784147	NA	0.303263	0.0721817	NA	-0.423165	0.0101269	NA	-0.173279	0.312182	0.665374	9.52918e-06	908	--	--	--	--	--	OX326971.1	OX326971	48	7.11691e-14	Medicago arabica genome assembly, chromosome: 8	--	--	--	--	--	--	--	--	--	--	--	--	--	--	--	--	--	--
Cluster-13543.30802	black	NA	0.0553797	0.748364	NA	-0.158972	0.354405	NA	0.111862	0.515995	NA	0.263903	0.119885	0.663512	1.03003e-05	1161	XP_013452175.1	0	1848	3.21e-259	protein DETOXIFICATION 34 [Medicago truncatula]||KEH26203.1 MATE efflux family protein [Medicago truncatula]||RHN51434.1 putative multi antimicrobial extrusion protein [Medicago truncatula]	XM_013596721.3	XM_013596721	1014	0	PREDICTED: Medicago truncatula protein DETOXIFICATION 34 (LOC25496401), mRNA	K03327	TC.MATE, SLC47A, norM, mdtK, dinF	multidrug resistance protein, MATE family	http://www.genome.jp/dbget-bin/www_bget?ko:K03327	F4JH46	1015	2.33e-133	Protein DETOXIFICATION 34 OS=Arabidopsis thaliana OX=3702 GN=DTX34 PE=2 SV=1	PF01554	MatE	GO:0055085//GO:0006810	transmembrane transport//transport	GO:0042910//GO:0015297	xenobiotic transmembrane transporter activity//antiporter activity	GO:0016020	membrane	--	--
Cluster-13543.30805	orange	NA	0.380892	0.0219142	NA	0.149582	0.383901	NA	-0.358806	0.0316351	NA	-0.0536042	0.756182	0.518313	0.00120279	1649	--	--	--	--	--	AC155891.2	AC155891	269	1.84246e-136	Medicago truncatula chromosome 2 clone mth2-4g10, complete sequence	--	--	--	--	--	--	--	--	--	--	--	--	--	--	--	--	--	--
Cluster-13543.30804	orange	NA	-0.0405072	0.814549	NA	-0.00607925	0.971929	NA	-0.0651714	0.705706	NA	-0.117682	0.494256	0.682458	4.54653e-06	1529	--	--	--	--	--	CT963106.2	CT963106	289	1.29989e-147	Medicago truncatula chromosome 5 clone mth2-64o22, COMPLETE SEQUENCE	--	--	--	--	--	--	--	--	--	--	--	--	--	--	--	--	--	--
Cluster-13543.30807	darkred	NA	0.102305	0.552695	NA	-0.266544	0.116089	NA	-0.462255	0.00453431	NA	-0.220277	0.196723	0.579732	0.00021102	4268	XP_013456112.1	0	1701	2.49e-219	U-box domain-containing protein 13 [Medicago truncatula]||AML83900.1 PUB2 [Medicago truncatula]||AMM03158.1 plant u-box protein 2 [Medicago truncatula]||KEH30143.1 armadillo/beta-catenin repeat protein [Medicago truncatula]||RHN60956.1 putative aminoacyltransferase, E1 ubiquitin-activating enzyme [Medicago truncatula]	OX326964.1	OX326964	2255	0	Medicago arabica genome assembly, chromosome: 1	--	--	--	--	Q9SNC6	892	1.61e-103	U-box domain-containing protein 13 OS=Arabidopsis thaliana OX=3702 GN=PUB13 PE=1 SV=1	PF13939//PF00514//PF04564//PF07393	Toxin TisB, type I toxin-antitoxin system//Armadillo/beta-catenin-like repeat//U-box domain//Exocyst complex component Sec10	GO:0022611//GO:0016567//GO:0006820//GO:0006887//GO:0009432	dormancy process//protein ubiquitination//monoatomic anion transport//exocytosis//SOS response	GO:0004842//GO:0005253//GO:0005515	ubiquitin-protein transferase activity//monoatomic anion channel activity//protein binding	GO:0005737	cytoplasm	--	--
Cluster-13543.30806	cyan	NA	0.493022	0.00224998	NA	0.448667	0.00605846	NA	-0.0275997	0.873051	NA	0.136	0.429012	0.624933	4.61339e-05	3463	XP_013455135.1	0	1290	2.64e-167	SPX domain-containing protein 3 [Medicago truncatula]||KEH29183.1 phosphorus starvation-induced protein [Medicago truncatula]||RHN59375.1 putative SPX domain-containing protein [Medicago truncatula]	XM_013599681.3	XM_013599681	1076	0	PREDICTED: Medicago truncatula SPX domain-containing protein 3 (LOC25491688), mRNA	--	--	--	--	Q5PP62	744	2.18e-89	SPX domain-containing protein 3 OS=Arabidopsis thaliana OX=3702 GN=SPX3 PE=2 SV=1	--	--	--	--	--	--	--	--	--	--
Cluster-13543.30809	sienna3	NA	0.030707	0.858895	NA	-0.183314	0.284544	NA	-0.173462	0.311665	NA	0.0364334	0.832922	0.720202	7.34828e-07	3556	XP_003597190.2	0	4416	0	E3 SUMO-protein ligase SIZ1 [Medicago truncatula]||XP_024632493.1 E3 SUMO-protein ligase SIZ1 [Medicago truncatula]||ABD33066.1 DNA-binding SAP; Zinc finger, MIZ-type; Zinc finger, FYVE/PHD-type [Medicago truncatula]||AES67441.2 E3 SUMO-protein ligase SIZ1 [Medicago truncatula]||RHN75907.1 putative chromatin regulator PHD family [Medicago truncatula]	XM_003597142.4	XM_003597142	3234	0	PREDICTED: Medicago truncatula E3 SUMO-protein ligase SIZ1 (LOC11417575), transcript variant X2, mRNA	--	--	--	--	Q680Q4	2516	0	E3 SUMO-protein ligase SIZ1 OS=Arabidopsis thaliana OX=3702 GN=SIZ1 PE=1 SV=2	PF04810//PF07765//PF02891//PF11789	Sec23/Sec24 zinc finger//KIP1-like protein//MIZ/SP-RING zinc finger//Zinc-finger of the MIZ type in Nse subunit	GO:0006888//GO:0006886	endoplasmic reticulum to Golgi vesicle-mediated transport//intracellular protein transport	GO:0003779//GO:0008270	actin binding//zinc ion binding	GO:0030127	COPII vesicle coat	KOG2169	Zn-finger transcription factor
Cluster-13543.30808	violet	NA	0.143632	0.40331	NA	0.390975	0.0183848	-2.975	-0.749831	1.41248e-07	-3.831	-0.647519	1.96681e-05	0.73583	3.16346e-07	810	XP_013451289.1	0	277	4.09e-26	uncharacterized protein LOC25495609 [Medicago truncatula]||KEH25329.1 LuxR family transcriptional regulator, putative [Medicago truncatula]||RHN50413.1 hypothetical protein MtrunA17_Chr6g0457141 [Medicago truncatula]	OX326966.1	OX326966	278	8.79724e-142	Medicago arabica genome assembly, chromosome: 3	--	--	--	--	--	--	--	--	--	--	--	--	--	--	--	--	--	--	Switch
Cluster-13543.21854	blue	NA	-0.0241205	0.888948	NA	0.22769	0.181698	NA	0.332926	0.0472487	NA	0.0399735	0.81695	0.821406	8.34552e-10	428	--	--	--	--	--	OX326970.1	OX326970	310	7.28521e-160	Medicago arabica genome assembly, chromosome: 7	--	--	--	--	--	--	--	--	--	--	--	--	--	--	--	--	--	--
Cluster-13543.21856	darkred	NA	-0.348531	0.0372322	NA	-0.133651	0.4371	NA	-0.146769	0.393007	NA	-0.337862	0.0438704	0.684486	4.15063e-06	644	GAU30760.1	0	860	3.74e-112	hypothetical protein TSUD_354850 [Trifolium subterraneum]	OX326968.1	OX326968	595	0	Medicago arabica genome assembly, chromosome: 5	--	--	--	--	V9M398	334	1.33e-34	Disease resistance protein RUN1 OS=Vitis rotundifolia OX=103349 GN=RUN1 PE=1 SV=1	PF01268//PF01637//PF00076//PF00931//PF00005//PF00004//PF02606	Formate--tetrahydrofolate ligase//ATPase domain predominantly from Archaea//RNA recognition motif. (a.k.a. RRM, RBD, or RNP domain)//NB-ARC domain//ABC transporter//ATPase family associated with various cellular activities (AAA)//Tetraacyldisaccharide-1-P 4'-kinase	GO:0009396//GO:0009103//GO:0015940//GO:0046487//GO:0009245	folic acid-containing compound biosynthetic process//lipopolysaccharide biosynthetic process//pantothenate biosynthetic process//glyoxylate metabolic process//lipid A biosynthetic process	GO:0009029//GO:0016887//GO:0004329//GO:0005524//GO:0003723//GO:0043531	tetraacyldisaccharide 4'-kinase activity//ATP hydrolysis activity//formate-tetrahydrofolate ligase activity//ATP binding//RNA binding//ADP binding	--	--	--	--
Cluster-13543.21852	lightyellow	NA	-0.234244	0.169106	NA	-0.302375	0.0730616	NA	0.566494	0.000316098	NA	0.441273	0.00705951	0.52662	0.000968708	4280	KEH35703.1	0	406	3.16e-40	pseudouridine synthase Rlu family protein [Medicago truncatula]	CT954252.6	CT954252	1589	0	M.truncatula DNA sequence from clone MTH2-60M21 on chromosome 3, complete sequence	K15454	PUS9	tRNA pseudouridine32 synthase	http://www.genome.jp/dbget-bin/www_bget?ko:K15454	Q0E0Y3	336	3.46e-32	RNA pseudouridine synthase 7 OS=Oryza sativa subsp. japonica OX=39947 GN=Os02g0512300 PE=2 SV=2	PF15340//PF02532	Cooperator of PRMT5 family//Photosystem II reaction centre I protein (PSII 4.8 kDa protein)	GO:0043985//GO:0015979	histone H4-R3 methylation//photosynthesis	GO:0042393	histone binding	GO:0009539//GO:0016020//GO:0005634//GO:0009523	photosystem II reaction center//membrane//nucleus//photosystem II	KOG1919	RNA pseudouridylate synthases
Cluster-13543.21853	blue	NA	-0.122648	0.476086	NA	0.103364	0.54857	NA	0.444829	0.00656167	NA	0.274835	0.104755	0.890899	3.36136e-13	2193	XP_003612872.1	0	603	2.04e-69	cinnamoyl-CoA reductase-like SNL6 [Medicago truncatula]||AES95830.1 cinnamoyl-CoA reductase-like protein [Medicago truncatula]||RHN54824.1 putative cinnamoyl-CoA reductase [Medicago truncatula]	OX326970.1	OX326970	596	0	Medicago arabica genome assembly, chromosome: 7	--	--	--	--	A0A059TC02	137	1.82e-07	Cinnamoyl-CoA reductase 1 OS=Petunia hybrida OX=4102 GN=CCR1 PE=1 SV=1	PF01073	3-beta hydroxysteroid dehydrogenase/isomerase family	GO:0008210//GO:0008209//GO:0006694//GO:0008207	estrogen metabolic process//androgen metabolic process//steroid biosynthetic process//C21-steroid hormone metabolic process	GO:0016616//GO:0003854	oxidoreductase activity, acting on the CH-OH group of donors, NAD or NADP as acceptor//3-beta-hydroxy-delta5-steroid dehydrogenase activity	--	--	--	--
Cluster-13543.21859	saddlebrown	NA	-0.385415	0.0202669	NA	-0.138428	0.420738	NA	-0.605093	9.25084e-05	NA	-0.57213	0.000266692	0.722728	6.43711e-07	3294	KEH26881.1	0	1502	1.14e-197	glycoside hydrolase family 1 protein [Medicago truncatula]	XM_003620144.4	XM_003620144	740	0	PREDICTED: Medicago truncatula beta-glucosidase 12 (LOC11418264), transcript variant X1, mRNA	K01188	E3.2.1.21	beta-glucosidase	http://www.genome.jp/dbget-bin/www_bget?ko:K01188	P26205	1016	2.07e-126	Cyanogenic beta-glucosidase (Fragment) OS=Trifolium repens OX=3899 GN=LI PE=1 SV=1	PF00232	Glycosyl hydrolase family 1	GO:0005975	carbohydrate metabolic process	GO:0004553	hydrolase activity, hydrolyzing O-glycosyl compounds	--	--	--	--
Cluster-13543.58134	magenta	NA	0.126617	0.461817	NA	0.259571	0.126314	NA	0.392229	0.0179811	NA	0.144256	0.401249	0.765198	5.47603e-08	864	KEH27168.1	0	361	1.14e-35	disease resistance protein (TIR-NBS-LRR class) [Medicago truncatula]	OX326966.1	OX326966	372	0	Medicago arabica genome assembly, chromosome: 3	--	--	--	--	--	--	--	--	--	--	--	--	--	--	--	--	--	--
Cluster-13543.58132	pink	NA	-0.504745	0.0016931	-1.1454	-0.75719	9.05059e-08	NA	-0.466535	0.00412876	NA	-0.423233	0.0101135	0.547022	0.000555793	2991	XP_024629098.1	0	2259	2.28e-301	kinesin-like protein KIN-12A isoform X1 [Medicago truncatula]	OX326964.1	OX326964	2541	0	Medicago arabica genome assembly, chromosome: 1	K10400	KIF15	kinesin family member 15	http://www.genome.jp/dbget-bin/www_bget?ko:K10400	Q8L7Y8	813	4.07e-90	Kinesin-like protein KIN-12B OS=Arabidopsis thaliana OX=3702 GN=KIN12B PE=1 SV=1	PF07989	Centrosomin N-terminal motif 1	--	--	--	--	GO:0005815	microtubule organizing center	--	--
Cluster-13543.58130	blue	NA	-0.333726	0.0466874	NA	-0.0859147	0.61833	2.0636	0.611479	7.43266e-05	NA	0.441114	0.00708245	0.89816	1.10425e-13	1890	XP_039686643.1	0	288	1.36e-27	protein yippee-like At5g53940 [Medicago truncatula]||RHN75046.1 hypothetical protein MtrunA17_Chr2g0316891 [Medicago truncatula]	OX326971.1	OX326971	491	0	Medicago arabica genome assembly, chromosome: 8	--	--	--	--	Q9FN32	199	4.48e-17	Protein yippee-like At5g53940 OS=Arabidopsis thaliana OX=3702 GN=At5g53940 PE=2 SV=1	PF01531	Glycosyl transferase family 11	GO:0009247//GO:0005975//GO:0001575	glycolipid biosynthetic process//carbohydrate metabolic process//globoside metabolic process	GO:0008107	galactoside 2-alpha-L-fucosyltransferase activity	GO:0016020	membrane	KOG3399	Predicted Yippee-type zinc-binding protein
Cluster-13543.20767	black	NA	-0.0840455	0.626017	NA	0.150422	0.381206	NA	0.0258751	0.880925	NA	-0.236454	0.165005	0.604463	9.45019e-05	1679	AFK40035.1	0	1041	5.75e-138	unknown [Medicago truncatula]||KEH24062.1 RAB GTPase-like protein C2B [Medicago truncatula]||RHN48552.1 putative small monomeric GTPase [Medicago truncatula]	BT149034.1	BT149034	921	0	Medicago truncatula clone JCVI-FLMt-5N16 unknown mRNA	K07910	RAB18	Ras-related protein Rab-18	http://www.genome.jp/dbget-bin/www_bget?ko:K07910	O49841	878	5.82e-115	Ras-related protein RABC2a OS=Arabidopsis thaliana OX=3702 GN=RABC2A PE=1 SV=1	PF00071//PF00025//PF04670//PF00735//PF00005//PF01926//PF03193//PF00009	Ras family//ADP-ribosylation factor family//Gtr1/RagA G protein conserved region//Septin//ABC transporter//50S ribosome-binding GTPase//RsgA GTPase//Elongation factor Tu GTP binding domain	--	--	GO:0003924//GO:0005524//GO:0005525	GTPase activity//ATP binding//GTP binding	--	--	--	--
Cluster-13543.33570	darkmagenta	NA	-0.612991	7.05237e-05	NA	-0.544366	0.000598671	NA	0.103911	0.546442	NA	0.333726	0.0466871	0.746384	1.73099e-07	3352	AES92389.1	0	150	1.25e-08	pleiotropic drug resistance-like protein, putative [Medicago truncatula]	AC127169.13	AC127169	334	2.78449e-172	Medicago truncatula chromosome 8 clone mth2-36n3, complete sequence	--	--	--	--	--	--	--	--	--	--	--	--	--	--	--	--	--	--
Cluster-13543.33571	darkmagenta	NA	-0.0795188	0.644794	NA	-0.0876938	0.61105	NA	0.149858	0.383013	NA	0.169445	0.323174	0.770519	3.879e-08	4012	XP_013445008.1	0	1607	5.3e-211	4-hydroxy-tetrahydrodipicolinate synthase, chloroplastic [Medicago truncatula]||KEH19033.1 4-hydroxy-tetrahydrodipicolinate synthase [Medicago truncatula]	OX326968.1	OX326968	963	0	Medicago arabica genome assembly, chromosome: 5	K01714	dapA	4-hydroxy-tetrahydrodipicolinate synthase	http://www.genome.jp/dbget-bin/www_bget?ko:K01714	Q42800	1230	4.11e-157	4-hydroxy-tetrahydrodipicolinate synthase, chloroplastic OS=Glycine max OX=3847 GN=DHPS1 PE=2 SV=1	PF00701//PF02508	Dihydrodipicolinate synthetase family//Rnf-Nqr subunit, membrane protein	--	--	GO:0016829	lyase activity	GO:0016020	membrane	--	--
Cluster-13543.33572	black	NA	0.220501	0.196257	NA	0.271072	0.10979	NA	0.111038	0.519113	NA	0.110388	0.521576	0.624183	4.74041e-05	1073	XP_045796690.1	0	467	3.47e-51	importin subunit alpha-4-like isoform X3 [Trifolium pratense]||XP_045796691.1 importin subunit alpha-4-like isoform X3 [Trifolium pratense]	U18296.1	U18296	87	1.76773e-35	Medicago sativa lectin (Mslec1) gene, complete cds >gb|L38479.1| Medicago sativa phytohemagglutinin gene, complete cds	K15042	KPNA5_6	importin subunit alpha-6/7	http://www.genome.jp/dbget-bin/www_bget?ko:K15042	O80480	283	1.65e-26	Importin subunit alpha-4 OS=Arabidopsis thaliana OX=3702 GN=IMPA4 PE=1 SV=1	PF00514	Armadillo/beta-catenin-like repeat	--	--	GO:0005515	protein binding	--	--	KOG0166	Karyopherin (importin) alpha
Cluster-13543.33573	darkorange	NA	-0.421816	0.0103951	NA	-0.558668	0.000398239	NA	0.0450402	0.794219	NA	0.298341	0.0771659	0.660948	1.14554e-05	1450	KEH39610.1	0	944	8.63e-114	topless-like protein [Medicago truncatula]	OX326971.1	OX326971	625	0	Medicago arabica genome assembly, chromosome: 8	--	--	--	--	Q10NY2	847	3.23e-101	Protein TPR3 OS=Oryza sativa subsp. japonica OX=39947 GN=TPR3 PE=1 SV=1	PF00400//PF05000	WD domain, G-beta repeat//RNA polymerase Rpb1, domain 4	GO:0006144//GO:0006206//GO:0006351	purine nucleobase metabolic process//pyrimidine nucleobase metabolic process//DNA-templated transcription	GO:0005515//GO:0003677//GO:0003899	protein binding//DNA binding//DNA-directed 5'-3' RNA polymerase activity	GO:0005730	nucleolus	--	--
Cluster-13543.33574	orange	NA	0.543487	0.0006135	NA	0.187416	0.273716	NA	0.0398437	0.817535	NA	0.477859	0.00320355	0.512138	0.00140776	2982	XP_013465817.2	0	3629	0	trafficking protein particle complex II-specific subunit 120 homolog [Medicago truncatula]||RHN76967.1 putative TRAPP II complex, Trs120 protein [Medicago truncatula]	OX326965.1	OX326965	1790	0	Medicago arabica genome assembly, chromosome: 2	K20306	TRAPPC9, TRS120	trafficking protein particle complex subunit 9	http://www.genome.jp/dbget-bin/www_bget?ko:K20306	Q9FY61	2717	0	Trafficking protein particle complex II-specific subunit 120 homolog OS=Arabidopsis thaliana OX=3702 GN=TRS120 PE=1 SV=1	--	--	--	--	--	--	--	--	KOG1953	Targeting complex (TRAPP) subunit
Cluster-13543.33575	purple	NA	-0.670144	7.7876e-06	NA	-0.403394	0.0147027	NA	0.0147847	0.931799	NA	-0.0860578	0.617743	0.617155	6.09424e-05	3357	XP_024626317.1	0	866	1.18e-104	B2 protein [Medicago truncatula]||XP_024626318.1 B2 protein [Medicago truncatula]||XP_024626319.1 B2 protein [Medicago truncatula]||ACJ84912.1 unknown [Medicago truncatula]||AFK44066.1 unknown [Medicago truncatula]||KEH22023.1 DCD (development and cell death) domain protein [Medicago truncatula]||RHN44993.1 putative development/cell death domain-containing protein [Medicago truncatula]	OX326969.1	OX326969	1875	0	Medicago arabica genome assembly, chromosome: 6	--	--	--	--	P37707	202	2.35e-16	B2 protein OS=Daucus carota OX=4039 PE=2 SV=1	--	--	--	--	--	--	--	--	--	--
Cluster-13543.33576	black	NA	0.356618	0.0327653	NA	0.0824137	0.63276	NA	0.215393	0.207087	NA	0.49574	0.00210831	0.498395	0.00197748	1393	AFK46790.1	0	420	3.44e-44	unknown [Medicago truncatula]	XR_003007722.2	XR_003007722	514	0	PREDICTED: Medicago truncatula GDSL esterase/lipase At3g27950 (LOC11419893), transcript variant X3, misc_RNA	--	--	--	--	Q9FXE5	239	1.19e-20	Alpha-L-fucosidase 3 OS=Arabidopsis thaliana OX=3702 GN=FXG1 PE=1 SV=1	--	--	--	--	--	--	--	--	--	--
Cluster-13543.33577	darkgrey	NA	-0.265873	0.117045	NA	-0.364705	0.0287461	NA	0.183439	0.284209	NA	0.412438	0.0124304	0.54591	0.0005734	2423	XP_013449155.1	0	1640	4.74e-220	calcium-dependent protein kinase 13 [Medicago truncatula]||KEH23182.1 calmodulin-domain kinase CDPK protein [Medicago truncatula]||RHN46471.1 putative protein kinase CAMK-CDPK family [Medicago truncatula]	XM_013593701.2	XM_013593701	1424	0	PREDICTED: Medicago truncatula calcium-dependent protein kinase 13 (LOC25498764), mRNA	K13412	CPK	calcium-dependent protein kinase	http://www.genome.jp/dbget-bin/www_bget?ko:K13412	Q8W4I7	1473	2.02e-196	Calcium-dependent protein kinase 13 OS=Arabidopsis thaliana OX=3702 GN=CPK13 PE=1 SV=2	PF07714//PF00069//PF13499//PF13833//PF12763//PF00036//PF10591//PF13202//PF13405	Protein tyrosine and serine/threonine kinase//Protein kinase domain//EF-hand domain pair//EF-hand domain pair//Cytoskeletal-regulatory complex EF hand//EF hand//Secreted protein acidic and rich in cysteine Ca binding region//EF hand//EF-hand domain	GO:0006468	protein phosphorylation	GO:0005509//GO:0004672//GO:0005524//GO:0005515	calcium ion binding//protein kinase activity//ATP binding//protein binding	--	--	--	--
Cluster-13543.33578	brown	NA	0.152386	0.374947	NA	-0.366827	0.0277616	NA	-0.326768	0.0517525	NA	0.0116798	0.946098	0.93313	1.13941e-16	1761	XP_013469995.1	0	255	3.91e-22	leucine-rich repeat protein 2 [Medicago truncatula]||ACJ86048.1 unknown [Medicago truncatula]||AFK48278.1 unknown [Medicago truncatula]||KEH44033.1 somatic embryogenesis receptor-like kinase [Medicago truncatula]||RHN82213.1 putative transferase [Medicago truncatula]	OX326965.1	OX326965	616	0	Medicago arabica genome assembly, chromosome: 2	--	--	--	--	Q6NQP4	207	2.93e-17	Leucine-rich repeat protein 2 OS=Arabidopsis thaliana OX=3702 GN=LRR2 PE=2 SV=1	PF00560//PF13855	Leucine Rich Repeat//Leucine rich repeat	--	--	GO:0005515	protein binding	--	--	--	--
Cluster-13543.33579	turquoise	NA	0.080883	0.639112	NA	-0.315711	0.0606955	NA	-0.317802	0.0589164	NA	-0.00550809	0.974566	0.598251	0.000116354	5112	XP_013445265.1	0	2225	9.3e-294	potassium channel KAT3 [Medicago truncatula]||KEH19291.1 inwardly rectifying potassium channel subunit [Medicago truncatula]||RHN40565.1 putative potassium channel, voltage-dependent, EAG/ELK/ERG [Medicago truncatula]	XM_013589811.3	XM_013589811	1257	0	PREDICTED: Medicago truncatula potassium channel KAT3 (LOC25502404), mRNA	K21867	AKT, KAT, GORK, SKOR	potassium channel	http://www.genome.jp/dbget-bin/www_bget?ko:K21867	Q39128	1641	5.72e-209	Potassium channel KAT1 OS=Arabidopsis thaliana OX=3702 GN=KAT1 PE=1 SV=2	PF02724//PF01920//PF00665//PF13683//PF07503//PF00520	CDC45-like protein//Prefoldin subunit//Integrase core domain//Integrase core domain//HypF finger//Ion transport protein	GO:0055085//GO:0006270//GO:0015074//GO:0006811//GO:0006457	transmembrane transport//DNA replication initiation//DNA integration//monoatomic ion transport//protein folding	GO:0051082//GO:0005216//GO:0008270	unfolded protein binding//monoatomic ion channel activity//zinc ion binding	GO:0016020//GO:0016272	membrane//prefoldin complex	--	--
Cluster-13543.24732	darkolivegreen	NA	-0.118339	0.491831	NA	-0.39404	0.0174112	NA	-0.144798	0.399462	NA	0.234815	0.16804	0.881807	1.21925e-12	2658	KEH38984.1	0	833	7.38e-103	calcium-binding EF-hand protein [Medicago truncatula]	OX326971.1	OX326971	900	0	Medicago arabica genome assembly, chromosome: 8	K13448	CML	calcium-binding protein CML	http://www.genome.jp/dbget-bin/www_bget?ko:K13448	Q9ZQH1	405	2.15e-43	Probable calcium-binding protein CML48 OS=Arabidopsis thaliana OX=3702 GN=CML48 PE=2 SV=2	PF00036//PF13202//PF02099//PF13499//PF13405//PF02535	EF hand//EF hand//Josephin//EF-hand domain pair//EF-hand domain//ZIP Zinc transporter	GO:0055085//GO:0030001//GO:0016579//GO:0006508	transmembrane transport//metal ion transport//protein deubiquitination//proteolysis	GO:0004843//GO:0046873//GO:0005509	cysteine-type deubiquitinase activity//metal ion transmembrane transporter activity//calcium ion binding	GO:0016020	membrane	KOG0037	Ca2+-binding protein, EF-Hand protein superfamily
Cluster-13543.24733	skyblue	NA	-0.162008	0.34517	NA	-0.0236337	0.891176	NA	0.619335	5.64104e-05	NA	0.422729	0.010213	0.714673	9.77039e-07	1833	XP_003625815.1	0	1228	1.69e-163	protein CIA1 [Medicago truncatula]||AES82033.1 cytosolic iron-sulfur protein assembly protein, putative [Medicago truncatula]||RHN48671.1 putative transcription factor WD40-like family [Medicago truncatula]	XM_003625767.4	XM_003625767	1297	0	PREDICTED: Medicago truncatula protein CIA1 (LOC11427181), mRNA	K24730	CIAO1, CIA1	cytosolic iron-sulfur protein assembly protein CIAO1	http://www.genome.jp/dbget-bin/www_bget?ko:K24730	O80990	768	9.75e-96	Protein CIA1 OS=Arabidopsis thaliana OX=3702 GN=CIA1 PE=1 SV=2	PF00400//PF02765//PF04762	WD domain, G-beta repeat//Telomeric single stranded DNA binding POT1/CDC13//IKI3 family	GO:0002098//GO:0000723	tRNA wobble uridine modification//telomere maintenance	GO:0005515//GO:0003677	protein binding//DNA binding	GO:0033588//GO:0000781	elongator holoenzyme complex//chromosome, telomeric region	KOG0645	WD40 repeat protein
Cluster-13543.24730	violet	NA	0.234841	0.167992	NA	0.243996	0.151547	NA	-0.526643	0.000968126	NA	-0.62532	4.54902e-05	0.87106	4.91243e-12	2285	XP_013458162.1	0	1065	1.92e-134	heavy metal-associated isoprenylated plant protein 32 isoform X1 [Medicago truncatula]||KEH32193.1 heavy metal-associated domain protein [Medicago truncatula]||RHN64117.1 putative heavy metal-associated domain, HMA [Medicago truncatula]	OX326968.1	OX326968	1232	0	Medicago arabica genome assembly, chromosome: 5	--	--	--	--	Q9M8K5	395	8.8e-40	Heavy metal-associated isoprenylated plant protein 32 OS=Arabidopsis thaliana OX=3702 GN=HIPP32 PE=2 SV=1	PF02560//PF03689//PF00403//PF04931//PF09184	Cyanate lyase C-terminal domain//Nepovirus coat protein, N-terminal domain//Heavy-metal-associated domain//DNA polymerase phi//PPP4R2	GO:0009439//GO:0006355	cyanate metabolic process//regulation of DNA-templated transcription	GO:0003677//GO:0008134//GO:0019888//GO:0046872	DNA binding//transcription factor binding//protein phosphatase regulator activity//metal ion binding	GO:0019028//GO:0005667//GO:0005730//GO:0030289	viral capsid//transcription regulator complex//nucleolus//protein phosphatase 4 complex	--	--
Cluster-13543.24731	paleturquoise	NA	0.263764	0.120089	NA	0.221319	0.194561	NA	-0.217804	0.201924	NA	-0.116362	0.499146	0.784954	1.45085e-08	1022	XP_024627297.1	0	788	4.3e-103	uncharacterized protein LOC112416796 [Medicago truncatula]||RHN82338.1 putative ribonuclease H-like domain-containing protein [Medicago truncatula]	XM_024771529.2	XM_024771529	414	0	PREDICTED: Medicago truncatula uncharacterized LOC112416796 (LOC112416796), mRNA	--	--	--	--	--	--	--	--	--	--	--	--	--	--	--	--	--	--
Cluster-13543.24736	lightgreen	NA	-0.128305	0.455816	NA	0.0360627	0.834599	NA	0.194747	0.255043	NA	0.0255676	0.88233	0.302206	0.0732298	831	--	--	--	--	--	OX326966.1	OX326966	193	1.61132e-94	Medicago arabica genome assembly, chromosome: 3	--	--	--	--	--	--	--	--	--	--	--	--	--	--	--	--	--	--
Cluster-13543.24734	yellow	NA	0.179006	0.296208	NA	0.245111	0.149628	NA	-0.00935723	0.956805	NA	-0.0192525	0.911261	0.554176	0.000453536	1792	RHN48670.1	0	896	6.07e-116	hypothetical protein MtrunA17_Chr7g0266241 [Medicago truncatula]	XR_005643048.1	XR_005643048	1321	0	PREDICTED: Medicago truncatula protein BIC1 (LOC11433057), transcript variant X2, misc_RNA	--	--	--	--	Q9LXJ1	250	7.41e-24	Protein BIC1 OS=Arabidopsis thaliana OX=3702 GN=BIC1 PE=1 SV=1	--	--	--	--	--	--	--	--	--	--
Cluster-13543.24738	darkmagenta	NA	-0.186825	0.27526	NA	-0.179346	0.295277	NA	-0.048206	0.780098	NA	-0.086321	0.616664	0.798003	5.58049e-09	699	--	--	--	--	--	OX326968.1	OX326968	425	0	Medicago arabica genome assembly, chromosome: 5	--	--	--	--	--	--	--	--	--	--	--	--	--	--	--	--	--	--
Cluster-13543.24739	sienna3	NA	-0.0335293	0.846074	NA	-0.250258	0.140995	NA	-0.159056	0.354147	NA	0.0317843	0.853996	0.747058	1.66395e-07	508	XP_013466718.1	0	595	1.81e-73	B3 domain-containing transcription factor VRN1 [Medicago truncatula]||KEH40759.1 B3 domain transcription factor VRN1-like protein [Medicago truncatula]||RHN78158.1 putative transcription factor B3-Domain family [Medicago truncatula]	XM_013611264.3	XM_013611264	493	0	PREDICTED: Medicago truncatula B3 domain-containing transcription factor VRN1 (LOC25482673), mRNA	--	--	--	--	Q8L3W1	360	7.13e-41	B3 domain-containing transcription factor VRN1 OS=Arabidopsis thaliana OX=3702 GN=VRN1 PE=1 SV=1	PF02362	B3 DNA binding domain	--	--	GO:0003677	DNA binding	--	--	--	--
Cluster-13543.21309	yellowgreen	NA	0.226994	0.183072	NA	0.302502	0.072935	NA	-0.083747	0.627249	NA	0.0571629	0.740536	0.864864	1.03804e-11	2325	XP_013450228.1	0	735	4.74e-88	33 kDa ribonucleoprotein, chloroplastic [Medicago truncatula]||KEH24256.1 33 kDa ribonucleoprotein [Medicago truncatula]||RHN48795.1 putative nucleotide-binding alpha-beta plait domain-containing protein [Medicago truncatula]	OX326969.1	OX326969	578	0	Medicago arabica genome assembly, chromosome: 6	--	--	--	--	P19684	481	5.93e-53	33 kDa ribonucleoprotein, chloroplastic OS=Nicotiana sylvestris OX=4096 PE=1 SV=1	PF05887//PF00076	Procyclic acidic repetitive protein (PARP)//RNA recognition motif. (a.k.a. RRM, RBD, or RNP domain)	--	--	GO:0003723	RNA binding	GO:0016020	membrane	--	--
Cluster-13543.38492	yellowgreen	NA	0.345994	0.0387316	NA	-0.0480535	0.780777	NA	-0.370145	0.0262776	NA	0.0365419	0.832432	0.707241	1.41828e-06	624	XP_039686385.1	0	691	2.14e-87	uncharacterized protein LOC25488217 [Medicago truncatula]||KEH37352.1 mTERF protein [Medicago truncatula]||RHN73278.1 putative transcription regulator mTERF family [Medicago truncatula]	XM_039830451.1	XM_039830451	455	0	PREDICTED: Medicago truncatula uncharacterized LOC25488217 (LOC25488217), mRNA	K15032	MTERFD	mTERF domain-containing protein, mitochondrial	http://www.genome.jp/dbget-bin/www_bget?ko:K15032	--	--	--	--	PF02536	mTERF	GO:0006355	regulation of DNA-templated transcription	GO:0003690	double-stranded DNA binding	--	--	--	--
Cluster-13543.38491	turquoise	NA	0.0883126	0.608526	NA	-0.0716905	0.677777	NA	-0.273363	0.106704	NA	-0.0676784	0.694918	0.620613	5.38975e-05	579	XP_024631484.1	0	645	8.64e-81	uncharacterized protein LOC112419020 [Medicago truncatula]	XM_024775716.2	XM_024775716	429	0	PREDICTED: Medicago truncatula uncharacterized LOC112419020 (LOC112419020), mRNA	K15032	MTERFD	mTERF domain-containing protein, mitochondrial	http://www.genome.jp/dbget-bin/www_bget?ko:K15032	--	--	--	--	PF02536	mTERF	GO:0006355	regulation of DNA-templated transcription	GO:0003690	double-stranded DNA binding	--	--	--	--
Cluster-13543.38496	tan	NA	0.394455	0.0172826	NA	0.0801466	0.642177	NA	0.0963588	0.576126	NA	0.501657	0.00182658	0.388884	0.0190747	868	KEH37353.1	0	938	2.19e-122	mTERF protein [Medicago truncatula]	XM_013607832.3	XM_013607832	493	0	PREDICTED: Medicago truncatula transcription termination factor MTERF15, mitochondrial (LOC25488166), mRNA	K15032	MTERFD	mTERF domain-containing protein, mitochondrial	http://www.genome.jp/dbget-bin/www_bget?ko:K15032	Q9C6A1	125	1.39e-06	Transcription termination factor MTERF15, mitochondrial OS=Arabidopsis thaliana OX=3702 GN=MTERF15 PE=2 SV=1	PF02536	mTERF	GO:0006355	regulation of DNA-templated transcription	GO:0003690	double-stranded DNA binding	--	--	--	--
Cluster-13543.38497	salmon	NA	0.192173	0.261501	NA	0.414523	0.0119509	NA	0.296401	0.0792032	NA	-0.0396289	0.818502	0.734552	3.39661e-07	3586	XP_013444837.1	0	1299	1.39e-165	acyl-CoA thioesterase 2 [Medicago truncatula]||KEH18862.1 acyl-CoA thioesterase [Medicago truncatula]||RHN39902.1 putative thiolester hydrolase [Medicago truncatula]	XM_013589383.3	XM_013589383	779	0	PREDICTED: Medicago truncatula acyl-CoA thioesterase 2 (LOC25500882), mRNA	K01068	ACOT1_2_4	acyl-coenzyme A thioesterase 1/2/4	http://www.genome.jp/dbget-bin/www_bget?ko:K01068	F4HU51	810	5.67e-96	Acyl-CoA hydrolase 2 OS=Arabidopsis thaliana OX=3702 GN=ACH2 PE=1 SV=1	--	--	--	--	--	--	--	--	KOG3016	Acyl-CoA thioesterase
Cluster-13543.38494	turquoise	NA	-0.115889	0.500904	NA	0.42984	0.00888523	NA	-0.0309979	0.857571	NA	-0.449093	0.00600478	0.618102	5.89349e-05	1570	XP_013463290.1	0	634	1.91e-74	uncharacterized protein LOC25488169 [Medicago truncatula]||KEH37301.1 mTERF protein [Medicago truncatula]||RHN73234.1 putative transcription regulator mTERF family [Medicago truncatula]	OX326971.1	OX326971	831	0	Medicago arabica genome assembly, chromosome: 8	K15032	MTERFD	mTERF domain-containing protein, mitochondrial	http://www.genome.jp/dbget-bin/www_bget?ko:K15032	--	--	--	--	PF02536	mTERF	GO:0006355	regulation of DNA-templated transcription	GO:0003690	double-stranded DNA binding	--	--	--	--
Cluster-13543.38495	turquoise	NA	-0.0931627	0.588903	NA	-0.0582793	0.735648	NA	-0.152572	0.374358	NA	-0.182251	0.287395	0.717552	8.43006e-07	771	XP_013463280.1	0	950	5.65e-126	uncharacterized protein LOC25488161 [Medicago truncatula]||KEH37292.1 mTERF protein [Medicago truncatula]	XM_024777527.2	XM_024777527	452	0	PREDICTED: Medicago truncatula uncharacterized LOC25488163 (LOC25488163), transcript variant X2, mRNA	K15032	MTERFD	mTERF domain-containing protein, mitochondrial	http://www.genome.jp/dbget-bin/www_bget?ko:K15032	--	--	--	--	PF02536	mTERF	GO:0006355	regulation of DNA-templated transcription	GO:0003690	double-stranded DNA binding	--	--	--	--
Cluster-13543.38498	darkgrey	NA	-0.0120505	0.944389	NA	0.186581	0.275897	NA	-0.082322	0.63314	NA	-0.282402	0.0951615	0.46988	0.003834	3987	--	--	--	--	--	OX326964.1	OX326964	1277	0	Medicago arabica genome assembly, chromosome: 1	--	--	--	--	--	--	--	--	--	--	--	--	--	--	--	--	--	--
Cluster-13543.38499	cyan	NA	0.0423979	0.806054	NA	0.320266	0.0568742	NA	-0.164302	0.338291	NA	-0.349616	0.0366059	0.262166	0.122434	4051	KEH40147.1	0	336	2.57e-33	Maf DDB-G0281937-like protein [Medicago truncatula]	OX326965.1	OX326965	2096	0	Medicago arabica genome assembly, chromosome: 2	--	--	--	--	--	--	--	--	--	--	--	--	--	--	--	--	--	--
Cluster-13543.22774	sienna3	NA	-0.135001	0.43244	NA	-0.0683942	0.691849	NA	0.30329	0.0721548	NA	0.239056	0.160268	0.676275	5.97602e-06	825	XP_024637186.1	0	566	1.32e-68	TNF receptor-associated factor homolog 1a-like [Medicago truncatula]||RHN61322.1 hypothetical protein MtrunA17_Chr4g0035371 [Medicago truncatula]	XM_024781418.2	XM_024781418	296	8.8413e-152	PREDICTED: Medicago truncatula TNF receptor-associated factor homolog 1a-like (LOC112421116), mRNA	--	--	--	--	--	--	--	--	PF04762	IKI3 family	GO:0002098	tRNA wobble uridine modification	--	--	GO:0033588	elongator holoenzyme complex	--	--
Cluster-13543.22775	magenta	NA	-0.192735	0.260081	NA	0.235526	0.166718	NA	0.380513	0.022057	NA	0.0129293	0.940341	0.765118	5.50408e-08	879	--	--	--	--	--	AC121244.13	AC121244	322	3.32565e-166	Medicago truncatula clone mth2-31b9, complete sequence	--	--	--	--	--	--	--	--	PF05373	L-proline 3-hydroxylase, C-terminal	--	--	GO:0016706	2-oxoglutarate-dependent dioxygenase activity	--	--	--	--
Cluster-13543.22776	blue	NA	-0.134689	0.433513	NA	0.146352	0.394368	NA	0.48467	0.00273881	NA	0.490164	0.00240788	0.650667	1.73685e-05	529	XP_024637186.1	0	787	1.21e-103	TNF receptor-associated factor homolog 1a-like [Medicago truncatula]||RHN61322.1 hypothetical protein MtrunA17_Chr4g0035371 [Medicago truncatula]	XM_024781418.2	XM_024781418	454	0	PREDICTED: Medicago truncatula TNF receptor-associated factor homolog 1a-like (LOC112421116), mRNA	--	--	--	--	Q8RY18	202	1.78e-17	TNF receptor-associated factor homolog 1a OS=Arabidopsis thaliana OX=3702 GN=TRAF1A PE=1 SV=1	--	--	--	--	--	--	--	--	--	--
Cluster-13543.22777	skyblue3	NA	0.0114373	0.947216	NA	-0.46492	0.00427795	NA	-0.127792	0.457637	NA	0.270336	0.110796	0.659095	1.23619e-05	3412	XP_024632462.1	0	1089	3.33e-135	uncharacterized protein LOC25487276 isoform X3 [Medicago truncatula]	OX326971.1	OX326971	592	0	Medicago arabica genome assembly, chromosome: 8	--	--	--	--	Q9ZT94	137	8.34e-07	Retrovirus-related Pol polyprotein from transposon RE2 OS=Arabidopsis thaliana OX=3702 GN=RE2 PE=4 SV=1	PF14929	TAF RNA Polymerase I subunit A	GO:0006360	transcription by RNA polymerase I	--	--	GO:0000120	RNA polymerase I transcription regulator complex	--	--
Cluster-13543.22770	darkgrey	NA	-0.245407	0.149121	NA	-0.181763	0.288709	NA	0.146937	0.392461	NA	-0.0476321	0.782653	0.671256	7.42596e-06	407	--	--	--	--	--	XM_039833881.1	XM_039833881	69	6.45473e-26	PREDICTED: Medicago truncatula uncharacterized LOC25494382 (LOC25494382), mRNA	--	--	--	--	--	--	--	--	--	--	--	--	--	--	--	--	--	--
Cluster-13543.22771	darkgreen	NA	-0.205016	0.230343	NA	-0.306469	0.0690727	NA	-0.350267	0.0362339	NA	-0.315088	0.061234	0.493853	0.00220581	1074	PNX83177.1	0	409	1.42e-46	patellin-6-like protein [Trifolium pratense]	OX326964.1	OX326964	795	0	Medicago arabica genome assembly, chromosome: 1	--	--	--	--	Q9SCU1	341	3.81e-35	Patellin-6 OS=Arabidopsis thaliana OX=3702 GN=PATL6 PE=2 SV=1	PF00309	Sigma-54 factor, Activator interacting domain (AID)	GO:0006355	regulation of DNA-templated transcription	GO:0001216//GO:0016987	DNA-binding transcription activator activity//sigma factor activity	--	--	--	--
Cluster-13543.22772	blue	NA	-0.315185	0.0611499	NA	-0.443219	0.00678322	NA	0.383953	0.0207875	NA	0.555809	0.000432687	0.607485	8.52744e-05	2837	XP_003601928.2	0	1733	2.61e-228	RNA cytosine-C(5)-methyltransferase NSUN2 [Medicago truncatula]||AES72179.2 tRNA (cytosine(34)-C(5))-methyltransferase-like protein [Medicago truncatula]||RHN69356.1 putative tRNA (cytosine(34)-C(5))-methyltransferase [Medicago truncatula]	XM_003601880.4	XM_003601880	979	0	PREDICTED: Medicago truncatula RNA cytosine-C(5)-methyltransferase NSUN2 (LOC11422681), mRNA	K15334	NCL1, TRM4	multisite-specific tRNA:(cytosine-C5)-methyltransferase	http://www.genome.jp/dbget-bin/www_bget?ko:K15334	Q5ZLV4	453	3.31e-45	RNA cytosine-C(5)-methyltransferase NSUN2 OS=Gallus gallus OX=9031 GN=NSUN2 PE=2 SV=1	PF01189	16S rRNA methyltransferase RsmB/F	--	--	GO:0008168	methyltransferase activity	--	--	KOG2198	tRNA cytosine-5-methylases and related enzymes of the NOL1/NOP2/sun superfamily
Cluster-13543.22773	darkturquoise	NA	0.392448	0.0179114	NA	0.30573	0.0697794	NA	0.0771691	0.654628	NA	0.276177	0.103002	0.609964	7.83184e-05	340	XP_024637186.1	0	203	2.52e-17	TNF receptor-associated factor homolog 1a-like [Medicago truncatula]||RHN61322.1 hypothetical protein MtrunA17_Chr4g0035371 [Medicago truncatula]	XM_024781418.2	XM_024781418	271	2.70997e-138	PREDICTED: Medicago truncatula TNF receptor-associated factor homolog 1a-like (LOC112421116), mRNA	--	--	--	--	--	--	--	--	--	--	--	--	--	--	--	--	--	--
Cluster-13543.22778	magenta	NA	0.192227	0.261365	NA	0.158353	0.356307	NA	0.333764	0.046661	NA	0.377737	0.0231277	0.380514	0.0220567	2202	XP_013464618.1	0	783	1.55e-91	uncharacterized protein LOC25487276 isoform X2 [Medicago truncatula]||KEH38653.1 hypothetical protein MTR_2g078390 [Medicago truncatula]||RHN75013.1 hypothetical protein MtrunA17_Chr2g0316561 [Medicago truncatula]	OX326971.1	OX326971	898	0	Medicago arabica genome assembly, chromosome: 8	--	--	--	--	--	--	--	--	PF14929//PF05748	TAF RNA Polymerase I subunit A//Rubella membrane glycoprotein E1	GO:0006360	transcription by RNA polymerase I	--	--	GO:0000120//GO:0019013	RNA polymerase I transcription regulator complex//viral nucleocapsid	--	--
Cluster-20586.0	darkmagenta	NA	-0.286216	0.0905883	NA	-0.141153	0.411559	NA	0.0817339	0.635578	NA	-0.0696656	0.686409	0.769273	4.20869e-08	3389	XP_045802098.1	0	3566	0	uncharacterized protein LOC123895675 isoform X2 [Trifolium pratense]	XM_045946141.1	XM_045946141	1495	0	PREDICTED: Trifolium pratense uncharacterized LOC123895675 (LOC123895675), transcript variant X3, mRNA	--	--	--	--	--	--	--	--	--	--	--	--	--	--	--	--	--	--
Cluster-13543.23829	darkgreen	NA	-0.165078	0.33598	NA	0.0949603	0.581701	NA	-0.615577	6.44261e-05	-1.1858	-0.74099	2.36423e-07	0.902056	5.86745e-14	2095	XP_024625294.1	0	2729	0	uncharacterized protein LOC25498273 isoform X1 [Medicago truncatula]||RHN45833.1 putative peptidase S1, PA clan [Medicago truncatula]	XM_024769526.2	XM_024769526	1892	0	PREDICTED: Medicago truncatula uncharacterized LOC25498273 (LOC25498273), transcript variant X1, mRNA	--	--	--	--	--	--	--	--	PF00985	Merozoite Surface Antigen 2 (MSA-2) family	GO:0007155	cell adhesion	--	--	GO:0031225	obsolete anchored component of membrane	--	--
Cluster-13543.23828	violet	NA	0.497075	0.00204159	NA	0.283439	0.0939014	NA	-0.417833	0.0112219	NA	-0.464055	0.0043597	0.703624	1.69349e-06	2474	RHN80428.1	0	2614	0	hypothetical protein MtrunA17_Chr1g0188181 [Medicago truncatula]	OX326965.1	OX326965	1909	0	Medicago arabica genome assembly, chromosome: 2	--	--	--	--	Q9XID5	322	1.83e-29	Protein PSK SIMULATOR 1 OS=Arabidopsis thaliana OX=3702 GN=PSI1 PE=1 SV=2	PF11961//PF05003	Domain of unknown function (DUF3475)//Protein of unknown function (DUF668)	GO:0045927	positive regulation of growth	--	--	--	--	--	--
Cluster-13543.23823	white	NA	0.0297219	0.863378	NA	0.184495	0.281398	NA	0.104593	0.543796	NA	-0.051466	0.76563	0.498154	0.00198905	585	GAU35294.1	0	437	1.9e-49	hypothetical protein TSUD_54530 [Trifolium subterraneum]	OX326971.1	OX326971	221	3.03816e-110	Medicago arabica genome assembly, chromosome: 8	--	--	--	--	Q93YV5	345	9.23e-38	E3 ubiquitin-protein ligase DA2 OS=Arabidopsis thaliana OX=3702 GN=DA2 PE=1 SV=1	--	--	--	--	--	--	--	--	--	--
Cluster-13543.23820	yellowgreen	NA	0.318304	0.058496	NA	0.230507	0.176207	NA	-0.23935	0.159739	NA	-0.0864127	0.616289	0.792387	8.48902e-09	1994	XP_003600215.1	0	1794	2.04e-247	cell division protein FtsZ homolog 1, chloroplastic [Medicago truncatula]||AES70466.1 cell division FtsZ-like protein [Medicago truncatula]||RHN67239.1 putative tubulin GTPase [Medicago truncatula]	XM_003600167.4	XM_003600167	940	0	PREDICTED: Medicago truncatula cell division protein FtsZ homolog 1, chloroplastic (LOC11419527), mRNA	K03531	ftsZ	cell division protein FtsZ	http://www.genome.jp/dbget-bin/www_bget?ko:K03531	Q42545	1369	3.24e-184	Cell division protein FtsZ homolog 1, chloroplastic OS=Arabidopsis thaliana OX=3702 GN=FTSZ1 PE=1 SV=2	PF00091	Tubulin/FtsZ family, GTPase domain	--	--	GO:0005525	GTP binding	--	--	--	--
Cluster-13543.23827	yellow	NA	-0.0468118	0.786309	NA	0.296278	0.079334	NA	-0.0074041	0.965815	NA	-0.25329	0.136083	0.581056	0.000202467	943	XP_003630920.1	0	851	1.08e-113	ubiquitin-conjugating enzyme E2 variant 1B [Medicago truncatula]||AET05396.1 ubiquitin-conjugating enzyme [Medicago truncatula]||AFK35755.1 unknown [Medicago truncatula]||RHN43776.1 putative aminoacyltransferase, E1 ubiquitin-activating enzyme [Medicago truncatula]	XM_003630872.4	XM_003630872	846	0	PREDICTED: Medicago truncatula ubiquitin-conjugating enzyme E2 variant 1B (LOC11411155), mRNA	K10704	UBE2V	ubiquitin-conjugating enzyme E2 variant	http://www.genome.jp/dbget-bin/www_bget?ko:K10704	Q9CAB6	683	1.01e-89	Ubiquitin-conjugating enzyme E2 variant 1B OS=Arabidopsis thaliana OX=3702 GN=UEV1B PE=1 SV=1	--	--	--	--	--	--	--	--	KOG0896	Ubiquitin-conjugating enzyme E2
Cluster-13543.23825	darkred	NA	0.285308	0.0916618	NA	0.320156	0.0569641	NA	-0.404144	0.0145021	NA	-0.347422	0.037882	0.543294	0.000616802	1107	ACJ85219.1	0	516	5.69e-63	unknown [Medicago truncatula]	OX326971.1	OX326971	838	0	Medicago arabica genome assembly, chromosome: 8	--	--	--	--	Q93YV5	434	1.57e-48	E3 ubiquitin-protein ligase DA2 OS=Arabidopsis thaliana OX=3702 GN=DA2 PE=1 SV=1	--	--	--	--	--	--	--	--	KOG2789	Putative Zn-finger protein
Cluster-13543.23824	yellow	NA	0.151982	0.376227	NA	0.314676	0.0615917	NA	-0.118348	0.491799	NA	-0.153914	0.37012	0.486898	0.00260015	2423	ACJ85220.1	0	918	3.43e-115	unknown [Medicago truncatula]	OX326971.1	OX326971	1157	0	Medicago arabica genome assembly, chromosome: 8	--	--	--	--	Q93YV5	245	9.7e-21	E3 ubiquitin-protein ligase DA2 OS=Arabidopsis thaliana OX=3702 GN=DA2 PE=1 SV=1	PF11585	Insect antimicrobial peptide, stomoxyn	GO:0042742//GO:0050832	defense response to bacterium//defense response to fungus	--	--	--	--	--	--
Cluster-13543.31329	royalblue	NA	0.108141	0.530141	NA	-0.0527058	0.760148	NA	0.214085	0.209924	NA	0.401579	0.0151986	0.755178	1.02377e-07	1570	XP_003609315.1	0	1684	4.6e-234	probable sugar phosphate/phosphate translocator At5g25400 [Medicago truncatula]||AES91512.1 nucleotide/sugar transporter family protein [Medicago truncatula]	OX326968.1	OX326968	1349	0	Medicago arabica genome assembly, chromosome: 5	--	--	--	--	Q3E6T0	1435	1.08e-197	Probable sugar phosphate/phosphate translocator At5g25400 OS=Arabidopsis thaliana OX=3702 GN=At5g25400 PE=2 SV=1	PF08449//PF00892	UAA transporter family//EamA-like transporter family	GO:0055085	transmembrane transport	--	--	GO:0016020	membrane	--	--
Cluster-13543.31328	blue	NA	-0.257414	0.129609	NA	0.0125115	0.942266	NA	0.531374	0.000853735	NA	0.395521	0.0169565	0.403456	0.0146862	3380	XP_003609196.1	0	2548	0	serine/threonine protein phosphatase 2A 57 kDa regulatory subunit B' kappa isoform [Medicago truncatula]||XP_024637793.1 serine/threonine protein phosphatase 2A 57 kDa regulatory subunit B' kappa isoform [Medicago truncatula]||AES91393.1 protein phosphatase 2A regulatory B subunit family protein [Medicago truncatula]||RHN63855.1 putative protein phosphatase 2A, regulatory B subunit, B56 [Medicago…	XM_024782025.2	XM_024782025	1989	0	PREDICTED: Medicago truncatula serine/threonine protein phosphatase 2A 57 kDa regulatory subunit B' kappa isoform (LOC11441590), transcript variant X1, mRNA	K11584	PPP2R5	serine/threonine-protein phosphatase 2A regulatory subunit B'	http://www.genome.jp/dbget-bin/www_bget?ko:K11584	Q93YV6	1653	1.08e-219	Serine/threonine protein phosphatase 2A 57 kDa regulatory subunit B' kappa isoform OS=Arabidopsis thaliana OX=3702 GN=B'KAPPA PE=1 SV=1	PF09262//PF01603	Peroxisome biogenesis factor 1, N-terminal//Protein phosphatase 2A regulatory B subunit (B56 family)	GO:0007031//GO:0007165	peroxisome organization//signal transduction	GO:0019888//GO:0005524	protein phosphatase regulator activity//ATP binding	GO:0000159//GO:0005777	protein phosphatase type 2A complex//peroxisome	--	--
Cluster-13543.31323	midnightblue	NA	0.369085	0.0267444	NA	0.251656	0.138715	NA	0.0836462	0.627665	NA	0.548938	0.000526569	0.596151	0.000124707	2934	XP_003595594.1	0	2293	0	CBL-interacting serine/threonine-protein kinase 23 [Medicago truncatula]||AES65845.1 CBL-interacting kinase [Medicago truncatula]||RHN73945.1 putative protein kinase CAMK-CAMKL-CHK1 family [Medicago truncatula]	XM_003595546.4	XM_003595546	1444	0	PREDICTED: Medicago truncatula CBL-interacting serine/threonine-protein kinase 23 (LOC11412700), mRNA	--	--	--	--	Q93VD3	1799	5.92e-244	CBL-interacting serine/threonine-protein kinase 23 OS=Arabidopsis thaliana OX=3702 GN=CIPK23 PE=1 SV=1	PF07714//PF00069//PF03822	Protein tyrosine and serine/threonine kinase//Protein kinase domain//NAF domain	GO:0007165//GO:0006468	signal transduction//protein phosphorylation	GO:0005524//GO:0004672	ATP binding//protein kinase activity	--	--	--	--
Cluster-13543.31322	yellow	NA	0.0279011	0.871676	NA	0.286017	0.0908227	NA	-0.121346	0.480816	NA	-0.431848	0.00853827	0.709756	1.25184e-06	2733	KEH40637.1	0	461	8.73e-50	Sec14p-like phosphatidylinositol transfer family protein [Medicago truncatula]	OX326965.1	OX326965	427	0	Medicago arabica genome assembly, chromosome: 2	--	--	--	--	Q10137	126	4.21e-06	Sec14 cytosolic factor OS=Schizosaccharomyces pombe (strain 972 / ATCC 24843) OX=284812 GN=sec14 PE=4 SV=1	--	--	--	--	--	--	--	--	--	--
Cluster-13543.31321	paleturquoise	NA	0.50642	0.00162432	NA	0.431523	0.0085936	NA	0.151314	0.378356	NA	0.515612	0.00128895	0.620299	5.4506e-05	4132	XP_045818413.1	0	922	2.29e-108	hydroxymethylglutaryl-CoA synthase-like isoform X1 [Trifolium pratense]	OX326970.1	OX326970	1626	0	Medicago arabica genome assembly, chromosome: 7	K01641	HMGCS	hydroxymethylglutaryl-CoA synthase	http://www.genome.jp/dbget-bin/www_bget?ko:K01641	P54873	516	3.45e-55	Hydroxymethylglutaryl-CoA synthase OS=Arabidopsis thaliana OX=3702 GN=HMGS PE=1 SV=2	PF08540//PF01221	Hydroxymethylglutaryl-coenzyme A synthase C terminal//Dynein light chain type 1	GO:0046950//GO:0006084//GO:0010142//GO:0006550//GO:0006574//GO:0006552//GO:0007017	cellular ketone body metabolic process//acetyl-CoA metabolic process//farnesyl diphosphate biosynthetic process, mevalonate pathway//isoleucine catabolic process//valine catabolic process//leucine catabolic process//microtubule-based process	GO:0004421	hydroxymethylglutaryl-CoA synthase activity	GO:0030286	dynein complex	KOG1393	Hydroxymethylglutaryl-CoA synthase
Cluster-13543.31327	royalblue	NA	-0.305427	0.0700716	NA	-0.0452347	0.793349	NA	0.724304	5.92224e-07	NA	0.45314	0.00551429	0.608308	8.29059e-05	3242	XP_003602664.1	0	1577	2.89e-208	ultraviolet-B receptor UVR8 isoform X2 [Medicago truncatula]||AES72915.1 chromosome condensation regulator RCC1 repeat protein [Medicago truncatula]||RHN69980.1 putative regulator of chromosome condensation 1/beta-lactamase-inhibitor protein II [Medicago truncatula]	XM_003602616.4	XM_003602616	1147	0	PREDICTED: Medicago truncatula ultraviolet-B receptor UVR8 (LOC11424997), transcript variant X2, mRNA	--	--	--	--	Q9FN03	1290	7.25e-167	Ultraviolet-B receptor UVR8 OS=Arabidopsis thaliana OX=3702 GN=UVR8 PE=1 SV=1	PF01436	NHL repeat	--	--	GO:0005515	protein binding	--	--	KOG1426	FOG: RCC1 domain
Cluster-13543.31326	skyblue	NA	0.0452839	0.79313	NA	-0.295521	0.0801404	NA	0.0475869	0.782855	NA	0.36987	0.0263982	0.878914	1.79708e-12	1020	RHN55413.1	0	779	2.72e-101	putative aminoacyltransferase, E1 ubiquitin-activating enzyme [Medicago truncatula]	OX326970.1	OX326970	587	0	Medicago arabica genome assembly, chromosome: 7	--	--	--	--	Q9LQX2	458	9.84e-55	E3 ubiquitin-protein ligase MPSR1 OS=Arabidopsis thaliana OX=3702 GN=MPSR1 PE=1 SV=1	PF12861//PF12678//PF16685//PF12906//PF00097	Anaphase-promoting complex subunit 11 RING-H2 finger//RING-H2 zinc finger domain//zinc RING finger of MSL2//RING-variant domain//Zinc finger, C3HC4 type (RING finger)	GO:0031145	anaphase-promoting complex-dependent catabolic process	GO:0008270//GO:0061630//GO:0097602//GO:0046872	zinc ion binding//ubiquitin protein ligase activity//cullin family protein binding//metal ion binding	GO:0005680	anaphase-promoting complex	--	--
Cluster-13543.31325	darkred	NA	0.240926	0.156925	NA	0.15234	0.375092	NA	-0.482271	0.0028953	NA	-0.463377	0.00442479	0.637587	2.88558e-05	600	AES93718.2	0	823	1.82e-108	12-oxophytodienoate reductase-like protein [Medicago truncatula]	XM_045960739.1	XM_045960739	364	0	PREDICTED: Trifolium pratense 12-oxophytodienoate reductase 2-like (LOC123909825), transcript variant X1, mRNA	K05894	OPR	12-oxophytodienoic acid reductase	http://www.genome.jp/dbget-bin/www_bget?ko:K05894	B9FSC8	707	3.14e-92	Putative 12-oxophytodienoate reductase 11 OS=Oryza sativa subsp. japonica OX=39947 GN=OPR11 PE=2 SV=1	PF00724	NADH:flavin oxidoreductase / NADH oxidase family	--	--	GO:0016491//GO:0010181	oxidoreductase activity//FMN binding	--	--	KOG0134	NADH:flavin oxidoreductase/12-oxophytodienoate reductase
Cluster-13543.31324	cyan	NA	0.532267	0.000833549	NA	0.452709	0.00556482	NA	-0.424184	0.00992842	NA	-0.175036	0.307226	0.64643	2.05266e-05	672	KYP52730.1	0	885	1.89e-117	12-oxophytodienoate reductase 2 [Cajanus cajan]	CR933104.2	CR933104	550	0	Medicago truncatula chromosome 5 clone mth2-25b3, COMPLETE SEQUENCE	K05894	OPR	12-oxophytodienoic acid reductase	http://www.genome.jp/dbget-bin/www_bget?ko:K05894	Q9XG54	774	7.92e-102	12-oxophytodienoate reductase 1 OS=Solanum lycopersicum OX=4081 GN=OPR1 PE=1 SV=1	PF00724	NADH:flavin oxidoreductase / NADH oxidase family	--	--	GO:0016491//GO:0010181	oxidoreductase activity//FMN binding	--	--	KOG0134	NADH:flavin oxidoreductase/12-oxophytodienoate reductase
Cluster-13543.21088	skyblue3	NA	0.0841545	0.625568	NA	-0.145496	0.397171	NA	0.0948933	0.581969	NA	0.265579	0.117465	0.610518	7.68385e-05	3936	KEH32653.1	0	2298	3.78e-313	integrator complex subunit 3 [Medicago truncatula]||RHN65034.1 putative integrator complex subunit 3 [Medicago truncatula]	CU570680.4	CU570680	1724	0	M.truncatula DNA sequence from clone MTH2-7H14 on chromosome 3, complete sequence	K13140	INTS3	integrator complex subunit 3	http://www.genome.jp/dbget-bin/www_bget?ko:K13140	Q7TPD0	699	9.33e-75	Integrator complex subunit 3 OS=Mus musculus OX=10090 GN=Ints3 PE=1 SV=2	--	--	--	--	--	--	--	--	--	--
Cluster-13543.21082	magenta	NA	-0.227215	0.182636	NA	-0.274996	0.104544	NA	-0.048624	0.778239	NA	-0.0105092	0.951494	0.745889	1.78179e-07	3995	XP_003589035.2	0	632	1.25e-71	uncharacterized protein LOC11414207 [Medicago truncatula]||AES59286.2 PHAX RNA-binding domain protein [Medicago truncatula]||RHN77162.1 putative phosphorylated adapter RNA export RNA-binding protein [Medicago truncatula]	OX326965.1	OX326965	1247	0	Medicago arabica genome assembly, chromosome: 2	K14291	PHAX	phosphorylated adapter RNA export protein	http://www.genome.jp/dbget-bin/www_bget?ko:K14291	--	--	--	--	PF15686	Lysine-rich CEACAM1 co-isolated protein family	GO:0043123//GO:0043066//GO:0045766	positive regulation of I-kappaB kinase/NF-kappaB signaling//negative regulation of apoptotic process//positive regulation of angiogenesis	--	--	--	--	--	--
Cluster-13543.21081	blue	NA	0.143536	0.403628	NA	0.23278	0.171863	NA	0.518361	0.00120128	NA	0.221866	0.193432	0.831312	3.43066e-10	1244	XP_013459376.2	0	1329	2.16e-182	dnaJ homolog subfamily B member 13 [Medicago truncatula]||RHN66611.1 putative chaperone DnaJ [Medicago truncatula]	XM_013603922.3	XM_013603922	808	0	PREDICTED: Medicago truncatula dnaJ homolog subfamily B member 13 (LOC25490492), mRNA	--	--	--	--	P59910	587	1.32e-71	DnaJ homolog subfamily B member 13 OS=Homo sapiens OX=9606 GN=DNAJB13 PE=1 SV=1	PF04675//PF10476	DNA ligase N terminus//Protein of unknown function C-terminus (DUF2448)	GO:0006281//GO:0006260//GO:0006310	DNA repair//DNA replication//DNA recombination	GO:0003910//GO:0003677	DNA ligase (ATP) activity//DNA binding	GO:0005639	obsolete integral component of nuclear inner membrane	--	--
Cluster-13543.21080	skyblue3	NA	0.230601	0.176026	NA	0.241526	0.155864	NA	0.249685	0.141937	NA	0.332973	0.0472157	0.665773	9.37107e-06	2091	XP_003594404.3	0	2454	0	pentatricopeptide repeat-containing protein At5g66500, mitochondrial [Medicago truncatula]||AES64655.1 PPR containing plant-like protein [Medicago truncatula]||RHN72760.1 putative tetratricopeptide-like helical domain-containing protein [Medicago truncatula]	XM_003594356.3	XM_003594356	1633	0	PREDICTED: Medicago truncatula pentatricopeptide repeat-containing protein At5g66500, mitochondrial (LOC11405942), mRNA	--	--	--	--	Q9FJY9	1278	1.56e-168	Pentatricopeptide repeat-containing protein At5g66500, mitochondrial OS=Arabidopsis thaliana OX=3702 GN=PCMP-E38 PE=2 SV=1	--	--	--	--	--	--	--	--	--	--
Cluster-13543.21087	skyblue3	NA	0.263093	0.121069	NA	-0.0425467	0.805386	NA	0.191461	0.263306	NA	0.557617	0.000410601	0.803448	3.66868e-09	3052	XP_013450684.1	0	621	1.03e-69	elongation factor Ts, mitochondrial [Medicago truncatula]||KEH24712.1 elongation factor Ts protein [Medicago truncatula]||RHN49647.1 putative translation elongation factor EFTs/EF1B [Medicago truncatula]	OX326971.1	OX326971	494	0	Medicago arabica genome assembly, chromosome: 8	--	--	--	--	B9SEZ6	477	3.87e-51	Elongation factor Ts, mitochondrial OS=Ricinus communis OX=3988 GN=EFTS PE=3 SV=1	PF00889	Elongation factor TS	GO:0006414//GO:0006448	translational elongation//regulation of translational elongation	GO:0003746	translation elongation factor activity	GO:0005840	ribosome	KOG1071	Mitochondrial translation elongation factor EF-Tsmt, catalyzes nucleotide exchange on EF-Tumt
Cluster-13543.21085	yellowgreen	NA	-0.0396028	0.81862	NA	0.420069	0.010751	NA	-0.188729	0.270309	NA	-0.584783	0.000180029	0.772324	3.44348e-08	2933	XP_013450686.1	0	962	4.74e-119	methionyl-tRNA formyltransferase [Medicago truncatula]||KEH24713.1 methionyl-tRNA formyltransferase [Medicago truncatula]||RHN49648.1 putative methionyl-tRNA formyltransferase [Medicago truncatula]	OX326966.1	OX326966	1584	0	Medicago arabica genome assembly, chromosome: 3	K00604	MTFMT, fmt	methionyl-tRNA formyltransferase	http://www.genome.jp/dbget-bin/www_bget?ko:K00604	A3DCX5	305	4.66e-29	Methionyl-tRNA formyltransferase OS=Acetivibrio thermocellus (strain ATCC 27405 / DSM 1237 / JCM 9322 / NBRC 103400 / NCIMB 10682 / NRRL B-4536 / VPI 7372) OX=203119 GN=fmt PE=3 SV=1	PF00551	Formyl transferase	GO:0009058	biosynthetic process	GO:0016742	hydroxymethyl-, formyl- and related transferase activity	--	--	KOG3082	Methionyl-tRNA formyltransferase
Cluster-13543.21084	grey60	NA	-0.141429	0.410636	NA	-0.108665	0.528137	NA	-0.281565	0.0961891	NA	-0.22891	0.179304	0.902858	5.13447e-14	1040	XP_024627871.1	0	803	7.51e-106	probable calcium-binding protein CML16 [Medicago truncatula]||RHN41684.1 putative EF-hand domain pair protein [Medicago truncatula]	OX326968.1	OX326968	765	0	Medicago arabica genome assembly, chromosome: 5	K13448	CML	calcium-binding protein CML	http://www.genome.jp/dbget-bin/www_bget?ko:K13448	Q9LI84	565	2.37e-71	Probable calcium-binding protein CML16 OS=Arabidopsis thaliana OX=3702 GN=CML16 PE=2 SV=2	PF12763//PF00036//PF10591//PF00404//PF13202//PF13405//PF13833//PF13499	Cytoskeletal-regulatory complex EF hand//EF hand//Secreted protein acidic and rich in cysteine Ca binding region//Dockerin type I domain//EF hand//EF-hand domain//EF-hand domain pair//EF-hand domain pair	GO:0005975//GO:0000272	carbohydrate metabolic process//polysaccharide catabolic process	GO:0005509//GO:0004553//GO:0005515	calcium ion binding//hydrolase activity, hydrolyzing O-glycosyl compounds//protein binding	--	--	KOG0027	Calmodulin and related proteins (EF-Hand superfamily)
Cluster-13543.16919	steelblue	NA	0.157648	0.35848	NA	-0.0594565	0.730505	NA	-0.29306	0.0828088	NA	-0.367	0.0276824	0.842967	1.11702e-10	1129	RHN59771.1	0	817	2.55e-105	putative transcription factor AP2-EREBP family [Medicago truncatula]	XM_003605607.4	XM_003605607	563	0	PREDICTED: Medicago truncatula ethylene-responsive transcription factor ERF038 (LOC11432913), mRNA	K09286	EREBP	EREBP-like factor	http://www.genome.jp/dbget-bin/www_bget?ko:K09286	Q1ECI2	283	1.09e-28	Ethylene-responsive transcription factor ERF023 OS=Arabidopsis thaliana OX=3702 GN=ERF023 PE=2 SV=1	PF00847	AP2 domain	GO:0006355	regulation of DNA-templated transcription	GO:0003700	DNA-binding transcription factor activity	GO:0005667	transcription regulator complex	--	--
Cluster-13543.16918	red	NA	0.549783	0.000514125	NA	0.636608	2.99448e-05	NA	-0.45656	0.00512706	NA	-0.5007	0.00186976	0.588802	0.000158362	1034	XP_013453148.1	0	892	2.77e-119	lachrymatory-factor synthase [Medicago truncatula]||AFK34492.1 unknown [Medicago truncatula]||KEH27176.1 polyketide cyclase/dehydrase and lipid transporter [Medicago truncatula]||RHN53005.1 putative polyketide cyclase/dehydrase, START-like domain-containing protein [Medicago truncatula]	OX326966.1	OX326966	840	0	Medicago arabica genome assembly, chromosome: 3	--	--	--	--	P59082	224	1.04e-20	Lachrymatory-factor synthase OS=Allium cepa OX=4679 GN=LFS PE=1 SV=1	PF00407	Pathogenesis-related protein Bet v 1 family	GO:0006952	defense response	--	--	--	--	--	--
Cluster-13543.16913	violet	NA	0.437527	0.00761863	NA	0.551063	0.000495766	NA	-0.509076	0.00152033	NA	-0.72717	5.08225e-07	0.843591	1.04916e-10	1806	XP_024636800.1	0	435	1.54e-48	macrophage migration inhibitory factor homolog [Medicago truncatula]||AFK46988.1 unknown [Medicago truncatula]||RHN64686.1 putative intramolecular oxidoreductase [Medicago truncatula]	OX326968.1	OX326968	1195	0	Medicago arabica genome assembly, chromosome: 5	K07253	MIF	phenylpyruvate tautomerase	http://www.genome.jp/dbget-bin/www_bget?ko:K07253	P81748	137	6.64e-09	Macrophage migration inhibitory factor homolog OS=Trichuris trichiura OX=36087 PE=1 SV=2	--	--	--	--	--	--	--	--	--	--
Cluster-13543.16912	purple	NA	-0.243242	0.152856	NA	-0.171091	0.318425	NA	-0.180979	0.290828	NA	-0.209385	0.220344	0.516179	0.00127043	2932	XP_003628366.2	0	1865	1.4e-252	probable hexosyltransferase MUCI70 [Medicago truncatula]||AET02842.2 transmembrane protein [Medicago truncatula]||RHN41050.1 hypothetical protein MtrunA17_Chr8g0361841 [Medicago truncatula]	AC146568.11	AC146568	1185	0	Medicago truncatula clone mth2-101o18, complete sequence	--	--	--	--	Q9FZ97	714	9.73e-82	Probable hexosyltransferase MUCI70 OS=Arabidopsis thaliana OX=3702 GN=MUCI70 PE=1 SV=1	--	--	--	--	--	--	--	--	--	--
Cluster-13543.16911	salmon	NA	0.292128	0.0838361	NA	0.114649	0.505528	NA	-0.0245431	0.887014	NA	0.138902	0.419132	0.369801	0.0264287	829	XP_039683975.1	0	1186	4.37e-164	vesicle-associated protein 1-2-like [Medicago truncatula]||AFK39451.1 unknown [Medicago truncatula]||RHN45417.1 putative major sperm protein (MSP) [Medicago truncatula]	XM_039828041.1	XM_039828041	763	0	PREDICTED: Medicago truncatula vesicle-associated protein 1-2-like (LOC120577098), mRNA	--	--	--	--	Q9SHC8	764	1.99e-101	Vesicle-associated protein 1-2 OS=Arabidopsis thaliana OX=3702 GN=PVA12 PE=1 SV=1	PF06072	Alphaherpesvirus tegument protein US9	GO:0075733	intracellular transport of virus	--	--	--	--	KOG0439	VAMP-associated protein involved in inositol metabolism
Cluster-13543.16910	darkturquoise	NA	0.168502	0.325914	NA	-0.228492	0.180121	NA	-0.31428	0.061937	NA	0.104769	0.543115	0.366744	0.0277994	907	ACU13560.1	0	493	1.34e-58	unknown [Glycine max]	XM_039833276.1	XM_039833276	193	1.76497e-94	PREDICTED: Medicago truncatula vesicle-associated protein 1-2 (LOC11424030), transcript variant X2, mRNA	--	--	--	--	Q8VZ95	413	8.09e-48	Vesicle-associated protein 1-1 OS=Arabidopsis thaliana OX=3702 GN=PVA11 PE=1 SV=1	--	--	--	--	--	--	--	--	KOG0439	VAMP-associated protein involved in inositol metabolism
Cluster-13543.16917	blue	NA	-0.0662441	0.701083	NA	-0.146861	0.392709	NA	0.406982	0.0137627	1.4391	0.472577	0.00360982	0.92137	1.63256e-15	1662	QNO30513.1	0	997	6.67e-131	homeobox-leucine zipper protein ATHB-7 [Medicago sativa]	OX326967.1	OX326967	1486	0	Medicago arabica genome assembly, chromosome: 4	K09338	HD-ZIP	homeobox-leucine zipper protein	http://www.genome.jp/dbget-bin/www_bget?ko:K09338	P46897	286	1.59e-27	Homeobox-leucine zipper protein ATHB-7 OS=Arabidopsis thaliana OX=3702 GN=ATHB-7 PE=1 SV=2	PF00046//PF01527//PF05920//PF13851//PF02183	Homeodomain//Transposase//Homeobox KN domain//Growth-arrest specific micro-tubule binding//Homeobox associated leucine zipper	GO:0006313//GO:0048870//GO:0006355	transposition, DNA-mediated//cell motility//regulation of DNA-templated transcription	GO:0043565//GO:0003677//GO:0004803	sequence-specific DNA binding//DNA binding//transposase activity	GO:0031514	motile cilium	--	--
Cluster-13543.16916	yellow	NA	0.251274	0.139335	NA	0.378249	0.0229272	NA	-0.29104	0.0850491	NA	-0.398335	0.0161198	0.684312	4.18335e-06	2111	XP_013444993.1	0	864	8.67e-108	glyoxylate/hydroxypyruvate reductase HPR3 [Medicago truncatula]||KEH19018.1 D-isomer specific 2-hydroxyacid dehydrogenase domain protein [Medicago truncatula]||RHN40103.1 putative oxidoreductase [Medicago truncatula]	OX326968.1	OX326968	856	0	Medicago arabica genome assembly, chromosome: 5	--	--	--	--	Q9LE33	554	9.18e-64	Glyoxylate/hydroxypyruvate reductase HPR3 OS=Arabidopsis thaliana OX=3702 GN=HPR3 PE=1 SV=1	PF02826//PF00389	D-isomer specific 2-hydroxyacid dehydrogenase, NAD binding domain//D-isomer specific 2-hydroxyacid dehydrogenase, catalytic domain	--	--	GO:0016616//GO:0051287	oxidoreductase activity, acting on the CH-OH group of donors, NAD or NADP as acceptor//NAD binding	--	--	KOG0069	Glyoxylate/hydroxypyruvate reductase (D-isomer-specific 2-hydroxy acid dehydrogenase superfamily)
Cluster-13543.16915	skyblue	NA	-0.0672071	0.696941	NA	-0.162176	0.344663	NA	-0.00154591	0.992861	NA	0.0460195	0.789844	0.903291	4.77517e-14	2772	KEH44035.1	0	666	7.7e-78	C3HC4-type RING zinc finger protein [Medicago truncatula]||RHN82216.1 putative transcription factor C2H2 family [Medicago truncatula]	OX326965.1	OX326965	1754	0	Medicago arabica genome assembly, chromosome: 2	--	--	--	--	Q852U6	300	4.86e-29	Probable E3 ubiquitin-protein ligase RHY1A OS=Arabidopsis thaliana OX=3702 GN=RHY1A PE=1 SV=1	PF02271//PF12861//PF00097//PF12678//PF02394	Ubiquinol-cytochrome C reductase complex 14kD subunit//Anaphase-promoting complex subunit 11 RING-H2 finger//Zinc finger, C3HC4 type (RING finger)//RING-H2 zinc finger domain//Interleukin-1 propeptide	GO:0008283//GO:0031145//GO:0006954//GO:0006122//GO:0040007//GO:0007165//GO:0006955	cell population proliferation//anaphase-promoting complex-dependent catabolic process//inflammatory response//mitochondrial electron transport, ubiquinol to cytochrome c//growth//signal transduction//immune response	GO:0046872//GO:0005149//GO:0097602//GO:0061630//GO:0008270	metal ion binding//interleukin-1 receptor binding//cullin family protein binding//ubiquitin protein ligase activity//zinc ion binding	GO:0005750//GO:0005680//GO:0045323	mitochondrial respiratory chain complex III//anaphase-promoting complex//interleukin-1 receptor complex	KOG0800	FOG: Predicted E3 ubiquitin ligase
Cluster-13543.30498	darkturquoise	NA	0.0878279	0.610503	NA	0.453994	0.00541531	NA	-0.0550327	0.74989	NA	-0.370547	0.0261026	0.786955	1.25848e-08	669	XP_024641343.1	0	606	1.31e-69	disease resistance protein RUN1 [Medicago truncatula]||KEH27165.1 disease resistance protein (TIR-NBS-LRR class) [Medicago truncatula]||RHN52982.1 putative winged helix-turn-helix DNA-binding domain, toll-like receptor [Medicago truncatula]	OX326966.1	OX326966	188	7.7265e-92	Medicago arabica genome assembly, chromosome: 3	--	--	--	--	--	--	--	--	--	--	--	--	--	--	--	--	--	--
Cluster-13543.30499	darkgrey	NA	-0.372048	0.0254565	NA	-0.456123	0.00517524	NA	-0.199652	0.243035	NA	-0.132999	0.43936	0.866661	8.38698e-12	629	AES75153.1	0	617	3.99e-76	disease resistance protein (TIR-NBS-LRR class) [Medicago truncatula]	AC174376.8	AC174376	279	1.87545e-142	Medicago truncatula chromosome 6 clone mth2-56h21, complete sequence	--	--	--	--	Q9SZ66	148	6.22e-10	Disease resistance-like protein DSC1 OS=Arabidopsis thaliana OX=3702 GN=DSC1 PE=1 SV=1	PF13855//PF00560//PF13516	Leucine rich repeat//Leucine Rich Repeat//Leucine Rich repeat	--	--	GO:0005515	protein binding	--	--	--	--
Cluster-13543.30492	grey60	NA	-0.272064	0.108445	NA	-0.577878	0.000223535	NA	-0.273812	0.106106	NA	0.129029	0.453258	0.633419	3.37559e-05	539	KEH27162.1	0	662	8.83e-78	disease resistance protein (TIR-NBS-LRR class) [Medicago truncatula]	OX326966.1	OX326966	473	0	Medicago arabica genome assembly, chromosome: 3	--	--	--	--	--	--	--	--	PF16048//PF13516//PF13855//PF00560	Frog antimicrobial peptide//Leucine Rich repeat//Leucine rich repeat//Leucine Rich Repeat	GO:0006952	defense response	GO:0005515	protein binding	GO:0005576	extracellular region	--	--
Cluster-13543.30493	darkgrey	NA	-0.279779	0.0984082	NA	-0.481282	0.00296208	NA	-0.210017	0.218922	NA	-0.0999628	0.56187	0.797411	5.83623e-09	975	XP_024641223.2	0	553	2.11e-62	disease resistance protein RUN1 [Medicago truncatula]||RHN52961.1 putative TIR domain, P-loop containing nucleoside triphosphate hydrolase [Medicago truncatula]	OX326966.1	OX326966	296	1.05179e-151	Medicago arabica genome assembly, chromosome: 3	--	--	--	--	Q9FL92	239	9.59e-21	Disease resistance protein RRS1B OS=Arabidopsis thaliana OX=3702 GN=RRS1B PE=1 SV=1	--	--	--	--	--	--	--	--	--	--
Cluster-13543.30490	white	NA	0.0533702	0.757215	NA	-0.171561	0.317077	NA	-0.171418	0.317486	NA	0.0355299	0.837009	0.596321	0.00012401	832	KEH15311.1	0	715	3.21e-89	disease resistance protein (NBS-LRR class) family protein, partial [Medicago truncatula]	OX326966.1	OX326966	617	0	Medicago arabica genome assembly, chromosome: 3	--	--	--	--	--	--	--	--	PF00560//PF13855	Leucine Rich Repeat//Leucine rich repeat	--	--	GO:0005515	protein binding	--	--	--	--
Cluster-13543.30491	grey60	NA	-0.255199	0.133058	NA	-0.385505	0.0202354	NA	-0.24333	0.152702	NA	-0.18549	0.278766	0.784591	1.48856e-08	816	XP_024641783.2	0	1022	2.17e-127	disease resistance protein RUN1-like isoform X2 [Medicago truncatula]||RHN52986.1 putative winged helix-turn-helix DNA-binding domain, toll-like receptor [Medicago truncatula]	AC144473.8	AC144473	520	0	Medicago truncatula clone mth2-15l5, complete sequence	--	--	--	--	V9M398	353	2.39e-36	Disease resistance protein RUN1 OS=Vitis rotundifolia OX=103349 GN=RUN1 PE=1 SV=1	PF13855//PF00560//PF13516	Leucine rich repeat//Leucine Rich Repeat//Leucine Rich repeat	--	--	GO:0005515	protein binding	--	--	--	--
Cluster-13543.30496	grey60	NA	-0.405931	0.0140327	NA	-0.657563	1.31604e-05	NA	-0.200328	0.24141	NA	-0.182785	0.28596	0.826038	5.5456e-10	749	KEH15311.1	0	484	3.34e-55	disease resistance protein (NBS-LRR class) family protein, partial [Medicago truncatula]	XM_013597695.3	XM_013597695	413	0	PREDICTED: Medicago truncatula disease resistance protein RUN1 (LOC25496946), mRNA	--	--	--	--	V9M2S5	173	7.95e-13	Disease resistance protein RPV1 OS=Vitis rotundifolia OX=103349 GN=RPV1 PE=1 SV=1	PF13516//PF13855//PF00560//PF01249	Leucine Rich repeat//Leucine rich repeat//Leucine Rich Repeat//Ribosomal protein S21e	GO:0006412//GO:0042254	translation//ribosome biogenesis	GO:0005515//GO:0003735	protein binding//structural constituent of ribosome	GO:0005840	ribosome	--	--
Cluster-13543.30497	grey60	NA	-0.0136653	0.936952	NA	-0.482987	0.00284782	NA	-0.415314	0.0117731	NA	0.00124304	0.994259	0.790794	9.5394e-09	681	XP_003620587.1	0	660	3.28e-77	disease resistance protein RUN1 [Medicago truncatula]||AES76805.1 disease resistance protein (TIR-NBS-LRR class) [Medicago truncatula]||RHN52970.1 putative winged helix-turn-helix DNA-binding domain, toll-like receptor [Medicago truncatula]	XM_024786015.2	XM_024786015	315	1.98245e-162	PREDICTED: Medicago truncatula disease resistance protein RUN1-like (LOC11440018), transcript variant X2, mRNA	--	--	--	--	Q9SZ66	127	4.62e-07	Disease resistance-like protein DSC1 OS=Arabidopsis thaliana OX=3702 GN=DSC1 PE=1 SV=1	PF13516//PF00560//PF13855	Leucine Rich repeat//Leucine Rich Repeat//Leucine rich repeat	--	--	GO:0005515	protein binding	--	--	--	--
Cluster-13543.30494	grey60	NA	-0.243239	0.152861	NA	-0.174021	0.310083	NA	0.0973562	0.572165	NA	-0.082838	0.631004	0.756244	9.59176e-08	976	XP_024641343.1	0	949	1.3e-116	disease resistance protein RUN1 [Medicago truncatula]||KEH27165.1 disease resistance protein (TIR-NBS-LRR class) [Medicago truncatula]||RHN52982.1 putative winged helix-turn-helix DNA-binding domain, toll-like receptor [Medicago truncatula]	AC174376.8	AC174376	397	0	Medicago truncatula chromosome 6 clone mth2-56h21, complete sequence	--	--	--	--	Q9SZ66	185	8.17e-14	Disease resistance-like protein DSC1 OS=Arabidopsis thaliana OX=3702 GN=DSC1 PE=1 SV=1	PF13855//PF00560//PF13516	Leucine rich repeat//Leucine Rich Repeat//Leucine Rich repeat	--	--	GO:0005515	protein binding	--	--	--	--
Cluster-13543.30495	grey60	NA	0.0895128	0.603645	NA	-0.399853	0.0156831	NA	-0.442595	0.00687072	NA	-0.030691	0.858967	0.771609	3.61041e-08	648	XP_024641223.2	0	705	2.49e-86	disease resistance protein RUN1 [Medicago truncatula]||RHN52961.1 putative TIR domain, P-loop containing nucleoside triphosphate hydrolase [Medicago truncatula]	XM_024785575.2	XM_024785575	397	0	PREDICTED: Medicago truncatula disease resistance protein RUN1 (LOC25496938), mRNA	--	--	--	--	V9M2S5	275	1.1e-26	Disease resistance protein RPV1 OS=Vitis rotundifolia OX=103349 GN=RPV1 PE=1 SV=1	PF13855//PF00560	Leucine rich repeat//Leucine Rich Repeat	--	--	GO:0005515	protein binding	--	--	--	--
Cluster-13543.22192	yellow	NA	-0.175566	0.30574	NA	0.0028152	0.986999	NA	-0.210269	0.218358	NA	-0.624137	4.74831e-05	0.747863	1.58697e-07	3802	XP_003602864.2	0	885	9.52e-105	protein CLT2, chloroplastic [Medicago truncatula]||AES73115.2 CRT (chloroquine-resistance transporter)-like transporter, putative [Medicago truncatula]||RHN70164.1 putative chloroquine-resistance transporter [Medicago truncatula]	OX326967.1	OX326967	616	0	Medicago arabica genome assembly, chromosome: 4	--	--	--	--	A1L4X0	660	7.7e-75	Protein CLT2, chloroplastic OS=Arabidopsis thaliana OX=3702 GN=CLT2 PE=2 SV=1	PF00157//PF08449//PF00892	Pou domain - N-terminal to homeobox domain//UAA transporter family//EamA-like transporter family	GO:0006355//GO:0055085	regulation of DNA-templated transcription//transmembrane transport	GO:0003700	DNA-binding transcription factor activity	GO:0016020//GO:0005667	membrane//transcription regulator complex	--	--
Cluster-13543.22195	brown	NA	0.152555	0.374411	-1.1136	-0.59553	0.000127279	NA	-0.320677	0.056539	NA	-0.0401384	0.816208	0.933366	1.07484e-16	512	AES99204.1	0	311	4.25e-35	hypothetical protein MTR_5g077760 [Medicago truncatula]||RHN56889.1 hypothetical protein MtrunA17_Chr5g0434351 [Medicago truncatula]	CR962122.2	CR962122	413	0	Medicago truncatula chromosome 5 clone mte1-46l20, COMPLETE SEQUENCE	--	--	--	--	--	--	--	--	PF00165	Bacterial regulatory helix-turn-helix proteins, AraC family	GO:0006355	regulation of DNA-templated transcription	GO:0003700//GO:0043565	DNA-binding transcription factor activity//sequence-specific DNA binding	GO:0005667	transcription regulator complex	--	--
Cluster-13543.22196	royalblue	NA	0.110262	0.522055	NA	0.323983	0.0538992	NA	0.322017	0.0554569	NA	0.192924	0.259605	0.675316	6.23119e-06	1540	XP_003618038.1	0	352	1.19e-37	uncharacterized protein LOC11421782 [Medicago truncatula]||AET00997.1 transmembrane protein, putative [Medicago truncatula]||RHN58166.1 hypothetical protein MtrunA17_Chr5g0448181 [Medicago truncatula]	OX326970.1	OX326970	464	0	Medicago arabica genome assembly, chromosome: 7	--	--	--	--	Q8S4Y1	270	2.1e-24	Acetyl-CoA acetyltransferase, cytosolic 1 OS=Arabidopsis thaliana OX=3702 GN=AAT1 PE=1 SV=1	--	--	--	--	--	--	--	--	KOG1390	Acetyl-CoA acetyltransferase
Cluster-13543.22197	skyblue	NA	0.254135	0.134737	NA	0.130817	0.446968	NA	0.336035	0.0450969	NA	0.444501	0.00660632	0.574701	0.000246549	976	AFK41731.1	0	221	5.24e-20	unknown [Medicago truncatula]	CU302337.1	CU302337	607	0	Medicago truncatula chromosome 5 clone mth2-55g8, COMPLETE SEQUENCE	--	--	--	--	Q8S4Y1	179	2.57e-13	Acetyl-CoA acetyltransferase, cytosolic 1 OS=Arabidopsis thaliana OX=3702 GN=AAT1 PE=1 SV=1	--	--	--	--	--	--	--	--	KOG1390	Acetyl-CoA acetyltransferase
Cluster-13543.22198	skyblue	NA	0.218639	0.200158	NA	0.255254	0.132971	NA	0.299373	0.0760993	NA	0.263314	0.120745	0.702556	1.78357e-06	755	AFK41731.1	0	193	1.81e-16	unknown [Medicago truncatula]	CU302337.1	CU302337	516	0	Medicago truncatula chromosome 5 clone mth2-55g8, COMPLETE SEQUENCE	--	--	--	--	--	--	--	--	--	--	--	--	--	--	--	--	--	--
Cluster-13543.54368	pink	-1.6102	-0.738453	2.73045e-07	NA	-0.352839	0.0347947	NA	-0.0162748	0.924944	NA	-0.399934	0.0156599	0.486588	0.00261902	656	XP_013446477.1	0	903	1.66e-114	probable disease resistance protein At5g66900 [Medicago truncatula]||KEH20504.1 LRR and NB-ARC domain disease resistance protein [Medicago truncatula]||RHN42200.1 putative powdery mildew resistance protein, RPW8 [Medicago truncatula]	XM_013591023.3	XM_013591023	539	0	PREDICTED: Medicago truncatula probable disease resistance protein At5g66900 (LOC25502906), mRNA	--	--	--	--	Q9FKZ2	346	1.79e-37	Probable disease resistance protein At5g66890 OS=Arabidopsis thaliana OX=3702 GN=At5g66890 PE=3 SV=1	--	--	--	--	--	--	--	--	--	--
Cluster-13543.54364	green	NA	-0.139495	0.417129	-2.7494	-0.580907	0.000203411	NA	-0.254022	0.134917	NA	0.445094	0.00652585	0.627193	4.24898e-05	958	--	--	--	--	--	--	--	--	--	--	--	--	--	--	--	--	--	--	--	--	--	--	--	--	--	--	--	--
Cluster-13543.54365	darkolivegreen	NA	-0.326098	0.0522627	NA	-0.398822	0.0159786	NA	0.309491	0.0662397	NA	0.262059	0.122591	0.816869	1.23161e-09	1025	--	--	--	--	--	--	--	--	--	--	--	--	--	--	--	--	--	--	--	--	--	--	--	--	--	--	--	--
Cluster-13543.54362	darkolivegreen	NA	-0.420454	0.0106717	NA	-0.374092	0.0245984	NA	0.274653	0.104994	NA	0.145145	0.398322	0.76159	6.88383e-08	399	--	--	--	--	--	--	--	--	--	--	--	--	--	--	--	--	--	--	--	--	--	--	--	--	--	--	--	--
Cluster-13543.54360	darkorange	-6.8828	-0.654316	1.50099e-05	-5.9752	-0.637543	2.89039e-05	NA	NA	NA	NA	-0.355715	0.0332413	0.813455	1.63925e-09	1458	RHN66506.1	0	351	2.25e-32	putative P-loop containing nucleoside triphosphate hydrolase, leucine-rich repeat domain, L [Medicago truncatula]	XM_039832283.1	XM_039832283	199	1.32888e-97	PREDICTED: Medicago truncatula probable disease resistance protein At4g27220 (LOC25480120), transcript variant X4, mRNA	--	--	--	--	--	--	--	--	--	--	--	--	--	--	--	--	--	--
Cluster-13543.34869	brown	NA	0.155967	0.363691	NA	-0.508531	0.00154119	NA	-0.405817	0.0140622	NA	-0.432134	0.00848978	0.823937	6.68487e-10	3460	KEH35681.1	0	1587	3.37e-207	Calnexin 2 [Medicago truncatula]	OX326967.1	OX326967	2540	0	Medicago arabica genome assembly, chromosome: 4	K08054	CANX	calnexin	http://www.genome.jp/dbget-bin/www_bget?ko:K08054	O82709	1259	7.7e-160	Calnexin homolog OS=Pisum sativum OX=3888 PE=2 SV=1	PF00262//PF05842//PF16981	Calreticulin family//Euplotes octocarinatus mating pheromone protein//chi-Conotoxin or t superfamily	GO:0006457//GO:0007165//GO:0007154	protein folding//signal transduction//cell communication	GO:0005186//GO:0005509//GO:0090729//GO:0051082	pheromone activity//calcium ion binding//toxin activity//unfolded protein binding	GO:0005576//GO:0005783	extracellular region//endoplasmic reticulum	KOG0675	Calnexin
Cluster-13543.34868	saddlebrown	NA	-0.360203	0.0309302	NA	0.0460344	0.789777	NA	-0.622836	4.97667e-05	NA	-0.754778	1.04901e-07	0.920984	1.76872e-15	1652	KEH40290.1	0	370	1e-39	photosystem I reaction center subunit X psaK [Medicago truncatula]	OX326965.1	OX326965	471	0	Medicago arabica genome assembly, chromosome: 2	K02698	psaK	photosystem I subunit X	http://www.genome.jp/dbget-bin/www_bget?ko:K02698	Q9SUI5	356	7.52e-39	Photosystem I reaction center subunit psaK, chloroplastic OS=Arabidopsis thaliana OX=3702 GN=PSAK PE=1 SV=2	PF01241	Photosystem I psaG / psaK	GO:0015979	photosynthesis	--	--	GO:0009522//GO:0016020	photosystem I//membrane	--	--
Cluster-13543.34867	blue	NA	-0.0878867	0.610263	NA	-0.0622239	0.71846	NA	0.373484	0.0248513	NA	0.385024	0.020405	0.845533	8.61907e-11	1192	XP_013458713.1	0	1324	4.7e-170	cullin-associated NEDD8-dissociated protein 1 [Medicago truncatula]||KEH32745.1 cullin-associated NEDD8-dissociated protein [Medicago truncatula]||RHN65156.1 hypothetical protein MtrunA17_Chr4g0076881 [Medicago truncatula]	XM_013603259.3	XM_013603259	1064	0	PREDICTED: Medicago truncatula cullin-associated NEDD8-dissociated protein 1 (LOC25494369), mRNA	K17263	CAND1, TIP120A	cullin-associated NEDD8-dissociated protein 1	http://www.genome.jp/dbget-bin/www_bget?ko:K17263	Q8L5Y6	1103	5.16e-139	Cullin-associated NEDD8-dissociated protein 1 OS=Arabidopsis thaliana OX=3702 GN=CAND1 PE=1 SV=1	PF01602//PF02985	Adaptin N terminal region//HEAT repeat	GO:0016192//GO:0006886	vesicle-mediated transport//intracellular protein transport	GO:0005515	protein binding	GO:0030117	membrane coat	KOG1824	TATA-binding protein-interacting protein
Cluster-13543.34866	red	NA	0.0118928	0.945116	NA	0.369501	0.0265605	NA	0.203116	0.234787	NA	-0.154891	0.367051	0.71276	1.07659e-06	3190	KEH35255.1	0	1630	1.48e-216	microtubule associated protein, MAP65/ASE1 family protein [Medicago truncatula]	XM_003601745.4	XM_003601745	1186	0	PREDICTED: Medicago truncatula 65-kDa microtubule-associated protein 8 (LOC11429084), mRNA	K16732	PRC1, ASE1, MAP65	Ase1/PRC1/MAP65 family protein	http://www.genome.jp/dbget-bin/www_bget?ko:K16732	Q9C7G0	1130	1.45e-141	65-kDa microtubule-associated protein 8 OS=Arabidopsis thaliana OX=3702 GN=MAP65-8 PE=1 SV=2	PF12678//PF10265//PF02405//PF04353	RING-H2 zinc finger domain//Mitoguardin//Permease MlaE//Regulator of RNA polymerase sigma(70) subunit, Rsd/AlgQ	GO:0008053//GO:0006355	mitochondrial fusion//regulation of DNA-templated transcription	GO:0008270	zinc ion binding	GO:0043190	ATP-binding cassette (ABC) transporter complex	--	--
Cluster-13543.34865	darkmagenta	NA	-0.283509	0.0938173	NA	-0.276948	0.102005	NA	0.0180544	0.916763	NA	0.00622069	0.971277	0.9042	4.09629e-14	831	XP_024628769.2	0	1333	4.33e-183	FBD-associated F-box protein At4g10400-like [Medicago truncatula]||KEH19827.1 F-box/RNI/FBD-like domain protein [Medicago truncatula]||RHN41114.1 putative F-box domain, FBD domain, leucine-rich repeat domain, L domain-containing protein [Medicago truncatula]	XM_024773001.2	XM_024773001	744	0	PREDICTED: Medicago truncatula FBD-associated F-box protein At4g10400-like (LOC25502787), mRNA	--	--	--	--	Q84X02	134	8.43e-08	FBD-associated F-box protein At2g26860 OS=Arabidopsis thaliana OX=3702 GN=At2g26860 PE=2 SV=2	--	--	--	--	--	--	--	--	--	--
Cluster-13543.34864	darkturquoise	NA	0.21277	0.212804	NA	0.219869	0.197574	NA	0.103943	0.546319	NA	0.180711	0.291557	0.629764	3.86609e-05	3319	AES97360.1	0	150	1.15e-08	hypothetical protein MTR_5g053210 [Medicago truncatula]	AC148396.3	AC148396	420	0	Medicago truncatula chromosome 2 clone mth2-17k4, complete sequence	--	--	--	--	--	--	--	--	--	--	--	--	--	--	--	--	--	--
Cluster-13543.34863	saddlebrown	NA	-0.171906	0.316091	NA	-0.0486709	0.778031	NA	-0.0842805	0.625049	NA	-0.14882	0.386355	0.646405	2.0546e-05	2622	XP_013457491.1	0	837	2.89e-100	formamidase isoform X2 [Medicago truncatula]||KEH31522.1 acetamidase/formamidase, putative [Medicago truncatula]	OX326968.1	OX326968	1262	0	Medicago arabica genome assembly, chromosome: 5	K01455	E3.5.1.49	formamidase	http://www.genome.jp/dbget-bin/www_bget?ko:K01455	Q50228	407	1.04e-41	Formamidase OS=Methylophilus methylotrophus OX=17 GN=fmdA PE=1 SV=1	PF03069	Acetamidase/Formamidase family	GO:0006807	nitrogen compound metabolic process	GO:0016811	hydrolase activity, acting on carbon-nitrogen (but not peptide) bonds, in linear amides	--	--	--	--
Cluster-13543.34862	blue	NA	0.198678	0.245388	NA	-0.0772774	0.654173	NA	0.146257	0.394678	NA	0.469722	0.00384755	0.73518	3.28014e-07	1660	XP_024641284.1	0	1673	1.94e-230	mitogen-activated protein kinase kinase 3 isoform X2 [Medicago truncatula]	XM_024785516.2	XM_024785516	802	0	PREDICTED: Medicago truncatula mitogen-activated protein kinase kinase 3 (LOC11418727), transcript variant X2, mRNA	K20607	MKK3	mitogen-activated protein kinase kinase 3	http://www.genome.jp/dbget-bin/www_bget?ko:K20607	O80396	1256	1.77e-167	Mitogen-activated protein kinase kinase 3 OS=Arabidopsis thaliana OX=3702 GN=MKK3 PE=1 SV=1	PF00069//PF07714	Protein kinase domain//Protein tyrosine and serine/threonine kinase	GO:0006468	protein phosphorylation	GO:0005524//GO:0004672	ATP binding//protein kinase activity	--	--	--	--
Cluster-13543.34861	royalblue	NA	0.0549216	0.750379	NA	0.0376245	0.82754	NA	0.392375	0.0179346	NA	0.35816	0.0319651	0.903578	4.55075e-14	4208	XP_013444714.1	0	697	4.38e-82	eukaryotic translation initiation factor 1A [Medicago truncatula]||KEH18739.1 eukaryotic translation initiation factor 1A-like protein [Medicago truncatula]||RHN39798.1 Eukaryotic translation initiation factor 1A [Medicago truncatula]	OX326968.1	OX326968	643	0	Medicago arabica genome assembly, chromosome: 5	K03236	EIF1A	translation initiation factor 1A	http://www.genome.jp/dbget-bin/www_bget?ko:K03236	P56331	609	1.04e-71	Eukaryotic translation initiation factor 1A OS=Onobrychis viciifolia OX=3882 PE=2 SV=2	PF01176	Translation initiation factor 1A / IF-1	GO:0006413//GO:0006446	translational initiation//regulation of translational initiation	GO:0003743//GO:0003723	translation initiation factor activity//RNA binding	GO:0005840	ribosome	KOG3403	Translation initiation factor 1A (eIF-1A)
Cluster-13543.34860	darkred	NA	0.171537	0.317146	NA	-0.0184937	0.914745	NA	0.0508954	0.768157	NA	0.28363	0.0936711	0.386601	0.0198526	3373	XP_024626166.1	0	3918	0	uncharacterized protein LOC11443501 [Medicago truncatula]||AES81662.1 transducin/WD-like repeat-protein [Medicago truncatula]||RHN48320.1 putative transcription factor WD40-like family [Medicago truncatula]	XR_003007029.2	XR_003007029	2436	0	PREDICTED: Medicago truncatula uncharacterized LOC11443501 (LOC11443501), transcript variant X1, misc_RNA	K17985	AMBRA1	activating molecule in BECN1-regulated autophagy protein 1	http://www.genome.jp/dbget-bin/www_bget?ko:K17985	Q9C0C7	304	1.6e-26	Activating molecule in BECN1-regulated autophagy protein 1 OS=Homo sapiens OX=9606 GN=AMBRA1 PE=1 SV=2	PF00400	WD domain, G-beta repeat	--	--	GO:0005515	protein binding	--	--	--	--
Cluster-13543.36421	greenyellow	NA	0.161798	0.345805	NA	0.279662	0.0985553	NA	0.134036	0.435767	NA	-0.0652198	0.705496	0.838758	1.69228e-10	4224	XP_013467285.1	0	6314	0	serine/threonine-protein kinase TIO [Medicago truncatula]||KEH41322.1 Serine/Threonine kinase domain protein [Medicago truncatula]||RHN78861.1 putative protein kinase ULK-Fused family [Medicago truncatula]	XM_013611831.3	XM_013611831	3996	0	PREDICTED: Medicago truncatula serine/threonine-protein kinase TIO (LOC25483181), mRNA	K06228	FU	fused	http://www.genome.jp/dbget-bin/www_bget?ko:K06228	Q2QAV0	3781	0	Serine/threonine-protein kinase TIO OS=Arabidopsis thaliana OX=3702 GN=TIO PE=1 SV=1	PF16686//PF00514//PF07714//PF00069//PF02985	ssDNA-binding domain of telomere protection protein//Armadillo/beta-catenin-like repeat//Protein tyrosine and serine/threonine kinase//Protein kinase domain//HEAT repeat	GO:0006468	protein phosphorylation	GO:0004672//GO:0005524//GO:0005515//GO:0043047	protein kinase activity//ATP binding//protein binding//single-stranded telomeric DNA binding	--	--	KOG0597	Serine-threonine protein kinase FUSED
Cluster-13543.36423	lightyellow	NA	-0.468431	0.00395932	NA	-0.318559	0.0582828	NA	0.291248	0.0848161	NA	0.338403	0.0435123	0.563519	0.000345341	2498	XP_003629479.1	0	2506	0	scarecrow-like protein 15 [Medicago truncatula]||AET03955.1 GRAS family transcription factor [Medicago truncatula]||RHN42135.1 putative transcription factor GRAS family [Medicago truncatula]	AC148484.17	AC148484	1978	0	Medicago truncatula chromosome 8 clone mth2-46g10, complete sequence	--	--	--	--	O23210	1141	7.61e-147	Scarecrow-like protein 15 OS=Arabidopsis thaliana OX=3702 GN=SCL15 PE=1 SV=3	--	--	--	--	--	--	--	--	--	--
Cluster-13543.36425	black	NA	0.430736	0.00872894	NA	0.419865	0.0107933	NA	-0.0875376	0.611688	NA	-0.0526947	0.760197	0.80225	4.02804e-09	1973	XP_024641828.1	0	974	8.39e-116	disease resistance protein RPV1 isoform X2 [Medicago truncatula]	AC156629.28	AC156629	811	0	Medicago truncatula chromosome 6 clone mth2-143f17, complete sequence	--	--	--	--	Q9SZ67	202	7.88e-15	Probable WRKY transcription factor 19 OS=Arabidopsis thaliana OX=3702 GN=WRKY19 PE=1 SV=1	PF13855//PF01004//PF00560//PF04013//PF00749	Leucine rich repeat//Flavivirus envelope glycoprotein M//Leucine Rich Repeat//Putative SAM-dependent RNA methyltransferase//tRNA synthetases class I (E and Q), catalytic domain	GO:0043039//GO:0009451//GO:0006418//GO:0019058//GO:0008033	tRNA aminoacylation//RNA modification//tRNA aminoacylation for protein translation//viral life cycle//tRNA processing	GO:0005524//GO:0008175//GO:0005515//GO:0004812	ATP binding//tRNA methyltransferase activity//protein binding//aminoacyl-tRNA ligase activity	--	--	--	--
Cluster-13543.36424	white	NA	0.362463	0.0298174	NA	0.116367	0.499128	NA	-0.3845	0.0205917	NA	-0.243717	0.152031	0.674181	6.54615e-06	4287	AES59450.1	0	2874	0	disease resistance protein (TIR-NBS-LRR class), putative [Medicago truncatula]	XM_024775356.2	XM_024775356	3730	0	PREDICTED: Medicago truncatula TMV resistance protein N (LOC11443802), mRNA	--	--	--	--	A0A290U7C4	904	9.06e-100	Disease resistance protein Roq1 OS=Nicotiana benthamiana OX=4100 GN=ROQ1 PE=1 SV=1	PF13516//PF00560//PF00004//PF13855//PF11538//PF01637//PF00931	Leucine Rich repeat//Leucine Rich Repeat//ATPase family associated with various cellular activities (AAA)//Leucine rich repeat//Snurportin1//ATPase domain predominantly from Archaea//NB-ARC domain	--	--	GO:0016887//GO:0005524//GO:0043531//GO:0005515	ATP hydrolysis activity//ATP binding//ADP binding//protein binding	--	--	--	--
Cluster-13543.36427	darkred	NA	0.400499	0.0155002	NA	0.287818	0.0887193	NA	-0.429391	0.00896453	NA	-0.251201	0.139453	0.773854	3.1104e-08	3344	KAI5444726.1	0	1384	5.06e-174	hypothetical protein KIW84_013122 [Pisum sativum]	XM_051061012.1	XM_051061012	617	0	PREDICTED: Pisum sativum disease resistance protein Roq1-like (LOC127132119), transcript variant X5, mRNA	--	--	--	--	A0A290U7C4	608	4.24e-63	Disease resistance protein Roq1 OS=Nicotiana benthamiana OX=4100 GN=ROQ1 PE=1 SV=1	PF00931//PF01637//PF00004	NB-ARC domain//ATPase domain predominantly from Archaea//ATPase family associated with various cellular activities (AAA)	--	--	GO:0043531//GO:0005524//GO:0016887	ADP binding//ATP binding//ATP hydrolysis activity	--	--	--	--
Cluster-13543.36426	sienna3	NA	0.261908	0.122814	NA	-0.274061	0.105776	NA	-0.334963	0.0458299	NA	0.204442	0.231678	0.834728	2.49158e-10	3815	XP_013450559.1	0	4363	0	cell division cycle 5-like protein [Medicago truncatula]||KEH24587.1 cell division control protein, putative [Medicago truncatula]||RHN49435.1 putative transcription factor MYB-HB-like family [Medicago truncatula]	XM_013595105.3	XM_013595105	3139	0	PREDICTED: Medicago truncatula cell division cycle 5-like protein (LOC25499707), mRNA	K12860	CDC5L, CDC5, CEF1	pre-mRNA-splicing factor CDC5/CEF1	http://www.genome.jp/dbget-bin/www_bget?ko:K12860	P92948	2873	0	Cell division cycle 5-like protein OS=Arabidopsis thaliana OX=3702 GN=CDC5 PE=1 SV=2	--	--	--	--	--	--	--	--	KOG0050	mRNA splicing protein CDC5 (Myb superfamily)
Cluster-13543.36429	white	NA	0.184134	0.282358	NA	0.0189232	0.912773	NA	-0.409204	0.0132062	NA	-0.151611	0.377408	0.701849	1.84568e-06	354	KAI5444726.1	0	502	6.31e-58	hypothetical protein KIW84_013122 [Pisum sativum]	XM_051059640.1	XM_051059640	220	6.35439e-110	PREDICTED: Pisum sativum disease resistance protein RPV1-like (LOC127130668), mRNA	--	--	--	--	V9M2S5	225	1.98e-21	Disease resistance protein RPV1 OS=Vitis rotundifolia OX=103349 GN=RPV1 PE=1 SV=1	PF13676//PF01582	TIR domain//TIR domain	GO:0007165	signal transduction	--	--	--	--	--	--
Cluster-13543.36428	purple	NA	-0.364368	0.028905	NA	-0.461048	0.00465479	NA	-0.420069	0.0107512	NA	-0.068657	0.690723	0.899651	8.69515e-14	1615	AES76355.2	0	2080	1.41e-280	disease resistance protein (TIR-NBS-LRR class) [Medicago truncatula]	XM_024785909.2	XM_024785909	926	0	PREDICTED: Medicago truncatula disease resistance protein RPV1 (LOC25496717), mRNA	--	--	--	--	V9M398	731	1.76e-83	Disease resistance protein RUN1 OS=Vitis rotundifolia OX=103349 GN=RUN1 PE=1 SV=1	PF01582//PF01637//PF19117//PF00931//PF00004	TIR domain//ATPase domain predominantly from Archaea//Mitochondrial import 2//NB-ARC domain//ATPase family associated with various cellular activities (AAA)	GO:0045040//GO:0007165//GO:0070096	protein insertion into mitochondrial outer membrane//signal transduction//mitochondrial outer membrane translocase complex assembly	GO:0005524//GO:0043531//GO:0016887	ATP binding//ADP binding//ATP hydrolysis activity	--	--	--	--
Cluster-13543.31150	grey60	NA	-0.0544819	0.752314	NA	-0.0320984	0.852569	NA	-0.0545123	0.75218	NA	-0.0886674	0.607082	0.680187	5.03053e-06	822	XP_024634848.2	0	687	2.17e-84	rust resistance kinase Lr10 [Medicago truncatula]||RHN77793.1 putative glycerophosphodiester phosphodiesterase, protein kinase RLK-Pelle-LRK10L-2 family [Medicago truncatula]	XM_024779080.2	XM_024779080	273	5.37645e-139	PREDICTED: Medicago truncatula rust resistance kinase Lr10 (LOC25482331), mRNA	--	--	--	--	--	--	--	--	--	--	--	--	--	--	--	--	--	--
Cluster-13543.39950	darkolivegreen	NA	-0.417387	0.0113179	NA	-0.341152	0.0417288	NA	0.276964	0.101985	NA	0.291613	0.0844085	0.944446	5.32268e-18	2970	XP_013447110.1	0	1699	4.59e-227	1-aminocyclopropane-1-carboxylate synthase [Medicago truncatula]||KEH21137.1 1-aminocyclopropane-1-carboxylate synthase [Medicago truncatula]||RHN43406.1 1-aminocyclopropane-1-carboxylate synthase [Medicago truncatula]	OX326964.1	OX326964	1653	0	Medicago arabica genome assembly, chromosome: 1	K20772	ACS1_2_6	1-aminocyclopropane-1-carboxylate synthase 1/2/6	http://www.genome.jp/dbget-bin/www_bget?ko:K20772	P31531	1488	6.59e-197	1-aminocyclopropane-1-carboxylate synthase OS=Glycine max OX=3847 GN=ACS1 PE=2 SV=1	PF00155//PF00643	Aminotransferase class I and II//B-box zinc finger	GO:0009058	biosynthetic process	GO:0030170//GO:0008270	pyridoxal phosphate binding//zinc ion binding	--	--	--	--
Cluster-13543.39951	saddlebrown	NA	-0.152219	0.375475	NA	0.215329	0.207223	NA	-0.511729	0.00142236	-1.0351	-0.881856	1.21121e-12	0.859398	1.94916e-11	4478	XP_024625400.1	0	1996	1.13e-262	probable galacturonosyltransferase 6 isoform X2 [Medicago truncatula]	XM_024769632.2	XM_024769632	1374	0	PREDICTED: Medicago truncatula probable galacturonosyltransferase 6 (LOC25499203), transcript variant X2, mRNA	K13648	GAUT	alpha-1,4-galacturonosyltransferase	http://www.genome.jp/dbget-bin/www_bget?ko:K13648	Q9M9Y5	1198	1.98e-147	Probable galacturonosyltransferase 6 OS=Arabidopsis thaliana OX=3702 GN=GAUT6 PE=2 SV=1	PF00435//PF04871//PF07123//PF15202//PF01501//PF06422	Spectrin repeat//Uso1 / p115 like vesicle tethering protein, C terminal region//Photosystem II reaction centre W protein (PsbW)//Adipogenin//Glycosyl transferase family 8//CDR ABC transporter	GO:0015979//GO:0016192//GO:0045444//GO:0006886//GO:0055085//GO:0006810	photosynthesis//vesicle-mediated transport//fat cell differentiation//intracellular protein transport//transmembrane transport//transport	GO:0005524//GO:0005515//GO:0042626//GO:0016757	ATP binding//protein binding//ATPase-coupled transmembrane transporter activity//glycosyltransferase activity	GO:0009523//GO:0009507	photosystem II//chloroplast	--	--
Cluster-13543.39953	blue	NA	-0.170297	0.32071	NA	-0.129223	0.452574	NA	0.467406	0.00405017	NA	0.456933	0.00508635	0.78832	1.14114e-08	1268	XP_003618830.1	0	782	1.68e-100	uncharacterized protein At3g27210 [Medicago truncatula]||AES75048.1 hypothetical protein MTR_6g023580 [Medicago truncatula]||AFK43107.1 unknown [Medicago truncatula]||AFK48481.1 unknown [Medicago truncatula]||RHN50601.1 hypothetical protein MtrunA17_Chr6g0459241 [Medicago truncatula]	XM_003618782.4	XM_003618782	616	0	PREDICTED: Medicago truncatula uncharacterized protein At3g27210 (LOC11422088), mRNA	--	--	--	--	Q9LK32	236	2.34e-21	Uncharacterized protein At3g27210 OS=Arabidopsis thaliana OX=3702 GN=Y-2 PE=1 SV=1	--	--	--	--	--	--	--	--	--	--
Cluster-13543.39954	turquoise	NA	-0.163063	0.341997	NA	0.201151	0.239441	NA	0.298249	0.0772623	NA	-0.0711267	0.680177	0.534508	0.000784716	2173	XP_045812367.1	0	1847	1.91e-252	cytochrome P450 82A3-like [Trifolium pratense]	OX326966.1	OX326966	644	0	Medicago arabica genome assembly, chromosome: 3	--	--	--	--	O49858	1387	1.22e-184	Cytochrome P450 82A3 OS=Glycine max OX=3847 GN=CYP82A3 PE=2 SV=1	PF00067//PF00475	Cytochrome P450//Imidazoleglycerol-phosphate dehydratase	GO:0000105	histidine biosynthetic process	GO:0020037//GO:0004497//GO:0004424//GO:0005506//GO:0016705	heme binding//monooxygenase activity//imidazoleglycerol-phosphate dehydratase activity//iron ion binding//oxidoreductase activity, acting on paired donors, with incorporation or reduction of molecular oxygen	--	--	--	--
Cluster-13543.39955	blue	NA	-0.0135173	0.937633	NA	0.110268	0.522031	NA	0.502366	0.00179511	NA	0.518713	0.00119045	0.563374	0.000346828	1969	XP_013451415.1	0	847	2.39e-107	uncharacterized protein LOC25495731 [Medicago truncatula]||KEH25455.1 ribosomal protein S24e family protein, putative [Medicago truncatula]||RHN50632.1 putative nucleotide-binding alpha-beta plait domain-containing protein [Medicago truncatula]	XM_013595961.3	XM_013595961	530	0	PREDICTED: Medicago truncatula uncharacterized LOC25495731 (LOC25495731), mRNA	--	--	--	--	--	--	--	--	PF02364//PF01299//PF00076	1,3-beta-glucan synthase component//Lysosome-associated membrane glycoprotein (Lamp)//RNA recognition motif. (a.k.a. RRM, RBD, or RNP domain)	GO:0005982//GO:0006075//GO:0005985	starch metabolic process//(1->3)-beta-D-glucan biosynthetic process//sucrose metabolic process	GO:0003723//GO:0003843	RNA binding//1,3-beta-D-glucan synthase activity	GO:0000148//GO:0016020	1,3-beta-D-glucan synthase complex//membrane	--	--
Cluster-13543.39958	grey60	NA	-0.0990505	0.565463	NA	-0.150908	0.379651	NA	-0.52585	0.000988579	NA	-0.303873	0.0715817	0.839839	1.52273e-10	4437	XP_013451595.1	0	1345	1.62e-169	probable magnesium transporter NIPA8 [Medicago truncatula]||KEH25623.1 magnesium transporter NIPA protein [Medicago truncatula]||RHN50831.1 putative magnesium transporter NIPA [Medicago truncatula]	OX326966.1	OX326966	715	0	Medicago arabica genome assembly, chromosome: 3	K22733	NIPA, SLC57A2S	magnesium transporter	http://www.genome.jp/dbget-bin/www_bget?ko:K22733	Q8RWF4	1089	5.94e-134	Probable magnesium transporter NIPA8 OS=Arabidopsis thaliana OX=3702 GN=At3g26670 PE=2 SV=1	PF05653	Magnesium transporter NIPA	GO:0015693	magnesium ion transport	GO:0015095	magnesium ion transmembrane transporter activity	--	--	KOG2922	Uncharacterized conserved protein
Cluster-13543.39959	darkgreen	NA	0.216886	0.203878	NA	0.288231	0.0882417	NA	-0.223702	0.189676	NA	-0.0998555	0.562292	0.622134	5.10392e-05	3710	XP_003592976.1	0	1699	2.19e-222	transmembrane 9 superfamily member 1 [Medicago truncatula]||AES63227.1 endomembrane protein 70 family protein [Medicago truncatula]||RHN71496.1 putative nonaspanin (TM9SF), major facilitator superfamily domain-containing protein [Medicago truncatula]	AC134322.25	AC134322	946	0	Medicago truncatula clone mth2-17i21, complete sequence	K17087	TM9SF3	transmembrane 9 superfamily member 3	http://www.genome.jp/dbget-bin/www_bget?ko:K17087	Q940G0	1567	3.98e-204	Transmembrane 9 superfamily member 1 OS=Arabidopsis thaliana OX=3702 GN=TMN1 PE=1 SV=1	PF02949//PF02990	7tm Odorant receptor//Endomembrane protein 70	GO:0007608//GO:0007187	sensory perception of smell//G protein-coupled receptor signaling pathway, coupled to cyclic nucleotide second messenger	GO:0004984//GO:0005549	olfactory receptor activity//odorant binding	GO:0016020	membrane	KOG1277	Endosomal membrane proteins, EMP70
Cluster-13543.31152	darkmagenta	NA	-0.00470804	0.978259	NA	-0.0600101	0.72809	NA	0.235303	0.167132	NA	0.271771	0.108842	0.713988	1.01167e-06	636	XP_013451918.1	0	944	4.39e-125	UDP-glycosyltransferase 74G1 [Medicago truncatula]||KEH25946.1 UDP-glucosyltransferase family protein [Medicago truncatula]||RHN51112.1 putative UDP-glucuronosyl/UDP-glucosyltransferase [Medicago truncatula]	XM_013596464.3	XM_013596464	553	0	PREDICTED: Medicago truncatula UDP-glycosyltransferase 74G1 (LOC25496191), mRNA	K13691	SGT1	pathogen-inducible salicylic acid glucosyltransferase	http://www.genome.jp/dbget-bin/www_bget?ko:K13691	O22822	398	6.69e-45	UDP-glycosyltransferase 74F2 OS=Arabidopsis thaliana OX=3702 GN=UGT74F2 PE=1 SV=1	PF03033	Glycosyltransferase family 28 N-terminal domain	GO:0030259//GO:0005975	lipid glycosylation//carbohydrate metabolic process	GO:0016758	hexosyltransferase activity	--	--	--	--
Cluster-13543.31153	darkolivegreen	NA	-0.171969	0.31591	NA	-0.285946	0.0909074	NA	0.558303	0.000402495	NA	0.520492	0.001137	0.84942	5.76737e-11	1224	XP_045815617.1	0	727	1.4e-92	calcyclin-binding protein-like [Trifolium pratense]	XM_003607856.4	XM_003607856	474	0	PREDICTED: Medicago truncatula calcyclin-binding protein (LOC11444057), mRNA	K04507	CACYBP, SIP	calcyclin binding protein	http://www.genome.jp/dbget-bin/www_bget?ko:K04507	Q3T168	145	3.03e-09	Calcyclin-binding protein OS=Bos taurus OX=9913 GN=CACYBP PE=2 SV=1	PF02796//PF04805	Helix-turn-helix domain of resolvase//E10-like protein conserved region	GO:0006310	DNA recombination	GO:0016972//GO:0000150//GO:0003677	thiol oxidase activity//DNA strand exchange activity//DNA binding	--	--	--	--
Cluster-13543.17279	lightgreen	NA	-0.638278	2.81078e-05	NA	-0.0436677	0.800361	NA	0.630599	3.74866e-05	NA	-0.0284561	0.869145	0.500294	0.00188835	750	RHN43718.1	0	272	1.52e-27	putative aluminum-activated malate transporter [Medicago truncatula]	OX326964.1	OX326964	349	0	Medicago arabica genome assembly, chromosome: 1	K25841	ALMT	aluminum-activated malate transporter family protein	http://www.genome.jp/dbget-bin/www_bget?ko:K25841	Q9LS46	201	1.45e-16	Aluminum-activated malate transporter 9 OS=Arabidopsis thaliana OX=3702 GN=ALMT9 PE=2 SV=1	PF11744	Aluminium activated malate transporter	GO:0015743	malate transport	--	--	--	--	--	--
Cluster-13543.17278	lightyellow	NA	-0.752337	1.21593e-07	NA	-0.357905	0.0320962	NA	0.717942	8.26238e-07	NA	0.711406	1.15257e-06	0.801986	4.11114e-09	676	XP_024627845.1	0	947	9.16e-124	aluminum-activated malate transporter 9 isoform X2 [Medicago truncatula]||XP_024627846.1 aluminum-activated malate transporter 9 isoform X2 [Medicago truncatula]||XP_024627847.1 aluminum-activated malate transporter 9 isoform X2 [Medicago truncatula]||AET05318.2 aluminum activated malate transporter family protein [Medicago truncatula]||RHN43719.1 putative aluminum-activated malate transporter [M…	XM_024772079.2	XM_024772079	481	0	PREDICTED: Medicago truncatula aluminum-activated malate transporter 9 (LOC11412382), transcript variant X5, mRNA	K25841	ALMT	aluminum-activated malate transporter family protein	http://www.genome.jp/dbget-bin/www_bget?ko:K25841	Q9LS46	758	1.21e-96	Aluminum-activated malate transporter 9 OS=Arabidopsis thaliana OX=3702 GN=ALMT9 PE=2 SV=1	PF11744	Aluminium activated malate transporter	GO:0015743	malate transport	--	--	--	--	--	--
Cluster-13543.17275	lightyellow	NA	-0.691622	2.99492e-06	NA	-0.400999	0.0153601	NA	0.769545	4.13438e-08	NA	0.594526	0.000131536	0.666176	9.2137e-06	1212	KAI5382921.1	0	676	4.3e-80	Aluminum-activated malate transporter 9 [Pisum sativum]	OX326964.1	OX326964	554	0	Medicago arabica genome assembly, chromosome: 1	K25841	ALMT	aluminum-activated malate transporter family protein	http://www.genome.jp/dbget-bin/www_bget?ko:K25841	Q9LS46	489	1.99e-54	Aluminum-activated malate transporter 9 OS=Arabidopsis thaliana OX=3702 GN=ALMT9 PE=2 SV=1	PF11744//PF04632//PF04437//PF05887	Aluminium activated malate transporter//Fusaric acid resistance protein family//RINT-1 / TIP-1 family//Procyclic acidic repetitive protein (PARP)	GO:0006888//GO:0006890//GO:0015743//GO:0055085	endoplasmic reticulum to Golgi vesicle-mediated transport//retrograde vesicle-mediated transport, Golgi to endoplasmic reticulum//malate transport//transmembrane transport	GO:0022857	transmembrane transporter activity	GO:0070939//GO:0016020//GO:0005886	Dsl1/NZR complex//membrane//plasma membrane	--	--
Cluster-13543.17274	lightcyan	NA	0.446693	0.00631295	NA	0.619009	5.70692e-05	NA	0.49644	0.00207311	NA	0.393241	0.0176608	0.531158	0.00085869	1469	RHN50190.1	0	206	1.37e-16	putative aluminum-activated malate transporter [Medicago truncatula]	AC152447.28	AC152447	480	0	Medicago truncatula clone mth2-46m2, complete sequence	--	--	--	--	Q9SHM1	142	4.17e-08	Aluminum-activated malate transporter 6 OS=Arabidopsis thaliana OX=3702 GN=ALMT6 PE=3 SV=1	PF11744	Aluminium activated malate transporter	GO:0015743	malate transport	--	--	--	--	--	--
Cluster-13543.17277	sienna3	NA	-0.0992416	0.56471	NA	0.158965	0.354427	NA	0.2861	0.0907258	NA	0.0235502	0.891558	0.700255	1.99291e-06	413	RHN43718.1	0	368	1.24e-43	putative aluminum-activated malate transporter [Medicago truncatula]	AC152447.28	AC152447	254	9.45925e-129	Medicago truncatula clone mth2-46m2, complete sequence	K25841	ALMT	aluminum-activated malate transporter family protein	http://www.genome.jp/dbget-bin/www_bget?ko:K25841	Q9LS46	156	7.28e-12	Aluminum-activated malate transporter 9 OS=Arabidopsis thaliana OX=3702 GN=ALMT9 PE=2 SV=1	PF11744	Aluminium activated malate transporter	GO:0015743	malate transport	--	--	--	--	--	--
Cluster-13543.17276	lightyellow	NA	-0.801413	4.29779e-09	NA	-0.599142	0.000112962	NA	0.735643	3.19668e-07	NA	0.673426	6.76348e-06	0.694997	2.55829e-06	2727	XP_024627845.1	0	801	3.63e-93	aluminum-activated malate transporter 9 isoform X2 [Medicago truncatula]||XP_024627846.1 aluminum-activated malate transporter 9 isoform X2 [Medicago truncatula]||XP_024627847.1 aluminum-activated malate transporter 9 isoform X2 [Medicago truncatula]||AET05318.2 aluminum activated malate transporter family protein [Medicago truncatula]||RHN43719.1 putative aluminum-activated malate transporter [M…	OX326964.1	OX326964	724	0	Medicago arabica genome assembly, chromosome: 1	K25841	ALMT	aluminum-activated malate transporter family protein	http://www.genome.jp/dbget-bin/www_bget?ko:K25841	Q9LS46	397	5.42e-39	Aluminum-activated malate transporter 9 OS=Arabidopsis thaliana OX=3702 GN=ALMT9 PE=2 SV=1	PF04632//PF11744	Fusaric acid resistance protein family//Aluminium activated malate transporter	GO:0055085//GO:0015743	transmembrane transport//malate transport	GO:0022857	transmembrane transporter activity	GO:0005886	plasma membrane	--	--
Cluster-13543.17271	magenta	NA	-0.161858	0.345624	NA	0.0519214	0.763615	NA	-0.228118	0.180855	NA	-0.359168	0.0314509	0.698935	2.12296e-06	1217	XP_013459813.1	0	977	1.17e-129	uncharacterized protein LOC25488961 [Medicago truncatula]||KEH33844.1 zinc finger protein [Medicago truncatula]||RHN67125.1 putative transcription factor C2H2 family [Medicago truncatula]	CU672234.2	CU672234	539	0	M.truncatula DNA sequence from clone WTSI_1018-97C13 on chromosome 3, complete sequence	--	--	--	--	--	--	--	--	--	--	--	--	--	--	--	--	--	--
Cluster-13543.17270	red	NA	0.0406929	0.813713	NA	0.375279	0.0241114	NA	0.121913	0.47875	NA	-0.168723	0.325269	0.846199	8.05247e-11	1563	XP_013469117.1	0	899	5.72e-117	germin-like protein subfamily 2 member 4 [Medicago truncatula]||KEH43155.1 rhicadhesin receptor [Medicago truncatula]||RHN80940.1 putative germin [Medicago truncatula]	OX326965.1	OX326965	863	0	Medicago arabica genome assembly, chromosome: 2	--	--	--	--	Q9M263	712	2.41e-90	Germin-like protein subfamily 2 member 4 OS=Arabidopsis thaliana OX=3702 GN=GLP10 PE=2 SV=1	--	--	--	--	--	--	--	--	--	--
Cluster-13543.54770	darkgrey	NA	-0.180256	0.292792	NA	-0.28698	0.0896931	NA	-0.131183	0.445689	NA	-0.000305654	0.998588	0.723022	6.3378e-07	2993	XP_024627019.1	0	3039	0	BTB/POZ domain-containing protein At3g08570 [Medicago truncatula]||RHN46716.1 putative SKP1/BTB/POZ domain, NPH3 domain-containing protein [Medicago truncatula]	XM_024771251.2	XM_024771251	2313	0	PREDICTED: Medicago truncatula BTB/POZ domain-containing protein At3g08570 (LOC11433631), mRNA	--	--	--	--	Q9C9Z7	1738	2.27e-232	BTB/POZ domain-containing protein At3g08570 OS=Arabidopsis thaliana OX=3702 GN=At3g08570 PE=2 SV=2	PF05557//PF07989	Mitotic checkpoint protein//Centrosomin N-terminal motif 1	GO:0007094	mitotic spindle assembly checkpoint signaling	--	--	GO:0005815	microtubule organizing center	--	--
Cluster-13543.54773	darkolivegreen	NA	-0.630577	3.75179e-05	-1.5077	-0.594271	0.000132639	NA	-0.151488	0.3778	NA	0.264597	0.11888	0.685445	3.97463e-06	3120	XP_013442540.1	0	4131	0	ATP-dependent DNA helicase DDX11 [Medicago truncatula]||KEH16565.1 rad3-related DNA helicase family protein [Medicago truncatula]||RHN58648.1 putative RNA helicase chromatin remodeling SNF2 family [Medicago truncatula]	XM_013587086.3	XM_013587086	2539	0	PREDICTED: Medicago truncatula ATP-dependent DNA helicase DDX11 (LOC25480463), mRNA	K11273	DDX11, CHL1, CTF1	chromosome transmission fidelity protein 1	http://www.genome.jp/dbget-bin/www_bget?ko:K11273	F1R345	1294	9.41e-162	ATP-dependent DNA helicase DDX11 OS=Danio rerio OX=7955 GN=ddx11 PE=2 SV=1	PF00150//PF00176//PF02562//PF04227//PF06733//PF00270//PF13086//PF13307//PF04851	Cellulase (glycosyl hydrolase family 5)//SNF2-related domain//PhoH-like protein//Indigoidine synthase A like protein//DEAD_2//DEAD/DEAH box helicase//AAA domain//Helicase C-terminal domain//Type III restriction enzyme, res subunit	GO:0006206//GO:0006139//GO:0005975//GO:0071704	pyrimidine nucleobase metabolic process//nucleobase-containing compound metabolic process//carbohydrate metabolic process//organic substance metabolic process	GO:0004386//GO:0003676//GO:0016787//GO:0005524//GO:0016818//GO:0003677//GO:0003678//GO:0004553//GO:0004730	helicase activity//nucleic acid binding//hydrolase activity//ATP binding//hydrolase activity, acting on acid anhydrides, in phosphorus-containing anhydrides//DNA binding//DNA helicase activity//hydrolase activity, hydrolyzing O-glycosyl compounds//pseudouridylate synthase activity	GO:0005657	replication fork	KOG1133	Helicase of the DEAD superfamily
Cluster-13543.49801	salmon	NA	0.314437	0.0617997	NA	0.416015	0.0116175	NA	0.174335	0.309196	NA	0.0435566	0.800859	0.833307	2.84852e-10	1463	KEH23502.1	0	204	3.14e-16	transmembrane protein, putative [Medicago truncatula]||RHN47385.1 hypothetical protein MtrunA17_Chr7g0252411 [Medicago truncatula]	AF042068.1	AF042068	98	1.86466e-41	Medicago sativa MADS-box protein NMH 7 (nmh 7) gene, complete cds	--	--	--	--	--	--	--	--	PF02066//PF13914	Metallothionein family 11//Phostensin PP1-binding and SH3-binding region	--	--	GO:0005507//GO:0019902	copper ion binding//phosphatase binding	--	--	--	--
Cluster-13543.49800	skyblue	NA	0.279735	0.0984629	NA	-0.0552855	0.748778	NA	0.0239747	0.889615	NA	0.266193	0.116589	0.832245	3.14587e-10	1950	XP_003603080.1	0	2252	2.32e-316	uncharacterized protein LOC11420912 [Medicago truncatula]||AES73331.1 SPla/RYanodine receptor (SPRY) domain protein [Medicago truncatula]||RHN70311.1 putative SPRY domain, concanavalin A-like lectin/glucanase domain-containing protein [Medicago truncatula]	XM_003603032.4	XM_003603032	1621	0	PREDICTED: Medicago truncatula uncharacterized LOC11420912 (LOC11420912), mRNA	--	--	--	--	--	--	--	--	PF00622	SPRY domain	--	--	GO:0005515	protein binding	--	--	--	--
Cluster-13543.49802	green	NA	-0.575865	0.000237884	NA	-0.440108	0.00722947	NA	0.148695	0.386759	NA	-0.0653451	0.704956	0.41769	0.0112526	504	--	--	--	--	--	CR931732.2	CR931732	118	4.68897e-53	Medicago truncatula chromosome 5 clone mth2-117e11, COMPLETE SEQUENCE	--	--	--	--	--	--	--	--	--	--	--	--	--	--	--	--	--	--
Cluster-13543.16588	yellowgreen	NA	0.263216	0.120889	NA	0.242915	0.153425	NA	-0.107002	0.534508	NA	0.00364359	0.983174	0.633531	3.36153e-05	2603	XP_013469071.1	0	2248	2.38e-310	solute carrier family 40 member 3, chloroplastic [Medicago truncatula]||XP_024638734.1 solute carrier family 40 member 3, chloroplastic [Medicago truncatula]||KEH43109.1 solute carrier family 40 protein [Medicago truncatula]||RHN80863.1 putative major facilitator superfamily domain-containing protein [Medicago truncatula]	XM_013613617.3	XM_013613617	1633	0	PREDICTED: Medicago truncatula solute carrier family 40 member 3, chloroplastic (LOC25484697), transcript variant X1, mRNA	--	--	--	--	Q8W4E7	1621	7.79e-217	Solute carrier family 40 member 3, chloroplastic OS=Arabidopsis thaliana OX=3702 GN=IREG3 PE=1 SV=1	PF06963	Ferroportin1 (FPN1)	GO:0006826//GO:0034755	iron ion transport//iron ion transmembrane transport	GO:0005381	iron ion transmembrane transporter activity	--	--	--	--
Cluster-13543.16589	tan	1.1007	0.712433	1.09453e-06	1.3927	0.854997	3.17652e-11	NA	0.671442	7.36669e-06	NA	0.160381	0.350101	0.703756	1.6826e-06	1762	XP_013447060.1	0	2462	0	cytochrome P450 89A2 [Medicago truncatula]||KEH21087.1 cytochrome P450 family protein [Medicago truncatula]||RHN43374.1 putative cytochrome P450 [Medicago truncatula]	XM_013591606.3	XM_013591606	1475	0	PREDICTED: Medicago truncatula cytochrome P450 89A2 (LOC25502066), mRNA	K24184	CYP89A	cytochrome P450 family 89 subfamily A	http://www.genome.jp/dbget-bin/www_bget?ko:K24184	Q9SRQ1	1295	5.41e-173	Cytochrome P450 89A9 OS=Arabidopsis thaliana OX=3702 GN=CYP89A9 PE=1 SV=1	PF00067//PF11522	Cytochrome P450//Yeast phosphatidylinositol-4-OH kinase Pik1	--	--	GO:0005506//GO:0016705//GO:0016773//GO:0020037//GO:0004497	iron ion binding//oxidoreductase activity, acting on paired donors, with incorporation or reduction of molecular oxygen//phosphotransferase activity, alcohol group as acceptor//heme binding//monooxygenase activity	--	--	--	--
Cluster-13543.49807	white	NA	0.159108	0.35399	NA	0.0706149	0.682358	NA	-0.0284291	0.869269	NA	0.0677871	0.694452	0.883161	1.01322e-12	1655	--	--	--	--	--	--	--	--	--	--	--	--	--	--	--	--	--	--	PF15202	Adipogenin	GO:0045444	fat cell differentiation	--	--	--	--	--	--
Cluster-13543.16585	white	NA	0.262157	0.122447	NA	0.500933	0.00185916	NA	-0.452325	0.00561014	-1.5191	-0.427515	0.00930209	0.604734	9.36388e-05	1272	XP_003620169.1	0	908	5.64e-120	kunitz trypsin inhibitor 5 [Medicago truncatula]||AES76387.1 Kunitz type trypsin inhibitor / miraculin [Medicago truncatula]||AFK40758.1 unknown [Medicago truncatula]||AFK41434.1 unknown [Medicago truncatula]||RHN52563.1 putative proteinase inhibitor I3, Kunitz legume [Medicago truncatula]	BT140963.1	BT140963	440	0	Medicago truncatula clone JCVI-FLMt-13J4 unknown mRNA	--	--	--	--	Q9LMU2	309	4.78e-32	Kunitz trypsin inhibitor 5 OS=Arabidopsis thaliana OX=3702 GN=KTI5 PE=2 SV=1	PF00197	Trypsin and protease inhibitor	--	--	GO:0004866	endopeptidase inhibitor activity	--	--	--	--
Cluster-13543.16586	darkgreen	NA	-0.00866709	0.959988	NA	-0.043285	0.802076	NA	-0.636165	3.04493e-05	NA	-0.455781	0.00521313	0.754018	1.09853e-07	880	XP_003620172.1	0	1045	7.59e-143	kunitz trypsin inhibitor 5 [Medicago truncatula]||AES76390.1 Kunitz type trypsin inhibitor / miraculin [Medicago truncatula]||RHN52566.1 putative proteinase inhibitor I3, Kunitz legume [Medicago truncatula]	AC140022.11	AC140022	674	0	Medicago truncatula chromosome 6 clone mth2-11g20, complete sequence	--	--	--	--	Q9LMU2	423	3.4e-50	Kunitz trypsin inhibitor 5 OS=Arabidopsis thaliana OX=3702 GN=KTI5 PE=2 SV=1	PF00197	Trypsin and protease inhibitor	--	--	GO:0004866	endopeptidase inhibitor activity	--	--	--	--
Cluster-13543.16587	purple	NA	-0.180088	0.29325	NA	-0.230636	0.175958	NA	-0.218664	0.200104	NA	-0.138998	0.418809	0.698057	2.21368e-06	1612	XP_003597774.1	0	1332	6.76e-181	transcription repressor OFP14 [Medicago truncatula]||AES68025.1 ovate transcriptional repressor [Medicago truncatula]||RHN76415.1 putative transcription factor OFP family [Medicago truncatula]	AC195565.2	AC195565	1416	0	Medicago truncatula chromosome 2 BAC clone mth2-173e20, complete sequence	--	--	--	--	Q9S7T5	326	9.72e-33	Transcription repressor OFP14 OS=Arabidopsis thaliana OX=3702 GN=OFP14 PE=1 SV=1	PF03303	WTF protein	GO:0110134	meiotic drive	--	--	--	--	--	--
Cluster-13543.16580	salmon	NA	0.196756	0.250078	NA	0.479775	0.00306633	NA	0.0979393	0.569854	NA	-0.238521	0.161234	0.6474	1.97605e-05	2503	XP_013455812.1	0	407	1.08e-42	mitochondrial inner membrane protease ATP23 [Medicago truncatula]||AFK48036.1 unknown [Medicago truncatula]||KEH29843.1 inner membrane protease ATP23-like protein [Medicago truncatula]||RHN60476.1 putative peptidase M76, ATP23 [Medicago truncatula]	OX326964.1	OX326964	873	0	Medicago arabica genome assembly, chromosome: 1	K18156	ATP23, XRCC6BP1	mitochondrial inner membrane protease ATP23	http://www.genome.jp/dbget-bin/www_bget?ko:K18156	Q7T0P7	201	4.05e-16	Mitochondrial inner membrane protease ATP23 homolog OS=Xenopus laevis OX=8355 GN=atp23 PE=2 SV=1	PF00685//PF09768//PF03492	Sulfotransferase domain//Peptidase M76 family//SAM dependent carboxyl methyltransferase	--	--	GO:0004222//GO:0008168//GO:0008146	metalloendopeptidase activity//methyltransferase activity//sulfotransferase activity	--	--	KOG3314	Ku70-binding protein
Cluster-13543.16582	darkmagenta	NA	0.0153153	0.929357	NA	-0.204914	0.230581	NA	-0.243169	0.152982	NA	-0.134102	0.435538	0.70247	1.79102e-06	521	KEH24440.1	0	619	2.11e-80	nitrogen regulatory protein P-II [Medicago truncatula]	XM_003625962.4	XM_003625962	395	0	PREDICTED: Medicago truncatula nitrogen regulatory protein P-II homolog (LOC11433595), mRNA	--	--	--	--	Q9ZST4	315	1.24e-35	Nitrogen regulatory protein P-II homolog OS=Arabidopsis thaliana OX=3702 GN=GLB1 PE=1 SV=1	PF00543	Nitrogen regulatory protein P-II	GO:0006808	regulation of nitrogen utilization	GO:0030234	enzyme regulator activity	--	--	--	--
Cluster-13543.24989	yellow	NA	0.0996473	0.563112	NA	0.0844388	0.624397	NA	0.113891	0.508364	NA	0.0970509	0.573376	0.25522	0.133025	888	XP_013451393.1	0	340	1.12e-33	F-box/LRR-repeat protein 7 [Medicago truncatula]||KEH25433.1 hypothetical protein MTR_6g022820 [Medicago truncatula]||RHN50575.1 putative leucine-rich repeat domain, L domain-containing protein [Medicago truncatula]	OX326966.1	OX326966	490	0	Medicago arabica genome assembly, chromosome: 3	--	--	--	--	--	--	--	--	PF13516	Leucine Rich repeat	--	--	GO:0005515	protein binding	--	--	--	--
Cluster-13543.12933	skyblue3	NA	0.105716	0.539456	NA	0.0911972	0.596822	NA	0.575759	0.000238659	NA	0.454204	0.00539124	0.451593	0.00569751	1984	XP_003620296.1	0	1233	1e-163	uncharacterized protein LOC11412675 [Medicago truncatula]||AES76514.1 DUF4408 domain protein [Medicago truncatula]||RHN52524.1 hypothetical protein MtrunA17_Chr6g0481481 [Medicago truncatula]	OX326966.1	OX326966	1197	0	Medicago arabica genome assembly, chromosome: 3	--	--	--	--	--	--	--	--	PF08496//PF02932//PF08653//PF15141	Peptidase family S49 N-terminal//Neurotransmitter-gated ion-channel transmembrane region//DASH complex subunit Dam1//Ubiquinol-cytochrome-c reductase complex assembly factor 3	GO:0006811//GO:0008608//GO:0034551	monoatomic ion transport//attachment of spindle microtubules to kinetochore//mitochondrial respiratory chain complex III assembly	GO:0004252	serine-type endopeptidase activity	GO:0005886//GO:0072686//GO:0042729	plasma membrane//mitotic spindle//DASH complex	--	--
Cluster-13543.12932	white	NA	0.504577	0.00170011	NA	0.412287	0.0124657	NA	0.185048	0.279933	NA	0.247701	0.145236	0.566241	0.000318504	1245	XP_003620292.1	0	1060	2.01e-141	uncharacterized protein LOC11417677 [Medicago truncatula]||AES76510.1 DUF4408 domain protein [Medicago truncatula]||RHN52523.1 hypothetical protein MtrunA17_Chr6g0481471 [Medicago truncatula]	XM_003620244.4	XM_003620244	916	0	PREDICTED: Medicago truncatula uncharacterized LOC11417677 (LOC11417677), mRNA	--	--	--	--	--	--	--	--	PF05993	Reovirus major virion structural protein Mu-1/Mu-1C (M2)	GO:0046718	viral entry into host cell	GO:0046812	host cell surface binding	GO:0039624//GO:0009986	viral outer capsid//cell surface	--	--
Cluster-13543.12934	darkturquoise	NA	0.311103	0.0647661	NA	0.027275	0.874533	NA	-0.257768	0.129063	NA	0.0344515	0.841893	0.359206	0.0314317	1613	XP_004491758.1	0	1554	6.74e-212	uncharacterized protein LOC101515185 [Cicer arietinum]	XM_004491701.3	XM_004491701	791	0	PREDICTED: Cicer arietinum uncharacterized LOC101515185 (LOC101515185), mRNA	--	--	--	--	--	--	--	--	PF01436//PF07425	NHL repeat//Pardaxin	--	--	GO:0005515	protein binding	GO:0005576	extracellular region	--	--
Cluster-13543.12939	grey60	NA	-0.529462	0.000898453	NA	-0.223146	0.190807	NA	-0.219095	0.199198	NA	-0.517392	0.00123158	0.72573	5.48957e-07	1635	XP_003629024.2	0	344	1.62e-31	arabinosyltransferase XEG113 [Medicago truncatula]||AET03500.2 nucleotide-diphospho-sugar transferase family protein [Medicago truncatula]||RHN41790.1 putative nucleotide-diphospho-sugar transferase [Medicago truncatula]	AC174363.7	AC174363	572	0	Medicago truncatula chromosome 8 clone mth2-41c1, complete sequence	K20784	XEG113	arabinosyltransferase	http://www.genome.jp/dbget-bin/www_bget?ko:K20784	Q8VXZ5	284	2.21e-25	Arabinosyltransferase XEG113 OS=Arabidopsis thaliana OX=3702 GN=XEG113 PE=2 SV=1	--	--	--	--	--	--	--	--	--	--
Cluster-13543.12938	white	NA	0.54612	0.000570031	NA	0.150084	0.382288	NA	-0.293145	0.082715	NA	0.159168	0.353804	0.598633	0.000114887	2330	--	--	--	--	--	OX326971.1	OX326971	352	0	Medicago arabica genome assembly, chromosome: 8	--	--	--	--	--	--	--	--	--	--	--	--	--	--	--	--	--	--
Cluster-13543.19055	pink	NA	-0.345858	0.0388133	NA	-0.835277	2.36495e-10	NA	-0.0820214	0.634386	NA	0.331096	0.0485529	0.605247	9.20248e-05	2341	XP_003610731.1	0	2351	0	protein OBERON 1 [Medicago truncatula]||AES93689.1 CDPK adapter protein, putative [Medicago truncatula]||RHN53316.1 putative oberon, PHD finger domain-containing protein [Medicago truncatula]	XM_003610683.4	XM_003610683	1356	0	PREDICTED: Medicago truncatula protein OBERON 1 (LOC11444208), mRNA	--	--	--	--	--	--	--	--	--	--	--	--	--	--	--	--	--	--
Cluster-13543.19052	turquoise	NA	0.0119053	0.945059	NA	-0.0696522	0.686466	NA	-0.0506278	0.769343	NA	0.0194341	0.910427	0.420679	0.0106256	574	AES64642.2	0	761	8.68e-99	F-box protein interaction domain protein [Medicago truncatula]||RHN72747.1 putative F-box domain-containing protein [Medicago truncatula]	XM_003594343.4	XM_003594343	402	0	PREDICTED: Medicago truncatula F-box protein CPR1 (LOC11412107), mRNA	--	--	--	--	Q9SU30	175	8.21e-14	F-box protein CPR1 OS=Arabidopsis thaliana OX=3702 GN=CPR1 PE=1 SV=2	PF15339//PF00646//PF12937	Acrosome formation-associated factor//F-box domain//F-box-like	GO:0006897//GO:0060478//GO:0007342	endocytosis//acrosomal vesicle exocytosis//fusion of sperm to egg plasma membrane involved in single fertilization	GO:0005515	protein binding	GO:0005886	plasma membrane	--	--
Cluster-13543.19050	salmon	NA	0.349865	0.0364632	NA	0.394929	0.0171369	NA	0.482868	0.00285563	NA	0.472649	0.00360404	0.728898	4.62998e-07	429	KEH37003.1	0	156	4.56e-12	hypothetical protein MTR_2g028105 [Medicago truncatula]	XM_039830349.1	XM_039830349	390	0	PREDICTED: Medicago truncatula F-box protein CPR1 (LOC11439359), mRNA	--	--	--	--	--	--	--	--	--	--	--	--	--	--	--	--	--	--
Cluster-13543.19059	lightgreen	-3.0814	-0.386084	0.0200323	-5.4628	-0.776914	2.53146e-08	NA	-0.534016	0.000795213	NA	-0.112483	0.513655	0.501301	0.00184253	768	--	--	--	--	--	AC146806.13	AC146806	222	1.12308e-110	Medicago truncatula chromosome 6 clone mth2-151p24, complete sequence	--	--	--	--	--	--	--	--	PF00487	Fatty acid desaturase	GO:0006629	lipid metabolic process	--	--	--	--	--	--
Cluster-10007.0	orange	NA	0.502865	0.00177328	5.5223	0.554761	0.000445969	NA	-0.22456	0.187939	NA	-0.322391	0.0551577	0.730325	4.28495e-07	1873	KEH42934.1	0	220	8.99e-19	hypothetical protein MTR_1g078180 [Medicago truncatula]	OX326965.1	OX326965	579	0	Medicago arabica genome assembly, chromosome: 2	--	--	--	--	--	--	--	--	--	--	--	--	--	--	--	--	--	--
Cluster-13543.51466	blue	NA	-0.453878	0.00542862	NA	-0.0641844	0.709968	1.3127	0.77011	3.98437e-08	NA	0.330642	0.0488807	0.798097	5.54059e-09	632	KEH32878.1	0	739	7.28e-98	UDP-glucosyltransferase family protein [Medicago truncatula]||RHN65420.1 putative UDP-glucuronosyl/UDP-glucosyltransferase [Medicago truncatula]	OX326967.1	OX326967	421	0	Medicago arabica genome assembly, chromosome: 4	K22845	PGT1	phlorizin synthase	http://www.genome.jp/dbget-bin/www_bget?ko:K22845	D3UAG4	498	2.3e-59	UDP-glycosyltransferase 88F4 OS=Malus domestica OX=3750 GN=UGT88F4 PE=2 SV=1	PF00201//PF04101	UDP-glucoronosyl and UDP-glucosyl transferase//Glycosyltransferase family 28 C-terminal domain	--	--	GO:0008194//GO:0016758	UDP-glycosyltransferase activity//hexosyltransferase activity	--	--	--	--
Cluster-13543.51467	red	NA	0.271362	0.109396	NA	0.331311	0.0483982	NA	-0.169737	0.322327	NA	-0.125096	0.467256	0.59215	0.000142133	1568	XP_045802098.1	0	1262	1.49e-152	uncharacterized protein LOC123895675 isoform X2 [Trifolium pratense]	OX326968.1	OX326968	465	0	Medicago arabica genome assembly, chromosome: 5	--	--	--	--	--	--	--	--	PF16320//PF00560	Ribosomal protein L7/L12 dimerisation domain//Leucine Rich Repeat	GO:0042254//GO:0006412	ribosome biogenesis//translation	GO:0003735//GO:0005515	structural constituent of ribosome//protein binding	GO:0005840	ribosome	--	--
Cluster-13543.51464	darkgreen	NA	-0.228208	0.180679	NA	-0.401485	0.0152248	NA	-0.299186	0.0762924	NA	-0.119739	0.486686	0.662361	1.08051e-05	1136	XP_003609468.1	0	1676	3.43e-235	protein SRG1 [Medicago truncatula]||AES91665.1 flavonol synthase/flavanone 3-hydroxylase [Medicago truncatula]||RHN64034.1 putative codeine 3-O-demethylase [Medicago truncatula]	XM_003609420.4	XM_003609420	981	0	PREDICTED: Medicago truncatula protein SRG1 (LOC11446682), mRNA	--	--	--	--	D4N502	567	1.58e-68	Codeine O-demethylase OS=Papaver somniferum OX=3469 GN=CODM PE=1 SV=1	--	--	--	--	--	--	--	--	--	--
Cluster-13543.51468	white	NA	0.220248	0.196784	NA	0.167729	0.328168	NA	-0.209782	0.219451	NA	-0.115334	0.50297	0.713135	1.05636e-06	2362	GAU49106.1	0	1752	3.01e-229	hypothetical protein TSUD_13470 [Trifolium subterraneum]	OX326968.1	OX326968	548	0	Medicago arabica genome assembly, chromosome: 5	--	--	--	--	--	--	--	--	PF00560	Leucine Rich Repeat	--	--	GO:0005515	protein binding	--	--	--	--
Cluster-13543.11448	salmon	NA	0.12177	0.479272	NA	0.258618	0.127761	NA	-0.0491415	0.775939	NA	-0.253065	0.136445	0.551095	0.000495308	443	XP_013449846.1	0	724	2.05e-92	cytochrome P450 94A1 [Medicago truncatula]||KEH23874.1 cytochrome P450 family 94 protein [Medicago truncatula]||RHN48164.1 Cytochrome P450 94A1 [Medicago truncatula]	XM_013594392.3	XM_013594392	392	0	PREDICTED: Medicago truncatula cytochrome P450 94A1 (LOC25499213), mRNA	K13407	CYP94A1	fatty acid omega-hydroxylase	http://www.genome.jp/dbget-bin/www_bget?ko:K13407	O81117	551	5.84e-68	Cytochrome P450 94A1 OS=Vicia sativa OX=3908 GN=CYP94A1 PE=2 SV=2	PF00067	Cytochrome P450	--	--	GO:0005506//GO:0016705//GO:0020037//GO:0004497	iron ion binding//oxidoreductase activity, acting on paired donors, with incorporation or reduction of molecular oxygen//heme binding//monooxygenase activity	--	--	--	--
Cluster-13543.37343	brown	NA	0.32011	0.0570018	NA	-0.219818	0.197681	NA	-0.22895	0.179226	NA	0.52748	0.00094695	0.925882	6.19296e-16	2876	XP_013463334.1	0	3087	0	vacuolar-sorting receptor 6 [Medicago truncatula]||KEH37345.1 vacuolar-sorting receptor [Medicago truncatula]||RHN73272.1 putative EGF-like calcium-binding domain, PA domain-containing protein [Medicago truncatula]	XM_013607880.3	XM_013607880	1486	0	PREDICTED: Medicago truncatula vacuolar-sorting receptor 6 (LOC25488210), mRNA	--	--	--	--	Q9FYH7	2311	0	Vacuolar-sorting receptor 6 OS=Arabidopsis thaliana OX=3702 GN=VSR6 PE=2 SV=3	PF03776//PF01230	Septum formation topological specificity factor MinE//HIT domain	GO:0032955//GO:0051301	regulation of division septum assembly//cell division	GO:0003824	catalytic activity	--	--	--	--
Cluster-13543.245	tan	NA	-0.442267	0.00691718	NA	0.590525	0.000149813	NA	0.712933	1.06723e-06	NA	-0.308691	0.0669805	0.266451	0.116222	1078	RHN65874.1	0	283	1.38e-26	putative aminotransferase-like, plant mobile domain-containing protein [Medicago truncatula]	OX326966.1	OX326966	138	7.92057e-64	Medicago arabica genome assembly, chromosome: 3	--	--	--	--	--	--	--	--	--	--	--	--	--	--	--	--	--	--
Cluster-13543.4554	greenyellow	NA	-0.190785	0.265027	NA	0.622475	5.04165e-05	NA	0.648226	1.91293e-05	NA	-0.122199	0.477711	0.583079	0.000189992	2070	XP_013448893.1	0	2164	6.93e-303	aspartic proteinase PCS1 [Medicago truncatula]||KEH22920.1 aspartic proteinase nepenthesin [Medicago truncatula]||RHN46141.1 putative nepenthesin [Medicago truncatula]	XM_013593439.3	XM_013593439	1779	0	PREDICTED: Medicago truncatula aspartic proteinase PCS1 (LOC25498512), mRNA	--	--	--	--	Q9LZL3	1335	2.08e-178	Aspartic proteinase PCS1 OS=Arabidopsis thaliana OX=3702 GN=PCS1 PE=2 SV=1	--	--	--	--	--	--	--	--	--	--
Cluster-13543.32407	darkorange	NA	-0.210379	0.21811	NA	-0.200817	0.240239	-1.4317	-0.782345	1.74254e-08	-1.2956	-0.642548	2.38681e-05	0.748836	1.49841e-07	1186	AES66492.2	0	693	8.26e-80	LRR receptor-like kinase [Medicago truncatula]	CP039331.1	CP039331	322	4.5339e-166	Cicer arietinum chromosome Ca1	--	--	--	--	C0LGE0	306	7.03e-29	Probable LRR receptor-like serine/threonine-protein kinase At1g07650 OS=Arabidopsis thaliana OX=3702 GN=At1g07650 PE=1 SV=1	--	--	--	--	--	--	--	--	--	--
Cluster-13543.44313	blue	NA	-0.104904	0.542593	NA	-0.160465	0.349845	NA	0.274091	0.105736	NA	0.299191	0.0762874	0.483739	0.00279867	2514	XP_003614053.1	0	349	1.39e-35	uncharacterized protein LOC11414020 [Medicago truncatula]||AES97011.1 chromatin modification-related protein Eaf7 [Medicago truncatula]||RHN55542.1 hypothetical protein MtrunA17_Chr5g0418991 [Medicago truncatula]	CR932957.2	CR932957	862	0	Medicago truncatula chromosome 5 clone mth2-58c3, COMPLETE SEQUENCE	--	--	--	--	--	--	--	--	PF07904	Chromatin modification-related protein EAF7	GO:0006355	regulation of DNA-templated transcription	--	--	GO:0043189//GO:0005634	H4/H2A histone acetyltransferase complex//nucleus	--	--
Cluster-13543.44310	magenta	NA	-0.278644	0.0998383	NA	0.106759	0.535441	NA	0.313242	0.0628501	NA	-0.0604321	0.726251	0.375549	0.0240016	2634	XP_013459263.1	0	3267	0	uncharacterized protein LOC25490387 [Medicago truncatula]||KEH33294.1 DnaJ heat shock amino-terminal domain protein [Medicago truncatula]||RHN66512.1 putative protein-disulfide reductase [Medicago truncatula]	XM_013603809.3	XM_013603809	1927	0	PREDICTED: Medicago truncatula uncharacterized LOC25490387 (LOC25490387), mRNA	--	--	--	--	Q498R3	143	9.79e-08	DnaJ homolog subfamily C member 10 OS=Rattus norvegicus OX=10116 GN=Dnajc10 PE=2 SV=2	PF14876	Respiratory growth transcriptional regulator	GO:0045333	cellular respiration	--	--	GO:0005634//GO:0005739	nucleus//mitochondrion	--	--
Cluster-13543.50735	orange	6.9264	0.650943	1.71788e-05	NA	0.519486	0.00116697	NA	-0.155014	0.366668	NA	0.242536	0.154088	0.735581	3.20774e-07	1289	--	--	--	--	--	OX326970.1	OX326970	698	0	Medicago arabica genome assembly, chromosome: 7	--	--	--	--	--	--	--	--	--	--	--	--	--	--	--	--	--	--
Cluster-13543.50736	violet	NA	0.293752	0.0820519	NA	0.204892	0.230631	NA	-0.702438	1.7938e-06	NA	-0.715445	9.39299e-07	0.89149	3.07939e-13	1845	XP_013449782.1	0	2540	0	sulfate transporter 3.1 [Medicago truncatula]||KEH23810.1 sulfate/bicarbonate/oxalate exchanger and transporter sat-1 [Medicago truncatula]||RHN48108.1 putative SLC26A/SulP transporter [Medicago truncatula]	XM_013594328.3	XM_013594328	1709	0	PREDICTED: Medicago truncatula sulfate transporter 3.1 (LOC25499155), mRNA	K17471	SULTR3	sulfate transporter 3	http://www.genome.jp/dbget-bin/www_bget?ko:K17471	Q9SV13	1944	1.13e-268	Sulfate transporter 3.1 OS=Arabidopsis thaliana OX=3702 GN=SULTR3;1 PE=2 SV=1	PF00916	Sulfate permease family	GO:0008272	sulfate transport	GO:0015116	sulfate transmembrane transporter activity	--	--	--	--
Cluster-13543.50731	black	NA	0.376595	0.0235806	NA	0.0628509	0.715741	NA	-0.43642	0.00779083	NA	0.00567653	0.973788	0.661174	1.13488e-05	1540	GAU47062.1	0	1917	2.57e-265	hypothetical protein TSUD_302640 [Trifolium subterraneum]	OX326971.1	OX326971	859	0	Medicago arabica genome assembly, chromosome: 8	K03283	HSPA1_6_8	heat shock 70kDa protein 1/6/8	http://www.genome.jp/dbget-bin/www_bget?ko:K03283	P09189	1390	1.81e-186	Heat shock cognate 70 kDa protein OS=Petunia hybrida OX=4102 GN=HSP70 PE=2 SV=1	PF00012//PF02782//PF00435	Hsp70 protein//FGGY family of carbohydrate kinases, C-terminal domain//Spectrin repeat	GO:0005975	carbohydrate metabolic process	GO:0016773//GO:0005524//GO:0005515	phosphotransferase activity, alcohol group as acceptor//ATP binding//protein binding	--	--	KOG0101	Molecular chaperones HSP70/HSC70, HSP70 superfamily
Cluster-13543.50730	green	-4.9738	-0.756797	9.27175e-08	-3.4537	-0.759375	7.90602e-08	NA	0.357862	0.0321188	NA	0.32781	0.0509669	0.823177	7.14838e-10	650	PNX58411.1	0	557	5.61e-70	heat shock protein, partial [Trifolium pratense]	XM_013607266.1	XM_013607266	252	1.98329e-127	PREDICTED: Medicago truncatula heat shock cognate 70 kDa protein (LOC25486072), mRNA	K03283	HSPA1_6_8	heat shock 70kDa protein 1/6/8	http://www.genome.jp/dbget-bin/www_bget?ko:K03283	P09189	447	1.3e-50	Heat shock cognate 70 kDa protein OS=Petunia hybrida OX=4102 GN=HSP70 PE=2 SV=1	PF00012	Hsp70 protein	--	--	GO:0005524	ATP binding	--	--	KOG0101	Molecular chaperones HSP70/HSC70, HSP70 superfamily
Cluster-13543.50733	lightgreen	NA	-0.351816	0.0353614	NA	-0.290627	0.0855121	NA	0.0306431	0.859185	NA	-0.112952	0.511889	0.6513	1.69364e-05	825	AES73375.1	0	183	1.64e-14	disease resistance protein (TIR-NBS-LRR class) [Medicago truncatula]||AES73379.1 disease resistance protein (TIR-NBS-LRR class) [Medicago truncatula]	OX326966.1	OX326966	200	2.0541e-98	Medicago arabica genome assembly, chromosome: 3	--	--	--	--	--	--	--	--	PF07809//PF10766//PF00560//PF13855	RTP801 C-terminal region//Multidrug efflux pump-associated protein AcrZ//Leucine Rich Repeat//Leucine rich repeat	GO:0009968//GO:0006810//GO:1990961	negative regulation of signal transduction//transport//xenobiotic detoxification by transmembrane export across the plasma membrane	GO:0005515//GO:0042910	protein binding//xenobiotic transmembrane transporter activity	GO:0005737//GO:0005886	cytoplasm//plasma membrane	--	--
Cluster-13543.50732	white	NA	0.115023	0.504131	NA	0.107034	0.534383	NA	-0.0173119	0.920175	NA	-0.011735	0.945844	0.592583	0.000140148	2648	PNX58411.1	0	725	2.02e-87	heat shock protein, partial [Trifolium pratense]	XM_045949468.1	XM_045949468	341	2.81874e-176	PREDICTED: Trifolium pratense heat shock cognate 70 kDa protein-like (LOC123898495), mRNA	K03283	HSPA1_6_8	heat shock 70kDa protein 1/6/8	http://www.genome.jp/dbget-bin/www_bget?ko:K03283	Q9C7X7	542	5.11e-58	Heat shock 70 kDa protein 18 OS=Arabidopsis thaliana OX=3702 GN=HSP70-18 PE=2 SV=1	PF00012	Hsp70 protein	--	--	GO:0005524	ATP binding	--	--	--	--
Cluster-13543.48329	lightcyan	NA	0.310988	0.0648702	NA	0.471142	0.00372767	NA	0.246526	0.147217	NA	0.00137821	0.993635	0.641451	2.4898e-05	3717	ABN08277.1	0	1058	1.16e-130	Pentatricopeptide repeat [Medicago truncatula]	XM_003592984.4	XM_003592984	861	0	PREDICTED: Medicago truncatula pentatricopeptide repeat-containing protein At1g10910, chloroplastic (LOC11433858), mRNA	--	--	--	--	Q0WVV0	565	7.13e-60	Pentatricopeptide repeat-containing protein At1g10910, chloroplastic OS=Arabidopsis thaliana OX=3702 GN=At1g10910 PE=2 SV=1	PF05722//PF00445	Ustilago B locus mating-type protein//Ribonuclease T2 family	--	--	GO:0003723//GO:0003677//GO:0033897	RNA binding//DNA binding//ribonuclease T2 activity	GO:0005634	nucleus	--	--
Cluster-13543.48322	darkgreen	NA	-0.0354669	0.837294	NA	0.423946	0.00997435	NA	-0.213148	0.211974	-1.4067	-0.5601	0.000381921	0.743585	2.03686e-07	2978	XP_013462245.1	0	2883	0	L-ascorbate oxidase homolog [Medicago truncatula]||KEH36280.1 multi-copper oxidase-like protein [Medicago truncatula]||RHN71201.1 putative laccase [Medicago truncatula]	XM_013606791.3	XM_013606791	2061	0	PREDICTED: Medicago truncatula L-ascorbate oxidase homolog (LOC25490285), mRNA	--	--	--	--	Q00624	1525	2.42e-201	L-ascorbate oxidase homolog OS=Brassica napus OX=3708 GN=Bp10 PE=2 SV=1	PF07731//PF07732	Multicopper oxidase//Multicopper oxidase	--	--	GO:0005507//GO:0016491	copper ion binding//oxidoreductase activity	--	--	--	--
Cluster-13543.48325	lightyellow	NA	0.0837667	0.627167	NA	-0.332327	0.0476722	NA	0.610984	7.56109e-05	NA	0.898868	9.8622e-14	0.66162	1.11416e-05	1409	XP_013468512.1	0	1318	2.63e-179	hyoscyamine 6-dioxygenase [Medicago truncatula]||AFK41931.1 unknown [Medicago truncatula]||KEH42549.1 hyoscyamine 6-dioxygenase-like protein [Medicago truncatula]||KEH42550.1 hyoscyamine 6-dioxygenase-like protein [Medicago truncatula]||RHN80057.1 putative 6-beta-hydroxyhyoscyamine epoxidase [Medicago truncatula]	XM_013613058.3	XM_013613058	733	0	PREDICTED: Medicago truncatula hyoscyamine 6-dioxygenase (LOC25484285), mRNA	--	--	--	--	P24397	488	6e-56	Hyoscyamine 6-dioxygenase OS=Hyoscyamus niger OX=4079 GN=H6H PE=1 SV=1	--	--	--	--	--	--	--	--	--	--
Cluster-13543.35222	magenta	NA	-0.441427	0.00703727	NA	-0.218304	0.200866	NA	0.220951	0.195322	NA	-0.0679587	0.693716	0.776657	2.57601e-08	1713	KYP39337.1	0	263	4.9e-21	hypothetical protein KK1_039364 [Cajanus cajan]	OX326971.1	OX326971	530	0	Medicago arabica genome assembly, chromosome: 8	--	--	--	--	Q6NQ79	186	3.34e-13	AT-rich interactive domain-containing protein 4 OS=Arabidopsis thaliana OX=3702 GN=ARID4 PE=1 SV=1	--	--	--	--	--	--	--	--	--	--
Cluster-13543.35223	brown	NA	0.154556	0.368101	NA	-0.172462	0.314504	NA	-0.127899	0.457256	NA	0.189369	0.268656	0.353485	0.0344407	1042	XP_019420004.1	0	379	1.29e-40	PREDICTED: ras-related protein RHN1-like [Lupinus angustifolius]	AC137985.38	AC137985	435	0	Medicago truncatula clone mth2-14m10, complete sequence	K07889	RAB5C	Ras-related protein Rab-5C	http://www.genome.jp/dbget-bin/www_bget?ko:K07889	P31583	308	1.83e-32	Ras-related protein RHN1 OS=Nicotiana plumbaginifolia OX=4092 GN=RHN1 PE=2 SV=1	PF00025//PF02367//PF00071//PF03193//PF01926//PF00005	ADP-ribosylation factor family//Threonylcarbamoyl adenosine biosynthesis protein TsaE//Ras family//RsgA GTPase//50S ribosome-binding GTPase//ABC transporter	GO:0002949	tRNA threonylcarbamoyladenosine modification	GO:0003924//GO:0005524//GO:0005525	GTPase activity//ATP binding//GTP binding	--	--	KOG0092	GTPase Rab5/YPT51 and related small G protein superfamily GTPases
Cluster-13543.35220	turquoise	NA	-0.377461	0.0232365	NA	-0.312033	0.0639271	NA	-0.321096	0.0561984	NA	-0.38488	0.0204563	0.804926	3.26662e-09	3007	XP_003607414.2	0	2544	0	SCARECROW-LIKE protein 7 [Medicago truncatula]||XP_039689342.1 SCARECROW-LIKE protein 7 [Medicago truncatula]||AES89611.2 GRAS family transcription factor [Medicago truncatula]||RHN61717.1 putative transcription factor GRAS family [Medicago truncatula]	OX326964.1	OX326964	2337	0	Medicago arabica genome assembly, chromosome: 1	--	--	--	--	A0A024B7I0	1359	7.21e-176	SCARECROW-LIKE protein 7 OS=Populus euphratica OX=75702 GN=SCL7 PE=2 SV=1	--	--	--	--	--	--	--	--	--	--
Cluster-13543.35221	orange	NA	0.207349	0.224967	NA	0.175074	0.307117	NA	-0.199584	0.243199	NA	-0.332769	0.0473594	0.544198	0.000601478	2993	ALJ77575.1	0	920	1.44e-111	hydroxycinnamoyl-CoA:shikimate hydroxycinnamoyl transferase, partial [Medicago sativa]	OX326964.1	OX326964	790	0	Medicago arabica genome assembly, chromosome: 1	K13065	E2.3.1.133, HCT	shikimate O-hydroxycinnamoyltransferase	http://www.genome.jp/dbget-bin/www_bget?ko:K13065	Q9FI78	719	4.59e-84	Shikimate O-hydroxycinnamoyltransferase OS=Arabidopsis thaliana OX=3702 GN=HST PE=1 SV=1	--	--	--	--	--	--	--	--	--	--
Cluster-13543.35226	violet	NA	-0.144162	0.401561	NA	0.0204712	0.905668	NA	-0.613572	6.91108e-05	-1.2594	-0.7583	8.45121e-08	0.861802	1.48214e-11	526	KEH34732.1	0	521	2.06e-62	ribulose bisphosphate carboxylase/oxygenase activase [Medicago truncatula]	XM_013605243.2	XM_013605243	283	9.28772e-145	PREDICTED: Medicago truncatula ribulose bisphosphate carboxylase/oxygenase activase 2, chloroplastic (LOC25489329), mRNA	--	--	--	--	Q40281	476	4.22e-57	Ribulose bisphosphate carboxylase/oxygenase activase, chloroplastic OS=Malus domestica OX=3750 GN=RCA PE=2 SV=1	PF06309	Torsin	--	--	GO:0016887//GO:0005524	ATP hydrolysis activity//ATP binding	--	--	--	--
Cluster-13543.35227	darkolivegreen	NA	-0.329367	0.0498118	NA	-0.0230348	0.893917	NA	0.386888	0.0197532	NA	0.00530658	0.975496	0.540758	0.000661645	1869	XP_024638177.2	0	1482	2.02e-202	probable protein S-acyltransferase 14 [Medicago truncatula]	XM_024782409.2	XM_024782409	1535	0	PREDICTED: Medicago truncatula probable protein S-acyltransferase 14 (LOC11425551), mRNA	K20028	ZDHHC2_15_20	palmitoyltransferase ZDHHC2/15/20	http://www.genome.jp/dbget-bin/www_bget?ko:K20028	Q8VYP5	1275	1.48e-172	Probable protein S-acyltransferase 14 OS=Arabidopsis thaliana OX=3702 GN=PAT14 PE=2 SV=1	PF01529	DHHC palmitoyltransferase	GO:0042967	obsolete acyl-carrier-protein biosynthetic process	GO:0016409	palmitoyltransferase activity	--	--	KOG1315	Predicted DHHC-type Zn-finger protein
Cluster-13543.35224	skyblue3	NA	-0.171905	0.316094	NA	-0.211546	0.215511	NA	0.539806	0.000679201	NA	0.6696	7.97041e-06	0.859791	1.86437e-11	2989	XP_013446629.1	0	1964	8.57e-263	eEF1A lysine and N-terminal methyltransferase isoform X2 [Medicago truncatula]||KEH20656.1 S-adenosylmethionine-dependent methyltransferase, putative [Medicago truncatula]	XM_013591175.3	XM_013591175	1104	0	PREDICTED: Medicago truncatula eEF1A lysine and N-terminal methyltransferase (LOC11408309), transcript variant X2, mRNA	K25166	EEF1AKNMT, METTL13	eEF1A lysine and N-terminal methyltransferase	http://www.genome.jp/dbget-bin/www_bget?ko:K25166	A5WVX1	425	5.25e-42	eEF1A lysine and N-terminal methyltransferase OS=Danio rerio OX=7955 GN=mettl13 PE=2 SV=1	PF04120//PF05724//PF08241//PF01209//PF05175//PF07942	Low affinity iron permease//Thiopurine S-methyltransferase (TPMT)//Methyltransferase domain//ubiE/COQ5 methyltransferase family//Methyltransferase small domain//Carnosine N-methyltransferase	GO:0055085	transmembrane transport	GO:0008757//GO:0008168	S-adenosylmethionine-dependent methyltransferase activity//methyltransferase activity	--	--	KOG2352	Predicted spermine/spermidine synthase
Cluster-13543.35225	blue	NA	0.0485981	0.778354	NA	0.144146	0.40161	NA	0.687386	3.63904e-06	NA	0.818067	1.11252e-09	0.593132	0.000137665	1599	ABG57263.1	0	656	6.77e-79	CONSTANS-like 1 [Medicago sativa]	OX326965.1	OX326965	917	0	Medicago arabica genome assembly, chromosome: 2	--	--	--	--	Q940T9	280	6.53e-26	Zinc finger protein CONSTANS-LIKE 4 OS=Arabidopsis thaliana OX=3702 GN=COL4 PE=2 SV=2	PF00643//PF06203	B-box zinc finger//CCT motif	--	--	GO:0008270//GO:0005515	zinc ion binding//protein binding	--	--	--	--
Cluster-13543.35228	pink	NA	-0.474535	0.00345431	NA	-0.819042	1.02351e-09	NA	0.0690537	0.689025	NA	0.666066	9.25614e-06	0.594453	0.000131853	1943	AES72564.1	0	1679	1.7e-231	P-loop nucleoside triphosphate hydrolase superfamily protein [Medicago truncatula]	XM_003602264.4	XM_003602264	1022	0	PREDICTED: Medicago truncatula ATPase family AAA domain-containing protein 1-B (LOC11430809), mRNA	K22530	ATAD1	ATPase family AAA domain-containing protein 1	http://www.genome.jp/dbget-bin/www_bget?ko:K22530	F6QV99	708	2.71e-86	Outer mitochondrial transmembrane helix translocase OS=Bos taurus OX=9913 GN=ATAD1 PE=2 SV=2	PF00158//PF07726//PF05496//PF02562//PF00931//PF14532//PF06068//PF00270//PF07728//PF00004//PF13304//PF02367//PF01078//PF00493//PF01695//PF00910//PF00005//PF01637//PF01057//PF07724//PF01443	Sigma-54 interaction domain//ATPase family associated with various cellular activities (AAA)//Holliday junction DNA helicase RuvB P-loop domain//PhoH-like protein//NB-ARC domain//Sigma-54 interaction domain//TIP49 P-loop domain//DEAD/DEAH box helicase//AAA domain (dynein-related subfamily)//ATPase family associated with various cellular activities (AAA)//AAA domain, putative AbiEii toxin, Type IV…	GO:0006355//GO:0019079//GO:0006281//GO:0032508//GO:0002949//GO:0006310	regulation of DNA-templated transcription//viral genome replication//DNA repair//DNA duplex unwinding//tRNA threonylcarbamoyladenosine modification//DNA recombination	GO:0003676//GO:0009378//GO:0005524//GO:0003724//GO:0003723//GO:0008134//GO:0043531//GO:0016887//GO:0003677	nucleic acid binding//four-way junction helicase activity//ATP binding//RNA helicase activity//RNA binding//transcription factor binding//ADP binding//ATP hydrolysis activity//DNA binding	GO:0005657//GO:0009379//GO:0005667	replication fork//Holliday junction helicase complex//transcription regulator complex	KOG0737	AAA+-type ATPase
Cluster-13543.35229	violet	NA	0.247112	0.146227	NA	0.0434687	0.801252	-1.3519	-0.848433	6.39397e-11	-1.2146	-0.852404	4.20458e-11	0.756479	9.45486e-08	3552	KEH28442.1	0	3162	0	glycerophosphoryl diester phosphodiesterase family protein [Medicago truncatula]	XM_003617628.4	XM_003617628	1831	0	PREDICTED: Medicago truncatula glycerophosphodiester phosphodiesterase GDPDL3 (LOC11436650), mRNA	--	--	--	--	Q9SZ11	1960	4.2e-261	Glycerophosphodiester phosphodiesterase GDPDL3 OS=Arabidopsis thaliana OX=3702 GN=GDPDL3 PE=2 SV=3	PF03009	Glycerophosphoryl diester phosphodiesterase family	GO:0006629	lipid metabolic process	GO:0008081	phosphoric diester hydrolase activity	--	--	--	--
Cluster-13543.19871	magenta	NA	-0.253049	0.13647	NA	-0.122243	0.477552	NA	0.187463	0.273593	NA	0.0411263	0.811765	0.484427	0.00275433	1522	RHN58916.1	0	318	1.13e-31	hypothetical protein MtrunA17_Chr4g0007541 [Medicago truncatula]	CU469564.1	CU469564	302	7.67727e-155	Medicago truncatula chromosome 5 clone mte1-77p13, COMPLETE SEQUENCE	--	--	--	--	--	--	--	--	PF06070	Herpesvirus large structural phosphoprotein UL32	--	--	GO:0005198	structural molecule activity	--	--	--	--
Cluster-13543.19870	saddlebrown	NA	-0.240343	0.157961	NA	0.151288	0.378439	-3.2064	-0.789112	1.0778e-08	-4.2071	-0.732653	3.77228e-07	0.822754	7.41876e-10	511	XP_013462122.1	0	448	1.15e-55	protein RADIALIS-like 4 [Medicago truncatula]||KEH36157.1 MYB family transcription factor [Medicago truncatula]||RHN71006.1 putative transcription factor MYB/SANT family [Medicago truncatula]	XM_013606668.3	XM_013606668	370	0	PREDICTED: Medicago truncatula protein RADIALIS-like 4 (LOC25490191), mRNA	--	--	--	--	Q9SIJ5	272	2.27e-30	Protein RADIALIS-like 2 OS=Arabidopsis thaliana OX=3702 GN=RL2 PE=2 SV=1	PF08114	ATPase proteolipid family	GO:0050790	regulation of catalytic activity	GO:0030234	enzyme regulator activity	--	--	--	--	Switch
Cluster-13543.19872	violet	NA	0.408042	0.0134948	NA	0.578244	0.000221015	NA	-0.292155	0.0838063	NA	-0.428011	0.00921184	0.667356	8.76657e-06	3841	KEH44330.1	0	1417	2.89e-178	protein accumulation AND replication OFs protein [Medicago truncatula]	OX326965.1	OX326965	1861	0	Medicago arabica genome assembly, chromosome: 2	--	--	--	--	Q6F6B5	337	9.72e-31	Protein ACCUMULATION AND REPLICATION OF CHLOROPLASTS 3, chloroplastic OS=Arabidopsis thaliana OX=3702 GN=ARC3 PE=1 SV=2	--	--	--	--	--	--	--	--	--	--
Cluster-13543.19875	salmon	NA	0.502692	0.00178085	NA	0.470163	0.00380996	NA	0.344806	0.0394502	NA	0.360689	0.0306881	0.703866	1.67366e-06	2349	XP_039686705.1	0	1054	9.38e-137	chromatin remodeling protein EBS isoform X1 [Medicago truncatula]	OX326971.1	OX326971	856	0	Medicago arabica genome assembly, chromosome: 8	--	--	--	--	F4JL28	571	7.26e-67	Chromatin remodeling protein EBS OS=Arabidopsis thaliana OX=3702 GN=EBS PE=1 SV=1	PF08219//PF01426	Outer membrane protein TOM13//BAH domain	--	--	GO:0003682	chromatin binding	GO:0005741//GO:0000785	mitochondrial outer membrane//chromatin	--	--
Cluster-13543.19874	yellow	NA	0.130601	0.447727	NA	0.111424	0.517651	NA	-0.288782	0.0876089	NA	-0.330095	0.0492781	0.658288	1.27769e-05	1326	XP_013459273.1	0	921	9.36e-122	2-hydroxy-palmitic acid dioxygenase MPO1 [Medicago truncatula]||KEH33304.1 YGL010w-like protein [Medicago truncatula]||RHN66520.1 hypothetical protein MtrunA17_Chr3g0091991 [Medicago truncatula]	XM_013603819.3	XM_013603819	622	0	PREDICTED: Medicago truncatula 2-hydroxy-palmitic acid dioxygenase MPO1 (LOC25490396), mRNA	--	--	--	--	O13737	194	1.05e-15	2-hydroxy-palmitic acid dioxygenase mpo1 OS=Schizosaccharomyces pombe (strain 972 / ATCC 24843) OX=284812 GN=mpo1 PE=3 SV=2	--	--	--	--	--	--	--	--	KOG3292	Predicted membrane protein
Cluster-13543.19877	tan	NA	0.489755	0.00243127	NA	0.212153	0.214165	NA	0.225238	0.186574	NA	0.355188	0.0335216	0.739258	2.6089e-07	6536	KEH37155.1	0	2023	6.84e-260	component of IIS longevity pathway SMK-1 domain protein [Medicago truncatula]	OX326971.1	OX326971	1579	0	Medicago arabica genome assembly, chromosome: 8	K17491	SMEK, PPP4R3	protein phosphatase 4 regulatory subunit 3	http://www.genome.jp/dbget-bin/www_bget?ko:K17491	Q6INN7	624	6.83e-66	Serine/threonine-protein phosphatase 4 regulatory subunit 3 OS=Xenopus laevis OX=8355 GN=smek1 PE=2 SV=1	--	--	--	--	--	--	--	--	KOG2175	Protein predicted to be involved in carbohydrate metabolism
Cluster-13543.19879	darkred	NA	0.310054	0.0657216	NA	0.342767	0.0407089	NA	-0.0537547	0.755519	NA	-0.233241	0.170992	0.552261	0.000479114	1733	--	--	--	--	--	OX326967.1	OX326967	952	0	Medicago arabica genome assembly, chromosome: 4	--	--	--	--	--	--	--	--	--	--	--	--	--	--	--	--	--	--
Cluster-13543.42149	black	NA	0.652252	1.63053e-05	NA	0.2188	0.199818	NA	0.0985161	0.567573	NA	0.379312	0.0225149	0.719177	7.75066e-07	546	KAI5392456.1	0	369	4.72e-40	variant 2, partial [Pisum sativum]	XM_003604324.4	XM_003604324	192	3.73079e-94	PREDICTED: Medicago truncatula probable zinc metallopeptidase EGY3, chloroplastic (LOC11429341), mRNA	K25380	EGY	zinc metalloprotease EGY, chloroplastic	http://www.genome.jp/dbget-bin/www_bget?ko:K25380	Q9LMU1	322	8.55e-34	Probable zinc metallopeptidase EGY3, chloroplastic OS=Arabidopsis thaliana OX=3702 GN=EGY3 PE=1 SV=1	--	--	--	--	--	--	--	--	--	--
Cluster-13543.49498	grey60	NA	-0.406322	0.0139316	NA	-0.551343	0.000491831	NA	0.0685489	0.691186	NA	0.0617052	0.720713	0.726374	5.30372e-07	1230	AES66950.2	0	244	1.04e-22	hypothetical protein MTR_2g083790 [Medicago truncatula]	AC143337.27	AC143337	514	0	Medicago truncatula clone mth2-35d19, complete sequence	--	--	--	--	--	--	--	--	--	--	--	--	--	--	--	--	--	--
Cluster-13543.49499	darkturquoise	NA	0.172815	0.313499	NA	0.124614	0.468988	NA	-0.273793	0.106131	NA	-0.150834	0.379887	0.575335	0.000241793	2338	XP_003623661.1	0	2550	0	uncharacterized protein LOC11432572 [Medicago truncatula]||XP_024627249.1 uncharacterized protein LOC11432572 [Medicago truncatula]||AES79879.1 zinc finger, C3HC4 type (RING finger) protein [Medicago truncatula]||RHN46729.1 putative aminoacyltransferase, E1 ubiquitin-activating enzyme [Medicago truncatula]	OX326969.1	OX326969	1898	0	Medicago arabica genome assembly, chromosome: 6	--	--	--	--	Q8LPN7	315	2.31e-30	E3 ubiquitin-protein ligase RING1-like OS=Arabidopsis thaliana OX=3702 GN=At3g19950 PE=1 SV=1	PF16685//PF12678//PF00097//PF12861	zinc RING finger of MSL2//RING-H2 zinc finger domain//Zinc finger, C3HC4 type (RING finger)//Anaphase-promoting complex subunit 11 RING-H2 finger	GO:0031145	anaphase-promoting complex-dependent catabolic process	GO:0046872//GO:0097602//GO:0008270//GO:0061630	metal ion binding//cullin family protein binding//zinc ion binding//ubiquitin protein ligase activity	GO:0005680	anaphase-promoting complex	--	--
Cluster-13543.42141	darkorange	NA	-0.0185248	0.914602	NA	-0.323778	0.0540597	NA	-0.170345	0.320573	NA	0.132741	0.440257	0.669226	8.09821e-06	1301	KEH32974.1	0	1596	9.95e-213	disease resistance protein (CC-NBS-LRR class) family protein [Medicago truncatula]	OX326967.1	OX326967	842	0	Medicago arabica genome assembly, chromosome: 4	K13457	RPM1, RPS3	disease resistance protein RPM1	http://www.genome.jp/dbget-bin/www_bget?ko:K13457	Q39214	446	6.65e-47	Disease resistance protein RPM1 OS=Arabidopsis thaliana OX=3702 GN=RPM1 PE=1 SV=1	PF00004//PF01637//PF00931	ATPase family associated with various cellular activities (AAA)//ATPase domain predominantly from Archaea//NB-ARC domain	--	--	GO:0043531//GO:0005524//GO:0016887	ADP binding//ATP binding//ATP hydrolysis activity	--	--	--	--
Cluster-13543.42140	darkmagenta	NA	-0.443081	0.00680246	NA	-0.363835	0.0291581	NA	0.0964263	0.575857	NA	0.0832339	0.629368	0.730258	4.30068e-07	1832	KEH32976.1	0	498	4.2e-51	disease resistance protein (CC-NBS-LRR class) family protein [Medicago truncatula]	XM_039831355.1	XM_039831355	419	0	PREDICTED: Medicago truncatula disease resistance protein RPM1-like (LOC120579357), mRNA	K13457	RPM1, RPS3	disease resistance protein RPM1	http://www.genome.jp/dbget-bin/www_bget?ko:K13457	Q9STE5	129	2.75e-06	Putative disease resistance RPP13-like protein 2 OS=Arabidopsis thaliana OX=3702 GN=RPP13L2 PE=3 SV=1	--	--	--	--	--	--	--	--	--	--
Cluster-13543.42143	royalblue	NA	-0.149779	0.383268	NA	-0.55973	0.00038608	NA	-0.0333049	0.847092	NA	0.309732	0.0660171	0.49529	0.0021312	1144	XP_013457082.1	0	1256	9.56e-167	protein RTF1 homolog [Medicago truncatula]||KEH31113.1 RNA polymerase-associated RTF1-like protein [Medicago truncatula]||RHN62467.1 putative RNA polymerase-associated protein Rtf1 [Medicago truncatula]	OX326964.1	OX326964	1045	0	Medicago arabica genome assembly, chromosome: 1	K15178	RTF1	RNA polymerase-associated protein RTF1	http://www.genome.jp/dbget-bin/www_bget?ko:K15178	Q9C950	714	3.5e-87	Protein RTF1 homolog OS=Arabidopsis thaliana OX=3702 GN=VIP5 PE=1 SV=1	PF00472	RF-1 domain	GO:0006415//GO:0006449	translational termination//regulation of translational termination	GO:0003747	translation release factor activity	GO:0005840//GO:0018444	ribosome//translation release factor complex	--	--
Cluster-13543.42142	blue	NA	0.463095	0.00445208	NA	0.219903	0.197505	NA	0.412441	0.0124298	NA	0.408878	0.0132868	0.899079	9.53418e-14	5898	XP_013448225.1	0	785	4.27e-91	uncharacterized protein LOC25498034 [Medicago truncatula]||KEH22252.1 plant/MGF10-16 protein [Medicago truncatula]||RHN45240.1 hypothetical protein MtrunA17_Chr7g0228251 [Medicago truncatula]	OX326969.1	OX326969	812	0	Medicago arabica genome assembly, chromosome: 6	--	--	--	--	--	--	--	--	PF08220	DeoR-like helix-turn-helix domain	GO:0006355	regulation of DNA-templated transcription	GO:0003700	DNA-binding transcription factor activity	GO:0005667	transcription regulator complex	--	--
Cluster-13543.42145	darkolivegreen	NA	-0.264025	0.119709	NA	-0.106149	0.537786	NA	0.564149	0.000338958	NA	0.263843	0.119974	0.794529	7.24495e-09	832	CBI14833.3	0	430	4.41e-50	unnamed protein product, partial [Vitis vinifera]	OX326971.1	OX326971	227	2.02876e-113	Medicago arabica genome assembly, chromosome: 8	--	--	--	--	Q9D6J3	309	3.75e-32	Splicing factor YJU2 OS=Mus musculus OX=10090 GN=Yju2 PE=1 SV=1	PF11931//PF07967//PF03604//PF06467//PF01155//PF04502//PF04828	SF3a60/Prp9 C-terminal//C3HC zinc finger-like//DNA directed RNA polymerase, 7 kDa subunit//MYM-type Zinc finger with FCS sequence motif//Hydrogenase/urease nickel incorporation, metallochaperone, hypA//Saf4/Yju2 protein//Glutathione-dependent formaldehyde-activating enzyme	GO:0006144//GO:0006206//GO:0000398//GO:0006351//GO:0051604	purine nucleobase metabolic process//pyrimidine nucleobase metabolic process//mRNA splicing, via spliceosome//DNA-templated transcription//protein maturation	GO:0008270//GO:0003677//GO:0003899//GO:0016846//GO:0016151//GO:0003723	zinc ion binding//DNA binding//DNA-directed 5'-3' RNA polymerase activity//carbon-sulfur lyase activity//nickel cation binding//RNA binding	GO:0005681//GO:0005730	spliceosomal complex//nucleolus	KOG2989	Uncharacterized conserved protein
Cluster-13543.42144	grey60	NA	0.140725	0.412992	NA	0.0382057	0.824917	NA	0.0553805	0.74836	NA	0.158079	0.357152	0.414394	0.01198	2587	XP_013461002.1	0	3059	0	protein MODIFIER OF SNC1 1 isoform X5 [Medicago truncatula]||KEH35036.1 modifier OF SNC1 1, putative [Medicago truncatula]||RHN68752.1 hypothetical protein MtrunA17_Chr3g0117291 [Medicago truncatula]	OX326967.1	OX326967	2243	0	Medicago arabica genome assembly, chromosome: 4	--	--	--	--	Q9SB63	407	3.76e-39	Protein MODIFIER OF SNC1 1 OS=Arabidopsis thaliana OX=3702 GN=MOS1 PE=1 SV=2	--	--	--	--	--	--	--	--	--	--
Cluster-13543.42147	black	NA	0.407084	0.0137366	NA	0.48821	0.00252136	NA	0.221956	0.193246	NA	0.000318085	0.998531	0.883478	9.69897e-13	2945	XP_024634553.1	0	722	2.73e-76	uncharacterized protein LOC112420139 [Medicago truncatula]	AC149269.11	AC149269	507	0	Medicago truncatula chromosome 6 clone mth2-102b19, complete sequence	--	--	--	--	--	--	--	--	--	--	--	--	--	--	--	--	--	--
Cluster-13543.42146	lightgreen	NA	-0.226916	0.183228	NA	-0.42746	0.00931226	NA	-0.000536459	0.997522	NA	0.164779	0.33687	0.537958	0.000714472	918	AES59222.1	0	604	1.86e-76	glutaredoxin-like protein, putative [Medicago truncatula]||RHN77109.1 putative glutathione dehydrogenase (ascorbate) [Medicago truncatula]	AC152551.33	AC152551	694	0	Medicago truncatula clone mth2-24d6, complete sequence	--	--	--	--	Q8L9S3	376	1.08e-43	Glutaredoxin-C6 OS=Arabidopsis thaliana OX=3702 GN=GRXC6 PE=2 SV=2	PF15756//PF00257//PF00462	Small Novel Rich in Cartilage//Dehydrin//Glutaredoxin	GO:0009415//GO:0051216	response to water//cartilage development	GO:0097573	glutathione oxidoreductase activity	--	--	--	--
Cluster-13543.41753	salmon	NA	0.362021	0.0300322	NA	0.508049	0.00155985	NA	0.15261	0.374238	NA	-0.0981409	0.569057	0.791932	8.77764e-09	1818	XP_024635946.1	0	254	2.84e-22	non-specific lipid transfer protein GPI-anchored 5 [Medicago truncatula]||RHN80167.1 putative plant lipid transfer protein/Par allergen [Medicago truncatula]	CR962121.2	CR962121	358	0	Medicago truncatula chromosome 5 clone mte1-77f5, COMPLETE SEQUENCE	--	--	--	--	--	--	--	--	--	--	--	--	--	--	--	--	--	--
Cluster-13543.18909	orange	NA	0.259366	0.126624	NA	0.531227	0.000857092	NA	-0.235242	0.167245	NA	-0.515001	0.00130917	0.50088	0.00186156	4367	KEH37274.1	0	617	7.6e-70	substrate carrier family protein [Medicago truncatula]	OX326971.1	OX326971	1037	0	Medicago arabica genome assembly, chromosome: 8	K15108	SLC25A19, DNC, TPC1	solute carrier family 25 (mitochondrial thiamine pyrophosphate transporter), member 19	http://www.genome.jp/dbget-bin/www_bget?ko:K15108	Q9FI73	473	8.3e-51	Mitochondrial thiamine diphosphate carrier 2 OS=Arabidopsis thaliana OX=3702 GN=At5g48970 PE=2 SV=1	PF02160	Cauliflower mosaic virus peptidase (A3)	GO:0006508	proteolysis	GO:0004190	aspartic-type endopeptidase activity	--	--	KOG0752	Mitochondrial solute carrier protein
Cluster-13543.50103	darkturquoise	NA	0.0604136	0.726332	NA	0.198834	0.24501	NA	-0.148149	0.388525	NA	-0.28407	0.0931411	0.538635	0.000701363	1168	--	--	--	--	--	OX326967.1	OX326967	440	0	Medicago arabica genome assembly, chromosome: 4	--	--	--	--	--	--	--	--	--	--	--	--	--	--	--	--	--	--
Cluster-13543.43239	white	NA	0.225539	0.18597	NA	0.270775	0.110195	NA	0.040589	0.814181	NA	0.000324297	0.998502	0.808336	2.48982e-09	507	--	--	--	--	--	XM_013612515.3	XM_013612515	85	1.04336e-34	PREDICTED: Medicago truncatula uncharacterized LOC25483805 (LOC25483805), mRNA	--	--	--	--	--	--	--	--	--	--	--	--	--	--	--	--	--	--
Cluster-13543.43230	orange	NA	0.293429	0.0824035	NA	0.493531	0.00222283	NA	0.0573895	0.739543	NA	-0.408008	0.0135034	0.682346	4.56925e-06	2455	XP_013467539.1	0	1590	1.16e-214	transcription factor bHLH130 [Medicago truncatula]||KEH41576.1 transcription factor bHLH122-like protein [Medicago truncatula]||RHN79179.1 putative transcription factor bHLH family [Medicago truncatula]	XM_013612085.3	XM_013612085	951	0	PREDICTED: Medicago truncatula transcription factor bHLH130 (LOC25483400), mRNA	--	--	--	--	Q66GR3	661	6.72e-78	Transcription factor bHLH130 OS=Arabidopsis thaliana OX=3702 GN=BHLH130 PE=1 SV=1	PF03699//PF00010	Uncharacterised protein family (UPF0182)//Helix-loop-helix DNA-binding domain	--	--	GO:0046983	protein dimerization activity	--	--	--	--
Cluster-13543.43231	saddlebrown	NA	-0.291891	0.0840992	NA	-0.0934549	0.587729	NA	-0.724661	5.8112e-07	NA	-0.688787	3.41328e-06	0.748181	1.55756e-07	2804	XP_024626262.1	0	1447	5.74e-189	glutathione synthetase, chloroplastic [Medicago truncatula]||AAD29849.2 homoglutathione synthetase GSHS2 [Medicago truncatula]	XM_024770494.2	XM_024770494	793	0	PREDICTED: Medicago truncatula glutathione synthetase, chloroplastic (LOC11423166), mRNA	K21456	GSS	glutathione synthase	http://www.genome.jp/dbget-bin/www_bget?ko:K21456	O23732	1104	1.61e-139	Glutathione synthetase, chloroplastic OS=Brassica juncea OX=3707 GN=GSH2 PE=2 SV=1	PF03199//PF03917	Eukaryotic glutathione synthase//Eukaryotic glutathione synthase, ATP binding domain	GO:0006750	glutathione biosynthetic process	GO:0005524//GO:0004363	ATP binding//glutathione synthase activity	--	--	KOG0021	Glutathione synthetase
Cluster-13543.43232	darkorange	NA	0.290638	0.0855008	NA	-0.178491	0.297624	NA	-0.344828	0.0394367	NA	0.147148	0.391775	0.448658	0.00605969	2292	--	--	--	--	--	OX326969.1	OX326969	1817	0	Medicago arabica genome assembly, chromosome: 6	--	--	--	--	--	--	--	--	PF15202//PF00335	Adipogenin//Tetraspanin family	GO:0045444	fat cell differentiation	--	--	--	--	--	--
Cluster-13543.43233	black	NA	0.150067	0.382342	NA	0.287829	0.0887066	NA	0.232758	0.171904	NA	0.134486	0.434214	0.934578	7.94112e-17	3700	RHN47562.1	0	1186	1.72e-143	putative Zinc finger, RanBP2-type [Medicago truncatula]	OX326969.1	OX326969	1558	0	Medicago arabica genome assembly, chromosome: 6	--	--	--	--	Q8S9K3	563	5.74e-59	Zinc finger protein VAR3, chloroplastic OS=Arabidopsis thaliana OX=3702 GN=VAR3 PE=1 SV=2	--	--	--	--	--	--	--	--	--	--
Cluster-13543.43235	turquoise	NA	0.347385	0.0379033	NA	0.402381	0.0149777	NA	-0.417842	0.0112199	NA	-0.357824	0.032138	0.655893	1.40839e-05	1313	XP_003600351.1	0	491	5.7e-52	cellulose synthase-like protein E1 isoform X1 [Medicago truncatula]||AES70602.1 cellulose synthase E1-like protein [Medicago truncatula]||RHN67420.1 putative cellulose synthase (UDP-forming) [Medicago truncatula]	OX326967.1	OX326967	305	1.41951e-156	Medicago arabica genome assembly, chromosome: 4	--	--	--	--	Q651X6	286	4.37e-26	Cellulose synthase-like protein E6 OS=Oryza sativa subsp. japonica OX=39947 GN=CSLE6 PE=2 SV=1	PF01065	Hexon, adenovirus major coat protein, N-terminal domain	--	--	--	--	GO:0019028	viral capsid	--	--
Cluster-13543.43236	steelblue	NA	0.264135	0.119549	NA	0.256951	0.130323	NA	-0.303413	0.0720333	NA	-0.334857	0.0459028	0.763343	6.16259e-08	911	XP_013442592.1	0	1270	2.39e-164	disease resistance protein RGA2 [Medicago truncatula]||KEH16617.1 disease resistance protein [Medicago truncatula]	XM_013587138.3	XM_013587138	818	0	PREDICTED: Medicago truncatula disease resistance protein RGA2 (LOC25480408), mRNA	--	--	--	--	Q7XA42	380	1.4e-39	Putative disease resistance protein RGA1 OS=Solanum bulbocastanum OX=147425 GN=RGA1 PE=2 SV=2	PF04810//PF00560//PF13855//PF02200	Sec23/Sec24 zinc finger//Leucine Rich Repeat//Leucine rich repeat//STE like transcription factor	GO:0006888//GO:0006355//GO:0006886	endoplasmic reticulum to Golgi vesicle-mediated transport//regulation of DNA-templated transcription//intracellular protein transport	GO:0003700//GO:0008270//GO:0005515	DNA-binding transcription factor activity//zinc ion binding//protein binding	GO:0005667//GO:0005634//GO:0030127	transcription regulator complex//nucleus//COPII vesicle coat	--	--
Cluster-13543.43237	black	NA	0.268984	0.112663	NA	0.307178	0.0683999	NA	-0.0605816	0.725601	NA	-0.112948	0.511903	0.850748	5.01487e-11	573	XP_013442593.1	0	598	4.39e-69	putative disease resistance protein RGA3 [Medicago truncatula]||KEH16618.1 disease resistance protein RGA1 [Medicago truncatula]	XM_003619292.4	XM_003619292	357	0	PREDICTED: Medicago truncatula putative disease resistance protein RGA1 (LOC11443651), transcript variant X1, mRNA	--	--	--	--	Q9LRR5	127	2.36e-07	Putative disease resistance protein At3g14460 OS=Arabidopsis thaliana OX=3702 GN=At3g14460 PE=3 SV=1	PF13855//PF00560	Leucine rich repeat//Leucine Rich Repeat	--	--	GO:0005515	protein binding	--	--	--	--
Cluster-13543.45699	darkgreen	NA	-0.16508	0.335974	NA	-0.406258	0.013948	NA	-0.277213	0.101665	NA	-0.0474794	0.783333	0.595462	0.000127564	1180	KEH37286.1	0	1093	8.86e-146	mTERF protein [Medicago truncatula]||RHN73220.1 putative transcription regulator mTERF family [Medicago truncatula]	XM_039830965.1	XM_039830965	645	0	PREDICTED: Medicago truncatula uncharacterized LOC25488156 (LOC25488156), mRNA	--	--	--	--	--	--	--	--	PF02536	mTERF	GO:0006355	regulation of DNA-templated transcription	GO:0003690	double-stranded DNA binding	--	--	--	--
Cluster-13543.45690	orange	NA	0.362281	0.0299056	NA	0.192377	0.260984	NA	-0.0323276	0.851528	NA	0.154062	0.369653	0.532643	0.000825162	770	XP_013463217.1	0	848	7.02e-111	uncharacterized protein LOC25488104 [Medicago truncatula]||KEH37231.1 mTERF protein [Medicago truncatula]||RHN73181.1 putative transcription regulator mTERF family [Medicago truncatula]	OX326971.1	OX326971	588	0	Medicago arabica genome assembly, chromosome: 8	K15032	MTERFD	mTERF domain-containing protein, mitochondrial	http://www.genome.jp/dbget-bin/www_bget?ko:K15032	Q9C6A1	122	2.38e-06	Transcription termination factor MTERF15, mitochondrial OS=Arabidopsis thaliana OX=3702 GN=MTERF15 PE=2 SV=1	PF02536	mTERF	GO:0006355	regulation of DNA-templated transcription	GO:0003690	double-stranded DNA binding	--	--	--	--
Cluster-13543.45691	turquoise	NA	0.357899	0.0320998	NA	0.0513362	0.766205	NA	-0.268499	0.113338	NA	0.0903945	0.600069	0.66289	1.05703e-05	818	XP_013463217.1	0	617	9.98e-76	uncharacterized protein LOC25488104 [Medicago truncatula]||KEH37231.1 mTERF protein [Medicago truncatula]||RHN73181.1 putative transcription regulator mTERF family [Medicago truncatula]	XM_013607763.2	XM_013607763	438	0	PREDICTED: Medicago truncatula uncharacterized LOC25488104 (LOC25488104), mRNA	K15032	MTERFD	mTERF domain-containing protein, mitochondrial	http://www.genome.jp/dbget-bin/www_bget?ko:K15032	--	--	--	--	PF02536	mTERF	GO:0006355	regulation of DNA-templated transcription	GO:0003690	double-stranded DNA binding	--	--	--	--
Cluster-13543.45693	black	NA	0.270034	0.111211	NA	0.2398	0.158932	NA	-0.205424	0.229396	NA	-0.167916	0.327624	0.478528	0.00315508	3841	XP_024632454.1	0	843	4.21e-99	uncharacterized protein LOC25488153 [Medicago truncatula]||KEH37284.1 mTERF protein [Medicago truncatula]	OX326971.1	OX326971	623	0	Medicago arabica genome assembly, chromosome: 8	K15032	MTERFD	mTERF domain-containing protein, mitochondrial	http://www.genome.jp/dbget-bin/www_bget?ko:K15032	--	--	--	--	PF02536//PF03028	mTERF//Dynein heavy chain region D6 P-loop domain	GO:0007017//GO:0006355//GO:0007018	microtubule-based process//regulation of DNA-templated transcription//microtubule-based movement	GO:0008569//GO:0003690	minus-end-directed microtubule motor activity//double-stranded DNA binding	GO:0005871//GO:0005874//GO:0030286	kinesin complex//microtubule//dynein complex	--	--
Cluster-13543.45696	lightyellow	NA	-0.00679086	0.968645	NA	-0.151729	0.377032	NA	0.317184	0.0594382	NA	0.423409	0.0100791	0.374605	0.0243869	2920	XP_013463220.1	0	572	1.65e-62	uncharacterized protein LOC25488107 [Medicago truncatula]||XP_039686373.1 uncharacterized protein LOC25488107 [Medicago truncatula]||KEH37234.1 mTERF protein [Medicago truncatula]||RHN73182.1 putative transcription regulator mTERF family [Medicago truncatula]	OX326971.1	OX326971	609	0	Medicago arabica genome assembly, chromosome: 8	K15032	MTERFD	mTERF domain-containing protein, mitochondrial	http://www.genome.jp/dbget-bin/www_bget?ko:K15032	--	--	--	--	PF02536	mTERF	GO:0006355	regulation of DNA-templated transcription	GO:0003690	double-stranded DNA binding	--	--	--	--
Cluster-13543.45697	tan	NA	0.28455	0.0925648	NA	0.553396	0.000463797	NA	0.233132	0.171196	NA	-0.0611545	0.723107	0.799537	4.9649e-09	2877	KEH29379.1	0	1390	5.62e-183	hypothetical protein MTR_4g036040 [Medicago truncatula]	AC151521.2	AC151521	722	0	Medicago truncatula chromosome 7 clone mte1-49d11, complete sequence	--	--	--	--	--	--	--	--	PF04504//PF08702	Protein of unknown function, DUF573//Fibrinogen alpha/beta chain family	GO:0030168//GO:0006355//GO:0051258//GO:0007165	platelet activation//regulation of DNA-templated transcription//protein polymerization//signal transduction	GO:0005102	signaling receptor binding	GO:0005577	fibrinogen complex	--	--
Cluster-13543.1748	red	NA	-0.0521383	0.762656	NA	0.444433	0.00661557	NA	-0.416499	0.0115111	-1.5148	-0.774837	2.91223e-08	0.724497	5.86194e-07	1242	XP_003618915.1	0	947	7.55e-125	actin-binding protein F [Medicago truncatula]||AES75133.1 hypothetical protein MTR_6g026850 [Medicago truncatula]||RHN50698.1 hypothetical protein MtrunA17_Chr6g0460341 [Medicago truncatula]	AC146910.16	AC146910	974	0	Medicago truncatula chromosome 6 clone mth2-59i21, complete sequence	--	--	--	--	--	--	--	--	PF08519	Replication factor RFC1 C terminal domain	GO:0006260	DNA replication	GO:0003689//GO:0005524	DNA clamp loader activity//ATP binding	GO:0005663//GO:0042575	DNA replication factor C complex//DNA polymerase complex	--	--
Cluster-24742.0	greenyellow	NA	-0.196999	0.249483	NA	0.116253	0.499549	NA	0.308719	0.0669546	NA	0.10439	0.544584	0.573096	0.00025896	1706	XP_003591301.1	0	2352	0	protein S-acyltransferase 18 [Medicago truncatula]||AES61552.1 DHHC-type zinc finger protein [Medicago truncatula]||RHN80965.1 putative protein S-acyltransferase [Medicago truncatula]	XM_003591253.4	XM_003591253	1592	0	PREDICTED: Medicago truncatula protein S-acyltransferase 18 (LOC11416782), mRNA	K20027	ZDHHC1_11	palmitoyltransferase ZDHHC1/11	http://www.genome.jp/dbget-bin/www_bget?ko:K20027	Q9M115	1391	7.53e-188	Protein S-acyltransferase 18 OS=Arabidopsis thaliana OX=3702 GN=PAT18 PE=2 SV=2	PF01529	DHHC palmitoyltransferase	GO:0042967	obsolete acyl-carrier-protein biosynthetic process	GO:0016409	palmitoyltransferase activity	--	--	--	--
Cluster-13543.23992	sienna3	NA	0.378923	0.022665	NA	0.216172	0.205409	NA	-0.0944814	0.583616	NA	0.0981013	0.569213	0.689712	3.27114e-06	460	--	--	--	--	--	OX326967.1	OX326967	323	4.67318e-167	Medicago arabica genome assembly, chromosome: 4	--	--	--	--	--	--	--	--	--	--	--	--	--	--	--	--	--	--
Cluster-13543.46348	blue	NA	0.385623	0.0201936	NA	0.35331	0.0345361	NA	0.510476	0.00146793	NA	0.644577	2.20644e-05	0.839115	1.63447e-10	3664	XP_024637759.1	0	4208	0	receptor-like protein kinase HERK 1 [Medicago truncatula]||XP_039689349.1 receptor-like protein kinase HERK 1 [Medicago truncatula]||XP_039689350.1 receptor-like protein kinase HERK 1 [Medicago truncatula]||XP_039689351.1 receptor-like protein kinase HERK 1 [Medicago truncatula]||AES88764.1 receptor-like kinase theseus protein [Medicago truncatula]||KEH30082.1 receptor-like kinase theseus protein…	OX326964.1	OX326964	2808	0	Medicago arabica genome assembly, chromosome: 1	--	--	--	--	Q9LX66	2618	0	Receptor-like protein kinase HERK 1 OS=Arabidopsis thaliana OX=3702 GN=HERK1 PE=1 SV=1	PF00229//PF00069//PF07714	TNF(Tumour Necrosis Factor) family//Protein kinase domain//Protein tyrosine and serine/threonine kinase	GO:0006468//GO:0007165//GO:0006955	protein phosphorylation//signal transduction//immune response	GO:0004672//GO:0005524//GO:0005164	protein kinase activity//ATP binding//tumor necrosis factor receptor binding	GO:0016020	membrane	--	--
Cluster-13543.46347	sienna3	NA	0.0771387	0.654756	NA	0.176313	0.303652	NA	0.28944	0.0868568	NA	0.137663	0.423333	0.368921	0.0268175	892	XP_045792406.1	0	365	1.09e-37	uncharacterized protein LOC123887161 [Trifolium pratense]	OX326966.1	OX326966	581	0	Medicago arabica genome assembly, chromosome: 3	--	--	--	--	--	--	--	--	PF12937//PF00646	F-box-like//F-box domain	--	--	GO:0005515	protein binding	--	--	--	--
Cluster-13543.46346	cyan	NA	0.873671	3.54274e-12	NA	0.713195	1.05315e-06	NA	0.0019923	0.990799	NA	-0.114382	0.506526	0.738831	2.67276e-07	1469	XP_045814660.1	0	1673	5.75e-232	uncharacterized protein LOC123908160 [Trifolium pratense]||XP_045814661.1 uncharacterized protein LOC123908160 [Trifolium pratense]	XM_024786316.2	XM_024786316	1236	0	PREDICTED: Medicago truncatula uncharacterized LOC25495083 (LOC25495083), transcript variant X2, mRNA	--	--	--	--	--	--	--	--	PF00646	F-box domain	--	--	GO:0005515	protein binding	--	--	--	--
Cluster-13543.46344	royalblue	NA	-0.0779109	0.651517	NA	-0.115299	0.5031	NA	0.328844	0.050197	NA	0.277086	0.101827	0.578358	0.000220234	2771	KEH34079.1	0	2079	9.48e-283	RNA recognition motif [Medicago truncatula]	OX326967.1	OX326967	1867	0	Medicago arabica genome assembly, chromosome: 4	K14398	CPSF6_7	cleavage and polyadenylation specificity factor subunit 6/7	http://www.genome.jp/dbget-bin/www_bget?ko:K14398	Q9SVM8	134	7.28e-08	Glycine-rich RNA-binding protein 2, mitochondrial OS=Arabidopsis thaliana OX=3702 GN=RBG2 PE=1 SV=1	PF00076	RNA recognition motif. (a.k.a. RRM, RBD, or RNP domain)	--	--	GO:0003723	RNA binding	--	--	--	--
Cluster-13543.46343	darkred	NA	0.32141	0.0559443	NA	0.376847	0.0234798	NA	-0.470189	0.00380775	NA	-0.184612	0.281088	0.530443	0.000875247	1322	AES62523.1	0	273	7.88e-26	hypothetical protein MTR_1g100990 [Medicago truncatula]	AC121244.13	AC121244	295	5.17789e-151	Medicago truncatula clone mth2-31b9, complete sequence	--	--	--	--	--	--	--	--	--	--	--	--	--	--	--	--	--	--
Cluster-13543.46342	brown	NA	0.198787	0.245125	NA	0.261895	0.122835	NA	-0.351729	0.0354099	NA	-0.266273	0.116474	0.418222	0.0111387	2826	XP_003600815.1	0	1609	1.53e-214	UDP-glycosyltransferase 76B1 isoform X1 [Medicago truncatula]||AES71066.1 UDP-glucosyltransferase family protein [Medicago truncatula]||RHN68334.1 putative cytokinin 7-beta-glucosyltransferase [Medicago truncatula]	AC229719.7	AC229719	1053	0	Medicago truncatula clone mth2-82f6, complete sequence	--	--	--	--	Q9M052	787	7.23e-94	UDP-glycosyltransferase 76F1 OS=Arabidopsis thaliana OX=3702 GN=UGT76F1 PE=2 SV=1	PF00201	UDP-glucoronosyl and UDP-glucosyl transferase	--	--	GO:0008194	UDP-glycosyltransferase activity	--	--	--	--
Cluster-13543.46341	tan	NA	0.315648	0.0607497	NA	0.367835	0.0273035	NA	0.128353	0.455646	NA	0.158352	0.35631	0.419163	0.0109399	1023	AES69020.1	0	184	7.28e-14	hypothetical protein MTR_3g020700 [Medicago truncatula]	AC121239.34	AC121239	487	0	Medicago truncatula clone mth1-8p19, complete sequence	--	--	--	--	--	--	--	--	PF01494//PF01266//PF07992//PF04820	FAD binding domain//FAD dependent oxidoreductase//Pyridine nucleotide-disulphide oxidoreductase//Tryptophan halogenase	--	--	GO:0071949//GO:0004497//GO:0016491	FAD binding//monooxygenase activity//oxidoreductase activity	--	--	--	--
Cluster-13543.46340	skyblue	NA	0.208503	0.222338	NA	0.369356	0.0266245	NA	0.418269	0.0111287	NA	0.141499	0.410404	0.649083	1.84931e-05	2111	XP_024628123.1	0	1893	5.49e-262	monooxygenase 2 isoform X1 [Medicago truncatula]||RHN82563.1 putative FAD-binding domain, FAD/NAD(P)-binding domain-containing protein [Medicago truncatula]	XM_024772355.2	XM_024772355	1009	0	PREDICTED: Medicago truncatula monooxygenase 2 (LOC25485628), transcript variant X1, mRNA	--	--	--	--	O81816	1141	1.17e-149	Monooxygenase 2 OS=Arabidopsis thaliana OX=3702 GN=MO2 PE=2 SV=1	PF08491//PF01593//PF01494//PF01266//PF07992//PF04820	Squalene epoxidase//Flavin containing amine oxidoreductase//FAD binding domain//FAD dependent oxidoreductase//Pyridine nucleotide-disulphide oxidoreductase//Tryptophan halogenase	GO:0006694//GO:0016114	steroid biosynthetic process//terpenoid biosynthetic process	GO:0004506//GO:0016491//GO:0004497//GO:0071949//GO:0050660	squalene monooxygenase activity//oxidoreductase activity//monooxygenase activity//FAD binding//flavin adenine dinucleotide binding	--	--	--	--
Cluster-13543.16142	violet	NA	0.305051	0.0704341	NA	0.23134	0.174606	NA	-0.617842	5.94797e-05	NA	-0.457026	0.00507618	0.784807	1.46604e-08	2191	KEH36638.1	0	1263	1.97e-167	auxin-induced 5NG4-like protein [Medicago truncatula]	XM_013607149.3	XM_013607149	1028	0	PREDICTED: Medicago truncatula WAT1-related protein At3g30340 (LOC25486005), mRNA	--	--	--	--	Q9LI65	674	1.88e-80	WAT1-related protein At3g30340 OS=Arabidopsis thaliana OX=3702 GN=At3g30340 PE=2 SV=1	PF00892//PF01545	EamA-like transporter family//Cation efflux family	GO:0006812//GO:0055085	monoatomic cation transport//transmembrane transport	GO:0008324	monoatomic cation transmembrane transporter activity	GO:0016020	membrane	--	--
Cluster-13543.30302	darkolivegreen	NA	-0.176816	0.302254	NA	-0.186473	0.276182	NA	0.510098	0.0014819	NA	0.478411	0.00316354	0.828725	4.3507e-10	1169	XP_013449007.1	0	1050	5.68e-142	PRA1 family protein A1 [Medicago truncatula]||KEH23034.1 PRA1 (prenylated RAB acceptor) family protein [Medicago truncatula]||RHN46242.1 putative prenylated rab acceptor PRA1 [Medicago truncatula]	XM_013593553.3	XM_013593553	915	0	PREDICTED: Medicago truncatula PRA1 family protein A1 (LOC25498622), mRNA	K20393	ARL6IP5, PRAF3	PRA1 family protein 3	http://www.genome.jp/dbget-bin/www_bget?ko:K20393	Q9LZM7	841	8.68e-112	PRA1 family protein A1 OS=Arabidopsis thaliana OX=3702 GN=PRA1A1 PE=2 SV=1	--	--	--	--	--	--	--	--	--	--
Cluster-13543.30303	darkmagenta	NA	-0.146621	0.393489	NA	-0.550008	0.000510852	NA	-0.17798	0.299031	NA	0.418063	0.0111727	0.78631	1.3178e-08	1369	XP_007143911.1	0	265	1.72e-23	hypothetical protein PHAVU_007G112700g, partial [Phaseolus vulgaris]||ESW15905.1 hypothetical protein PHAVU_007G112700g, partial [Phaseolus vulgaris]	XM_024785516.2	XM_024785516	258	1.98389e-130	PREDICTED: Medicago truncatula mitogen-activated protein kinase kinase 3 (LOC11418727), transcript variant X2, mRNA	--	--	--	--	O80396	248	2.3e-21	Mitogen-activated protein kinase kinase 3 OS=Arabidopsis thaliana OX=3702 GN=MKK3 PE=1 SV=1	PF10541	Nuclear envelope localisation domain	--	--	--	--	--	--	--	--
Cluster-13543.30300	yellow	NA	-0.328874	0.0501748	NA	-0.207211	0.225281	NA	-0.374235	0.0245396	NA	-0.610381	7.72019e-05	0.70408	1.65628e-06	2333	XP_024634282.1	0	901	6.49e-112	pyridoxal reductase, chloroplastic [Medicago truncatula]||RHN69687.1 putative pyridoxine 4-dehydrogenase [Medicago truncatula]	OX326967.1	OX326967	626	0	Medicago arabica genome assembly, chromosome: 4	K05275	E1.1.1.65	pyridoxine 4-dehydrogenase	http://www.genome.jp/dbget-bin/www_bget?ko:K05275	Q56Y42	752	1.98e-91	Pyridoxal reductase, chloroplastic OS=Arabidopsis thaliana OX=3702 GN=PLR1 PE=1 SV=1	PF08115	SFI toxin family	--	--	--	--	GO:0005576	extracellular region	--	--
Cluster-13543.30301	darkolivegreen	NA	0.1542	0.369219	NA	-0.0802036	0.641939	NA	0.311447	0.0644543	NA	0.367358	0.0275197	0.908466	1.95311e-14	1255	QMX78313.1	0	429	9.81e-48	DHN1 [Medicago sativa]||UUZ30945.1 salt tolerant protein [Medicago sativa]	OX326967.1	OX326967	459	0	Medicago arabica genome assembly, chromosome: 4	--	--	--	--	P42763	142	4.01e-09	Dehydrin ERD14 OS=Arabidopsis thaliana OX=3702 GN=ERD14 PE=1 SV=1	PF00257//PF05656	Dehydrin//Protein of unknown function (DUF805)	GO:0009415	response to water	--	--	--	--	--	--
Cluster-13543.30306	darkmagenta	NA	-0.456195	0.00516729	NA	-0.284189	0.0929982	NA	0.0749789	0.663846	NA	-0.198255	0.246415	0.731873	3.93744e-07	1769	XP_039690387.1	0	2181	1.57e-300	pentatricopeptide repeat-containing protein At5g16860 [Medicago truncatula]||RHN78475.1 putative tetratricopeptide-like helical domain, DYW domain-containing protein [Medicago truncatula]	XR_005646319.1	XR_005646319	1357	0	PREDICTED: Medicago truncatula pentatricopeptide repeat-containing protein At5g16860 (LOC25482904), transcript variant X3, misc_RNA	--	--	--	--	Q9LFL5	1576	1.39e-210	Pentatricopeptide repeat-containing protein At5g16860 OS=Arabidopsis thaliana OX=3702 GN=PCMP-H92 PE=2 SV=1	PF14432	DYW family of nucleic acid deaminases	--	--	GO:0008270	zinc ion binding	--	--	--	--
Cluster-13543.30305	grey60	NA	-0.400167	0.015594	NA	-0.703719	1.68568e-06	NA	-0.357447	0.0323331	NA	-0.272742	0.107533	0.739629	2.55467e-07	2576	XP_039690376.1	0	775	4.05e-89	MDIS1-interacting receptor like kinase 2 isoform X3 [Medicago truncatula]	OX326965.1	OX326965	668	0	Medicago arabica genome assembly, chromosome: 2	--	--	--	--	Q9LFL5	408	1.22e-39	Pentatricopeptide repeat-containing protein At5g16860 OS=Arabidopsis thaliana OX=3702 GN=PCMP-H92 PE=2 SV=1	PF06965//PF14432//PF07714//PF00069	Na+/H+ antiporter 1//DYW family of nucleic acid deaminases//Protein tyrosine and serine/threonine kinase//Protein kinase domain	GO:0006814//GO:0006885//GO:0006468	sodium ion transport//regulation of pH//protein phosphorylation	GO:0005524//GO:0004672//GO:0008270	ATP binding//protein kinase activity//zinc ion binding	--	--	--	--
Cluster-13543.30308	darkgreen	NA	0.526024	0.00098405	NA	-0.0523397	0.761766	-1.4082	-0.73926	2.60868e-07	NA	-0.399374	0.0158197	0.514123	0.00133874	1001	XP_013465328.1	0	1124	5.48e-154	kiwellin [Medicago truncatula]||KEH39363.1 Ripening related protein family [Medicago truncatula]||RHN75978.1 putative rlpA-like protein, double-psi beta-barrel [Medicago truncatula]	OX326971.1	OX326971	753	0	Medicago arabica genome assembly, chromosome: 8	--	--	--	--	P85261	736	1.18e-96	Kiwellin OS=Actinidia chinensis var. chinensis OX=1590841 GN=KWL1 PE=1 SV=2	--	--	--	--	--	--	--	--	--	--
Cluster-13543.30309	darkolivegreen	NA	-0.0741616	0.667298	NA	-0.371082	0.0258706	NA	-0.0760007	0.659539	NA	0.265554	0.117501	0.500984	0.00185684	1434	KEH38716.1	0	739	4.47e-89	MATE subfamily protein [Medicago truncatula]	XM_039830714.1	XM_039830714	942	0	PREDICTED: Medicago truncatula proline-rich extensin-like protein EPR1 (LOC25487330), mRNA	--	--	--	--	Q9T076	364	6.77e-38	Early nodulin-like protein 2 OS=Arabidopsis thaliana OX=3702 GN=At4g27520 PE=1 SV=1	PF02298	Plastocyanin-like domain	GO:0006118	obsolete electron transport	GO:0009055	electron transfer activity	--	--	--	--
Cluster-13543.19673	yellow	NA	0.262516	0.121917	NA	0.444228	0.00664362	NA	-0.0161151	0.925678	NA	-0.42592	0.00959769	0.844781	9.30442e-11	2829	PNY00238.1	0	202	2.05e-13	protein seedling plastid development 1 [Trifolium pratense]	CU302328.2	CU302328	392	0	Medicago truncatula chromosome 5 clone mth4-35c1, COMPLETE SEQUENCE	--	--	--	--	F4J3R7	177	8.99e-12	Protein SEEDLING PLASTID DEVELOPMENT 1 OS=Arabidopsis thaliana OX=3702 GN=SPD1 PE=2 SV=1	--	--	--	--	--	--	--	--	--	--
Cluster-13543.19672	purple	-5.1067	-0.626722	4.3226e-05	-5.2074	-0.632323	3.51645e-05	NA	0.12986	0.45033	NA	0.242127	0.154805	0.874775	3.07867e-12	801	RHN40603.1	0	333	4.37e-36	hypothetical protein MtrunA17_Chr8g0356481 [Medicago truncatula]	OX326970.1	OX326970	140	4.49839e-65	Medicago arabica genome assembly, chromosome: 7	--	--	--	--	--	--	--	--	--	--	--	--	--	--	--	--	--	--
Cluster-13543.19670	darkturquoise	NA	-0.00137204	0.993664	NA	0.521011	0.00112181	NA	0.202796	0.23554	NA	-0.367259	0.0275647	0.470394	0.00379035	2138	XP_013464127.1	0	206	2.15e-16	uncharacterized protein LOC25486852 [Medicago truncatula]||KEH38162.1 hypothetical protein MTR_2g061420 [Medicago truncatula]||RHN74294.1 hypothetical protein MtrunA17_Chr2g0308721 [Medicago truncatula]	OX326971.1	OX326971	1008	0	Medicago arabica genome assembly, chromosome: 8	--	--	--	--	--	--	--	--	--	--	--	--	--	--	--	--	--	--
Cluster-13543.19677	paleturquoise	NA	0.0867171	0.615042	NA	-0.386018	0.0200555	NA	0.0476644	0.78251	NA	0.55208	0.000481601	0.820954	8.6797e-10	1621	XP_013463972.1	0	2231	1.38e-313	DEAD-box ATP-dependent RNA helicase 27 [Medicago truncatula]||KEH38007.1 DEAD-box ATP-dependent RNA helicase-like protein [Medicago truncatula]||RHN74186.1 putative RNA helicase [Medicago truncatula]	XM_013608518.3	XM_013608518	1440	0	PREDICTED: Medicago truncatula DEAD-box ATP-dependent RNA helicase 27 (LOC25486792), mRNA	K13179	DDX18, HAS1	ATP-dependent RNA helicase DDX18/HAS1	http://www.genome.jp/dbget-bin/www_bget?ko:K13179	Q84T03	1523	4.68e-207	DEAD-box ATP-dependent RNA helicase 27 OS=Oryza sativa subsp. japonica OX=39947 GN=Os03g0802700 PE=3 SV=1	PF03286//PF03666//PF01084//PF00270//PF11705	Pox virus Ag35 surface protein//Nitrogen Permease regulator of amino acid transport activity 3//Ribosomal protein S18//DEAD/DEAH box helicase//DNA-directed RNA polymerase III subunit Rpc31	GO:0042254//GO:0032007//GO:0006383//GO:0006412	ribosome biogenesis//negative regulation of TOR signaling//transcription by RNA polymerase III//translation	GO:0003735//GO:0003676//GO:0005524	structural constituent of ribosome//nucleic acid binding//ATP binding	GO:0019031//GO:0005840	viral envelope//ribosome	KOG0342	ATP-dependent RNA helicase pitchoune
Cluster-13543.19676	purple	NA	0.060491	0.725995	NA	0.107911	0.531018	NA	0.051874	0.763825	NA	0.0129671	0.940167	0.492942	0.0022543	438	XP_022636461.1	0	142	2.51e-08	WD and tetratricopeptide repeats protein 1 isoform X2 [Vigna radiata var. radiata]	OX326967.1	OX326967	87	6.89155e-36	Medicago arabica genome assembly, chromosome: 4	K11807	WDTC1, DCAF9	WD and tetratricopeptide repeats protein 1	http://www.genome.jp/dbget-bin/www_bget?ko:K11807	Q94BQ3	117	1.59e-06	Protein ALTERED SEED GERMINATION 2 OS=Arabidopsis thaliana OX=3702 GN=ASG2 PE=1 SV=1	--	--	--	--	--	--	--	--	--	--
Cluster-13543.6957	pink	-9.3379	-0.64695	2.01122e-05	NA	-0.624989	4.60408e-05	NA	0.324277	0.0536688	NA	0.0453345	0.792903	0.858209	2.22752e-11	2023	AES96092.1	0	229	2.19e-19	transmembrane protein, putative [Medicago truncatula]	OX326968.1	OX326968	1341	0	Medicago arabica genome assembly, chromosome: 5	--	--	--	--	--	--	--	--	PF05843	Suppressor of forked protein (Suf)	GO:0006396	RNA processing	--	--	GO:0005634	nucleus	--	--
Cluster-13543.3841	skyblue3	NA	-0.233164	0.171137	NA	-0.44506	0.00653037	NA	0.320627	0.056579	NA	0.413112	0.0122735	0.509627	0.00149952	1301	RHN66812.1	0	1680	1.5e-234	putative carboxylesterase, 2-hydroxyisoflavanone dehydratase [Medicago truncatula]	OX326967.1	OX326967	1117	0	Medicago arabica genome assembly, chromosome: 4	--	--	--	--	Q5NUF4	937	7.06e-124	2-hydroxyisoflavanone dehydratase OS=Glycyrrhiza echinata OX=46348 GN=HIDM PE=1 SV=1	PF07859//PF03284	alpha/beta hydrolase fold//Phenazine biosynthesis protein A/B	GO:0017000	antibiotic biosynthetic process	GO:0016787	hydrolase activity	--	--	--	--
Cluster-13543.3843	purple	NA	-0.40141	0.0152455	NA	-0.431649	0.00857213	NA	0.279359	0.0989357	NA	0.134844	0.43298	0.900736	7.29122e-14	1411	--	--	--	--	--	AC151740.21	AC151740	99	4.99566e-42	Medicago truncatula chromosome 6 clone mth2-82n16, complete sequence	--	--	--	--	--	--	--	--	--	--	--	--	--	--	--	--	--	--
Cluster-13543.3849	pink	NA	-0.426917	0.00941196	NA	-0.685164	4.0255e-06	NA	-0.256909	0.130389	NA	-0.120359	0.484417	0.641234	2.51063e-05	2002	NP_001376403.1	0	2361	0	protein CYCLOPS isoform 1 [Medicago truncatula]||A7TUE1.1 RecName: Full=Protein CYCLOPS; Short=MtCYCLOPS; AltName: Full=DMI3-interacting protein IPD3; AltName: Full=Interacting protein of DMI3; Short=MtIPD3; AltName: Full=MtSYM1 [Medicago truncatula]||ABN45743.1 interacting protein of DMI3 [Medicago truncatula]||ABU63671.1 CYCLOPS [Medicago truncatula]||AES95561.1 cyclops protein, putative [Medic…	NM_001389474.2	NM_001389474	1804	0	Medicago truncatula Protein CYCLOPS (IPD3), transcript variant 1, mRNA	--	--	--	--	A7TUE1	2361	0	Protein CYCLOPS OS=Medicago truncatula OX=3880 GN=IPD3 PE=1 SV=1	PF07989//PF00170//PF02183	Centrosomin N-terminal motif 1//bZIP transcription factor//Homeobox associated leucine zipper	GO:0006355	regulation of DNA-templated transcription	GO:0043565//GO:0003700	sequence-specific DNA binding//DNA-binding transcription factor activity	GO:0005667//GO:0005815	transcription regulator complex//microtubule organizing center	--	--
Cluster-13543.13515	darkgreen	NA	-0.334981	0.0458173	NA	-0.228065	0.180959	NA	-0.25929	0.126739	NA	-0.375072	0.0241955	0.81718	1.19962e-09	3383	XP_013446614.1	0	4314	0	uncharacterized protein LOC25501782 isoform X1 [Medicago truncatula]||KEH20641.1 salt-inducible protein, putative [Medicago truncatula]||RHN42526.1 putative transcription factor C2H2 family [Medicago truncatula]	XM_013591160.3	XM_013591160	2799	0	PREDICTED: Medicago truncatula uncharacterized LOC25501782 (LOC25501782), transcript variant X1, mRNA	--	--	--	--	--	--	--	--	--	--	--	--	--	--	--	--	--	--
Cluster-13543.13517	greenyellow	NA	0.28251	0.0950304	NA	0.355508	0.0333508	NA	0.185514	0.278704	NA	-0.309706	0.0660408	0.969506	2.40612e-22	1222	XP_013457023.1	0	819	1.25e-105	non-classical arabinogalactan protein 31 [Medicago truncatula]||KEH31054.1 pollen Ole e I family allergen [Medicago truncatula]||RHN62415.1 putative pistil-specific extensin-like protein [Medicago truncatula]	XM_013601569.3	XM_013601569	549	0	PREDICTED: Medicago truncatula non-classical arabinogalactan protein 31 (LOC25493149), mRNA	--	--	--	--	Q9FZA2	274	1.07e-25	Non-classical arabinogalactan protein 31 OS=Arabidopsis thaliana OX=3702 GN=AGP31 PE=1 SV=1	--	--	--	--	--	--	--	--	--	--
Cluster-13543.13510	greenyellow	NA	0.286394	0.0903795	NA	0.362945	0.0295843	NA	0.114533	0.505961	NA	-0.0576081	0.738585	0.737591	2.86633e-07	1342	XP_003627031.2	0	1831	3.66e-257	flavanone 3-dioxygenase 2 [Medicago truncatula]||RHN39137.1 putative oxoglutarate/iron-dependent dioxygenase, non-heme dioxygenase domain-containing protein [Medicago truncatula]	XM_003626983.3	XM_003626983	823	0	PREDICTED: Medicago truncatula flavanone 3-dioxygenase 2 (LOC11435010), mRNA	--	--	--	--	Q9SRM3	133	3.45e-07	Jasmonate-induced oxygenase 1 OS=Arabidopsis thaliana OX=3702 GN=JOX1 PE=1 SV=1	--	--	--	--	--	--	--	--	--	--
Cluster-13543.13512	steelblue	NA	0.194772	0.254982	NA	-0.321485	0.0558846	NA	-0.492133	0.00229812	NA	-0.0205737	0.905198	0.729498	4.48186e-07	2616	XP_013468760.1	0	2436	0	3-ketoacyl-CoA synthase 11 [Medicago truncatula]||KEH42797.1 3-ketoacyl-CoA synthase-like protein [Medicago truncatula]||RHN80415.1 putative oxidoreductase, Very-long-chain 3-oxoacyl-CoA synthase [Medicago truncatula]	OX326965.1	OX326965	1051	0	Medicago arabica genome assembly, chromosome: 2	K15397	KCS	3-ketoacyl-CoA synthase	http://www.genome.jp/dbget-bin/www_bget?ko:K15397	Q5XEP9	1811	1.47e-246	3-ketoacyl-CoA synthase 2 OS=Arabidopsis thaliana OX=3702 GN=KCS2 PE=2 SV=2	PF00376//PF08392	MerR family regulatory protein//FAE1/Type III polyketide synthase-like protein	GO:0006633//GO:0006355	fatty acid biosynthetic process//regulation of DNA-templated transcription	GO:0003677//GO:0016747	DNA binding//acyltransferase activity, transferring groups other than amino-acyl groups	GO:0016020	membrane	--	--
Cluster-13543.13518	sienna3	NA	0.0530732	0.758525	NA	0.283679	0.0936121	NA	0.111301	0.518116	NA	-0.171282	0.317877	0.548719	0.000529833	2412	--	--	--	--	--	OX326967.1	OX326967	1058	0	Medicago arabica genome assembly, chromosome: 4	--	--	--	--	--	--	--	--	--	--	--	--	--	--	--	--	--	--
Cluster-13543.23783	darkgreen	NA	-0.123258	0.473875	NA	-0.313753	0.0623994	NA	-0.372321	0.0253407	NA	-0.316847	0.0597242	0.749533	1.43776e-07	1556	XP_013468421.1	0	2007	1.74e-282	NADH dehydrogenase [ubiquinone] 1 alpha subcomplex subunit 9, mitochondrial [Medicago truncatula]||XP_024635222.1 NADH dehydrogenase [ubiquinone] 1 alpha subcomplex subunit 9, mitochondrial [Medicago truncatula]||ACJ84721.1 unknown [Medicago truncatula]||AFK38059.1 unknown [Medicago truncatula]||KEH42458.1 NADH-ubiquinone oxidoreductase 39 kDa subunit [Medicago truncatula]||RHN79974.1 putative NA…	XM_013612967.3	XM_013612967	1314	0	PREDICTED: Medicago truncatula NADH dehydrogenase [ubiquinone] 1 alpha subcomplex subunit 9, mitochondrial (LOC25484198), transcript variant X1, mRNA	K03953	NDUFA9	NADH dehydrogenase (ubiquinone) 1 alpha subcomplex subunit 9	http://www.genome.jp/dbget-bin/www_bget?ko:K03953	Q9SK66	1560	6.33e-216	NADH dehydrogenase [ubiquinone] 1 alpha subcomplex subunit 9, mitochondrial OS=Arabidopsis thaliana OX=3702 GN=At2g20360 PE=1 SV=2	PF01073	3-beta hydroxysteroid dehydrogenase/isomerase family	GO:0008209//GO:0008210//GO:0006694//GO:0008207	androgen metabolic process//estrogen metabolic process//steroid biosynthetic process//C21-steroid hormone metabolic process	GO:0016616//GO:0003854	oxidoreductase activity, acting on the CH-OH group of donors, NAD or NADP as acceptor//3-beta-hydroxy-delta5-steroid dehydrogenase activity	--	--	KOG2865	NADH:ubiquinone oxidoreductase, NDUFA9/39kDa subunit
Cluster-13543.23780	skyblue3	NA	-0.376867	0.023472	NA	-0.778891	2.21238e-08	NA	0.428885	0.00905457	NA	0.727704	4.93826e-07	0.666338	9.15086e-06	966	--	--	--	--	--	CU570677.2	CU570677	231	1.41598e-115	M.truncatula DNA sequence from clone MTH2-168J7 on chromosome 3, complete sequence	--	--	--	--	--	--	--	--	--	--	--	--	--	--	--	--	--	--
Cluster-13543.23786	darkgreen	NA	-0.544175	0.000601864	NA	-0.149774	0.383283	NA	0.0533449	0.757326	NA	-0.452704	0.00556546	0.572819	0.000261154	902	XP_045830413.1	0	993	2.08e-134	uncharacterized protein LOC123921781 [Trifolium pratense]	XM_003617032.4	XM_003617032	784	0	PREDICTED: Medicago truncatula uncharacterized LOC11435197 (LOC11435197), mRNA	--	--	--	--	--	--	--	--	--	--	--	--	--	--	--	--	--	--
Cluster-13543.23787	brown	NA	0.106713	0.535617	NA	-0.0315482	0.855069	NA	-0.19446	0.255758	NA	-0.0510634	0.767413	0.566146	0.000319403	3044	XP_013468365.1	0	2211	8.41e-305	26S proteasome regulatory subunit 4 homolog A [Medicago truncatula]||KEH42402.1 regulatory particle triple-A ATPase [Medicago truncatula]||RHN79929.1 putative proteasome endopeptidase complex [Medicago truncatula]	XM_013612911.3	XM_013612911	1510	0	PREDICTED: Medicago truncatula 26S proteasome regulatory subunit 4 homolog A (LOC25484145), mRNA	K03062	PSMC1, RPT2	26S proteasome regulatory subunit T2	http://www.genome.jp/dbget-bin/www_bget?ko:K03062	Q9SZD4	2096	5.59e-289	26S proteasome regulatory subunit 4 homolog A OS=Arabidopsis thaliana OX=3702 GN=RPT2A PE=1 SV=1	PF00910//PF06414//PF07724//PF02367//PF00158//PF07726//PF01078//PF05496//PF06068//PF07728//PF01695//PF00004	RNA helicase//Zeta toxin//AAA domain (Cdc48 subfamily)//Threonylcarbamoyl adenosine biosynthesis protein TsaE//Sigma-54 interaction domain//ATPase family associated with various cellular activities (AAA)//Magnesium chelatase, subunit ChlI//Holliday junction DNA helicase RuvB P-loop domain//TIP49 P-loop domain//AAA domain (dynein-related subfamily)//IstB-like ATP binding protein//ATPase family ass…	GO:0006281//GO:0006355//GO:0006310//GO:0002949	DNA repair//regulation of DNA-templated transcription//DNA recombination//tRNA threonylcarbamoyladenosine modification	GO:0016301//GO:0008134//GO:0003723//GO:0003724//GO:0005524//GO:0009378//GO:0016887	kinase activity//transcription factor binding//RNA binding//RNA helicase activity//ATP binding//four-way junction helicase activity//ATP hydrolysis activity	GO:0005657//GO:0005667//GO:0009379	replication fork//transcription regulator complex//Holliday junction helicase complex	KOG0726	26S proteasome regulatory complex, ATPase RPT2
Cluster-13543.23784	lightyellow	NA	0.242444	0.154249	NA	-0.494408	0.00217674	NA	0.285542	0.0913848	2.1009	0.690998	3.08276e-06	0.677391	5.69102e-06	889	--	--	--	--	--	OX326965.1	OX326965	75	6.81599e-29	Medicago arabica genome assembly, chromosome: 2	--	--	--	--	--	--	--	--	--	--	--	--	--	--	--	--	--	--
Cluster-13543.23785	salmon	NA	0.51637	0.00126424	NA	0.535644	0.000760944	NA	0.602085	0.000102386	NA	0.498872	0.00195476	0.717488	8.45814e-07	2166	--	--	--	--	--	OX326966.1	OX326966	104	1.2855e-44	Medicago arabica genome assembly, chromosome: 3	--	--	--	--	--	--	--	--	PF05151	Photosystem II reaction centre M protein (PsbM)	GO:0019684//GO:0015979	photosynthesis, light reaction//photosynthesis	--	--	GO:0009523	photosystem II	--	--
Cluster-13543.23788	sienna3	NA	0.0704504	0.683059	NA	-0.127608	0.458291	NA	-0.227901	0.181282	NA	-0.052539	0.760885	0.616237	6.29478e-05	355	AFK49609.1	0	300	2.14e-32	unknown [Medicago truncatula]	CR931734.2	CR931734	272	7.90286e-139	Medicago truncatula chromosome 5 clone mth2-62m24, COMPLETE SEQUENCE	--	--	--	--	--	--	--	--	--	--	--	--	--	--	--	--	--	--
Cluster-13543.23789	sienna3	NA	0.262489	0.121956	NA	0.190202	0.266517	NA	-0.0806258	0.640182	NA	-0.000802183	0.996295	0.652445	1.61803e-05	1824	KEH19393.1	0	771	9.06e-89	LRR receptor-like kinase [Medicago truncatula]	XM_003628391.4	XM_003628391	1180	0	PREDICTED: Medicago truncatula probable LRR receptor-like serine/threonine-protein kinase At1g53430 (LOC11410850), transcript variant X1, mRNA	--	--	--	--	C0LGG8	288	1.99e-25	Probable LRR receptor-like serine/threonine-protein kinase At1g53430 OS=Arabidopsis thaliana OX=3702 GN=At1g53430 PE=1 SV=1	PF13855//PF00560	Leucine rich repeat//Leucine Rich Repeat	--	--	GO:0005515	protein binding	--	--	--	--
Cluster-20931.0	magenta	NA	-0.234964	0.167762	NA	0.0600123	0.72808	NA	0.452321	0.00561065	NA	0.117009	0.496746	0.805772	3.05544e-09	1538	GAU51492.1	0	536	1.74e-62	hypothetical protein TSUD_413760 [Trifolium subterraneum]	OX326968.1	OX326968	514	0	Medicago arabica genome assembly, chromosome: 5	K01184	E3.2.1.15	polygalacturonase	http://www.genome.jp/dbget-bin/www_bget?ko:K01184	Q9LW07	324	2.54e-31	Probable polygalacturonase At3g15720 OS=Arabidopsis thaliana OX=3702 GN=At3g15720 PE=3 SV=1	PF00295//PF00558	Glycosyl hydrolases family 28//Vpu protein	GO:0006812//GO:0005985//GO:0005982//GO:0032801//GO:0019076//GO:0005975	monoatomic cation transport//sucrose metabolic process//starch metabolic process//receptor catabolic process//viral release from host cell//carbohydrate metabolic process	GO:0005261//GO:0004650	monoatomic cation channel activity//polygalacturonase activity	GO:0033644	host cell membrane	--	--
Cluster-13543.53712	steelblue	NA	0.336315	0.0449072	NA	0.104025	0.546001	NA	-0.241952	0.155113	NA	0.22936	0.178428	0.576446	0.000233657	621	AES60726.1	0	159	1.22e-11	hypothetical protein MTR_1g064160 [Medicago truncatula]	CT990605.5	CT990605	80	7.77528e-32	M.truncatula DNA sequence from clone MTH2-46O20 on chromosome 3, complete sequence	--	--	--	--	--	--	--	--	--	--	--	--	--	--	--	--	--	--
Cluster-13543.53713	skyblue	NA	0.00372668	0.98279	NA	0.285749	0.0911394	NA	0.364399	0.0288906	NA	0.103814	0.546819	0.519014	0.00118125	1147	--	--	--	--	--	OX326964.1	OX326964	62	1.49526e-21	Medicago arabica genome assembly, chromosome: 1	--	--	--	--	--	--	--	--	--	--	--	--	--	--	--	--	--	--
Cluster-13543.53710	steelblue	NA	0.414307	0.0119998	NA	0.57238	0.00026467	NA	-0.321245	0.0560783	NA	-0.490669	0.00237933	0.606103	8.939e-05	1079	--	--	--	--	--	MW460251.1	MW460251	36	3.98712e-07	Medicago truncatula retrotransposon MedRK01, complete sequence	--	--	--	--	--	--	--	--	PF03839//PF01080//PF05238//PF04801	Translocation protein Sec62//Presenilin//Kinetochore protein CHL4 like//RPC5 protein	GO:0051382//GO:0006351//GO:0016485//GO:0007059//GO:0015031	kinetochore assembly//DNA-templated transcription//protein processing//chromosome segregation//protein transport	GO:0004190	aspartic-type endopeptidase activity	GO:0005634//GO:0030176	nucleus//obsolete integral component of endoplasmic reticulum membrane	--	--
Cluster-13543.14288	saddlebrown	NA	0.0777832	0.652053	NA	0.31087	0.0649774	NA	-0.327247	0.05139	NA	-0.680432	4.97607e-06	0.647544	1.96489e-05	2143	XP_003618009.2	0	389	7.96e-41	uncharacterized protein LOC11428410 [Medicago truncatula]||AET00968.2 hypothetical protein MTR_5g097970 [Medicago truncatula]||RHN58149.1 hypothetical protein MtrunA17_Chr5g0447981 [Medicago truncatula]	CU424491.2	CU424491	693	0	Medicago truncatula chromosome 5 clone mth2-61f13, COMPLETE SEQUENCE	--	--	--	--	--	--	--	--	--	--	--	--	--	--	--	--	--	--
Cluster-13543.25363	purple	NA	-0.0194442	0.910381	NA	-0.489093	0.00246954	NA	-0.267829	0.114274	NA	0.182006	0.288055	0.645319	2.14367e-05	1218	XP_013456164.1	0	1301	4.49e-179	protein THYLAKOID ASSEMBLY 8-like, chloroplastic [Medicago truncatula]||KEH30195.1 PPR containing plant-like protein [Medicago truncatula]||RHN61033.1 putative pentatricopeptide [Medicago truncatula]	XM_013600710.3	XM_013600710	920	0	PREDICTED: Medicago truncatula protein THYLAKOID ASSEMBLY 8-like, chloroplastic (LOC25492548), mRNA	--	--	--	--	Q9STF9	853	1.22e-112	Protein THYLAKOID ASSEMBLY 8-like, chloroplastic OS=Arabidopsis thaliana OX=3702 GN=THA8L PE=1 SV=1	--	--	--	--	--	--	--	--	--	--
Cluster-13543.25360	brown	NA	-0.045102	0.793942	NA	-0.566341	0.000317552	NA	-0.374448	0.0244516	NA	-0.00248047	0.988545	0.847516	7.03193e-11	4610	XP_013443140.1	0	2111	7.84e-283	aspartic proteinase CDR1 [Medicago truncatula]||KEH17165.1 eukaryotic aspartyl protease family protein [Medicago truncatula]||RHN74471.1 putative nepenthesin [Medicago truncatula]	XM_013587686.3	XM_013587686	1239	0	PREDICTED: Medicago truncatula aspartic proteinase CDR1 (LOC25479865), mRNA	--	--	--	--	Q6XBF8	840	8.68e-99	Aspartic proteinase CDR1 OS=Arabidopsis thaliana OX=3702 GN=CDR1 PE=1 SV=1	PF16855	Small outer capsid protein	--	--	--	--	GO:0019028	viral capsid	--	--
Cluster-13543.25366	lightgreen	NA	-0.386627	0.0198436	NA	-0.514299	0.00133276	NA	0.143289	0.404445	NA	0.1658	0.333842	0.627151	4.25552e-05	2930	XP_003628537.1	0	3654	0	oligopeptide transporter 7 [Medicago truncatula]||AET03013.1 oligopeptide transporter OPT family protein [Medicago truncatula]||RHN40912.1 putative oligopeptide transporter, OPT superfamily [Medicago truncatula]	XM_003628489.4	XM_003628489	1147	0	PREDICTED: Medicago truncatula oligopeptide transporter 7 (LOC11407928), mRNA	--	--	--	--	O82485	2703	0	Oligopeptide transporter 7 OS=Arabidopsis thaliana OX=3702 GN=OPT7 PE=2 SV=1	PF03169	OPT oligopeptide transporter protein	--	--	GO:0035673	oligopeptide transmembrane transporter activity	--	--	--	--
Cluster-13543.25367	pink	NA	-0.675671	6.13561e-06	-1.7742	-0.646376	2.05698e-05	NA	0.328545	0.0504193	NA	0.150499	0.380958	0.854506	3.3511e-11	451	--	--	--	--	--	OX326969.1	OX326969	287	4.70599e-147	Medicago arabica genome assembly, chromosome: 6	--	--	--	--	--	--	--	--	--	--	--	--	--	--	--	--	--	--
Cluster-13543.25364	magenta	NA	0.226514	0.184025	NA	0.480309	0.00302902	NA	0.365687	0.0282868	NA	0.16457	0.337492	0.699397	2.07658e-06	3087	XP_003601901.1	0	535	3e-60	uncharacterized protein LOC11419459 isoform X2 [Medicago truncatula]||AES72152.1 hypothetical protein MTR_3g086600 [Medicago truncatula]||AFK35045.1 unknown [Medicago truncatula]||RHN69334.1 hypothetical protein MtrunA17_Chr3g0123561 [Medicago truncatula]	OX326967.1	OX326967	768	0	Medicago arabica genome assembly, chromosome: 4	--	--	--	--	--	--	--	--	PF11744	Aluminium activated malate transporter	GO:0015743	malate transport	--	--	--	--	--	--
Cluster-13543.25365	tan	NA	0.348534	0.0372308	NA	0.161522	0.346637	NA	-0.17376	0.310819	NA	0.0909193	0.597945	0.549347	0.000520516	2039	XP_003610339.1	0	2202	0	CBL-interacting serine/threonine-protein kinase 6 [Medicago truncatula]||AES92536.1 CBL-interacting kinase [Medicago truncatula]	XM_003610291.4	XM_003610291	1194	0	PREDICTED: Medicago truncatula CBL-interacting serine/threonine-protein kinase 6 (LOC11440415), mRNA	--	--	--	--	O65554	1651	1.4e-226	CBL-interacting serine/threonine-protein kinase 6 OS=Arabidopsis thaliana OX=3702 GN=CIPK6 PE=1 SV=1	PF07714//PF00069//PF03822	Protein tyrosine and serine/threonine kinase//Protein kinase domain//NAF domain	GO:0006468//GO:0007165	protein phosphorylation//signal transduction	GO:0004672//GO:0005524	protein kinase activity//ATP binding	--	--	--	--
Cluster-13543.25368	magenta	NA	-0.313427	0.0626874	NA	0.268313	0.113596	NA	0.472763	0.00359484	NA	-0.0986006	0.567239	0.571901	0.000268564	380	XP_013459067.1	0	263	1.46e-25	F-box/kelch-repeat protein At3g23880 [Medicago truncatula]||XP_039687215.1 F-box/kelch-repeat protein At3g23880 [Medicago truncatula]||KEH33120.1 F-box protein interaction domain protein [Medicago truncatula]||RHN66038.1 putative F-box domain, galactose oxidase/kelch, beta-propeller, F-box associated interaction [Medicago truncatula]	XM_003598295.4	XM_003598295	186	5.46254e-91	PREDICTED: Medicago truncatula F-box/kelch-repeat protein At3g23880 (LOC11420342), mRNA	--	--	--	--	--	--	--	--	--	--	--	--	--	--	--	--	--	--
Cluster-13543.25369	darkorange	NA	-0.447786	0.006171	NA	-0.469507	0.00386596	NA	-0.0145	0.933109	NA	-0.0433946	0.801585	0.664553	9.86255e-06	811	XP_003598348.1	0	733	3.39e-93	F-box/kelch-repeat protein At3g23880 [Medicago truncatula]||AES68599.1 F-box protein interaction domain protein [Medicago truncatula]||RHN65475.1 putative F-box domain, galactose oxidase/kelch, beta-propeller, F-box associated interaction [Medicago truncatula]	OX326968.1	OX326968	259	3.21327e-131	Medicago arabica genome assembly, chromosome: 5	--	--	--	--	Q8GXC7	183	3.75e-14	F-box/kelch-repeat protein At3g06240 OS=Arabidopsis thaliana OX=3702 GN=At3g06240 PE=2 SV=1	PF12937//PF00646	F-box-like//F-box domain	--	--	GO:0005515	protein binding	--	--	--	--
Cluster-13543.51851	lightcyan	NA	0.723117	6.30638e-07	NA	0.662028	1.09551e-05	NA	0.0857225	0.619119	NA	0.0374491	0.828332	0.654085	1.515e-05	2779	GAU39844.1	0	828	1.44e-100	hypothetical protein TSUD_68920 [Trifolium subterraneum]	OX326964.1	OX326964	677	0	Medicago arabica genome assembly, chromosome: 1	--	--	--	--	P93604	560	3.93e-60	Rust resistance kinase Lr10 OS=Triticum aestivum OX=4565 GN=LRK10 PE=2 SV=1	PF00069//PF07714	Protein kinase domain//Protein tyrosine and serine/threonine kinase	GO:0006468	protein phosphorylation	GO:0005524//GO:0004672	ATP binding//protein kinase activity	--	--	--	--
Cluster-22422.0	greenyellow	NA	-0.0190477	0.912201	NA	0.179378	0.295189	NA	0.0630167	0.715022	NA	-0.141015	0.412023	0.622757	4.99089e-05	2097	XP_003630817.3	0	2048	9.68e-286	probable serine incorporator [Medicago truncatula]||XP_024627688.1 probable serine incorporator [Medicago truncatula]||RHN43698.1 putative serine incorporator/TMS membrane protein [Medicago truncatula]	XM_003630769.4	XM_003630769	1237	0	PREDICTED: Medicago truncatula probable serine incorporator (LOC11406553), transcript variant X1, mRNA	K23544	SERINC1	serine incorporator 1	http://www.genome.jp/dbget-bin/www_bget?ko:K23544	Q54UF8	330	9.74e-32	Probable serine incorporator OS=Dictyostelium discoideum OX=44689 GN=serinc PE=3 SV=1	PF03348//PF05767	Serine incorporator (Serinc)//Poxvirus virion envelope protein A14	--	--	--	--	GO:0019031//GO:0016020	viral envelope//membrane	KOG2592	Tumor differentially expressed (TDE) protein
Cluster-20896.0	greenyellow	NA	0.000929686	0.995706	2.2353	0.362517	0.0297911	NA	0.227289	0.182488	NA	-0.5665	0.000316046	0.975301	6.98914e-24	2587	XP_003604522.1	0	2170	2.28e-295	probably inactive leucine-rich repeat receptor-like protein kinase IMK2 [Medicago truncatula]||AES86719.1 LRR receptor-like kinase family protein [Medicago truncatula]||RHN58703.1 putative protein kinase RLK-Pelle-LRR-III family [Medicago truncatula]	XM_003604474.4	XM_003604474	2258	0	PREDICTED: Medicago truncatula probably inactive leucine-rich repeat receptor-like protein kinase IMK2 (LOC11422738), mRNA	--	--	--	--	C0LGP9	1295	2.16e-165	Probable leucine-rich repeat receptor-like protein kinase IMK3 OS=Arabidopsis thaliana OX=3702 GN=IMK3 PE=1 SV=1	PF07714//PF13516//PF13855//PF00560//PF00069	Protein tyrosine and serine/threonine kinase//Leucine Rich repeat//Leucine rich repeat//Leucine Rich Repeat//Protein kinase domain	GO:0006468	protein phosphorylation	GO:0004672//GO:0005515//GO:0005524	protein kinase activity//protein binding//ATP binding	--	--	--	--
Cluster-13543.47549	lightcyan	NA	0.137241	0.424771	NA	0.204849	0.230732	NA	0.199739	0.242825	NA	0.0621194	0.718914	0.301265	0.0741735	1631	--	--	--	--	--	OX326971.1	OX326971	399	0	Medicago arabica genome assembly, chromosome: 8	--	--	--	--	--	--	--	--	PF06151	Trehalose receptor	GO:0007187//GO:0007607//GO:0050912	G protein-coupled receptor signaling pathway, coupled to cyclic nucleotide second messenger//obsolete taste perception//detection of chemical stimulus involved in sensory perception of taste	GO:0008527	taste receptor activity	--	--	--	--
Cluster-13543.12182	blue	NA	-0.112284	0.514403	NA	0.417659	0.0112592	NA	0.69275	2.84192e-06	NA	0.305622	0.0698835	0.669386	8.04353e-06	3103	XP_013459518.1	0	2356	0	homeobox-DDT domain protein RLT1 [Medicago truncatula]||KEH33549.1 homeobox leucine zipper protein [Medicago truncatula]||RHN66729.1 putative transcription factor Homeodomain-TALE-KNOX family [Medicago truncatula]	XM_013604064.3	XM_013604064	893	0	PREDICTED: Medicago truncatula homeobox-DDT domain protein RLT1 (LOC25488906), mRNA	--	--	--	--	F4HY56	182	3.88e-12	Homeobox-DDT domain protein RLT1 OS=Arabidopsis thaliana OX=3702 GN=RLT1 PE=1 SV=1	PF05920//PF00046	Homeobox KN domain//Homeodomain	GO:0006355	regulation of DNA-templated transcription	GO:0003677	DNA binding	--	--	--	--
Cluster-13543.12183	turquoise	NA	-0.090271	0.600569	NA	0.272001	0.10853	NA	-0.0826159	0.631923	NA	-0.376687	0.0235437	0.538092	0.000711871	1486	XP_003601211.1	0	2259	0	tryptophan aminotransferase-related protein 2 [Medicago truncatula]||AES71462.1 tryptophan aminotransferase-like protein [Medicago truncatula]||RHN68738.1 putative transaminase [Medicago truncatula]	XM_003601163.4	XM_003601163	1327	0	PREDICTED: Medicago truncatula tryptophan aminotransferase-related protein 2 (LOC11439449), mRNA	K16903	TAA1	L-tryptophan---pyruvate aminotransferase	http://www.genome.jp/dbget-bin/www_bget?ko:K16903	Q94A02	1290	1.03e-174	Tryptophan aminotransferase-related protein 2 OS=Arabidopsis thaliana OX=3702 GN=TAR2 PE=2 SV=1	PF04864//PF00155	Allinase//Aminotransferase class I and II	GO:0009058	biosynthetic process	GO:0016846//GO:0030170	carbon-sulfur lyase activity//pyridoxal phosphate binding	--	--	--	--
Cluster-13543.28067	skyblue	NA	0.393762	0.0174976	NA	0.25979	0.125982	NA	0.233298	0.170884	NA	0.132473	0.441188	0.67792	5.56013e-06	919	--	--	--	--	--	CU468229.8	CU468229	113	5.30179e-50	M.truncatula DNA sequence from clone MTH2-170M20 on chromosome 3, complete sequence	--	--	--	--	--	--	--	--	--	--	--	--	--	--	--	--	--	--
Cluster-13543.28064	yellow	NA	-0.0228777	0.894637	NA	0.296758	0.0788254	NA	-0.0558921	0.746112	NA	-0.576356	0.000234311	0.843645	1.04354e-10	597	--	--	--	--	--	AC138448.9	AC138448	531	0	Medicago truncatula clone mth2-11n13, complete sequence	--	--	--	--	--	--	--	--	PF00170	bZIP transcription factor	GO:0006355	regulation of DNA-templated transcription	GO:0003700	DNA-binding transcription factor activity	GO:0005667	transcription regulator complex	--	--
Cluster-13543.28065	blue	NA	-0.0333055	0.847089	NA	-0.00112749	0.994793	NA	0.378846	0.0226947	NA	0.408962	0.0132659	0.958062	4.96533e-20	1182	RHN79115.1	0	147	2.16e-07	putative phosphodiesterase I [Medicago truncatula]	OX326964.1	OX326964	508	0	Medicago arabica genome assembly, chromosome: 1	K22390	ACP7	acid phosphatase type 7	http://www.genome.jp/dbget-bin/www_bget?ko:K22390	--	--	--	--	--	--	--	--	--	--	--	--	--	--
Cluster-13543.28062	yellowgreen	NA	0.189971	0.26711	NA	0.320581	0.0566166	NA	-0.278597	0.0998983	NA	-0.395181	0.01706	0.765404	5.40453e-08	3668	XP_024638673.1	0	1734	4.33e-224	MAR-binding filament-like protein 1-1 isoform X1 [Medicago truncatula]	XM_024782905.2	XM_024782905	2054	0	PREDICTED: Medicago truncatula MAR-binding filament-like protein 1-1 (LOC11445122), transcript variant X1, mRNA	--	--	--	--	P93203	379	4.77e-36	MAR-binding filament-like protein 1 OS=Solanum lycopersicum OX=4081 GN=MFP1 PE=1 SV=1	PF05791	Bacillus haemolytic enterotoxin (HBL)	--	--	--	--	GO:0016020	membrane	--	--
Cluster-13543.28063	paleturquoise	NA	0.290273	0.0859116	NA	0.152356	0.375043	NA	-0.141684	0.409786	NA	0.0976024	0.571189	0.779701	2.0928e-08	1225	XP_003604349.1	0	1486	9.68e-207	2-methoxy-6-polyprenyl-1,4-benzoquinol methylase, mitochondrial [Medicago truncatula]||ACJ85527.1 unknown [Medicago truncatula]||AES86546.1 2-methoxy-6-polyprenyl-1,4-benzoquinol methylase [Medicago truncatula]||AFK35684.1 unknown [Medicago truncatula]||RHN58494.1 putative 2-methoxy-6-polyprenyl-1,4-benzoquinol methylase [Medicago truncatula]	XM_003604301.4	XM_003604301	1028	0	PREDICTED: Medicago truncatula 2-methoxy-6-polyprenyl-1,4-benzoquinol methylase, mitochondrial (LOC11421774), mRNA	K06127	COQ5	2-methoxy-6-polyprenyl-1,4-benzoquinol methylase	http://www.genome.jp/dbget-bin/www_bget?ko:K06127	Q9LVC8	1110	3.99e-151	2-methoxy-6-polyprenyl-1,4-benzoquinol methylase, mitochondrial OS=Arabidopsis thaliana OX=3702 GN=COQ5 PE=2 SV=1	PF08241//PF01209	Methyltransferase domain//ubiE/COQ5 methyltransferase family	--	--	GO:0008168	methyltransferase activity	--	--	KOG1540	Ubiquinone biosynthesis methyltransferase COQ5
Cluster-13543.28060	sienna3	NA	0.0190925	0.911995	NA	-0.244209	0.151178	NA	-0.181586	0.289187	NA	0.0650863	0.706072	0.907212	2.437e-14	2186	AET01739.1	0	2092	4.05e-289	transcription initiation factor TFIID subunit A, putative [Medicago truncatula]||RHN39440.1 putative transcription factor Hap3/NF-YB family [Medicago truncatula]	XM_003627215.4	XM_003627215	1639	0	PREDICTED: Medicago truncatula transcription initiation factor TFIID subunit 12b (LOC11423979), mRNA	--	--	--	--	B2C6R6	994	1.24e-123	Transcription initiation factor TFIID subunit 12b OS=Arabidopsis thaliana OX=3702 GN=TAF12B PE=1 SV=1	PF03847//PF00125	Transcription initiation factor TFIID subunit A//Core histone H2A/H2B/H3/H4	GO:0006352	DNA-templated transcription initiation	GO:0003677	DNA binding	GO:0005669	transcription factor TFIID complex	KOG1142	Transcription initiation factor TFIID, subunit TAF12 (also component of histone acetyltransferase SAGA)
Cluster-13543.28061	yellowgreen	NA	0.217436	0.202707	NA	0.516298	0.00126657	NA	-0.395486	0.016967	NA	-0.216317	0.205097	0.589299	0.000155855	4596	KEH31492.1	0	1892	3.32e-244	cadmium/zinc-transporting ATPase, putative [Medicago truncatula]	XM_013602007.3	XM_013602007	961	0	PREDICTED: Medicago truncatula probable cadmium/zinc-transporting ATPase HMA1, chloroplastic (LOC25493499), mRNA	K01534	zntA	Zn2+/Cd2+-exporting ATPase	http://www.genome.jp/dbget-bin/www_bget?ko:K01534	Q9M3H5	1473	6.39e-184	Probable cadmium/zinc-transporting ATPase HMA1, chloroplastic OS=Arabidopsis thaliana OX=3702 GN=HMA1 PE=2 SV=2	PF13903//PF03616//PF15957	PMP-22/EMP/MP20/Claudin tight junction//Sodium/glutamate symporter//Commissureless	GO:0015813//GO:0007411//GO:0015846//GO:0006814	L-glutamate transmembrane transport//axon guidance//polyamine transport//sodium ion transport	GO:0015501	glutamate:sodium symporter activity	--	--	KOG0207	Cation transport ATPase
Cluster-13543.28069	sienna3	NA	0.26698	0.11547	NA	-0.0348541	0.840069	NA	0.178813	0.296739	NA	0.404456	0.0144191	0.546596	0.000562481	1494	XP_003623434.1	0	2089	1.12e-293	soyasapogenol B glucuronide galactosyltransferase [Medicago truncatula]||ACT34896.1 GT1 [Medicago truncatula]||AES79652.1 UDP-glucosyltransferase family protein [Medicago truncatula]	OX326969.1	OX326969	1059	0	Medicago arabica genome assembly, chromosome: 6	--	--	--	--	D4Q9Z4	1287	2.11e-173	Soyasapogenol B glucuronide galactosyltransferase OS=Glycine max OX=3847 GN=GmSGT2 PE=1 SV=1	PF04101//PF03033//PF00201	Glycosyltransferase family 28 C-terminal domain//Glycosyltransferase family 28 N-terminal domain//UDP-glucoronosyl and UDP-glucosyl transferase	GO:0030259//GO:0005975	lipid glycosylation//carbohydrate metabolic process	GO:0016758//GO:0008194	hexosyltransferase activity//UDP-glycosyltransferase activity	--	--	--	--
Cluster-13543.20251	cyan	NA	0.557722	0.000409361	NA	0.555997	0.000430343	NA	0.284935	0.0921051	NA	0.169941	0.321739	0.733897	3.52206e-07	2019	KEH26527.1	0	797	1.5e-96	hypothetical protein MTR_6g463930 [Medicago truncatula]	OX326968.1	OX326968	198	6.66376e-97	Medicago arabica genome assembly, chromosome: 5	--	--	--	--	--	--	--	--	--	--	--	--	--	--	--	--	--	--
Cluster-13543.20253	blue	NA	0.0310927	0.85714	NA	-0.204682	0.231121	NA	0.272465	0.107906	NA	0.550186	0.000508274	0.6385	2.78719e-05	1577	XP_027369014.1	0	142	1.75e-06	protein DETOXIFICATION 45, chloroplastic isoform X1 [Abrus precatorius]	CR936325.2	CR936325	840	0	Medicago truncatula chromosome 5 clone mth2-53m2, COMPLETE SEQUENCE	K03327	TC.MATE, SLC47A, norM, mdtK, dinF	multidrug resistance protein, MATE family	http://www.genome.jp/dbget-bin/www_bget?ko:K03327	--	--	--	--	--	--	--	--	--	--	--	--	--	--
Cluster-13543.20252	yellow	NA	0.260394	0.125073	NA	0.587817	0.000163446	NA	-0.0622325	0.718423	NA	-0.719536	7.60755e-07	0.706589	1.46466e-06	2649	XP_003631113.1	0	1199	6.72e-156	ADP,ATP carrier protein ER-ANT1 [Medicago truncatula]||AET05589.1 ADP/ATP carrier protein [Medicago truncatula]||RHN43918.1 putative mitochondrial carrier protein [Medicago truncatula]	AC174277.15	AC174277	794	0	Medicago truncatula clone mth2-5i22, complete sequence	K05863	SLC25A4S, ANT	solute carrier family 25 (mitochondrial adenine nucleotide translocator), member 4/5/6/31	http://www.genome.jp/dbget-bin/www_bget?ko:K05863	Q8LB08	889	1.92e-111	ADP,ATP carrier protein ER-ANT1 OS=Arabidopsis thaliana OX=3702 GN=ER-ANT1 PE=2 SV=2	PF01226//PF06667	Formate/nitrite transporter//Phage shock protein B	GO:0006355//GO:0009271//GO:0055085	regulation of DNA-templated transcription//phage shock//transmembrane transport	GO:0022857	transmembrane transporter activity	GO:0016020	membrane	KOG0749	Mitochondrial ADP/ATP carrier proteins
Cluster-13543.20255	yellow	NA	0.417711	0.011248	NA	0.534715	0.000780324	NA	0.298665	0.0768303	NA	-0.0978576	0.570178	0.633024	3.42572e-05	839	XP_039685325.1	0	547	8.43e-69	uncharacterized protein LOC120575768 [Medicago truncatula]||AET01164.1 hypothetical protein MTR_8g005880 [Medicago truncatula]	XM_039829391.1	XM_039829391	288	2.51948e-147	PREDICTED: Medicago truncatula uncharacterized LOC120575768 (LOC120575768), mRNA	--	--	--	--	--	--	--	--	--	--	--	--	--	--	--	--	--	--
Cluster-13543.20254	magenta	NA	-0.0887709	0.60666	NA	0.22489	0.187274	NA	0.222695	0.19173	NA	-0.0893166	0.604442	0.858969	2.0455e-11	379	AES69278.1	0	272	1.49e-28	hypothetical protein MTR_3g026800 [Medicago truncatula]	AC174379.16	AC174379	150	5.60313e-71	Medicago truncatula chromosome 8 clone mth2-57p18, complete sequence	--	--	--	--	--	--	--	--	--	--	--	--	--	--	--	--	--	--
Cluster-13543.20257	purple	NA	-0.550137	0.000508985	NA	-0.247735	0.14518	NA	0.488557	0.00250086	NA	-0.147945	0.389185	0.721774	6.76813e-07	804	XP_003618594.1	0	170	6.93e-12	lamin-like protein [Medicago truncatula]||ABD32520.1 Blue (type 1) copper domain [Medicago truncatula]||AES74812.1 blue copper-like protein [Medicago truncatula]||AFK37604.1 unknown [Medicago truncatula]||RHN50115.1 putative cupredoxin [Medicago truncatula]	--	--	--	--	--	--	--	--	--	--	--	--	--	--	--	--	--	--	--	--	--	--	--
Cluster-13543.20259	sienna3	NA	-0.0475965	0.782812	NA	0.190988	0.264509	NA	0.265537	0.117526	NA	0.0711676	0.680003	0.58783	0.000163376	1742	XP_003589478.1	0	2003	2.85e-279	hexokinase-2, chloroplastic [Medicago truncatula]||AES59729.1 hexokinase [Medicago truncatula]||RHN77605.1 putative phosphotransferase with an alcohol group as acceptor [Medicago truncatula]	XM_003589430.3	XM_003589430	1176	0	PREDICTED: Medicago truncatula hexokinase-2, chloroplastic (LOC11421510), mRNA	K00844	HK	hexokinase	http://www.genome.jp/dbget-bin/www_bget?ko:K00844	Q6Q8A5	1518	4.83e-207	Hexokinase-2, chloroplastic OS=Nicotiana tabacum OX=4097 GN=HXK2 PE=2 SV=1	PF03727//PF00349	Hexokinase//Hexokinase	GO:0005975	carbohydrate metabolic process	GO:0005524//GO:0016773	ATP binding//phosphotransferase activity, alcohol group as acceptor	--	--	KOG1369	Hexokinase
Cluster-13543.38515	grey60	NA	-0.00436446	0.979845	NA	0.143282	0.404468	NA	-0.0255592	0.882369	NA	-0.115882	0.500931	0.831094	3.50068e-10	397	RHN52413.1	0	118	6.89e-06	hypothetical protein MtrunA17_Chr6g0480261 [Medicago truncatula]	OX326966.1	OX326966	172	3.47315e-83	Medicago arabica genome assembly, chromosome: 3	--	--	--	--	--	--	--	--	--	--	--	--	--	--	--	--	--	--
Cluster-13543.38514	skyblue	NA	0.0998354	0.562372	NA	0.224106	0.188857	NA	-0.023506	0.89176	NA	-0.0949698	0.581663	0.791371	9.14539e-09	553	XP_039691085.1	0	704	2.88e-84	disease resistance protein RUN1 [Medicago truncatula]	XM_039835151.1	XM_039835151	394	0	PREDICTED: Medicago truncatula disease resistance protein RUN1 (LOC25496679), transcript variant X1, mRNA	--	--	--	--	--	--	--	--	PF08360	QacR-like protein, C-terminal region	GO:0045892	negative regulation of DNA-templated transcription	GO:0003700	DNA-binding transcription factor activity	GO:0005667	transcription regulator complex	--	--
Cluster-13543.38513	grey60	NA	-0.150714	0.38027	NA	-0.0730048	0.672196	NA	-0.0314223	0.855642	NA	-0.113674	0.509177	0.884912	7.94895e-13	459	KEH26778.1	0	150	4.72e-10	hypothetical protein MTR_6g072515 [Medicago truncatula]	OX326966.1	OX326966	286	1.72497e-146	Medicago arabica genome assembly, chromosome: 3	--	--	--	--	--	--	--	--	--	--	--	--	--	--	--	--	--	--
Cluster-13543.38512	darkturquoise	NA	0.312044	0.0639178	NA	0.365123	0.0285497	NA	-0.135244	0.431605	NA	-0.154661	0.367772	0.887463	5.54167e-13	657	GAU45439.1	0	144	8.71e-08	hypothetical protein TSUD_297420 [Trifolium subterraneum]	OX326966.1	OX326966	240	9.39845e-121	Medicago arabica genome assembly, chromosome: 3	K26109	NRDE2	nuclear exosome regulator NRDE2	http://www.genome.jp/dbget-bin/www_bget?ko:K26109	--	--	--	--	--	--	--	--	--	--	--	--	--	--
Cluster-13543.38511	grey60	NA	-0.269431	0.112042	NA	-0.272909	0.10731	NA	-0.102105	0.553473	NA	-0.169849	0.322004	0.910258	1.41527e-14	1283	XP_039691085.1	0	624	2.43e-69	disease resistance protein RUN1 [Medicago truncatula]	OX326966.1	OX326966	373	0	Medicago arabica genome assembly, chromosome: 3	--	--	--	--	--	--	--	--	PF04218	CENP-B N-terminal DNA-binding domain	--	--	GO:0003677	DNA binding	--	--	--	--
Cluster-13543.38510	grey60	NA	-0.142333	0.407622	NA	-0.105542	0.54013	NA	-0.0947597	0.582503	NA	-0.106722	0.535581	0.868755	6.51735e-12	552	--	--	--	--	--	OX326966.1	OX326966	112	1.11842e-49	Medicago arabica genome assembly, chromosome: 3	--	--	--	--	--	--	--	--	--	--	--	--	--	--	--	--	--	--
Cluster-13543.45335	cyan	NA	0.460476	0.00471272	NA	0.466	0.00417763	NA	-0.0990142	0.565607	NA	-0.11983	0.486352	0.837583	1.89628e-10	1468	GAU42785.1	0	288	2.12e-25	hypothetical protein TSUD_34290 [Trifolium subterraneum]	OX326970.1	OX326970	302	7.39847e-155	Medicago arabica genome assembly, chromosome: 7	--	--	--	--	Q8W4M7	152	3.12e-09	General transcription and DNA repair factor IIH helicase subunit XPD OS=Arabidopsis thaliana OX=3702 GN=XPD PE=1 SV=1	PF06733	DEAD_2	--	--	GO:0003678//GO:0005524//GO:0003677	DNA helicase activity//ATP binding//DNA binding	GO:0005657	replication fork	--	--
Cluster-13543.29335	darkgrey	NA	-0.385325	0.0202988	NA	-0.198367	0.246144	NA	0.101787	0.554716	NA	-0.143673	0.403175	0.628892	3.99238e-05	762	KEH17299.1	0	468	1.08e-56	cytochrome C oxidase biogenesis Cmc1-like protein [Medicago truncatula]	XM_024774744.2	XM_024774744	535	0	PREDICTED: Medicago truncatula uncharacterized protein DDB_G0275933 (LOC25479729), transcript variant X1, mRNA	K18171	CMC1	COX assembly mitochondrial protein 1	http://www.genome.jp/dbget-bin/www_bget?ko:K18171	Q552P9	138	1.51e-09	Uncharacterized protein DDB_G0275933 OS=Dictyostelium discoideum OX=44689 GN=DDB_G0275933 PE=3 SV=1	--	--	--	--	--	--	--	--	--	--
Cluster-13543.29334	orange	NA	0.493194	0.00224079	1.4215	0.674931	6.33632e-06	NA	0.126324	0.462862	NA	-0.178064	0.298799	0.537869	0.000716225	768	--	--	--	--	--	OX326965.1	OX326965	165	5.45173e-79	Medicago arabica genome assembly, chromosome: 2	--	--	--	--	--	--	--	--	--	--	--	--	--	--	--	--	--	--
Cluster-13543.29337	skyblue	NA	0.114064	0.507718	NA	0.0275305	0.873367	NA	-0.0223331	0.897132	NA	0.0990642	0.565409	0.536983	0.000733747	1556	XP_013451886.1	0	1001	1.3e-129	ethylene-responsive transcription factor ERF110 [Medicago truncatula]||KEH25914.1 AP2 domain class transcription factor [Medicago truncatula]||RHN51084.1 putative transcription factor AP2-EREBP family [Medicago truncatula]	XM_013596432.3	XM_013596432	688	0	PREDICTED: Medicago truncatula ethylene-responsive transcription factor ERF110 (LOC25496160), mRNA	--	--	--	--	Q70II3	354	1.37e-37	Ethylene-responsive transcription factor ERF110 OS=Arabidopsis thaliana OX=3702 GN=ERF110 PE=2 SV=2	PF00847	AP2 domain	GO:0006355	regulation of DNA-templated transcription	GO:0003700	DNA-binding transcription factor activity	GO:0005667	transcription regulator complex	--	--
Cluster-13543.29336	orange	NA	0.251139	0.139555	1.0349	0.706746	1.45341e-06	NA	0.203195	0.2346	NA	-0.357679	0.0322132	0.465835	0.00419283	869	--	--	--	--	--	AC126019.16	AC126019	96	1.41063e-40	Medicago truncatula clone mth2-22p22, complete sequence	--	--	--	--	--	--	--	--	--	--	--	--	--	--	--	--	--	--
Cluster-13543.29331	brown	NA	0.150642	0.3805	NA	0.184664	0.280951	NA	-0.382149	0.0214457	NA	-0.446266	0.00636929	0.559433	0.000389444	838	XP_013466331.1	0	773	1.54e-96	rust resistance kinase Lr10 [Medicago truncatula]||KEH40372.1 receptor-like kinase [Medicago truncatula]||RHN77788.1 putative glycerophosphodiester phosphodiesterase, protein kinase RLK-Pelle-LRK10L-2 family [Medicago truncatula]	OX326969.1	OX326969	433	0	Medicago arabica genome assembly, chromosome: 6	--	--	--	--	--	--	--	--	PF13947	Wall-associated receptor kinase galacturonan-binding	--	--	GO:0030247	polysaccharide binding	--	--	--	--
Cluster-13543.29330	grey60	NA	-0.325605	0.0526408	NA	-0.232894	0.171646	NA	-0.177883	0.299299	NA	-0.314651	0.0616138	0.565555	0.00032508	1420	XP_013452091.2	0	890	2.81e-111	rust resistance kinase Lr10 [Medicago truncatula]||RHN51357.1 putative glycerophosphodiester phosphodiesterase, protein kinase RLK-Pelle-LRK10L-2 family [Medicago truncatula]	OX326965.1	OX326965	997	0	Medicago arabica genome assembly, chromosome: 2	--	--	--	--	P93604	453	2.3e-48	Rust resistance kinase Lr10 OS=Triticum aestivum OX=4565 GN=LRK10 PE=2 SV=1	PF00069//PF07714//PF13947//PF15880	Protein kinase domain//Protein tyrosine and serine/threonine kinase//Wall-associated receptor kinase galacturonan-binding//NADH dehydrogenase [ubiquinone] flavoprotein 3, mitochondrial	GO:0006468	protein phosphorylation	GO:0004672//GO:0030247//GO:0005524	protein kinase activity//polysaccharide binding//ATP binding	GO:0005739//GO:0005747	mitochondrion//mitochondrial respiratory chain complex I	--	--
Cluster-13543.29333	purple	NA	-0.0733076	0.670913	NA	-0.0892061	0.60489	NA	0.338888	0.0431935	NA	0.265691	0.117305	0.493347	0.00223261	1902	AFK33810.1	0	266	1.29e-22	unknown [Medicago truncatula]	OX326969.1	OX326969	974	0	Medicago arabica genome assembly, chromosome: 6	K18980	EO, FaQR	2-methylene-furan-3-one reductase	http://www.genome.jp/dbget-bin/www_bget?ko:K18980	O23939	229	2.68e-19	2-methylene-furan-3-one reductase OS=Fragaria vesca OX=57918 GN=EO PE=2 SV=2	--	--	--	--	--	--	--	--	--	--
Cluster-13543.29332	skyblue3	NA	0.38177	0.0215857	NA	0.193791	0.257429	NA	0.346412	0.0384812	NA	0.479787	0.0030655	0.621871	5.15233e-05	1655	AFK33810.1	0	703	1.12e-85	unknown [Medicago truncatula]	OX326969.1	OX326969	592	0	Medicago arabica genome assembly, chromosome: 6	K18980	EO, FaQR	2-methylene-furan-3-one reductase	http://www.genome.jp/dbget-bin/www_bget?ko:K18980	Q84V25	555	3.16e-65	2-methylene-furan-3-one reductase OS=Fragaria ananassa OX=3747 GN=EO PE=1 SV=1	--	--	--	--	--	--	--	--	KOG1198	Zinc-binding oxidoreductase
Cluster-13543.45333	darkolivegreen	NA	0.198015	0.246999	NA	-0.448433	0.00608821	NA	-0.0354567	0.83734	NA	0.589637	0.000154168	0.474683	0.00344279	2632	ABE91936.1	0	3916	0	Ovarian tumour, otubain [Medicago truncatula]	AC161241.18	AC161241	2055	0	Medicago truncatula clone mth2-193c3, complete sequence	--	--	--	--	Q2HEW5	252	1.95e-20	PKS-NRPS hybrid synthetase cheA OS=Chaetomium globosum (strain ATCC 6205 / CBS 148.51 / DSM 1962 / NBRC 6347 / NRRL 1970) OX=306901 GN=cheA PE=2 SV=1	PF00872	Transposase, Mutator family	GO:0006313	transposition, DNA-mediated	GO:0003677//GO:0004803	DNA binding//transposase activity	--	--	--	--
Cluster-13543.29339	yellowgreen	NA	0.607882	8.41248e-05	NA	0.352878	0.0347731	NA	-0.504552	0.00170118	NA	-0.159446	0.352954	0.706597	1.46412e-06	1752	XP_003604624.1	0	2313	0	uncharacterized acetyltransferase At3g50280 [Medicago truncatula]||AES86821.1 anthocyanin 5-aromatic acyltransferase [Medicago truncatula]||RHN58769.1 putative shikimate O-hydroxycinnamoyltransferase [Medicago truncatula]	OX326964.1	OX326964	1349	0	Medicago arabica genome assembly, chromosome: 1	--	--	--	--	Q9FF86	496	1.42e-54	BAHD acyltransferase DCR OS=Arabidopsis thaliana OX=3702 GN=DCR PE=2 SV=1	--	--	--	--	--	--	--	--	--	--
Cluster-13543.29338	sienna3	NA	0.242968	0.153333	NA	0.277846	0.100854	NA	0.369438	0.0265885	NA	0.427403	0.00932267	0.590551	0.000149688	941	XP_028180729.1	0	632	2.09e-80	putative inactive cysteine synthase 2 [Glycine soja]||XP_028180736.1 putative inactive cysteine synthase 2 [Glycine soja]||KAG5090089.1 hypothetical protein JHK86_002701 [Glycine max]||RZC31607.1 Cysteine synthase isoform A [Glycine soja]||RZC31609.1 Cysteine synthase isoform C [Glycine soja]	KY009966.1	KY009966	382	0	Medicago sativa cultivar Derby cysteine synthase mRNA, complete cds	K01738	cysK	cysteine synthase	http://www.genome.jp/dbget-bin/www_bget?ko:K01738	Q43317	566	1.03e-69	Cysteine synthase OS=Citrullus lanatus OX=3654 PE=1 SV=1	--	--	--	--	--	--	--	--	--	--
Cluster-13543.45332	steelblue	NA	0.220474	0.196313	NA	0.222465	0.192201	NA	-0.656172	1.39257e-05	NA	-0.729015	4.60076e-07	0.915916	4.89084e-15	1902	XP_003592876.1	0	1959	3.57e-273	uncharacterized protein LOC11425117 [Medicago truncatula]||ABE91856.1 hypothetical protein MtrDRAFT_AC140551g9v2 [Medicago truncatula]||AES63127.1 transmembrane protein, putative [Medicago truncatula]	XM_003592828.3	XM_003592828	1634	0	PREDICTED: Medicago truncatula uncharacterized LOC11425117 (LOC11425117), mRNA	--	--	--	--	--	--	--	--	PF01299	Lysosome-associated membrane glycoprotein (Lamp)	--	--	--	--	GO:0016020	membrane	--	--
Cluster-13543.16034	skyblue3	NA	-0.224588	0.187883	NA	0.00974003	0.95504	NA	0.494997	0.00214624	NA	0.25229	0.137689	0.857754	2.3437e-11	1567	XP_003606266.1	0	584	5.49e-69	histone deacetylase HDT1 [Medicago truncatula]||AES88463.1 histone deacetylase HDT2, putative [Medicago truncatula]||RHN60563.1 putative histone deacetylase [Medicago truncatula]	XM_003606218.4	XM_003606218	639	0	PREDICTED: Medicago truncatula histone deacetylase HDT1 (LOC11434564), mRNA	--	--	--	--	Q8LJS2	325	1.17e-32	Histone deacetylase HDT1 OS=Glycine max OX=3847 GN=HDT1 PE=2 SV=1	PF05764//PF02724	YL1 nuclear protein//CDC45-like protein	GO:0006338//GO:0006270//GO:0043486//GO:0006355	chromatin remodeling//DNA replication initiation//obsolete histone exchange//regulation of DNA-templated transcription	--	--	GO:0005634	nucleus	--	--
Cluster-13543.16035	lightgreen	NA	-0.168937	0.324649	NA	-0.157199	0.359868	NA	0.323638	0.0541702	NA	0.234531	0.168569	0.570323	0.000281729	2423	AES88464.2	0	524	7.48e-57	histone deacetylase, putative [Medicago truncatula]	XM_024783062.2	XM_024783062	319	4.37202e-164	PREDICTED: Medicago truncatula histone deacetylase HDT1 (LOC11434112), transcript variant X1, mRNA	--	--	--	--	Q8LJS2	320	2.61e-31	Histone deacetylase HDT1 OS=Glycine max OX=3847 GN=HDT1 PE=2 SV=1	PF11857//PF05434	Domain of unknown function (DUF3377)//TMEM9	--	--	GO:0004222	metalloendopeptidase activity	GO:0005765	lysosomal membrane	--	--
Cluster-13543.16031	tan	NA	0.605581	9.09875e-05	1.5874	0.75861	8.29097e-08	NA	0.474709	0.00344075	NA	-0.0438269	0.799648	0.836815	2.04193e-10	1796	AET03308.2	0	188	2.1e-14	hypothetical protein MTR_8g067440 [Medicago truncatula]	AC147484.21	AC147484	782	0	Medicago truncatula clone mth2-52b4, complete sequence	--	--	--	--	--	--	--	--	PF03838	Recombination protein U	GO:0006281	DNA repair	--	--	--	--	--	--
Cluster-13543.16033	paleturquoise	NA	0.253279	0.136101	NA	0.270949	0.109958	NA	0.0193191	0.910955	NA	0.174501	0.30873	0.870313	5.38666e-12	1554	GAU24122.1	0	332	2.93e-34	hypothetical protein TSUD_83570, partial [Trifolium subterraneum]	AC187356.2	AC187356	750	0	Medicago truncatula chromosome 2 BAC clone mth2-81c8, complete sequence	K02929	RP-L44e, RPL44	large subunit ribosomal protein L44e	http://www.genome.jp/dbget-bin/www_bget?ko:K02929	Q96499	314	2.26e-33	60S ribosomal protein L44 OS=Gossypium hirsutum OX=3635 GN=RPL44 PE=3 SV=3	PF00935	Ribosomal protein L44	GO:0006412//GO:0042254	translation//ribosome biogenesis	GO:0003735	structural constituent of ribosome	GO:0005840	ribosome	KOG3464	60S ribosomal protein L44
Cluster-13543.45330	skyblue3	NA	0.238116	0.161967	NA	-0.0941171	0.585074	NA	-0.0363389	0.833349	NA	0.436686	0.00774916	0.635889	3.07683e-05	2668	XP_003591273.1	0	3649	0	glutamate--tRNA ligase, cytoplasmic [Medicago truncatula]||AES61524.1 glutamyl-tRNA synthetase [Medicago truncatula]||RHN80917.1 putative glutamate--tRNA ligase [Medicago truncatula]	AC148406.12	AC148406	1700	0	Medicago truncatula clone mth2-46e9, complete sequence	K01885	EARS, gltX	glutamyl-tRNA synthetase	http://www.genome.jp/dbget-bin/www_bget?ko:K01885	O82462	2729	0	Glutamate--tRNA ligase, cytoplasmic OS=Arabidopsis thaliana OX=3702 GN=At5g26710 PE=1 SV=1	PF04369//PF03950//PF00749//PF08057	Lactococcin-like family//tRNA synthetases class I (E and Q), anti-codon binding domain//tRNA synthetases class I (E and Q), catalytic domain//Erythromycin resistance leader peptide	GO:0006418//GO:0043039//GO:0042742//GO:0046677	tRNA aminoacylation for protein translation//tRNA aminoacylation//defense response to bacterium//response to antibiotic	GO:0000166//GO:0004812//GO:0005524	nucleotide binding//aminoacyl-tRNA ligase activity//ATP binding	GO:0005737//GO:0005576	cytoplasm//extracellular region	KOG1147	Glutamyl-tRNA synthetase
Cluster-13543.52045	orange	NA	0.404485	0.0144113	NA	0.301116	0.0743244	NA	-0.0489582	0.776753	NA	0.127851	0.457425	0.8216	8.20618e-10	937	XP_045813692.1	0	219	8.47e-17	subtilisin-like serine-protease S isoform X2 [Trifolium pratense]	OX326967.1	OX326967	251	1.04566e-126	Medicago arabica genome assembly, chromosome: 4	--	--	--	--	Q9ZSB0	122	5.03e-06	Subtilisin-like protease SBT3.9 OS=Arabidopsis thaliana OX=3702 GN=SBT3.9 PE=3 SV=1	--	--	--	--	--	--	--	--	--	--
Cluster-13543.52044	yellowgreen	NA	0.322751	0.0548708	NA	0.281965	0.0956969	-1.3934	-0.528701	0.000916802	-1.0784	-0.750957	1.3208e-07	0.920699	1.8762e-15	2212	XP_013452539.2	0	3107	0	molybdenum cofactor sulfurase [Medicago truncatula]||RHN51901.1 putative molybdenum cofactor sulfurtransferase, Selenocysteine lyase [Medicago truncatula]	OX326966.1	OX326966	1892	0	Medicago arabica genome assembly, chromosome: 3	--	--	--	--	Q9C5X8	175	1.2e-11	Molybdenum cofactor sulfurase OS=Arabidopsis thaliana OX=3702 GN=ABA3 PE=1 SV=1	PF07535	DBF zinc finger	--	--	GO:0003676//GO:0008270	nucleic acid binding//zinc ion binding	--	--	KOG2142	Molybdenum cofactor sulfurase
Cluster-13543.52047	paleturquoise	NA	0.0413482	0.810768	NA	0.197105	0.249223	NA	0.213534	0.211127	NA	0.198886	0.244884	0.830736	3.61833e-10	697	XP_013459847.2	0	1193	1.16e-156	1,4-alpha-glucan-branching enzyme 3, chloroplastic/amyloplastic [Medicago truncatula]||RHN67149.1 putative 1,4-alpha-glucan branching enzyme [Medicago truncatula]	XR_003010628.2	XR_003010628	643	0	PREDICTED: Medicago truncatula 1,4-alpha-glucan-branching enzyme 3, chloroplastic/amyloplastic (LOC25488992), transcript variant X2, misc_RNA	K00700	GBE1, glgB	1,4-alpha-glucan branching enzyme	http://www.genome.jp/dbget-bin/www_bget?ko:K00700	D2WL32	909	5.99e-116	1,4-alpha-glucan-branching enzyme 3, chloroplastic/amyloplastic OS=Arabidopsis thaliana OX=3702 GN=SBE3 PE=1 SV=1	PF02806	Alpha amylase, C-terminal all-beta domain	GO:0005975	carbohydrate metabolic process	GO:0003824//GO:0043169	catalytic activity//cation binding	--	--	KOG0470	1,4-alpha-glucan branching enzyme/starch branching enzyme II
Cluster-13543.52041	magenta	NA	-0.0438377	0.799599	NA	-0.42129	0.0105011	NA	-0.213753	0.210648	NA	0.213998	0.210113	0.360972	0.0305477	748	XP_013468412.1	0	280	1.51e-29	uncharacterized protein LOC25484189 [Medicago truncatula]||KEH42449.1 transmembrane protein, putative [Medicago truncatula]||RHN79964.1 hypothetical protein MtrunA17_Chr1g0183101 [Medicago truncatula]	XM_013612958.3	XM_013612958	301	1.32603e-154	PREDICTED: Medicago truncatula uncharacterized LOC25484189 (LOC25484189), mRNA	--	--	--	--	--	--	--	--	--	--	--	--	--	--	--	--	--	--
Cluster-13543.52049	skyblue3	NA	-0.000782623	0.996386	NA	-0.123036	0.47468	NA	0.281992	0.0956635	NA	0.348683	0.037144	0.755774	9.87161e-08	813	XP_013459847.2	0	491	1.57e-53	1,4-alpha-glucan-branching enzyme 3, chloroplastic/amyloplastic [Medicago truncatula]||RHN67149.1 putative 1,4-alpha-glucan branching enzyme [Medicago truncatula]	XM_013604393.3	XM_013604393	542	0	PREDICTED: Medicago truncatula 1,4-alpha-glucan-branching enzyme 3, chloroplastic/amyloplastic (LOC25488992), transcript variant X1, mRNA	K00700	GBE1, glgB	1,4-alpha-glucan branching enzyme	http://www.genome.jp/dbget-bin/www_bget?ko:K00700	D2WL32	379	6.84e-40	1,4-alpha-glucan-branching enzyme 3, chloroplastic/amyloplastic OS=Arabidopsis thaliana OX=3702 GN=SBE3 PE=1 SV=1	PF02806	Alpha amylase, C-terminal all-beta domain	GO:0005975	carbohydrate metabolic process	GO:0003824//GO:0043169	catalytic activity//cation binding	--	--	KOG0470	1,4-alpha-glucan branching enzyme/starch branching enzyme II
Cluster-13543.40019	darkmagenta	NA	-0.254265	0.134532	NA	-0.391613	0.0181785	NA	-0.0815967	0.636147	NA	0.0283294	0.869723	0.673285	6.80481e-06	1040	XP_003612276.1	0	381	1.22e-41	ganglioside-induced differentiation-associated protein 2 [Medicago truncatula]||AES95234.1 divergent CRAL/TRIO domain protein [Medicago truncatula]||AFK38110.1 unknown [Medicago truncatula]||RHN54396.1 putative CRAL-TRIO lipid binding domain-containing protein [Medicago truncatula]	OX326970.1	OX326970	523	0	Medicago arabica genome assembly, chromosome: 7	--	--	--	--	--	--	--	--	--	--	--	--	--	--	--	--	--	--
Cluster-13543.40018	brown	NA	-0.0804743	0.640812	NA	0.162982	0.342237	NA	0.200264	0.241564	NA	-0.0198533	0.908503	0.414516	0.0119525	623	XP_003605375.1	0	462	1.82e-50	dynamin-2B [Medicago truncatula]||AES87572.1 dynamin-2B-like protein [Medicago truncatula]||RHN59468.1 putative dynamin GTPase [Medicago truncatula]	XM_003605327.4	XM_003605327	294	8.51626e-151	PREDICTED: Medicago truncatula dynamin-2B (LOC11420883), mRNA	K01528	DNM1_3	dynamin 1/3	http://www.genome.jp/dbget-bin/www_bget?ko:K01528	Q9LQ55	373	5.81e-40	Dynamin-2B OS=Arabidopsis thaliana OX=3702 GN=DRP2B PE=1 SV=2	--	--	--	--	--	--	--	--	--	--
Cluster-13543.45339	salmon	NA	-0.575884	0.00023774	NA	0.0327157	0.849766	NA	0.247793	0.145082	NA	-0.300272	0.0751793	0.553123	0.000467449	994	--	--	--	--	--	OX326970.1	OX326970	303	1.37826e-155	Medicago arabica genome assembly, chromosome: 7	--	--	--	--	--	--	--	--	PF06072//PF09472	Alphaherpesvirus tegument protein US9//Tetrahydromethanopterin S-methyltransferase, F subunit (MtrF)	GO:0015948//GO:0046656//GO:0075733	methanogenesis//folic acid biosynthetic process//intracellular transport of virus	GO:0030269	tetrahydromethanopterin S-methyltransferase activity	GO:0016020	membrane	--	--
Cluster-13543.40011	magenta	NA	-0.143585	0.403465	NA	0.153863	0.370281	NA	0.313541	0.0625859	NA	0.170267	0.320796	0.712913	1.06828e-06	4186	KEH39960.1	0	764	3.66e-89	3'-5' exonuclease [Medicago truncatula]	OX326965.1	OX326965	1085	0	Medicago arabica genome assembly, chromosome: 2	K18740	EXD1, EGL	exonuclease 3'-5' domain-containing protein 1	http://www.genome.jp/dbget-bin/www_bget?ko:K18740	--	--	--	--	PF00013	KH domain	--	--	GO:0003723	RNA binding	--	--	--	--
Cluster-13543.45338	yellowgreen	NA	0.133458	0.437766	NA	-0.142113	0.408353	NA	-0.234748	0.168164	NA	-0.147455	0.390777	0.869328	6.07773e-12	1949	RHN40480.1	0	1921	3.61e-267	putative phospholipid methyltransferase [Medicago truncatula]	XM_003628080.4	XM_003628080	1450	0	PREDICTED: Medicago truncatula protein-S-isoprenylcysteine O-methyltransferase (LOC11410799), mRNA	--	--	--	--	--	--	--	--	PF04140//PF04145	Isoprenylcysteine carboxyl methyltransferase (ICMT) family//Ctr copper transporter family	GO:0035434//GO:0006479//GO:0006825//GO:0006481	copper ion transmembrane transport//protein methylation//copper ion transport//C-terminal protein methylation	GO:0005375//GO:0004671	copper ion transmembrane transporter activity//protein C-terminal S-isoprenylcysteine carboxyl O-methyltransferase activity	--	--	--	--
Cluster-13543.40014	darkred	NA	-0.186864	0.275156	NA	-0.345625	0.0389537	NA	-0.713744	1.02429e-06	NA	-0.592299	0.000141445	0.628598	4.03574e-05	2886	XP_024627242.1	0	2047	2.24e-280	amino acid transporter AVT6A [Medicago truncatula]||AES77822.1 transmembrane amino acid transporter family protein [Medicago truncatula]||RHN44543.1 putative amino acid transporter, transmembrane domain-containing protein [Medicago truncatula]	XM_024771474.2	XM_024771474	1428	0	PREDICTED: Medicago truncatula amino acid transporter AVT6A (LOC11433846), mRNA	K14207	SLC38A2, SNAT2	solute carrier family 38 (sodium-coupled neutral amino acid transporter), member 2	http://www.genome.jp/dbget-bin/www_bget?ko:K14207	Q9LI61	1441	1.45e-190	Amino acid transporter AVT6A OS=Arabidopsis thaliana OX=3702 GN=AVT6A PE=2 SV=1	PF18253//PF06638//PF03222	Hsp70-interacting protein N N-terminal domain//Strabismus protein//Tryptophan/tyrosine permease family	GO:0007275//GO:0003333	multicellular organism development//amino acid transmembrane transport	GO:0046983	protein dimerization activity	--	--	--	--
Cluster-13543.40017	darkred	NA	0.238814	0.160704	NA	0.316771	0.0597885	NA	-0.147668	0.390085	NA	-0.161363	0.34712	0.699707	2.04596e-06	507	PNX89769.1	0	698	1.54e-89	CC-NBS-LRR resistance protein [Trifolium pratense]	OX326967.1	OX326967	388	0	Medicago arabica genome assembly, chromosome: 4	--	--	--	--	Q9LRR4	261	1.76e-25	Putative disease resistance RPP13-like protein 1 OS=Arabidopsis thaliana OX=3702 GN=RPPL1 PE=3 SV=1	PF01282//PF00005//PF00931//PF05496	Ribosomal protein S24e//ABC transporter//NB-ARC domain//Holliday junction DNA helicase RuvB P-loop domain	GO:0006281//GO:0006310//GO:0042254//GO:0006412	DNA repair//DNA recombination//ribosome biogenesis//translation	GO:0003735//GO:0043531//GO:0005524//GO:0009378	structural constituent of ribosome//ADP binding//ATP binding//four-way junction helicase activity	GO:0005657//GO:0005840//GO:0009379	replication fork//ribosome//Holliday junction helicase complex	--	--
Cluster-13543.40016	sienna3	NA	-0.184538	0.281283	NA	-0.105283	0.54113	NA	0.0250147	0.884858	NA	-0.0401448	0.816179	0.682963	4.44481e-06	1114	XP_003623813.1	0	957	5.57e-124	ataxin-10 [Medicago truncatula]||AES80031.1 ARM repeat protein [Medicago truncatula]||RHN46838.1 putative Ataxin-10 domain-containing protein [Medicago truncatula]	OX326969.1	OX326969	835	0	Medicago arabica genome assembly, chromosome: 6	K19323	ATXN10	ataxin-10	http://www.genome.jp/dbget-bin/www_bget?ko:K19323	P28658	124	3.53e-06	Ataxin-10 OS=Mus musculus OX=10090 GN=Atxn10 PE=1 SV=2	PF14991	Protein melan-A	--	--	--	--	GO:0042470	melanosome	--	--
Cluster-13543.21120	salmon	NA	0.0583319	0.735418	NA	0.523023	0.00106461	NA	0.530722	0.000868762	NA	0.175095	0.307058	0.732572	3.7891e-07	2099	XP_003607453.1	0	706	5.73e-86	protein RGF1 INDUCIBLE TRANSCRIPTION FACTOR 1 [Medicago truncatula]||AES89650.1 PLATZ transcription factor family protein [Medicago truncatula]||AFK39553.1 unknown [Medicago truncatula]||RHN61755.1 putative transcription repressor PLATZ family [Medicago truncatula]	OX326964.1	OX326964	1384	0	Medicago arabica genome assembly, chromosome: 1	--	--	--	--	Q1G3Q4	344	4.37e-35	Protein RGF1 INDUCIBLE TRANSCRIPTION FACTOR 1 OS=Arabidopsis thaliana OX=3702 GN=RITF1 PE=1 SV=1	PF01115	F-actin capping protein, beta subunit	GO:0051016	barbed-end actin filament capping	--	--	GO:0008290	F-actin capping protein complex	--	--
Cluster-13543.21121	lightyellow	NA	0.322554	0.0550277	NA	0.125183	0.466944	NA	0.285553	0.0913713	NA	0.550662	0.000501453	0.398618	0.0160376	3303	--	--	--	--	--	OX326965.1	OX326965	1048	0	Medicago arabica genome assembly, chromosome: 2	--	--	--	--	--	--	--	--	--	--	--	--	--	--	--	--	--	--
Cluster-13543.21122	blue	NA	-0.0684251	0.691717	NA	0.30662	0.0689289	NA	0.642152	2.42353e-05	NA	0.697178	2.30798e-06	0.777243	2.47564e-08	1375	XP_013465907.1	0	1170	8.42e-158	putative uncharacterized protein DDB_G0274535 [Medicago truncatula]||XP_024631089.1 putative uncharacterized protein DDB_G0274535 [Medicago truncatula]||KEH39943.1 DUF1639 family protein [Medicago truncatula]||RHN77164.1 hypothetical protein MtrunA17_Chr1g0151811 [Medicago truncatula]	XM_024775321.2	XM_024775321	1136	0	PREDICTED: Medicago truncatula putative uncharacterized protein DDB_G0274535 (LOC25482002), transcript variant X1, mRNA	--	--	--	--	--	--	--	--	--	--	--	--	--	--	--	--	--	--
Cluster-13543.21123	blue	NA	-0.133017	0.439298	NA	0.113204	0.510943	NA	0.427257	0.00934935	NA	0.290979	0.0851172	0.879022	1.77153e-12	3407	PNY08055.1	0	261	8.12e-24	hypothetical protein L195_g004566 [Trifolium pratense]	OX326965.1	OX326965	564	0	Medicago arabica genome assembly, chromosome: 2	--	--	--	--	--	--	--	--	PF05053	Menin	--	--	--	--	GO:0005634	nucleus	--	--
Cluster-13543.21124	darkgreen	NA	0.1667	0.331188	NA	0.410668	0.0128501	NA	-0.406475	0.0138922	NA	-0.58559	0.00017548	0.664592	9.84656e-06	3036	XP_024637772.1	0	3229	0	probable methyltransferase PMT5 isoform X2 [Medicago truncatula]	XM_024782004.2	XM_024782004	2118	0	PREDICTED: Medicago truncatula probable methyltransferase PMT5 (LOC11441923), transcript variant X2, mRNA	K23870	QUA2, TSD2	putative pectin methyltransferase	http://www.genome.jp/dbget-bin/www_bget?ko:K23870	Q3EC77	2294	2.28e-316	Probable methyltransferase PMT5 OS=Arabidopsis thaliana OX=3702 GN=At2g03480 PE=2 SV=2	PF03141//PF08241	Putative S-adenosyl-L-methionine-dependent methyltransferase//Methyltransferase domain	--	--	GO:0008168	methyltransferase activity	--	--	--	--
Cluster-13543.21125	lightyellow	NA	0.351929	0.0352983	NA	0.110433	0.521405	NA	0.131339	0.445143	NA	0.46504	0.00426672	0.474053	0.00349204	1694	XP_003594598.1	0	1651	2.3e-227	uncharacterized protein LOC11414872 [Medicago truncatula]||AES64849.1 transmembrane protein, putative [Medicago truncatula]||RHN72918.1 hypothetical protein MtrunA17_Chr2g0292931 [Medicago truncatula]	AC147501.9	AC147501	1360	0	Medicago truncatula chromosome 8 clone mth2-12n2, complete sequence	--	--	--	--	--	--	--	--	PF11808	Phosphate regulon sensor protein PhoR	GO:0016310//GO:0000160//GO:0006470	phosphorylation//phosphorelay signal transduction system//protein dephosphorylation	GO:0004721//GO:0000155	phosphoprotein phosphatase activity//phosphorelay sensor kinase activity	GO:0009365	protein histidine kinase complex	--	--
Cluster-13543.21126	darkmagenta	NA	-0.348363	0.0373302	NA	-0.394866	0.0171564	NA	-0.0376164	0.827577	NA	0.00244865	0.988692	0.917985	3.25492e-15	1417	KEH21675.1	0	349	1.45e-36	U-box kinase family protein [Medicago truncatula]	XR_003007130.2	XR_003007130	460	0	PREDICTED: Medicago truncatula uncharacterized LOC25497538 (LOC25497538), transcript variant X16, ncRNA	--	--	--	--	Q9FKG6	205	1.05e-15	U-box domain-containing protein 52 OS=Arabidopsis thaliana OX=3702 GN=PUB52 PE=2 SV=1	--	--	--	--	--	--	--	--	--	--
Cluster-13543.21127	darkmagenta	NA	-0.422499	0.0102586	NA	-0.426083	0.00956718	NA	-0.0244071	0.887637	NA	-0.0274754	0.873618	0.900143	8.02985e-14	1187	--	--	--	--	--	OX326965.1	OX326965	375	0	Medicago arabica genome assembly, chromosome: 2	--	--	--	--	--	--	--	--	--	--	--	--	--	--	--	--	--	--
Cluster-13543.21129	skyblue3	NA	0.0734296	0.670396	NA	-0.166635	0.331381	NA	0.178055	0.298824	NA	0.468897	0.00391866	0.833429	2.81617e-10	2553	XP_003602904.2	0	1343	6.99e-175	argininosuccinate lyase, chloroplastic [Medicago truncatula]||AES73155.2 argininosuccinate lyase [Medicago truncatula]	CU104774.5	CU104774	1153	0	M.truncatula DNA sequence from clone MTH2-43L10 on chromosome 3, complete sequence	K01755	argH, ASL	argininosuccinate lyase	http://www.genome.jp/dbget-bin/www_bget?ko:K01755	Q9LEU8	913	2.35e-112	Argininosuccinate lyase, chloroplastic OS=Arabidopsis thaliana OX=3702 GN=At5g10920 PE=2 SV=1	--	--	--	--	--	--	--	--	KOG1316	Argininosuccinate lyase
Cluster-13621.0	steelblue	NA	-0.244669	0.150385	NA	0.189295	0.268848	NA	-0.346857	0.0382161	-3.3611	-0.508284	0.00155071	0.609886	7.85302e-05	1301	AES63639.1	0	476	1.47e-52	F-box protein interaction domain protein [Medicago truncatula]	OX326969.1	OX326969	247	2.45508e-124	Medicago arabica genome assembly, chromosome: 6	--	--	--	--	Q9LUU4	121	1.04e-06	Putative F-box protein At3g17270 OS=Arabidopsis thaliana OX=3702 GN=At3g17270 PE=4 SV=1	PF02020//PF12937//PF00646	eIF4-gamma/eIF5/eIF2-epsilon//F-box-like//F-box domain	--	--	GO:0005515	protein binding	--	--	--	--
Cluster-13543.14280	red	NA	-0.0567712	0.742253	NA	0.0384477	0.823826	NA	-0.0907307	0.598708	NA	-0.178561	0.29743	0.484355	0.00275892	844	AFK43109.1	0	464	2.43e-56	unknown [Medicago truncatula]||RHN42698.1 hypothetical protein MtrunA17_Chr8g0379821 [Medicago truncatula]	OX326964.1	OX326964	591	0	Medicago arabica genome assembly, chromosome: 1	--	--	--	--	--	--	--	--	--	--	--	--	--	--	--	--	--	--
Cluster-13543.55710	green	-4.4259	-0.655626	1.42372e-05	NA	-0.55113	0.000494823	NA	0.317506	0.0591663	NA	0.112718	0.512769	0.894409	1.98236e-13	1708	RHN67849.1	0	1825	1.67e-242	putative P-loop containing nucleoside triphosphate hydrolase, leucine-rich repeat domain, L [Medicago truncatula]	XM_039831327.1	XM_039831327	762	0	PREDICTED: Medicago truncatula disease resistance protein At4g27190 (LOC25491047), mRNA	--	--	--	--	Q9T048	285	3.28e-25	Disease resistance protein At4g27190 OS=Arabidopsis thaliana OX=3702 GN=At4g27190 PE=2 SV=1	PF00931//PF00560//PF13855//PF13516	NB-ARC domain//Leucine Rich Repeat//Leucine rich repeat//Leucine Rich repeat	--	--	GO:0005515//GO:0043531	protein binding//ADP binding	--	--	--	--
Cluster-24757.0	paleturquoise	NA	0.024466	0.887367	NA	0.189466	0.268407	NA	0.0567428	0.742378	NA	-0.121826	0.479069	0.459624	0.00480031	838	RHN66866.1	0	778	9.03e-101	putative proline--tRNA ligase [Medicago truncatula]	XM_039832427.1	XM_039832427	595	0	PREDICTED: Medicago truncatula proline--tRNA ligase, cytoplasmic (LOC11407954), transcript variant X3, mRNA	K01881	PARS, proS	prolyl-tRNA synthetase	http://www.genome.jp/dbget-bin/www_bget?ko:K01881	Q9M1R2	573	6.12e-69	Proline--tRNA ligase, cytoplasmic OS=Arabidopsis thaliana OX=3702 GN=At3g62120 PE=1 SV=1	PF15679//PF09180	Domain of unknown function (DUF4665)//Prolyl-tRNA synthetase, C-terminal	GO:0042254//GO:0006525//GO:0006560//GO:0006433	ribosome biogenesis//arginine metabolic process//proline metabolic process//prolyl-tRNA aminoacylation	GO:0005524//GO:0004827//GO:0000166	ATP binding//proline-tRNA ligase activity//nucleotide binding	GO:0005737	cytoplasm	KOG4163	Prolyl-tRNA synthetase
Cluster-13543.4080	lightcyan	NA	0.352423	0.0350241	NA	0.101461	0.555994	NA	-0.146237	0.394745	NA	0.0423453	0.80629	0.495434	0.00212383	984	--	--	--	--	--	AC165431.9	AC165431	323	1.03955e-166	Medicago truncatula clone mth2-117b21, complete sequence	--	--	--	--	--	--	--	--	--	--	--	--	--	--	--	--	--	--
Cluster-13543.41768	darkred	NA	-0.0669532	0.698033	NA	-0.379287	0.0225247	NA	-0.28234	0.0952381	NA	-0.0918193	0.59431	0.650745	1.73148e-05	805	XP_024635249.1	0	950	1.5e-123	senescence-associated carboxylesterase 101 isoform X2 [Medicago truncatula]	XM_024779481.2	XM_024779481	522	0	PREDICTED: Medicago truncatula senescence-associated carboxylesterase 101 (LOC25491092), transcript variant X2, mRNA	--	--	--	--	Q4F883	250	6.37e-23	Senescence-associated carboxylesterase 101 OS=Arabidopsis thaliana OX=3702 GN=SAG101 PE=1 SV=1	PF12695//PF01764	Alpha/beta hydrolase family//Lipase (class 3)	GO:0006629	lipid metabolic process	GO:0016787	hydrolase activity	--	--	--	--
Cluster-13543.37639	purple	NA	-0.233088	0.171281	NA	-0.276995	0.101945	NA	-0.428737	0.0090811	NA	-0.133642	0.437131	0.752229	1.22382e-07	916	XP_024641439.1	0	168	3.31e-10	disease resistance protein RPV1 [Medicago truncatula]||XP_039682514.1 disease resistance protein RPV1 [Medicago truncatula]	XR_005642052.1	XR_005642052	514	0	PREDICTED: Medicago truncatula disease resistance protein RPV1 (LOC11419324), transcript variant X9, misc_RNA	--	--	--	--	--	--	--	--	PF00560//PF13855//PF01407	Leucine Rich Repeat//Leucine rich repeat//Geminivirus AL3 protein	GO:0016032	viral process	GO:0005515	protein binding	--	--	--	--
Cluster-13543.37637	sienna3	NA	0.01985	0.908518	NA	-0.279894	0.0982643	NA	-0.159988	0.351298	NA	0.15418	0.369283	0.841979	1.23272e-10	926	XP_013459834.1	0	661	3.32e-81	GDP-L-galactose phosphorylase 1 [Medicago truncatula]||KEH33865.1 GDP-L-galactose phosphorylase [Medicago truncatula]||RHN67139.1 putative GDP-L-galactose phosphorylase [Medicago truncatula]	XM_013604380.3	XM_013604380	724	0	PREDICTED: Medicago truncatula GDP-L-galactose phosphorylase 1 (LOC25488979), mRNA	K14190	VTC2_5	GDP-L-galactose phosphorylase	http://www.genome.jp/dbget-bin/www_bget?ko:K14190	Q9FLP9	465	1.55e-53	GDP-L-galactose phosphorylase 2 OS=Arabidopsis thaliana OX=3702 GN=VTC5 PE=1 SV=1	--	--	--	--	--	--	--	--	--	--
Cluster-13543.37636	sienna3	NA	-0.12672	0.461449	NA	-0.123023	0.474725	NA	0.0479708	0.781145	NA	0.0462903	0.788635	0.74758	1.61366e-07	1518	XP_003597373.1	0	1841	5.21e-252	scarecrow-like protein 14 [Medicago truncatula]||AES67624.1 GRAS family transcription factor [Medicago truncatula]	XM_003597325.4	XM_003597325	1150	0	PREDICTED: Medicago truncatula scarecrow-like protein 14 (LOC11414015), mRNA	--	--	--	--	Q9XE58	420	4.92e-43	Scarecrow-like protein 14 OS=Arabidopsis thaliana OX=3702 GN=SCL14 PE=1 SV=2	PF00517	Retroviral envelope protein	--	--	GO:0005198	structural molecule activity	--	--	--	--
Cluster-13543.37635	darkmagenta	NA	-0.0961041	0.57714	NA	-0.0380082	0.825808	NA	0.0540229	0.754336	NA	0.0236168	0.891253	0.91443	6.51089e-15	3093	XP_039682919.1	0	327	9.98e-31	uncharacterized protein LOC120576025 [Medicago truncatula]	OX326969.1	OX326969	232	1.29157e-115	Medicago arabica genome assembly, chromosome: 6	--	--	--	--	--	--	--	--	PF00389//PF15704//PF08133	D-isomer specific 2-hydroxyacid dehydrogenase, catalytic domain//Mitochondrial ATP synthase subunit//Anticodon nuclease activator family	GO:0009555//GO:0050792	pollen development//regulation of viral process	GO:0016616//GO:0051287//GO:0004518	oxidoreductase activity, acting on the CH-OH group of donors, NAD or NADP as acceptor//NAD binding//nuclease activity	--	--	--	--
Cluster-13543.37634	skyblue	NA	0.0176255	0.918734	NA	0.0647913	0.707346	NA	0.380349	0.022119	NA	0.224125	0.188819	0.869298	6.10031e-12	2467	KAI5416460.1	0	292	2.49e-28	Down-regulator of transcription 1, variant 6 [Pisum sativum]	OX326968.1	OX326968	710	0	Medicago arabica genome assembly, chromosome: 5	K21751	DR1, NC2-beta	down-regulator of transcription 1	http://www.genome.jp/dbget-bin/www_bget?ko:K21751	P49592	267	9.82e-26	Protein Dr1 homolog OS=Arabidopsis thaliana OX=3702 GN=DR1 PE=1 SV=1	--	--	--	--	--	--	--	--	KOG0871	Class 2 transcription repressor NC2, beta subunit (Dr1)
Cluster-13543.37633	sienna3	NA	0.100879	0.558271	NA	-0.154359	0.368721	NA	-0.0835948	0.627877	NA	0.194425	0.255846	0.669001	8.17628e-06	651	XP_003605529.1	0	664	2.29e-84	TVP38/TMEM64 family membrane protein slr0305 [Medicago truncatula]||AES87726.1 SNARE associated family protein [Medicago truncatula]||RHN59534.1 putative SNARE associated golgi family protein [Medicago truncatula]	XM_003605481.4	XM_003605481	565	0	PREDICTED: Medicago truncatula TVP38/TMEM64 family membrane protein slr0305 (LOC11421443), mRNA	--	--	--	--	--	--	--	--	PF06070//PF05238	Herpesvirus large structural phosphoprotein UL32//Kinetochore protein CHL4 like	GO:0007059//GO:0051382	chromosome segregation//kinetochore assembly	GO:0005198	structural molecule activity	--	--	--	--
Cluster-13543.37632	lightyellow	NA	0.0291549	0.865961	NA	-0.314753	0.0615247	NA	0.395337	0.0170125	2.2142	0.463219	0.00444009	0.774269	3.02522e-08	2303	XP_003608633.1	0	788	6.19e-96	NAC domain-containing protein 71 [Medicago truncatula]||AES90830.1 NAC transcription factor-like protein [Medicago truncatula]||RHN63116.1 putative transcription factor NAM family [Medicago truncatula]	AC174361.12	AC174361	1121	0	Medicago truncatula chromosome 8 clone mth2-39o9, complete sequence	--	--	--	--	O49697	621	8.4e-74	NAC domain-containing protein 71 OS=Arabidopsis thaliana OX=3702 GN=NAC071 PE=2 SV=1	PF02365	No apical meristem (NAM) protein	GO:0006355	regulation of DNA-templated transcription	GO:0003677	DNA binding	--	--	--	--
Cluster-13543.37631	greenyellow	NA	0.170482	0.320176	NA	0.341154	0.0417277	1.7162	0.164687	0.337143	NA	0.238629	0.161039	0.86594	9.13962e-12	1299	XP_003588559.1	0	1622	1.83e-226	BURP domain protein RD22 [Medicago truncatula]||ACJ84431.1 unknown [Medicago truncatula]||AES58810.1 dehydration-responsive protein RD22 [Medicago truncatula]||RHN76755.1 putative BURP domain-containing protein [Medicago truncatula]	XM_003588511.3	XM_003588511	1170	0	PREDICTED: Medicago truncatula BURP domain protein RD22 (LOC11429613), mRNA	--	--	--	--	Q08298	743	9.9e-94	BURP domain protein RD22 OS=Arabidopsis thaliana OX=3702 GN=RD22 PE=2 SV=1	PF04799	fzo-like conserved region	GO:0008053	mitochondrial fusion	GO:0003924	GTPase activity	GO:0005741	mitochondrial outer membrane	--	--
Cluster-13543.37630	green	-3.8938	-0.917772	3.39562e-15	-2.9875	-0.775171	2.84777e-08	NA	-0.020389	0.906045	NA	-0.670296	7.73715e-06	0.792671	8.31305e-09	944	--	--	--	--	--	CR931807.1	CR931807	447	0	Medicago truncatula chromosome 5 clone mte1-84j2, COMPLETE SEQUENCE	--	--	--	--	--	--	--	--	--	--	--	--	--	--	--	--	--	--
Cluster-13543.45197	darkorange	NA	-0.311331	0.0645593	NA	-0.460087	0.0047526	NA	-0.386753	0.0197999	NA	-0.481272	0.00296275	0.693466	2.74855e-06	1719	XP_003624321.1	0	655	8.11e-72	MDIS1-interacting receptor like kinase 2 [Medicago truncatula]||AES80539.1 LRR receptor-like kinase [Medicago truncatula]||RHN47214.1 putative protein kinase RLK-Pelle-LRR-XI-1 family [Medicago truncatula]	XM_003624273.4	XM_003624273	816	0	PREDICTED: Medicago truncatula MDIS1-interacting receptor like kinase 2 (LOC11435568), mRNA	--	--	--	--	Q9LP24	180	2.16e-12	Probable leucine-rich repeat receptor-like protein kinase At1g35710 OS=Arabidopsis thaliana OX=3702 GN=At1g35710 PE=1 SV=1	PF00560//PF13855//PF13516	Leucine Rich Repeat//Leucine rich repeat//Leucine Rich repeat	--	--	GO:0005515	protein binding	--	--	--	--
Cluster-13543.10420	sienna3	NA	0.114692	0.505368	NA	-0.149269	0.384909	NA	-0.273815	0.106103	NA	-0.0192142	0.911437	0.870627	5.18236e-12	3532	KEH33843.1	0	3221	0	organelle transcript processing protein, putative [Medicago truncatula]	XM_024779960.2	XM_024779960	2616	0	PREDICTED: Medicago truncatula pentatricopeptide repeat-containing protein At3g62890 (LOC25488960), transcript variant X1, mRNA	--	--	--	--	Q9LN01	1291	1.08e-161	Pentatricopeptide repeat-containing protein At1g08070, chloroplastic OS=Arabidopsis thaliana OX=3702 GN=PCMP-H12 PE=2 SV=1	PF14432//PF07645	DYW family of nucleic acid deaminases//Calcium-binding EGF domain	--	--	GO:0008270//GO:0005509	zinc ion binding//calcium ion binding	--	--	--	--
Cluster-13543.45195	darkmagenta	NA	-0.320007	0.0570861	NA	-0.326238	0.0521554	NA	0.116972	0.496883	NA	0.0306142	0.859317	0.748116	1.56352e-07	3570	KEH23544.1	0	1035	3.71e-130	50S ribosomal protein L25, putative [Medicago truncatula]	OX326969.1	OX326969	754	0	Medicago arabica genome assembly, chromosome: 6	K02897	RP-L25, rplY	large subunit ribosomal protein L25	http://www.genome.jp/dbget-bin/www_bget?ko:K02897	Q2G6G9	168	7.54e-12	50S ribosomal protein L25 OS=Novosphingobium aromaticivorans (strain ATCC 700278 / DSM 12444 / CCUG 56034 / CIP 105152 / NBRC 16084 / F199) OX=279238 GN=rplY PE=3 SV=1	PF01386//PF01790	Ribosomal L25p family//Prolipoprotein diacylglyceryl transferase	GO:0042158//GO:0042254//GO:0006412	lipoprotein biosynthetic process//ribosome biogenesis//translation	GO:0008097//GO:0008961//GO:0003735	5S rRNA binding//phosphatidylglycerol-prolipoprotein diacylglyceryl transferase activity//structural constituent of ribosome	GO:0005840	ribosome	--	--
Cluster-13543.10425	darkolivegreen	NA	0.112024	0.515385	NA	-0.274538	0.105147	NA	0.150899	0.379678	NA	0.360715	0.0306751	0.905629	3.20866e-14	704	KEH17501.1	0	496	3.21e-61	zinc finger, C3HC4 type (RING finger) protein [Medicago truncatula]||RHN38524.1 putative transcription factor C2H2 family [Medicago truncatula]	OX326964.1	OX326964	462	0	Medicago arabica genome assembly, chromosome: 1	K16282	RHA2	E3 ubiquitin-protein ligase RHA2	http://www.genome.jp/dbget-bin/www_bget?ko:K16282	Q9ZT50	146	1.79e-10	E3 ubiquitin-protein ligase RHA2A OS=Arabidopsis thaliana OX=3702 GN=RHA2A PE=1 SV=1	PF11789//PF12861//PF00097//PF12678//PF12906	Zinc-finger of the MIZ type in Nse subunit//Anaphase-promoting complex subunit 11 RING-H2 finger//Zinc finger, C3HC4 type (RING finger)//RING-H2 zinc finger domain//RING-variant domain	GO:0031145	anaphase-promoting complex-dependent catabolic process	GO:0008270//GO:0061630//GO:0046872//GO:0097602	zinc ion binding//ubiquitin protein ligase activity//metal ion binding//cullin family protein binding	GO:0005680	anaphase-promoting complex	--	--
Cluster-13543.45192	tan	NA	0.355756	0.0332194	NA	0.131085	0.446029	NA	-0.103133	0.549465	NA	0.150865	0.379789	0.441837	0.00697837	2375	XP_013457432.1	0	1355	2.1e-177	floral homeotic protein APETALA 2 isoform X1 [Medicago truncatula]||KEH31463.1 AP2 domain transcription factor [Medicago truncatula]	XM_013601979.3	XM_013601979	817	0	PREDICTED: Medicago truncatula floral homeotic protein APETALA 2 (LOC25493474), transcript variant X2, mRNA	K09284	AP2	AP2-like factor, euAP2 lineage	http://www.genome.jp/dbget-bin/www_bget?ko:K09284	P47927	853	2.99e-105	Floral homeotic protein APETALA 2 OS=Arabidopsis thaliana OX=3702 GN=AP2 PE=1 SV=1	PF00847	AP2 domain	GO:0006355	regulation of DNA-templated transcription	GO:0003700	DNA-binding transcription factor activity	GO:0005667	transcription regulator complex	--	--
Cluster-13543.45190	black	NA	0.433753	0.00821962	NA	0.418326	0.0111166	NA	0.317606	0.0590815	NA	0.317515	0.0591581	0.718108	8.19155e-07	2256	XP_013449161.1	0	2022	2.44e-280	acyl-coenzyme A oxidase 4, peroxisomal [Medicago truncatula]||KEH23188.1 acyl-CoA dehydrogenase [Medicago truncatula]	XM_013593707.3	XM_013593707	808	0	PREDICTED: Medicago truncatula acyl-coenzyme A oxidase 4, peroxisomal (LOC25498770), mRNA	K00232	E1.3.3.6, ACOX1, ACOX3	acyl-CoA oxidase	http://www.genome.jp/dbget-bin/www_bget?ko:K00232	Q96329	1692	9.13e-232	Acyl-coenzyme A oxidase 4, peroxisomal OS=Arabidopsis thaliana OX=3702 GN=ACX4 PE=1 SV=1	PF00441//PF02770//PF05411//PF02771	Acyl-CoA dehydrogenase, C-terminal domain//Acyl-CoA dehydrogenase, middle domain//Equine arteritis virus putative proteinase//Acyl-CoA dehydrogenase, N-terminal domain	GO:0006508	proteolysis	GO:0008234//GO:0016627//GO:0050660	cysteine-type peptidase activity//oxidoreductase activity, acting on the CH-CH group of donors//flavin adenine dinucleotide binding	--	--	KOG0138	Glutaryl-CoA dehydrogenase
Cluster-13543.10428	salmon	NA	0.632297	3.51982e-05	NA	0.12575	0.464913	NA	0.0178902	0.917518	NA	0.403039	0.0147987	0.715522	9.35606e-07	2226	XP_003601131.1	0	1681	4.79e-228	vacuolar protein sorting-associated protein 9A [Medicago truncatula]||AES71382.1 vacuolar protein sorting-associated protein VPS9 [Medicago truncatula]||RHN68562.1 putative VPS9 domain-containing protein [Medicago truncatula]	XM_003601083.4	XM_003601083	1313	0	PREDICTED: Medicago truncatula vacuolar protein sorting-associated protein 9A (LOC11418024), mRNA	K20131	RABGEF1	Rab5 GDP/GTP exchange factor	http://www.genome.jp/dbget-bin/www_bget?ko:K20131	Q10NQ3	952	7.86e-120	Vacuolar protein sorting-associated protein 9A OS=Oryza sativa subsp. japonica OX=39947 GN=VPS9A PE=1 SV=1	--	--	--	--	--	--	--	--	KOG2319	Vacuolar assembly/sorting protein VPS9
Cluster-13543.30773	skyblue3	NA	-0.07811	0.650683	NA	-0.102223	0.553013	NA	0.7044	1.63063e-06	NA	0.625729	4.48195e-05	0.611354	7.4647e-05	2581	XP_003591842.1	0	2597	0	protein decapping 5 [Medicago truncatula]||AES62093.1 protein decapping-like protein [Medicago truncatula]||RHN81421.1 putative LSM domain, FDF domain, DFDF domain-containing protein [Medicago truncatula]	XM_003591794.4	XM_003591794	2181	0	PREDICTED: Medicago truncatula protein decapping 5 (LOC11409116), mRNA	K18749	LSM14, RAP55, SCD6	protein LSM14	http://www.genome.jp/dbget-bin/www_bget?ko:K18749	Q9C658	1213	1.68e-155	Protein decapping 5 OS=Arabidopsis thaliana OX=3702 GN=DCP5 PE=1 SV=1	PF03460//PF12125	Nitrite/Sulfite reductase ferredoxin-like half domain//D domain of beta-TrCP	--	--	GO:0016491//GO:0046983	oxidoreductase activity//protein dimerization activity	--	--	KOG1073	Uncharacterized mRNA-associated protein RAP55
Cluster-13543.54448	violet	NA	-0.189492	0.26834	NA	-0.111326	0.518021	NA	-0.108272	0.529639	NA	-0.261806	0.122966	0.436724	0.00774321	2101	XP_003592682.4	0	1787	1.24e-246	F-box/kelch-repeat protein At3g23880 [Medicago truncatula]||RHN82600.1 putative F-box domain-containing protein [Medicago truncatula]	AC151823.11	AC151823	1742	0	Medicago truncatula clone mth2-45h2, complete sequence	--	--	--	--	Q9LIR8	352	4.45e-35	F-box/kelch-repeat protein At3g23880 OS=Arabidopsis thaliana OX=3702 GN=At3g23880 PE=2 SV=1	PF00646//PF12937	F-box domain//F-box-like	--	--	GO:0005515	protein binding	--	--	--	--
Cluster-13543.18232	paleturquoise	NA	-0.0677086	0.694789	NA	-0.216726	0.204221	NA	0.162778	0.342852	NA	0.31065	0.065177	0.670863	7.55203e-06	1190	XP_013449388.1	0	600	6.77e-75	uncharacterized protein LOC25498922 [Medicago truncatula]||KEH23416.1 DUF1279 family protein [Medicago truncatula]||RHN47176.1 hypothetical protein MtrunA17_Chr7g0250101 [Medicago truncatula]	OX326969.1	OX326969	659	0	Medicago arabica genome assembly, chromosome: 6	--	--	--	--	--	--	--	--	--	--	--	--	--	--	--	--	--	--
Cluster-13543.54443	purple	-2.1946	-0.817262	1.19134e-09	-1.2309	-0.763347	6.1613e-08	NA	0.103583	0.547716	NA	-0.600781	0.000106957	0.66059	1.16255e-05	917	KEH34065.1	0	1249	9.62e-168	disease resistance protein (TIR-NBS-LRR class) [Medicago truncatula]	XM_039831231.1	XM_039831231	621	0	PREDICTED: Medicago truncatula disease resistance protein RPV1-like (LOC25489135), transcript variant X2, mRNA	--	--	--	--	F4JT78	361	5.35e-37	Disease resistance protein RPP2A OS=Arabidopsis thaliana OX=3702 GN=RPP2A PE=2 SV=1	PF13516	Leucine Rich repeat	--	--	GO:0005515	protein binding	--	--	--	--
Cluster-13543.54442	purple	-3.4175	-0.854827	3.23588e-11	-3.0533	-0.798513	5.36831e-09	NA	-0.00134206	0.993802	NA	-0.285802	0.0910764	0.808919	2.37548e-09	2016	KEH34050.1	0	2090	3.16e-283	disease resistance protein (TIR-NBS-LRR class), putative [Medicago truncatula]	XM_039831239.1	XM_039831239	820	0	PREDICTED: Medicago truncatula disease resistance protein RPV1 (LOC25489138), transcript variant X4, mRNA	--	--	--	--	Q9C7X0	414	7.25e-41	Disease resistance protein ADR2 OS=Arabidopsis thaliana OX=3702 GN=ADR2 PE=2 SV=1	PF13855//PF17433	Leucine rich repeat//Glycosyl hydrolase family 49 N-terminal Ig-like domain	GO:0005975	carbohydrate metabolic process	GO:0005515//GO:0004553	protein binding//hydrolase activity, hydrolyzing O-glycosyl compounds	--	--	--	--
Cluster-13543.54447	purple	-6.9702	-0.619047	5.69919e-05	-6.6258	-0.638858	2.74947e-05	NA	NA	NA	NA	-0.164475	0.337776	0.798306	5.45346e-09	646	GAU49376.1	0	172	1.33e-11	hypothetical protein TSUD_177250 [Trifolium subterraneum]	XM_003593148.4	XM_003593148	83	1.74236e-33	PREDICTED: Medicago truncatula potassium transporter 7 (LOC11433864), mRNA	--	--	--	--	Q8LPL8	137	1.79e-08	Potassium transporter 13 OS=Arabidopsis thaliana OX=3702 GN=POT13 PE=1 SV=1	PF13456	Reverse transcriptase-like	GO:0051252	regulation of RNA metabolic process	GO:0003676//GO:0004523	nucleic acid binding//RNA-DNA hybrid ribonuclease activity	--	--	--	--
Cluster-13543.54445	darkorange	NA	-0.634094	3.29148e-05	NA	-0.312064	0.0638994	NA	0.179863	0.293865	NA	-0.402673	0.0148981	0.576762	0.000231389	645	XP_012567490.1	0	684	3.14e-81	disease resistance-like protein DSC1 isoform X2 [Cicer arietinum]	OX326967.1	OX326967	507	0	Medicago arabica genome assembly, chromosome: 4	--	--	--	--	V9M398	293	4.2e-29	Disease resistance protein RUN1 OS=Vitis rotundifolia OX=103349 GN=RUN1 PE=1 SV=1	--	--	--	--	--	--	--	--	--	--
Cluster-13543.54444	purple	-3.1429	-0.823027	7.24268e-10	-2.0367	-0.764434	5.74998e-08	NA	0.22852	0.180066	NA	-0.374605	0.024387	0.721553	6.84701e-07	1447	XP_039687169.1	0	1290	5.95e-172	TMV resistance protein N-like [Medicago truncatula]	XM_024777993.2	XM_024777993	702	0	PREDICTED: Medicago truncatula disease resistance protein RPV1 (LOC25489139), transcript variant X2, mRNA	--	--	--	--	V9M398	536	4.39e-58	Disease resistance protein RUN1 OS=Vitis rotundifolia OX=103349 GN=RUN1 PE=1 SV=1	PF00004//PF00005//PF00931//PF01637	ATPase family associated with various cellular activities (AAA)//ABC transporter//NB-ARC domain//ATPase domain predominantly from Archaea	--	--	GO:0016887//GO:0005524//GO:0043531	ATP hydrolysis activity//ATP binding//ADP binding	--	--	--	--
Cluster-13543.43461	darkgrey	NA	-0.293437	0.0823955	NA	-0.403682	0.0146254	NA	-0.0441991	0.797981	NA	0.187015	0.274763	0.648649	1.88124e-05	1012	ABO80476.1	0	517	1.48e-59	RNA-directed DNA polymerase, related [Medicago truncatula]	OX326965.1	OX326965	370	0	Medicago arabica genome assembly, chromosome: 2	--	--	--	--	P93295	202	8.51e-18	Uncharacterized mitochondrial protein AtMg00310 OS=Arabidopsis thaliana OX=3702 GN=AtMg00310 PE=4 SV=1	--	--	--	--	--	--	--	--	--	--
Cluster-13543.26107	purple	NA	-0.448281	0.00610757	NA	-0.451059	0.00576194	NA	-0.23158	0.174147	NA	-0.265965	0.116913	0.583307	0.000188634	354	RHN67923.1	0	523	2.86e-60	putative leucine-rich repeat domain, L domain-containing protein [Medicago truncatula]	CU468279.6	CU468279	253	2.87392e-128	M.truncatula DNA sequence from clone MTH2-78O11 on chromosome 3, complete sequence	--	--	--	--	--	--	--	--	--	--	--	--	--	--	--	--	--	--
Cluster-13543.26106	orange	NA	0.329826	0.0494747	NA	0.412055	0.0125203	NA	0.0754604	0.661815	NA	0.00145599	0.993276	0.882363	1.13031e-12	1903	XP_027364028.1	0	148	1.45e-07	phosphoenolpyruvate carboxylase kinase 1 [Abrus precatorius]	CT963108.2	CT963108	182	4.91932e-88	Medicago truncatula chromosome 5 clone mth4-37c5, COMPLETE SEQUENCE	--	--	--	--	--	--	--	--	--	--	--	--	--	--	--	--	--	--
Cluster-13543.26105	darkgrey	NA	-0.51015	0.00147998	NA	-0.694304	2.64293e-06	NA	0.061727	0.720618	NA	0.376454	0.0236368	0.692959	2.81436e-06	1345	AES95186.1	0	201	8.35e-14	PPR containing plant-like protein [Medicago truncatula]	AC123571.8	AC123571	1215	0	Medicago truncatula clone mth1-14n3, complete sequence	K09338	HD-ZIP	homeobox-leucine zipper protein	http://www.genome.jp/dbget-bin/www_bget?ko:K09338	Q0WV12	149	6.11e-09	Homeobox-leucine zipper protein ANTHOCYANINLESS 2 OS=Arabidopsis thaliana OX=3702 GN=ANL2 PE=1 SV=1	--	--	--	--	--	--	--	--	--	--
Cluster-13543.26104	royalblue	NA	-0.0396217	0.818535	NA	-0.251322	0.139257	NA	0.252891	0.136723	NA	0.503854	0.00173068	0.726081	5.38747e-07	2725	XP_003608835.1	0	3163	0	exocyst complex component EXO70B1 [Medicago truncatula]||AES91032.1 exocyst subunit exo70 family protein [Medicago truncatula]||RHN63370.1 putative exocyst complex component Exo70, cullin repeat-like-containing domain-containing protein [Medicago truncatula]	XM_003608787.4	XM_003608787	2007	0	PREDICTED: Medicago truncatula exocyst complex component EXO70B1 (LOC11413559), mRNA	K07195	EXOC7, EXO70	exocyst complex component 7	http://www.genome.jp/dbget-bin/www_bget?ko:K07195	Q9FGH9	890	4.51e-107	Exocyst complex component EXO70B1 OS=Arabidopsis thaliana OX=3702 GN=EXO70B1 PE=1 SV=1	PF11808//PF03081	Phosphate regulon sensor protein PhoR//Exo70 exocyst complex subunit	GO:0000160//GO:0006887//GO:0016310//GO:0006470	phosphorelay signal transduction system//exocytosis//phosphorylation//protein dephosphorylation	GO:0005546//GO:0004721//GO:0000155	phosphatidylinositol-4,5-bisphosphate binding//phosphoprotein phosphatase activity//phosphorelay sensor kinase activity	GO:0000145//GO:0009365	exocyst//protein histidine kinase complex	--	--
Cluster-13543.26102	darkgrey	-4.0839	-0.583695	0.00018634	-5.2581	-0.564811	0.000332358	NA	-0.253634	0.135535	NA	0.130315	0.448731	0.797614	5.74737e-09	874	XP_003614188.1	0	619	5.61e-76	probable UDP-arabinopyranose mutase 1 [Medicago truncatula]||AES97146.1 alpha-1,4-glucan-protein synthase [UDP-forming]-like protein [Medicago truncatula]||AFK49282.1 unknown [Medicago truncatula]||RHN55618.1 Alpha-1,4-glucan-protein synthase [UDP-forming] [Medicago truncatula]	OX326970.1	OX326970	726	0	Medicago arabica genome assembly, chromosome: 7	K13379	RGP, UTM	reversibly glycosylated polypeptide / UDP-arabinopyranose mutase	http://www.genome.jp/dbget-bin/www_bget?ko:K13379	O04300	553	1.35e-67	Probable UDP-arabinopyranose mutase 1 OS=Pisum sativum OX=3888 GN=UPTG PE=1 SV=1	--	--	--	--	--	--	--	--	--	--
Cluster-13543.26101	darkorange	NA	-0.383247	0.021043	NA	-0.237574	0.162954	-2.7572	-0.690999	3.08259e-06	-2.704	-0.741208	2.33501e-07	0.645184	2.15495e-05	1579	AFK44640.1	0	1017	3.33e-132	unknown [Medicago truncatula]	OX326969.1	OX326969	1189	0	Medicago arabica genome assembly, chromosome: 6	--	--	--	--	Q9M5J9	251	2.69e-22	Polygalacturonase inhibitor 1 OS=Arabidopsis thaliana OX=3702 GN=PGIP1 PE=1 SV=1	PF00560//PF13855//PF13516	Leucine Rich Repeat//Leucine rich repeat//Leucine Rich repeat	--	--	GO:0005515	protein binding	--	--	--	--
Cluster-10800.0	grey60	NA	-0.234612	0.168419	NA	-0.243813	0.151863	NA	-0.0624302	0.717565	NA	-0.113481	0.509903	0.912687	9.04815e-15	1265	XP_027333186.1	0	761	1.26e-95	probable disease resistance protein RPP1 [Abrus precatorius]	OX326970.1	OX326970	450	0	Medicago arabica genome assembly, chromosome: 7	--	--	--	--	V9M2S5	306	1.28e-28	Disease resistance protein RPV1 OS=Vitis rotundifolia OX=103349 GN=RPV1 PE=1 SV=1	PF01582//PF13676	TIR domain//TIR domain	GO:0007165	signal transduction	--	--	--	--	--	--
Cluster-13543.26100	magenta	NA	-0.0232885	0.892756	NA	-0.374251	0.0245326	NA	0.0530286	0.758722	NA	0.403459	0.0146853	0.539197	0.00069066	1545	XP_024629563.1	0	441	5.35e-44	uncharacterized protein LOC11422612 isoform X1 [Medicago truncatula]	AC157758.4	AC157758	472	0	Medicago truncatula clone mth2-62b13, complete sequence	--	--	--	--	--	--	--	--	--	--	--	--	--	--	--	--	--	--
Cluster-21649.0	purple	NA	-0.400497	0.0155008	NA	-0.540215	0.0006716	NA	-0.268904	0.112774	NA	0.035653	0.836452	0.827483	4.86987e-10	1838	RHN71861.1	0	1132	1.06e-139	putative transcription factor interactor and regulator CCHC(Zn) family [Medicago truncatula]	OX326968.1	OX326968	834	0	Medicago arabica genome assembly, chromosome: 5	--	--	--	--	--	--	--	--	PF00973//PF04434//PF00872	Paramyxovirus nucleocapsid protein//SWIM zinc finger//Transposase, Mutator family	GO:0006313	transposition, DNA-mediated	GO:0003677//GO:0008270//GO:0005198//GO:0004803	DNA binding//zinc ion binding//structural molecule activity//transposase activity	GO:0019013	viral nucleocapsid	--	--
Cluster-13543.12239	red	NA	-0.0037421	0.982719	NA	0.189997	0.267044	NA	-0.458406	0.00492797	NA	-0.612046	7.28774e-05	0.747538	1.61767e-07	1562	XP_013466045.1	0	1809	8.86e-253	probable galacturonosyltransferase-like 1 [Medicago truncatula]||KEH40084.1 CAZy family GT8 glycosyltransferase [Medicago truncatula]||RHN77413.1 putative polygalacturonate 4-alpha-galacturonosyltransferase [Medicago truncatula]	OX326965.1	OX326965	1330	0	Medicago arabica genome assembly, chromosome: 2	K20893	PARVUS, GLZ1, GATL1	probable galacturonosyltransferase-like 1	http://www.genome.jp/dbget-bin/www_bget?ko:K20893	Q9LN68	1318	6.08e-180	Probable galacturonosyltransferase-like 1 OS=Arabidopsis thaliana OX=3702 GN=GATL1 PE=2 SV=1	PF01501//PF17053	Glycosyl transferase family 8//Genetic interactor of prohibitin 5	GO:0000002	mitochondrial genome maintenance	GO:0016757	glycosyltransferase activity	--	--	--	--
Cluster-13543.49307	saddlebrown	NA	-0.256168	0.131541	NA	0.107863	0.531205	NA	-0.0617467	0.720533	NA	-0.421377	0.0104836	0.466786	0.00410597	1582	XP_052735988.1	0	822	9.05e-103	U-box domain-containing protein 15 isoform X1 [Vigna angularis]||KOM26714.1 hypothetical protein LR48_Vigan306s001600 [Vigna angularis]	CR932961.2	CR932961	1107	0	Medicago truncatula chromosome 5 clone mth2-62c4, COMPLETE SEQUENCE	K08332	VAC8	vacuolar protein 8	http://www.genome.jp/dbget-bin/www_bget?ko:K08332	--	--	--	--	PF00514	Armadillo/beta-catenin-like repeat	--	--	GO:0005515	protein binding	--	--	--	--
Cluster-13543.49308	yellowgreen	NA	0.454788	0.00532469	NA	-0.212145	0.214182	-1.8046	-0.617027	6.1218e-05	NA	-0.194637	0.255317	0.759458	7.8656e-08	1006	GAU45167.1	0	319	1.08e-33	hypothetical protein TSUD_245330 [Trifolium subterraneum]	OX326970.1	OX326970	268	3.99135e-136	Medicago arabica genome assembly, chromosome: 7	K08332	VAC8	vacuolar protein 8	http://www.genome.jp/dbget-bin/www_bget?ko:K08332	--	--	--	--	PF15754//PF00514//PF05887//PF05456	Sperm equatorial segment protein 1//Armadillo/beta-catenin-like repeat//Procyclic acidic repetitive protein (PARP)//Eukaryotic translation initiation factor 4E binding protein (EIF4EBP)	GO:0007342//GO:0045947//GO:0007340	fusion of sperm to egg plasma membrane involved in single fertilization//negative regulation of translational initiation//acrosome reaction	GO:0005515//GO:0008190	protein binding//eukaryotic initiation factor 4E binding	GO:0016020//GO:0001669	membrane//acrosomal vesicle	--	--
Cluster-13543.90	green	-5.3179	-0.666041	9.26612e-06	NA	-0.673886	6.63039e-06	NA	0.246382	0.147461	NA	0.253394	0.135918	0.899298	9.2046e-14	5583	GAU22209.1	0	5296	0	hypothetical protein TSUD_252370 [Trifolium subterraneum]	XM_045931133.1	XM_045931133	2037	0	PREDICTED: Trifolium pratense disease resistance protein RUN1-like (LOC123882298), transcript variant X1, mRNA	--	--	--	--	Q40392	1287	4.11e-151	TMV resistance protein N OS=Nicotiana glutinosa OX=35889 GN=N PE=1 SV=1	PF13676//PF17907//PF13855//PF06431//PF00004//PF01582//PF00931	TIR domain//AWS domain//Leucine rich repeat//Polyomavirus large T antigen C-terminus//ATPase family associated with various cellular activities (AAA)//TIR domain//NB-ARC domain	GO:0006554//GO:0007165//GO:0006260//GO:0006479	lysine catabolic process//signal transduction//DNA replication//protein methylation	GO:0043531//GO:0018024//GO:0016887//GO:0005524//GO:0003677//GO:0005515	ADP binding//histone lysine N-methyltransferase activity//ATP hydrolysis activity//ATP binding//DNA binding//protein binding	GO:0005634	nucleus	--	--
Cluster-13543.96	skyblue3	NA	0.174401	0.309011	NA	-0.360417	0.0308235	NA	0.0181905	0.916138	NA	0.466518	0.00413031	0.60288	9.96875e-05	1360	RHN59451.1	0	153	1.45e-09	putative repetitive proline-rich cell wall protein [Medicago truncatula]	L23504.1	L23504	528	0	Medicago truncatula early nodulin (protein-rich protein PRP4) gene, complete cds	--	--	--	--	Q43564	125	1.05e-06	Repetitive proline-rich cell wall protein 1 OS=Medicago truncatula OX=3880 GN=PRP1 PE=2 SV=1	PF02095//PF07382	Extensin-like protein repeat//Histone H1-like nucleoprotein HC2	GO:0042546//GO:0030261	cell wall biogenesis//chromosome condensation	GO:0005199//GO:0003677//GO:0030527	structural constituent of cell wall//DNA binding//structural constituent of chromatin	GO:0005618//GO:0000785	cell wall//chromatin	--	--
Cluster-13543.97	blue	NA	0.136985	0.425644	NA	0.120975	0.482166	NA	0.375669	0.023953	NA	0.576861	0.000230687	0.865553	9.56891e-12	1567	XP_003597349.2	0	1800	1.75e-250	ACT domain-containing protein ACR9 [Medicago truncatula]||AES67600.2 four ACT domain ACT domain protein which protein [Medicago truncatula]||RHN76063.1 putative [Protein-PII] uridylyltransferase [Medicago truncatula]	XM_003597301.4	XM_003597301	1029	0	PREDICTED: Medicago truncatula ACT domain-containing protein ACR9 (LOC11412817), mRNA	--	--	--	--	O80644	1099	8.09e-146	ACT domain-containing protein ACR9 OS=Arabidopsis thaliana OX=3702 GN=ACR9 PE=2 SV=1	--	--	--	--	--	--	--	--	--	--
Cluster-13543.9378	yellowgreen	NA	0.202595	0.236014	NA	0.472421	0.00362246	NA	-0.149511	0.38413	-3.2107	-0.555132	0.000441219	0.641556	2.47979e-05	1683	XP_024631961.1	0	2270	0	probable serine/threonine-protein kinase PBL28 isoform X1 [Medicago truncatula]||XP_024631963.1 probable serine/threonine-protein kinase PBL28 isoform X1 [Medicago truncatula]||XP_024631964.1 probable serine/threonine-protein kinase PBL28 isoform X1 [Medicago truncatula]||XP_024631965.1 probable serine/threonine-protein kinase PBL28 isoform X1 [Medicago truncatula]||RHN75937.1 putative protein ki…	XM_024776193.2	XM_024776193	1402	0	PREDICTED: Medicago truncatula probable serine/threonine-protein kinase PBL28 (LOC112419150), transcript variant X2, mRNA	--	--	--	--	Q9LT96	458	2.71e-47	Probable leucine-rich repeat receptor-like protein kinase At5g49770 OS=Arabidopsis thaliana OX=3702 GN=At5g49770 PE=1 SV=1	PF00069//PF07714	Protein kinase domain//Protein tyrosine and serine/threonine kinase	GO:0006468	protein phosphorylation	GO:0005524//GO:0004672	ATP binding//protein kinase activity	--	--	--	--	Switch
Cluster-13543.9372	blue	NA	-0.426797	0.00943426	NA	-0.203376	0.234174	NA	0.269508	0.111936	NA	0.230826	0.175593	0.79981	4.86219e-09	1110	XP_013465343.1	0	669	1.16e-85	SNF1-related protein kinase regulatory subunit beta-3 [Medicago truncatula]||ACJ86184.1 unknown [Medicago truncatula]||AFK42866.1 unknown [Medicago truncatula]||KEH39378.1 SNF1-related kinase regulatory subunit beta-2 [Medicago truncatula]||RHN75990.1 putative association with the SNF1 complex (ASC) domain-containing protein [Medicago truncatula]	XM_013609889.3	XM_013609889	519	0	PREDICTED: Medicago truncatula SNF1-related protein kinase regulatory subunit beta-3 (LOC25487848), mRNA	--	--	--	--	Q9ZUU8	329	1.99e-36	SNF1-related protein kinase regulatory subunit beta-3 OS=Arabidopsis thaliana OX=3702 GN=KINB3 PE=1 SV=1	PF04739	5'-AMP-activated protein kinase beta subunit, interaction domain	--	--	GO:0005515	protein binding	--	--	KOG1616	Protein involved in Snf1 protein kinase complex assembly
Cluster-13543.9374	greenyellow	NA	0.29424	0.0815209	NA	0.33147	0.0482837	NA	0.261188	0.123885	NA	-0.464145	0.00435118	0.933952	9.29264e-17	569	XP_013463539.1	0	905	3.15e-123	auxin-binding protein ABP19a [Medicago truncatula]||KEH37574.1 auxin-binding protein ABP19a [Medicago truncatula]||RHN73629.1 putative germin, rmlC-like cupin domain-containing protein [Medicago truncatula]	XM_013608085.3	XM_013608085	509	0	PREDICTED: Medicago truncatula auxin-binding protein ABP19a (LOC25486502), mRNA	--	--	--	--	Q9ZRA4	687	1.36e-91	Auxin-binding protein ABP19a OS=Prunus persica OX=3760 GN=ABP19A PE=3 SV=1	PF02041//PF07847	Auxin binding protein//PCO_ADO	--	--	GO:0016702//GO:0010011	oxidoreductase activity, acting on single donors with incorporation of molecular oxygen, incorporation of two atoms of oxygen//auxin binding	--	--	--	--
Cluster-13543.9375	green	NA	-0.566476	0.000316268	NA	-0.358903	0.0315855	NA	0.430517	0.00876696	NA	0.223895	0.189285	0.419288	0.0109135	1588	AET04165.2	0	2250	6.81e-317	S-adenosyl-L-methionine-dependent methyltransferase superfamily protein [Medicago truncatula]	XM_024772061.2	XM_024772061	1364	0	PREDICTED: Medicago truncatula uncharacterized LOC11413794 (LOC11413794), mRNA	--	--	--	--	--	--	--	--	--	--	--	--	--	--	--	--	--	--
Cluster-13543.9377	blue	NA	-0.118008	0.493055	NA	0.0992705	0.564596	NA	0.47978	0.00306602	NA	0.407163	0.0137166	0.726429	5.28822e-07	1906	KAI5399247.1	0	452	2.12e-50	hypothetical protein KIW84_064571 [Pisum sativum]	OX326965.1	OX326965	1041	0	Medicago arabica genome assembly, chromosome: 2	K11095	SNRPC	U1 small nuclear ribonucleoprotein C	http://www.genome.jp/dbget-bin/www_bget?ko:K11095	F6HQ26	304	2.9e-30	U1 small nuclear ribonucleoprotein C OS=Vitis vinifera OX=29760 GN=VIT_07s0104g01170 PE=3 SV=1	PF06220	U1 zinc finger	--	--	GO:0008270	zinc ion binding	--	--	KOG3454	U1 snRNP-specific protein C
Cluster-13543.12013	orange	NA	0.201211	0.2393	NA	0.367698	0.0273656	NA	0.257121	0.13006	NA	0.0108746	0.949809	0.81604	1.32086e-09	3508	XP_013459456.2	0	692	1.79e-79	flavonol synthase/flavanone 3-hydroxylase [Medicago truncatula]	OX326967.1	OX326967	372	0	Medicago arabica genome assembly, chromosome: 4	--	--	--	--	Q84MB3	187	2.43e-13	1-aminocyclopropane-1-carboxylate oxidase homolog 1 OS=Arabidopsis thaliana OX=3702 GN=At1g06620 PE=2 SV=1	PF00695	Major surface antigen from hepadnavirus	GO:0016032	viral process	--	--	--	--	--	--
Cluster-13543.25509	greenyellow	NA	-0.211604	0.215381	NA	0.374545	0.0244117	NA	0.209237	0.220678	NA	-0.59372	0.000135049	0.863267	1.2513e-11	708	XP_013456141.2	0	664	1.13e-86	probable histone H2A.3 [Medicago truncatula]||RHN60978.1 Histone H2A.1 [Medicago truncatula]	OX326964.1	OX326964	518	0	Medicago arabica genome assembly, chromosome: 1	K11251	H2A	histone H2A	http://www.genome.jp/dbget-bin/www_bget?ko:K11251	Q1S053	652	2.43e-86	Probable histone H2A.3 OS=Medicago truncatula OX=3880 PE=3 SV=1	PF00125	Core histone H2A/H2B/H3/H4	--	--	GO:0003677	DNA binding	--	--	--	--
Cluster-13543.56021	blue	NA	-0.0629089	0.715489	NA	0.242281	0.154535	NA	0.578037	0.000222437	NA	0.302061	0.0733751	0.736506	3.04621e-07	1518	XP_003592430.2	0	1140	5.22e-153	uncharacterized protein LOC11420243 [Medicago truncatula]||RHN82053.1 hypothetical protein MtrunA17_Chr1g0205731 [Medicago truncatula]	AC174280.11	AC174280	1382	0	Medicago truncatula clone mth2-11n6, complete sequence	--	--	--	--	--	--	--	--	--	--	--	--	--	--	--	--	--	--
Cluster-13543.7365	darkturquoise	NA	-0.00251267	0.988396	NA	0.148136	0.388567	NA	-0.0674089	0.696075	NA	-0.211001	0.216721	0.472959	0.00357902	1996	XP_003628760.2	0	1692	4.5e-232	F-box/kelch-repeat protein At3g23880 [Medicago truncatula]||AET03236.2 F-box protein interaction domain protein [Medicago truncatula]||RHN41461.1 putative F-box domain-containing protein [Medicago truncatula]	OX326968.1	OX326968	1108	0	Medicago arabica genome assembly, chromosome: 5	--	--	--	--	--	--	--	--	--	--	--	--	--	--	--	--	--	--
Cluster-13543.7360	darkgrey	-3.0977	-0.677849	5.57763e-06	-3.2481	-0.715366	9.43108e-07	NA	0.0306404	0.859197	NA	0.0921754	0.592875	0.846102	8.13231e-11	1937	--	--	--	--	--	OX326967.1	OX326967	37	2.01741e-07	Medicago arabica genome assembly, chromosome: 4	--	--	--	--	--	--	--	--	--	--	--	--	--	--	--	--	--	--
Cluster-13543.7369	brown	NA	0.439571	0.00730893	NA	0.0708005	0.681566	NA	-0.607556	8.50686e-05	NA	-0.336846	0.0445495	0.461662	0.00459312	3747	XP_013461855.2	0	4492	0	glutamate receptor 2.7 [Medicago truncatula]||RHN70539.1 putative periplasmic binding protein-like I [Medicago truncatula]	XM_013606401.3	XM_013606401	1715	0	PREDICTED: Medicago truncatula glutamate receptor 2.7 (LOC25490018), mRNA	K05387	GRIP	glutamate receptor, ionotropic, plant	http://www.genome.jp/dbget-bin/www_bget?ko:K05387	Q8LGN0	2066	2.68e-273	Glutamate receptor 2.7 OS=Arabidopsis thaliana OX=3702 GN=GLR2.7 PE=2 SV=3	PF00060//PF05669//PF10613	Ligand-gated ion channel//SOH1//Ligated ion channel L-glutamate- and glycine-binding site	GO:0007165//GO:0006811//GO:0006355//GO:0007268	signal transduction//monoatomic ion transport//regulation of DNA-templated transcription//chemical synaptic transmission	GO:0015276//GO:0003712//GO:0004970	ligand-gated monoatomic ion channel activity//transcription coregulator activity//ionotropic glutamate receptor activity	GO:0016020//GO:0005667//GO:0016592	membrane//transcription regulator complex//mediator complex	--	--
Cluster-13543.5822	pink	-7.5445	-0.85872	2.10361e-11	-4.2987	-0.765835	5.25724e-08	NA	0.303495	0.0719532	NA	-0.270632	0.11039	0.817741	1.1438e-09	610	--	--	--	--	--	OX326967.1	OX326967	56	1.67505e-18	Medicago arabica genome assembly, chromosome: 4	--	--	--	--	--	--	--	--	--	--	--	--	--	--	--	--	--	--
Cluster-13543.44077	skyblue3	NA	0.0014224	0.993431	NA	-0.330334	0.0491045	NA	0.168891	0.32478	NA	0.582648	0.000192594	0.866729	8.31983e-12	969	AFK33457.1	0	986	2.56e-130	unknown [Medicago truncatula]	XM_003602378.4	XM_003602378	675	0	PREDICTED: Medicago truncatula stomatin-like protein 2, mitochondrial (LOC11421678), mRNA	K26392	STOML2, SLP2	stomatin-like protein 2	http://www.genome.jp/dbget-bin/www_bget?ko:K26392	Q9UJZ1	467	2.05e-54	Stomatin-like protein 2, mitochondrial OS=Homo sapiens OX=9606 GN=STOML2 PE=1 SV=1	--	--	--	--	--	--	--	--	KOG2620	Prohibitins and stomatins of the PID superfamily
Cluster-13543.44076	magenta	NA	-0.19011	0.266754	NA	0.151273	0.378485	NA	0.429137	0.00900957	NA	0.0875728	0.611544	0.835993	2.20919e-10	1165	GAU18939.1	0	799	2.48e-102	hypothetical protein TSUD_229290 [Trifolium subterraneum]	XM_003610818.3	XM_003610818	881	0	PREDICTED: Medicago truncatula ribonuclease P protein subunit p29 (LOC11437421), transcript variant X1, mRNA	K03538	POP4, RPP29	ribonuclease P protein subunit POP4	http://www.genome.jp/dbget-bin/www_bget?ko:K03538	Q9ZW76	511	7.3e-61	Ribonuclease MRP protein subunit POP4 OS=Arabidopsis thaliana OX=3702 GN=POP4 PE=2 SV=2	PF01868	Ribonuclease P/MRP, subunit p29	GO:0006396//GO:0001682	RNA processing//tRNA 5'-leader removal	GO:0003723	RNA binding	GO:0030677	ribonuclease P complex	KOG4046	RNase MRP and P, subunit POP4/p29
Cluster-13543.44074	turquoise	NA	-0.217199	0.203212	NA	-0.0681529	0.692883	NA	-0.0447136	0.795679	NA	-0.143947	0.40227	0.768889	4.31534e-08	2984	XP_003606364.1	0	2968	0	receptor-like serine/threonine-protein kinase NCRK [Medicago truncatula]||XP_024638031.1 receptor-like serine/threonine-protein kinase NCRK [Medicago truncatula]||XP_024638032.1 receptor-like serine/threonine-protein kinase NCRK [Medicago truncatula]||XP_024638033.1 receptor-like serine/threonine-protein kinase NCRK [Medicago truncatula]||XP_024638034.1 receptor-like serine/threonine-protein kina…	XM_024782263.2	XM_024782263	1792	0	PREDICTED: Medicago truncatula receptor-like serine/threonine-protein kinase NCRK (LOC11408721), transcript variant X5, mRNA	--	--	--	--	Q8VYY5	1404	4.98e-183	Receptor-like serine/threonine-protein kinase NCRK OS=Arabidopsis thaliana OX=3702 GN=NCRK PE=1 SV=1	PF10324//PF00069//PF07714	Serpentine type 7TM GPCR chemoreceptor Srw//Protein kinase domain//Protein tyrosine and serine/threonine kinase	GO:0007187//GO:0006468	G protein-coupled receptor signaling pathway, coupled to cyclic nucleotide second messenger//protein phosphorylation	GO:0004672//GO:0008528//GO:0005524	protein kinase activity//G protein-coupled peptide receptor activity//ATP binding	--	--	--	--
Cluster-13543.19798	pink	-2.5284	-0.755539	1.00148e-07	-2.1278	-0.80999	2.17817e-09	NA	0.226953	0.183153	NA	-0.00948357	0.956223	0.929519	2.70858e-16	1581	RHN75972.1	0	148	1.73e-09	hypothetical protein MtrunA17_Chr2g0326961 [Medicago truncatula]	OX326964.1	OX326964	287	1.74004e-146	Medicago arabica genome assembly, chromosome: 1	--	--	--	--	--	--	--	--	--	--	--	--	--	--	--	--	--	--
Cluster-13543.19799	salmon	NA	0.275987	0.103249	NA	0.377046	0.023401	NA	0.266936	0.115534	NA	0.165242	0.335496	0.914647	6.24734e-15	438	--	--	--	--	--	OX326967.1	OX326967	320	2.0622e-165	Medicago arabica genome assembly, chromosome: 4	--	--	--	--	--	--	--	--	--	--	--	--	--	--	--	--	--	--
Cluster-13543.44071	darkmagenta	NA	0.0201623	0.907085	NA	-0.2197	0.197929	NA	-0.133938	0.436105	NA	0.0749521	0.663959	0.695905	2.45126e-06	524	XP_013459896.1	0	729	1.61e-93	EH domain-containing protein 1 [Medicago truncatula]||KEH33927.1 calcium-binding EF hand protein [Medicago truncatula]||RHN67188.1 putative EH domain-containing protein [Medicago truncatula]	XM_013604442.3	XM_013604442	446	0	PREDICTED: Medicago truncatula EH domain-containing protein 1 (LOC25489040), mRNA	K12483	EHD1	EH domain-containing protein 1	http://www.genome.jp/dbget-bin/www_bget?ko:K12483	Q94CF0	468	5.54e-55	EH domain-containing protein 1 OS=Arabidopsis thaliana OX=3702 GN=EHD1 PE=1 SV=1	PF00503//PF02367	G-protein alpha subunit//Threonylcarbamoyl adenosine biosynthesis protein TsaE	GO:0007186//GO:0002949	G protein-coupled receptor signaling pathway//tRNA threonylcarbamoyladenosine modification	GO:0003924//GO:0019001//GO:0031683	GTPase activity//guanyl nucleotide binding//G-protein beta/gamma-subunit complex binding	--	--	KOG1954	Endocytosis/signaling protein EHD1
Cluster-13543.19795	cyan	NA	0.460407	0.00471982	NA	0.788007	1.16713e-08	NA	0.275232	0.104234	NA	-0.323431	0.0543327	0.783887	1.56421e-08	1214	--	--	--	--	--	OX326967.1	OX326967	310	2.17603e-159	Medicago arabica genome assembly, chromosome: 4	--	--	--	--	--	--	--	--	--	--	--	--	--	--	--	--	--	--
Cluster-13543.19796	black	NA	0.0811358	0.638061	NA	0.0678281	0.694276	NA	-0.116026	0.500393	NA	-0.149647	0.383691	0.61871	5.7678e-05	1389	--	--	--	--	--	OX326964.1	OX326964	136	1.32864e-62	Medicago arabica genome assembly, chromosome: 1	--	--	--	--	--	--	--	--	--	--	--	--	--	--	--	--	--	--
Cluster-13543.19797	salmon	NA	0.0388411	0.822052	NA	0.185231	0.279449	NA	0.265635	0.117386	NA	0.179673	0.294384	0.858249	2.21752e-11	637	--	--	--	--	--	OX326964.1	OX326964	437	0	Medicago arabica genome assembly, chromosome: 1	--	--	--	--	--	--	--	--	--	--	--	--	--	--	--	--	--	--
Cluster-13543.19790	darkred	NA	0.30204	0.0733957	NA	0.0161266	0.925625	NA	-0.448638	0.00606217	NA	-0.099555	0.563475	0.759601	7.79604e-08	648	--	--	--	--	--	OX326964.1	OX326964	46	6.46759e-13	Medicago arabica genome assembly, chromosome: 1	--	--	--	--	--	--	--	--	--	--	--	--	--	--	--	--	--	--
Cluster-13543.19791	grey60	NA	0.0324418	0.851009	NA	-0.0963248	0.576261	NA	-0.594582	0.000131299	NA	-0.233826	0.169891	0.872738	3.98501e-12	868	XP_003610737.1	0	899	6.47e-121	uncharacterized N-acetyltransferase p20 [Medicago truncatula]||AES93695.1 acetyltransferase (GNAT) domain protein [Medicago truncatula]||RHN53322.1 putative ribosomal-protein-alanine N-acetyltransferase [Medicago truncatula]	AC146852.15	AC146852	685	0	Medicago truncatula clone mth2-58k21, complete sequence	--	--	--	--	P05332	194	1.05e-16	Uncharacterized N-acetyltransferase p20 OS=Bacillus licheniformis OX=1402 GN=p20 PE=4 SV=1	PF00583//PF13302	Acetyltransferase (GNAT) family//Acetyltransferase (GNAT) domain	GO:0042967	obsolete acyl-carrier-protein biosynthetic process	GO:0008080	N-acetyltransferase activity	--	--	--	--
Cluster-13543.44389	blue	NA	-0.0954348	0.579807	NA	-0.0762205	0.658615	NA	0.572406	0.000264461	NA	0.273844	0.106064	0.758474	8.36071e-08	1154	XP_003600398.1	0	348	2.1e-37	uncharacterized protein LOC11443175 [Medicago truncatula]||AES70649.1 hypothetical protein MTR_3g060740 [Medicago truncatula]||AFK48284.1 unknown [Medicago truncatula]||RHN67449.1 hypothetical protein MtrunA17_Chr3g0102831 [Medicago truncatula]	CT009615.13	CT009615	544	0	M.truncatula DNA sequence from clone MTH2-39A22 on chromosome 3, complete sequence	--	--	--	--	--	--	--	--	--	--	--	--	--	--	--	--	--	--
Cluster-13543.44388	darkorange	NA	-0.418872	0.0110011	NA	-0.325387	0.0528086	NA	0.229143	0.178851	NA	0.016397	0.924381	0.532124	0.000836752	2177	XP_045819892.1	0	1820	2.4e-238	putative disease resistance RPP13-like protein 1 [Trifolium pratense]||XP_045819893.1 putative disease resistance RPP13-like protein 1 [Trifolium pratense]||XP_045819894.1 putative disease resistance RPP13-like protein 1 [Trifolium pratense]	XR_005645421.1	XR_005645421	678	0	PREDICTED: Medicago truncatula putative disease resistance RPP13-like protein 1 (LOC25488543), transcript variant X2, misc_RNA	--	--	--	--	Q9LRR4	865	2.95e-101	Putative disease resistance RPP13-like protein 1 OS=Arabidopsis thaliana OX=3702 GN=RPPL1 PE=3 SV=1	PF00005//PF00931//PF00560//PF13855//PF00004	ABC transporter//NB-ARC domain//Leucine Rich Repeat//Leucine rich repeat//ATPase family associated with various cellular activities (AAA)	--	--	GO:0005515//GO:0043531//GO:0005524//GO:0016887	protein binding//ADP binding//ATP binding//ATP hydrolysis activity	--	--	--	--
Cluster-13543.9197	greenyellow	NA	0.01172	0.945913	NA	0.372217	0.0253847	NA	0.253012	0.136529	NA	-0.455281	0.00526902	0.958114	4.86258e-20	2839	XP_024632976.1	0	3233	0	kinesin-like protein KIN-14D isoform X1 [Medicago truncatula]||RHN71770.1 putative minus-end-directed kinesin ATPase [Medicago truncatula]	XM_024777208.2	XM_024777208	2584	0	PREDICTED: Medicago truncatula kinesin-like protein KIN-14D (LOC11424229), transcript variant X1, mRNA	K10405	KIFC1	kinesin family member C1	http://www.genome.jp/dbget-bin/www_bget?ko:K10405	Q07970	2086	6.11e-283	Kinesin-like protein KIN-14C OS=Arabidopsis thaliana OX=3702 GN=KIN14C PE=2 SV=1	PF16796//PF00225	Microtubule binding//Kinesin motor domain	GO:0007017//GO:0007018	microtubule-based process//microtubule-based movement	GO:0008017//GO:0005524//GO:0003777	microtubule binding//ATP binding//microtubule motor activity	GO:0005874//GO:0045298	microtubule//tubulin complex	KOG0239	Kinesin (KAR3 subfamily)
Cluster-13543.9191	red	NA	0.266818	0.1157	NA	0.331364	0.0483602	NA	-0.124492	0.469428	NA	-0.242279	0.154539	0.618427	5.826e-05	655	--	--	--	--	--	OX326970.1	OX326970	149	3.61644e-70	Medicago arabica genome assembly, chromosome: 7	--	--	--	--	--	--	--	--	--	--	--	--	--	--	--	--	--	--
Cluster-13543.25376	tan	NA	0.48655	0.00262136	NA	0.337808	0.0439065	NA	-0.326093	0.0522666	NA	-0.0263231	0.878879	0.746802	1.68907e-07	1760	RHN44587.1	0	424	2.68e-41	putative transcription factor/ chromatin remodeling BED-type(Zn) family [Medicago truncatula]	XM_039828190.1	XM_039828190	211	3.438e-104	PREDICTED: Medicago truncatula putative disease resistance protein At4g10780 (LOC25497664), mRNA	--	--	--	--	--	--	--	--	PF04810//PF01780//PF02892	Sec23/Sec24 zinc finger//Ribosomal L37ae protein family//BED zinc finger	GO:0006888//GO:0006886//GO:0042254//GO:0006412	endoplasmic reticulum to Golgi vesicle-mediated transport//intracellular protein transport//ribosome biogenesis//translation	GO:0003735//GO:0008270//GO:0003677	structural constituent of ribosome//zinc ion binding//DNA binding	GO:0030127//GO:0005840	COPII vesicle coat//ribosome	--	--
Cluster-13543.7636	royalblue	NA	0.615238	6.51967e-05	NA	-0.281899	0.0957783	NA	-0.361826	0.0301278	NA	0.583177	0.000189407	0.45653	0.00513041	2975	KEH40713.1	0	697	9.37e-78	DUF4283 domain protein [Medicago truncatula]	--	--	--	--	--	--	--	--	--	--	--	--	--	PF06017//PF00324//PF09139	Unconventional myosin tail, actin- and lipid-binding//Amino acid permease//Phosphatidate cytidylyltransferase, mitochondrial	GO:0046486//GO:0032049//GO:0055085//GO:0008654	glycerolipid metabolic process//cardiolipin biosynthetic process//transmembrane transport//phospholipid biosynthetic process	GO:0003774//GO:0004605	cytoskeletal motor activity//phosphatidate cytidylyltransferase activity	GO:0016020//GO:0016459	membrane//myosin complex	--	--
Cluster-13543.33329	steelblue	NA	0.0289019	0.867113	NA	-0.342123	0.0411132	NA	-0.380418	0.0220928	NA	-0.0365935	0.832198	0.361896	0.0300937	325	UUZ30961.1	0	542	9.51e-68	drought tolerant protein [Medicago sativa]	MZ760897.1	MZ760897	319	5.34755e-165	Medicago sativa drought tolerant protein (DT8) mRNA, complete cds	K01835	pgm	phosphoglucomutase	http://www.genome.jp/dbget-bin/www_bget?ko:K01835	Q9SM60	527	1.73e-64	Phosphoglucomutase, cytoplasmic OS=Pisum sativum OX=3888 GN=PGM1 PE=2 SV=1	PF02880	Phosphoglucomutase/phosphomannomutase, alpha/beta/alpha domain III	GO:0005975	carbohydrate metabolic process	GO:0016868	intramolecular transferase activity, phosphotransferases	--	--	KOG0625	Phosphoglucomutase
Cluster-13543.33328	darkorange	NA	-0.32044	0.0567317	-1.0475	-0.745369	1.83667e-07	NA	-0.38402	0.0207636	NA	-0.118213	0.492297	0.700951	1.92738e-06	491	KEH18110.1	0	443	1.25e-48	disease resistance protein (TIR-NBS-LRR class) [Medicago truncatula]	XM_003626880.4	XM_003626880	437	0	PREDICTED: Medicago truncatula disease resistance protein RUN1 (LOC11423959), mRNA	--	--	--	--	--	--	--	--	PF13855	Leucine rich repeat	--	--	GO:0005515	protein binding	--	--	--	--
Cluster-13543.7985	blue	NA	0.225718	0.185612	NA	0.0154122	0.928911	2.6231	0.434923	0.00802919	3.5642	0.49132	0.00234288	0.930582	2.10907e-16	1236	XP_003611987.1	0	428	6.07e-49	uncharacterized protein LOC11405634 [Medicago truncatula]||AES94945.1 plant/MUD21-2 protein [Medicago truncatula]||RHN54184.1 hypothetical protein MtrunA17_Chr5g0403951 [Medicago truncatula]	XM_003611939.4	XM_003611939	357	0	PREDICTED: Medicago truncatula uncharacterized LOC11405634 (LOC11405634), mRNA	--	--	--	--	--	--	--	--	--	--	--	--	--	--	--	--	--	--
Cluster-13543.7984	lightyellow	NA	-0.450367	0.00584644	NA	-0.0651025	0.706003	1.549	0.653719	1.53749e-05	NA	0.515452	0.00129421	0.873032	3.84046e-12	597	KEH36484.1	0	436	5.85e-53	B-box type zinc finger protein [Medicago truncatula]||RHN71816.1 putative transcription factor interactor and regulator Znf-B family [Medicago truncatula]	OX326971.1	OX326971	374	0	Medicago arabica genome assembly, chromosome: 8	--	--	--	--	Q9LRM4	146	4.91e-11	B-box domain protein 31 OS=Arabidopsis thaliana OX=3702 GN=MIP1B PE=2 SV=1	PF03987//PF00643//PF06524//PF04546//PF05764//PF09184//PF02724//PF09026//PF15387//PF17096//PF10486	Autophagocytosis associated protein, active-site domain//B-box zinc finger//NOA36 protein//Sigma-70, non-essential region//YL1 nuclear protein//PPP4R2//CDC45-like protein//Centromere protein B dimerisation domain//Domain of unknown function (DUF4611)//Altered inheritance of mitochondria protein 3//Phosphoinositide 3-kinase gamma adapter protein p101 subunit	GO:0051016//GO:0006270//GO:0006352//GO:0006338//GO:0006355//GO:0043486	barbed-end actin filament capping//DNA replication initiation//DNA-templated transcription initiation//chromatin remodeling//regulation of DNA-templated transcription//obsolete histone exchange	GO:0003682//GO:0046935//GO:0019888//GO:0003700//GO:0003677//GO:0008270//GO:0019787//GO:0016987	chromatin binding//1-phosphatidylinositol-3-kinase regulator activity//protein phosphatase regulator activity//DNA-binding transcription factor activity//DNA binding//zinc ion binding//ubiquitin-like protein transferase activity//sigma factor activity	GO:0005634//GO:0030289//GO:0000785//GO:0005667//GO:0005944//GO:0000408//GO:0030479//GO:0000775	nucleus//protein phosphatase 4 complex//chromatin//transcription regulator complex//phosphatidylinositol 3-kinase complex, class IB//EKC/KEOPS complex//actin cortical patch//chromosome, centromeric region	--	--
Cluster-13543.7987	lightcyan	NA	0.357737	0.0321832	NA	-0.128518	0.455064	NA	-0.127227	0.459644	NA	0.378955	0.0226527	0.300749	0.0746951	907	--	--	--	--	--	OX326964.1	OX326964	97	4.10057e-41	Medicago arabica genome assembly, chromosome: 1	--	--	--	--	--	--	--	--	--	--	--	--	--	--	--	--	--	--
Cluster-13543.7986	violet	NA	0.0905329	0.599509	2.9502	0.747384	1.63235e-07	NA	-0.286421	0.0903479	-3.3007	-0.521686	0.00110232	0.573246	0.000257777	1051	XP_013448880.1	0	1416	1.3e-196	probable WRKY transcription factor 49 [Medicago truncatula]||KEH22907.1 WRKY family transcription factor [Medicago truncatula]||RHN46133.1 putative transcription factor WRKY family [Medicago truncatula]	XM_013593426.3	XM_013593426	877	0	PREDICTED: Medicago truncatula probable WRKY transcription factor 49 (LOC25498501), mRNA	--	--	--	--	Q9FHR7	410	1.42e-46	Probable WRKY transcription factor 49 OS=Arabidopsis thaliana OX=3702 GN=WRKY49 PE=1 SV=1	PF03106	WRKY DNA -binding domain	GO:0006355	regulation of DNA-templated transcription	GO:0043565//GO:0003700	sequence-specific DNA binding//DNA-binding transcription factor activity	GO:0005667	transcription regulator complex	--	--
Cluster-13543.33321	sienna3	NA	0.452208	0.0056241	NA	-0.283093	0.0943204	NA	-0.35332	0.0345308	NA	0.407426	0.0136499	0.675304	6.23434e-06	4245	XP_003610678.1	0	3142	0	probable ATP-dependent DNA helicase CHR12 [Medicago truncatula]||AES93636.1 chromatin remodeling factor, putative [Medicago truncatula]||RHN53282.1 putative nucleoplasmin ATPase chromatin remodeling SNF2 family [Medicago truncatula]	XM_003610630.4	XM_003610630	1955	0	PREDICTED: Medicago truncatula probable ATP-dependent DNA helicase CHR12 (LOC11444205), mRNA	--	--	--	--	F4J9M5	2286	6.18e-302	Probable ATP-dependent DNA helicase CHR12 OS=Arabidopsis thaliana OX=3702 GN=CHR12 PE=2 SV=1	PF00176//PF14619//PF04851//PF11496	SNF2-related domain//Snf2-ATP coupling, chromatin remodelling complex//Type III restriction enzyme, res subunit//Class II histone deacetylase complex subunits 2 and 3	GO:0016575	histone deacetylation	GO:0016787//GO:0005524//GO:0042393//GO:0003677	hydrolase activity//ATP binding//histone binding//DNA binding	GO:0070823	HDA1 complex	KOG0386	Chromatin remodeling complex SWI/SNF, component SWI2 and related ATPases (DNA/RNA helicase superfamily)
Cluster-13543.33320	yellowgreen	NA	0.126787	0.461209	NA	0.0505968	0.76948	NA	-0.426295	0.00952755	NA	-0.374029	0.0246248	0.769642	4.10834e-08	2513	XP_013470181.1	0	2047	9.17e-283	zinc finger protein CONSTANS-LIKE 16 [Medicago truncatula]||KEH44219.1 zinc finger constans-like protein [Medicago truncatula]||RHN82432.1 putative transcription factor C2C2-CO-like family [Medicago truncatula]	OX326965.1	OX326965	1464	0	Medicago arabica genome assembly, chromosome: 2	--	--	--	--	Q8RWD0	664	1.89e-77	Zinc finger protein CONSTANS-LIKE 16 OS=Arabidopsis thaliana OX=3702 GN=COL16 PE=1 SV=2	PF01412//PF00643//PF00569//PF02298	Putative GTPase activating protein for Arf//B-box zinc finger//Zinc finger, ZZ type//Plastocyanin-like domain	GO:0006118	obsolete electron transport	GO:0005096//GO:0008270//GO:0009055	GTPase activator activity//zinc ion binding//electron transfer activity	--	--	--	--
Cluster-13543.33322	brown	NA	0.449192	0.00599233	NA	-0.133635	0.437156	NA	-0.205108	0.230129	NA	0.389144	0.0189878	0.65789	1.29862e-05	4220	RHN76768.1	0	4367	0	putative cadmium-transporting ATPase [Medicago truncatula]	OX326965.1	OX326965	1207	0	Medicago arabica genome assembly, chromosome: 2	K08869	ADCK, ABC1	aarF domain-containing kinase	http://www.genome.jp/dbget-bin/www_bget?ko:K08869	Q93Y08	441	2.06e-43	Protein ACTIVITY OF BC1 COMPLEX KINASE 8, chloroplastic OS=Arabidopsis thaliana OX=3702 GN=ABC1K8 PE=2 SV=1	PF01047	MarR family	GO:0006355	regulation of DNA-templated transcription	GO:0003700	DNA-binding transcription factor activity	GO:0005667	transcription regulator complex	KOG1235	Predicted unusual protein kinase
Cluster-13543.33325	violet	NA	-0.134186	0.435249	NA	0.259116	0.127003	NA	-0.161455	0.346841	NA	-0.4275	0.00930493	0.497653	0.00201331	509	--	--	--	--	--	CU469560.1	CU469560	467	0	Medicago truncatula chromosome 5 clone mth4-3g17, COMPLETE SEQUENCE	--	--	--	--	--	--	--	--	--	--	--	--	--	--	--	--	--	--
Cluster-13543.33324	darkgrey	NA	-0.211151	0.216388	NA	0.272719	0.107564	NA	0.406224	0.0139569	NA	-0.0445192	0.796549	0.596747	0.000122281	520	--	--	--	--	--	OX326967.1	OX326967	199	4.54919e-98	Medicago arabica genome assembly, chromosome: 4	--	--	--	--	--	--	--	--	--	--	--	--	--	--	--	--	--	--
Cluster-13543.33326	white	NA	-0.0768553	0.655946	NA	-0.0443837	0.797155	NA	-0.388014	0.0193681	NA	-0.318361	0.0584483	0.681375	4.77186e-06	795	XP_024628465.1	0	1161	3.62e-151	disease resistance protein RPV1 isoform X2 [Medicago truncatula]	XM_024772697.2	XM_024772697	654	0	PREDICTED: Medicago truncatula disease resistance protein RPV1 (LOC11437611), transcript variant X3, mRNA	--	--	--	--	Q40392	434	2.88e-47	TMV resistance protein N OS=Nicotiana glutinosa OX=35889 GN=N PE=1 SV=1	PF13855	Leucine rich repeat	--	--	GO:0005515	protein binding	--	--	--	--
Cluster-21858.0	midnightblue	NA	0.0471109	0.784975	NA	0.0291052	0.866187	NA	-0.137797	0.422879	NA	-0.152135	0.375742	0.813073	1.69189e-09	1204	--	--	--	--	--	--	--	--	--	--	--	--	--	--	--	--	--	--	PF02845	CUE domain	--	--	GO:0043130	ubiquitin binding	--	--	--	--
Cluster-13543.7631	pink	-1.8404	-0.766866	4.91984e-08	-1.7475	-0.744431	1.93954e-07	NA	0.117395	0.495318	NA	0.0431003	0.802903	0.871083	4.89832e-12	796	KAI5418680.1	0	432	2.54e-50	hypothetical protein KIW84_043055 [Pisum sativum]	BT148597.1	BT148597	504	0	Medicago truncatula clone JCVI-FLMt-19I12 unknown mRNA	--	--	--	--	Q60343	119	4.26e-06	tRNA (cytosine(48)-C(5))-methyltransferase OS=Methanocaldococcus jannaschii (strain ATCC 43067 / DSM 2661 / JAL-1 / JCM 10045 / NBRC 100440) OX=243232 GN=trm4 PE=1 SV=1	PF01189	16S rRNA methyltransferase RsmB/F	--	--	GO:0008168	methyltransferase activity	--	--	--	--
Cluster-13543.51340	royalblue	NA	-0.225534	0.185981	NA	0.274917	0.104647	NA	0.306521	0.0690228	NA	-0.16996	0.321683	0.419503	0.0108685	1579	--	--	--	--	--	OX326967.1	OX326967	478	0	Medicago arabica genome assembly, chromosome: 4	--	--	--	--	--	--	--	--	--	--	--	--	--	--	--	--	--	--
Cluster-13543.7639	darkgrey	NA	-0.427725	0.00926376	-1.6611	-0.602792	9.99831e-05	NA	-0.270183	0.111006	NA	-0.0828689	0.630876	0.751218	1.30035e-07	3643	--	--	--	--	--	XM_039832325.1	XM_039832325	216	1.19431e-106	PREDICTED: Medicago truncatula putative disease resistance protein RGA4 (LOC11423554), transcript variant X2, mRNA	--	--	--	--	--	--	--	--	--	--	--	--	--	--	--	--	--	--
Cluster-13543.32058	darkorange	NA	-0.042964	0.803515	NA	-0.075825	0.660279	NA	0.189321	0.268779	NA	0.153349	0.371901	0.335498	0.045463	2046	XP_003615475.1	0	2300	0	uncharacterized protein LOC11410874 [Medicago truncatula]||AES98433.1 transducin/WD40 repeat protein [Medicago truncatula]||RHN56366.1 putative transcription factor WD40-like family [Medicago truncatula]	XM_003615427.4	XM_003615427	1901	0	PREDICTED: Medicago truncatula uncharacterized LOC11410874 (LOC11410874), mRNA	--	--	--	--	--	--	--	--	--	--	--	--	--	--	--	--	--	--
Cluster-13543.32059	yellow	NA	-0.0794063	0.645264	NA	0.418522	0.0110749	NA	0.0174272	0.919646	NA	-0.516953	0.00124552	0.694411	2.62968e-06	2586	XP_013444749.1	0	740	5.83e-89	uncharacterized protein LOC25500802 [Medicago truncatula]||KEH18774.1 DUF2358 family protein [Medicago truncatula]||RHN39819.1 putative NTF2-like domain-containing protein [Medicago truncatula]	OX326968.1	OX326968	1034	0	Medicago arabica genome assembly, chromosome: 5	--	--	--	--	--	--	--	--	--	--	--	--	--	--	--	--	--	--
Cluster-13543.32051	white	NA	0.159683	0.35223	NA	0.0778874	0.651616	NA	-0.131694	0.443902	NA	-0.0566895	0.742612	0.805339	3.16202e-09	853	XP_039691170.1	0	472	4.7e-51	disease resistance protein RPV1 isoform X2 [Medicago truncatula]	AC148154.15	AC148154	392	0	Medicago truncatula chromosome 6 clone mth2-17a6, complete sequence	--	--	--	--	Q9SSN3	202	6.63e-18	Toll/interleukin-1 receptor-like protein OS=Arabidopsis thaliana OX=3702 GN=TIR PE=1 SV=1	PF01926//PF01637//PF01582//PF00005//PF00158//PF00931//PF00004//PF13676	50S ribosome-binding GTPase//ATPase domain predominantly from Archaea//TIR domain//ABC transporter//Sigma-54 interaction domain//NB-ARC domain//ATPase family associated with various cellular activities (AAA)//TIR domain	GO:0007165//GO:0006355	signal transduction//regulation of DNA-templated transcription	GO:0016887//GO:0005524//GO:0043531//GO:0008134//GO:0005525	ATP hydrolysis activity//ATP binding//ADP binding//transcription factor binding//GTP binding	GO:0005667	transcription regulator complex	--	--
Cluster-13543.32052	white	NA	0.232504	0.172387	NA	-0.0592091	0.731585	NA	-0.379639	0.0223897	NA	-0.108521	0.528685	0.54962	0.000516509	317	XP_039687571.1	0	503	4.82e-59	disease resistance protein RPV1 [Medicago truncatula]	XR_003012940.2	XR_003012940	267	4.195e-136	PREDICTED: Medicago truncatula disease resistance protein RUN1 (LOC25496647), transcript variant X7, misc_RNA	--	--	--	--	A0A290U7C4	196	1.03e-17	Disease resistance protein Roq1 OS=Nicotiana benthamiana OX=4100 GN=ROQ1 PE=1 SV=1	PF00005//PF00931//PF01637//PF00004	ABC transporter//NB-ARC domain//ATPase domain predominantly from Archaea//ATPase family associated with various cellular activities (AAA)	--	--	GO:0016887//GO:0043531//GO:0005524	ATP hydrolysis activity//ADP binding//ATP binding	--	--	--	--
Cluster-13543.32054	darkgrey	NA	-0.0815413	0.636377	NA	-0.534472	0.000785469	NA	-0.414809	0.0118864	NA	0.0137742	0.93645	0.709349	1.27753e-06	672	XP_003619954.1	0	1044	1.09e-132	disease resistance protein RUN1 [Medicago truncatula]||AES76172.1 disease resistance protein (TIR-NBS-LRR class) [Medicago truncatula]||KEH26768.1 disease resistance protein (TIR-NBS-LRR class) [Medicago truncatula]||RHN52358.1 putative TIR domain, P-loop containing nucleoside triphosphate hydrolase [Medicago truncatula]	XM_003619906.3	XM_003619906	585	0	PREDICTED: Medicago truncatula disease resistance protein RUN1 (LOC11417271), mRNA	--	--	--	--	A0A290U7C4	469	1.49e-52	Disease resistance protein Roq1 OS=Nicotiana benthamiana OX=4100 GN=ROQ1 PE=1 SV=1	PF00004//PF00005//PF00931//PF01637	ATPase family associated with various cellular activities (AAA)//ABC transporter//NB-ARC domain//ATPase domain predominantly from Archaea	--	--	GO:0043531//GO:0005524//GO:0016887	ADP binding//ATP binding//ATP hydrolysis activity	--	--	--	--
Cluster-13543.32055	white	NA	0.411804	0.0125793	NA	0.211595	0.215402	NA	-0.193773	0.257474	NA	-0.0496239	0.773796	0.799398	5.01789e-09	762	XP_039689134.1	0	1192	1.77e-156	disease resistance protein RUN1 [Medicago truncatula]||KEH29798.1 disease resistance protein (TIR-NBS-LRR class) [Medicago truncatula]	XM_039833200.1	XM_039833200	661	0	PREDICTED: Medicago truncatula disease resistance protein RUN1 (LOC25492231), transcript variant X2, mRNA	--	--	--	--	V9M2S5	466	1.04e-51	Disease resistance protein RPV1 OS=Vitis rotundifolia OX=103349 GN=RPV1 PE=1 SV=1	PF00910//PF00005//PF00931//PF01637//PF00004	RNA helicase//ABC transporter//NB-ARC domain//ATPase domain predominantly from Archaea//ATPase family associated with various cellular activities (AAA)	--	--	GO:0003723//GO:0016887//GO:0003724//GO:0043531//GO:0005524	RNA binding//ATP hydrolysis activity//RNA helicase activity//ADP binding//ATP binding	--	--	--	--
Cluster-13543.32056	lightyellow	NA	0.349094	0.0369062	NA	0.294382	0.0813667	NA	0.652699	1.60163e-05	NA	0.60328	9.83533e-05	0.656689	1.36367e-05	1543	XP_003608694.1	0	1876	5.35e-263	inositol 2-dehydrogenase 2 [Medicago truncatula]||AES90891.1 inositol 2-dehydrogenase-like protein [Medicago truncatula]||RHN63227.1 putative inositol 2-dehydrogenase [Medicago truncatula]	XM_003608646.4	XM_003608646	1086	0	PREDICTED: Medicago truncatula inositol 2-dehydrogenase 2 (LOC11410857), mRNA	--	--	--	--	Q9WYP5	225	6.93e-19	Myo-inositol 2-dehydrogenase OS=Thermotoga maritima (strain ATCC 43589 / DSM 3109 / JCM 10099 / NBRC 100826 / MSB8) OX=243274 GN=iolG PE=1 SV=1	PF01408	Oxidoreductase family, NAD-binding Rossmann fold	--	--	GO:0000166	nucleotide binding	--	--	--	--
Cluster-13543.32057	blue	NA	-0.348145	0.0374575	NA	0.0706762	0.682096	NA	0.549786	0.000514078	NA	0.540676	0.000663128	0.592432	0.000140834	3367	XP_003602452.1	0	1805	2.67e-241	uncharacterized protein LOC11421685 [Medicago truncatula]||AES72703.1 transducin/WD40 repeat protein [Medicago truncatula]||RHN69776.1 putative transcription factor WD40-like family [Medicago truncatula]	OX326967.1	OX326967	1319	0	Medicago arabica genome assembly, chromosome: 4	--	--	--	--	--	--	--	--	PF03445//PF00282	Putative nucleotidyltransferase DUF294//Pyridoxal-dependent decarboxylase conserved domain	GO:0019752	carboxylic acid metabolic process	GO:0008773//GO:0016830//GO:0030170	[protein-PII] uridylyltransferase activity//carbon-carbon lyase activity//pyridoxal phosphate binding	--	--	--	--
Cluster-13543.7092	salmon	NA	0.402621	0.0149123	NA	0.383499	0.0209515	NA	0.085412	0.620394	NA	-0.111991	0.515508	0.705722	1.52846e-06	451	--	--	--	--	--	OX326971.1	OX326971	364	0	Medicago arabica genome assembly, chromosome: 8	--	--	--	--	--	--	--	--	--	--	--	--	--	--	--	--	--	--
Cluster-13543.1972	turquoise	NA	-0.151614	0.3774	NA	-0.214136	0.209813	NA	-0.054399	0.752679	NA	0.0309594	0.857746	0.596417	0.00012362	966	AES73665.2	0	206	3.96e-17	transmembrane protein, putative [Medicago truncatula]	XR_003009994.2	XR_003009994	825	0	PREDICTED: Medicago truncatula uncharacterized LOC11432466 (LOC11432466), ncRNA	--	--	--	--	--	--	--	--	--	--	--	--	--	--	--	--	--	--
Cluster-13543.1970	darkolivegreen	NA	-0.116915	0.497094	NA	-0.390497	0.0185405	NA	-0.303735	0.0717168	NA	-0.0133503	0.938402	0.660527	1.16555e-05	1726	XP_013451084.1	0	2314	0	polygalacturonase QRT3 [Medicago truncatula]||KEH25124.1 polygalacturonase QRT3-like protein [Medicago truncatula]||RHN50237.1 putative polygalacturonase [Medicago truncatula]	XM_013595630.3	XM_013595630	1439	0	PREDICTED: Medicago truncatula polygalacturonase QRT3 (LOC25495409), mRNA	--	--	--	--	O49432	1303	7.89e-175	Polygalacturonase QRT3 OS=Arabidopsis thaliana OX=3702 GN=QRT3 PE=2 SV=1	--	--	--	--	--	--	--	--	--	--
Cluster-13543.32689	purple	NA	-0.0812096	0.637754	NA	0.195807	0.252417	NA	0.298663	0.0768326	NA	0.0464714	0.787827	0.262982	0.121231	564	XP_003605529.1	0	178	7.43e-13	TVP38/TMEM64 family membrane protein slr0305 [Medicago truncatula]||AES87726.1 SNARE associated family protein [Medicago truncatula]||RHN59534.1 putative SNARE associated golgi family protein [Medicago truncatula]	AC135316.15	AC135316	329	2.68471e-170	Medicago truncatula clone mth2-20l8, complete sequence	--	--	--	--	--	--	--	--	PF06450	Bacterial Na+/H+ antiporter B (NhaB)	GO:0006814//GO:0006885	sodium ion transport//regulation of pH	GO:0015385	sodium:proton antiporter activity	--	--	--	--
Cluster-13543.11764	skyblue	NA	0.343564	0.040213	NA	0.0666112	0.699503	NA	-0.026041	0.880167	NA	0.363049	0.0295344	0.638229	2.81612e-05	2150	XP_013462482.1	0	1333	1.06e-175	sphingosine kinase 1 [Medicago truncatula]||KEH36517.1 D-erythro-sphingosine kinase/diacylglycerol kinase [Medicago truncatula]||RHN71841.1 putative sphingosine kinase [Medicago truncatula]	XM_013607028.3	XM_013607028	904	0	PREDICTED: Medicago truncatula sphingosine kinase 1 (LOC25485929), mRNA	K04718	SPHK	sphingosine kinase	http://www.genome.jp/dbget-bin/www_bget?ko:K04718	Q8L7L1	882	1.19e-109	Sphingosine kinase 1 OS=Arabidopsis thaliana OX=3702 GN=SPHK1 PE=1 SV=1	PF00781//PF04923	Diacylglycerol kinase catalytic domain//Ninjurin	GO:0007155//GO:0042246	cell adhesion//tissue regeneration	GO:0016301	kinase activity	--	--	KOG1116	Sphingosine kinase, involved in sphingolipid metabolism
Cluster-13543.32680	blue	NA	-0.399673	0.0157344	NA	-0.123501	0.472998	NA	0.686888	3.72257e-06	NA	0.486166	0.00264498	0.856248	2.76932e-11	3265	XP_013454494.1	0	937	9e-111	V-type proton ATPase catalytic subunit A isoform X1 [Medicago truncatula]||XP_039688940.1 V-type proton ATPase catalytic subunit A isoform X2 [Medicago truncatula]||KEH28525.1 archaeal/vacuolar-type H+-ATPase subunit A [Medicago truncatula]||RHN58250.1 V-type proton ATPase catalytic subunit A [Medicago truncatula]	XM_013599040.2	XM_013599040	893	0	PREDICTED: Medicago truncatula V-type proton ATPase catalytic subunit A (LOC25491171), transcript variant X1, mRNA	K02145	ATPeV1A, ATP6A	V-type H+-transporting ATPase subunit A	http://www.genome.jp/dbget-bin/www_bget?ko:K02145	P13548	887	3.86e-105	V-type proton ATPase catalytic subunit A OS=Vigna radiata var. radiata OX=3916 PE=1 SV=3	PF05083//PF00006//PF10541	LST-1 protein//ATP synthase alpha/beta family, nucleotide-binding domain//Nuclear envelope localisation domain	GO:0000902//GO:0006955	cell morphogenesis//immune response	GO:0005524	ATP binding	GO:0016020	membrane	KOG1352	Vacuolar H+-ATPase V1 sector, subunit A
Cluster-13543.46687	tan	NA	0.137073	0.425341	NA	0.172697	0.313836	NA	0.459834	0.00477862	NA	0.292119	0.0838466	0.514658	0.00132066	1300	XP_003609734.2	0	330	4.99e-31	protein trichome birefringence-like 4 [Medicago truncatula]||AES91931.2 Pmr5/Cas1p GDSL/SGNH-like acyl-esterase family protein [Medicago truncatula]||RHN64344.1 putative PMR5 domain, PC-Esterase [Medicago truncatula]	OX326967.1	OX326967	753	0	Medicago arabica genome assembly, chromosome: 4	--	--	--	--	Q6NQ51	217	1.51e-17	Rhamnogalacturonan I rhamnosyltransferase 1 OS=Arabidopsis thaliana OX=3702 GN=RRT4 PE=1 SV=1	--	--	--	--	--	--	--	--	--	--
[truncated: 33,731 more rows]
